# Supplementary material for: Combining In Situ Techniques (XRD, IR, and 13C NMR) and Gas Adsorption Measurements Reveals CO2-Induced Structural Transitions and High CO2/CH4 Selectivity for a Flexible Metal–Organic Framework JUK-8
Source: ACS Appl Mater Interfaces. 2021 Jun 8;13(24):28503–13. doi: 10.1021/acsami.1c07268 (PMC8289234; doi:10.1021/acsami.1c07268)
Supplement: Supplementary file 2 — am1c07268_si_002.cif [file am1c07268_si_002.cif]

 
data_c2c_a

# start Validation Reply Form
_vrf_PLAT029_c2c_a
;
PROBLEM: _diffrn_measured_fraction_theta_full value Low .      0.853 Why?  
RESPONSE: The restricted goniometer geometry does not allowed to collect
the full set of reflections
;
# end Validation Reply Form
 
_audit_creation_method            'SHELXL-2018/3'
_shelx_SHELXL_version_number      '2018/3'
_chemical_name_systematic         ?
_chemical_name_common             ?
_chemical_melting_point           ?
_chemical_formula_moiety          ?
_chemical_formula_sum
 'C34 H24 N6 O7 Zn' 
_chemical_formula_weight          693.96

loop_
 _atom_type_symbol
 _atom_type_description
 _atom_type_scat_dispersion_real
 _atom_type_scat_dispersion_imag
 _atom_type_scat_source
 'C'  'C'   0.0060   0.0030
 'International Tables Vol C Tables 4.2.6.8 and 6.1.1.4'
 'H'  'H'   0.0000   0.0000
 'International Tables Vol C Tables 4.2.6.8 and 6.1.1.4'
 'N'  'N'   0.0110   0.0060
 'International Tables Vol C Tables 4.2.6.8 and 6.1.1.4'
 'O'  'O'   0.0180   0.0100
 'International Tables Vol C Tables 4.2.6.8 and 6.1.1.4'
 'Zn'  'Zn'   0.0160   2.1310
 'International Tables Vol C Tables 4.2.6.8 and 6.1.1.4'
 
_space_group_crystal_system       monoclinic
_space_group_IT_number            15
_space_group_name_H-M_alt         'C 2/c'
_space_group_name_Hall            '-C 2yc'
 
_shelx_space_group_comment
;
The symmetry employed for this shelxl refinement is uniquely defined
by the following loop, which should always be used as a source of
symmetry information in preference to the above space-group names.
They are only intended as comments.
;
 
loop_
 _space_group_symop_operation_xyz
 'x, y, z'
 '-x, y, -z+1/2'
 'x+1/2, y+1/2, z'
 '-x+1/2, y+1/2, -z+1/2'
 '-x, -y, -z'
 'x, -y, z-1/2'
 '-x+1/2, -y+1/2, -z'
 'x+1/2, -y+1/2, z-1/2'
 
_cell_length_a                    12.980(3)
_cell_length_b                    18.060(4)
_cell_length_c                    27.940(6)
_cell_angle_alpha                 90
_cell_angle_beta                  94.34(3)
_cell_angle_gamma                 90
_cell_volume                      6531(2)
_cell_formula_units_Z             8
_cell_measurement_temperature     100(2)
_cell_measurement_reflns_used     376
_cell_measurement_theta_min       4.7
_cell_measurement_theta_max       22.9
 
_exptl_crystal_description        block
_exptl_crystal_colour             colorless
_exptl_crystal_density_meas       ?
_exptl_crystal_density_method     ?
_exptl_crystal_density_diffrn     1.412          
_exptl_crystal_F_000              2848
_exptl_transmission_factor_min    ?
_exptl_transmission_factor_max    ?
_exptl_crystal_size_max           ?
_exptl_crystal_size_mid           ?
_exptl_crystal_size_min           ?
_exptl_absorpt_coefficient_mu     1.488
_shelx_estimated_absorpt_T_min    ?
_shelx_estimated_absorpt_T_max    ?
_exptl_absorpt_correction_type    ?
_exptl_absorpt_correction_T_min   ?
_exptl_absorpt_correction_T_max   ?
_exptl_absorpt_process_details    ?
_exptl_absorpt_special_details    ?
_diffrn_ambient_temperature       100(2)
_diffrn_radiation_wavelength      0.8939
_diffrn_radiation_type           synchrotron
_diffrn_source                   synchrotron
_diffrn_source_type              'BESSY BL MX-14.2'
_diffrn_radiation_monochromator  'Si 111'
_diffrn_measurement_device_type  'MX-225 CCD'
_diffrn_measurement_method       '\D\f scans'
_diffrn_reflns_number             16757
_diffrn_reflns_av_unetI/netI      0.0507
_diffrn_reflns_av_R_equivalents   0.0526
_diffrn_reflns_limit_h_min        -14
_diffrn_reflns_limit_h_max        14
_diffrn_reflns_limit_k_min        -19
_diffrn_reflns_limit_k_max        19
_diffrn_reflns_limit_l_min        -27
_diffrn_reflns_limit_l_max        26
_diffrn_reflns_theta_min          1.839
_diffrn_reflns_theta_max          31.684
_diffrn_reflns_theta_full         31.684
_diffrn_measured_fraction_theta_max   0.853
_diffrn_measured_fraction_theta_full  0.853
_diffrn_reflns_Laue_measured_fraction_max    0.853
_diffrn_reflns_Laue_measured_fraction_full   0.853
_diffrn_reflns_point_group_measured_fraction_max   0.853
_diffrn_reflns_point_group_measured_fraction_full  0.853
_reflns_number_total              4727
_reflns_number_gt                 3658
_reflns_threshold_expression      'I > 2\s(I)'
_reflns_Friedel_coverage          0.000
_reflns_Friedel_fraction_max      .
_reflns_Friedel_fraction_full     .
 
_reflns_special_details
;
 Reflections were merged by SHELXL according to the crystal
 class for the calculation of statistics and refinement.
 
 _reflns_Friedel_fraction is defined as the number of unique
 Friedel pairs measured divided by the number that would be
 possible theoretically, ignoring centric projections and
 systematic absences.
;
 
_computing_data_collection        'MXCUBE'
_computing_cell_refinement        'XDSAPP 2.0 Sparta et al., 2016'
_computing_data_reduction         'XDSAPP 2.0 Sparta et al., 2016'
_computing_structure_solution     'SHELXT 2018/2 (Sheldrick, 2018)'
_computing_structure_refinement 'SHELXL-2018/3 (Sheldrick, 2018)'
_computing_molecular_graphics     ?
_computing_publication_material   ?
_refine_special_details           ?
_refine_ls_structure_factor_coef  Fsqd
_refine_ls_matrix_type            full
_refine_ls_weighting_scheme       calc
_refine_ls_weighting_details
'w=1/[\s^2^(Fo^2^)+(0.0815P)^2^+13.4706P] where P=(Fo^2^+2Fc^2^)/3'
_atom_sites_solution_primary      ?
_atom_sites_solution_secondary    ?
_atom_sites_solution_hydrogens    mixed
_refine_ls_hydrogen_treatment     mixed
_refine_ls_extinction_method      none
_refine_ls_extinction_coef        .
_refine_ls_number_reflns          4727
_refine_ls_number_parameters      439
_refine_ls_number_restraints      2
_refine_ls_R_factor_all           0.0741
_refine_ls_R_factor_gt            0.0556
_refine_ls_wR_factor_ref          0.1769
_refine_ls_wR_factor_gt           0.1448
_refine_ls_goodness_of_fit_ref    1.098
_refine_ls_restrained_S_all       1.098
_refine_ls_shift/su_max           0.001
_refine_ls_shift/su_mean          0.000
 
loop_
 _atom_site_label
 _atom_site_type_symbol
 _atom_site_fract_x
 _atom_site_fract_y
 _atom_site_fract_z
 _atom_site_U_iso_or_equiv
 _atom_site_adp_type
 _atom_site_occupancy
 _atom_site_site_symmetry_order  
 _atom_site_calc_flag
 _atom_site_refinement_flags_posn
 _atom_site_refinement_flags_adp
 _atom_site_refinement_flags_occupancy
 _atom_site_disorder_assembly
 _atom_site_disorder_group
Zn1 Zn 0.24952(5) 0.87681(3) 0.30617(2) 0.0635(2) Uani 1 1 d . . . . .
O1 O 0.9095(3) 0.4531(2) 0.59771(13) 0.0771(10) Uani 1 1 d . . . . .
O2 O 0.7105(3) 0.6348(2) 0.49844(17) 0.0921(13) Uani 1 1 d . . . . .
O3 O 0.2305(3) 1.04767(18) -0.12614(11) 0.0646(8) Uani 1 1 d . . . . .
O4 O 0.1657(3) 1.15936(19) -0.13862(12) 0.0763(10) Uani 1 1 d . . . . .
O5 O 0.0252(3) 1.10358(19) 0.07064(12) 0.0701(9) Uani 1 1 d . . . . .
O6 O 0.3049(3) 0.9553(2) 0.24451(13) 0.0805(11) Uani 1 1 d . . . . .
O7 O 0.1484(3) 0.9389(2) 0.26645(13) 0.0892(12) Uani 1 1 d . . . . .
N1 N 0.3979(3) 0.8526(2) 0.33275(14) 0.0649(10) Uani 1 1 d . . . . .
N2 N 0.6943(4) 0.7290(2) 0.42391(15) 0.0713(11) Uani 1 1 d . . . . .
N3 N 0.7876(4) 0.7048(2) 0.44362(17) 0.0759(12) Uani 1 1 d D . . . .
H3 H 0.837(3) 0.726(3) 0.4283(19) 0.091 Uiso 1 1 d D U . . .
N4 N 1.0830(3) 0.4697(2) 0.61411(15) 0.0643(10) Uani 1 1 d D . . . .
H4 H 1.140(3) 0.498(2) 0.6128(18) 0.077 Uiso 1 1 d D U . . .
N5 N 1.0896(3) 0.4097(2) 0.64408(15) 0.0703(11) Uani 1 1 d . . . . .
N6 N 1.2305(4) 0.2173(2) 0.76157(15) 0.0702(11) Uani 1 1 d . . . . .
C1 C 0.4848(4) 0.8832(3) 0.31889(17) 0.0651(13) Uani 1 1 d . . . . .
H1 H 0.479462 0.922024 0.295894 0.078 Uiso 1 1 calc R U . . .
C2 C 0.5821(5) 0.8606(3) 0.33668(19) 0.0732(14) Uani 1 1 d . . . . .
H2 H 0.641953 0.883867 0.326140 0.088 Uiso 1 1 calc R U . . .
C3 C 0.5915(4) 0.8036(3) 0.37005(17) 0.0679(13) Uani 1 1 d . . . . .
C4 C 0.5017(4) 0.7711(3) 0.38388(17) 0.0680(13) Uani 1 1 d . . . . .
H4A H 0.505143 0.731119 0.406076 0.082 Uiso 1 1 calc R U . . .
C5 C 0.4087(4) 0.7968(3) 0.36540(17) 0.0699(13) Uani 1 1 d . . . . .
H5 H 0.347893 0.774615 0.375848 0.084 Uiso 1 1 calc R U . . .
C6 C 0.6927(5) 0.7778(3) 0.3911(2) 0.0820(16) Uani 1 1 d . . . . .
H6 H 0.755050 0.797131 0.380363 0.098 Uiso 1 1 calc R U . . .
C7 C 0.7897(4) 0.6554(3) 0.4809(2) 0.0692(13) Uani 1 1 d . . . . .
C8 C 0.8942(4) 0.6290(2) 0.49946(18) 0.0594(11) Uani 1 1 d . . . . .
C9 C 0.9860(4) 0.6530(2) 0.48224(18) 0.0655(13) Uani 1 1 d . . . . .
H9 H 0.984287 0.688439 0.457049 0.079 Uiso 1 1 calc R U . . .
C10 C 1.0807(4) 0.6257(3) 0.50154(19) 0.0699(13) Uani 1 1 d . . . . .
H10 H 1.143327 0.643320 0.490152 0.084 Uiso 1 1 calc R U . . .
C11 C 1.0828(4) 0.5732(3) 0.53706(17) 0.0634(12) Uani 1 1 d . . . . .
H11 H 1.147280 0.554096 0.549927 0.076 Uiso 1 1 calc R U . . .
C12 C 0.9917(4) 0.5475(2) 0.55449(17) 0.0592(11) Uani 1 1 d . . . . .
C13 C 0.8974(4) 0.5757(2) 0.53560(17) 0.0595(11) Uani 1 1 d . . . . .
H13 H 0.834922 0.558525 0.547400 0.071 Uiso 1 1 calc R U . . .
C14 C 0.9886(4) 0.4858(3) 0.59074(18) 0.0647(12) Uani 1 1 d . . . . .
C15 C 1.1762(4) 0.4017(3) 0.66835(19) 0.0675(13) Uani 1 1 d . . . . .
H15 H 1.229633 0.436948 0.665451 0.081 Uiso 1 1 calc R U . . .
C16 C 1.1933(4) 0.3386(3) 0.70053(19) 0.0704(13) Uani 1 1 d . . . . .
C17 C 1.2869(5) 0.3293(3) 0.72635(19) 0.0784(15) Uani 1 1 d . . . . .
H17 H 1.340520 0.364559 0.723819 0.094 Uiso 1 1 calc R U . . .
C18 C 1.3024(5) 0.2687(3) 0.7559(2) 0.0813(16) Uani 1 1 d . . . . .
H18 H 1.367894 0.263209 0.773142 0.098 Uiso 1 1 calc R U . . .
C19 C 1.1399(5) 0.2253(4) 0.7355(2) 0.095(2) Uani 1 1 d . . . . .
H19 H 1.088637 0.188285 0.738160 0.114 Uiso 1 1 calc R U . . .
C20 C 1.1174(5) 0.2842(4) 0.7052(2) 0.099(2) Uani 1 1 d . . . . .
H20 H 1.051806 0.287912 0.687865 0.119 Uiso 1 1 calc R U . . .
C21 C 0.1797(4) 1.1026(3) -0.11212(17) 0.0641(12) Uani 1 1 d . . . . .
C22 C 0.1379(4) 1.1012(3) -0.06450(17) 0.0626(12) Uani 1 1 d . . . . .
C23 C 0.1480(3) 1.0386(2) -0.03522(16) 0.0543(10) Uani 1 1 d . . . . .
H23A H 0.178930 0.995265 -0.047058 0.065 Uiso 1 1 calc R U . . .
C24 C 0.1146(3) 1.0380(2) 0.01023(16) 0.0561(11) Uani 1 1 d . . . . .
H24 H 0.123100 0.995203 0.029908 0.067 Uiso 1 1 calc R U . . .
C25 C 0.0683(4) 1.1007(3) 0.02667(17) 0.0638(12) Uani 1 1 d . . . . .
C26 C 0.0528(5) 1.1619(3) -0.00196(19) 0.0902(19) Uani 1 1 d . . . . .
H26 H 0.017127 1.203626 0.009176 0.108 Uiso 1 1 calc R U . . .
C27 C 0.0894(5) 1.1625(3) -0.04707(19) 0.0891(19) Uani 1 1 d . . . . .
H27 H 0.081082 1.205684 -0.066380 0.107 Uiso 1 1 calc R U . . .
C28 C 0.0759(4) 1.0698(3) 0.11098(16) 0.0586(11) Uani 1 1 d . . . . .
C29 C 0.1826(4) 1.0704(3) 0.11956(17) 0.0640(12) Uani 1 1 d . . . . .
H29 H 0.225207 1.092844 0.097484 0.077 Uiso 1 1 calc R U . . .
C30 C 0.2257(4) 1.0370(3) 0.16172(18) 0.0651(12) Uani 1 1 d . . . . .
H30 H 0.298607 1.036351 0.168177 0.078 Uiso 1 1 calc R U . . .
C31 C 0.1635(4) 1.0051(3) 0.19400(16) 0.0594(11) Uani 1 1 d . . . . .
C32 C 0.0566(4) 1.0073(3) 0.18440(16) 0.0608(12) Uani 1 1 d . . . . .
H32 H 0.013293 0.986122 0.206657 0.073 Uiso 1 1 calc R U . . .
C33 C 0.0127(4) 1.0399(3) 0.14287(17) 0.0629(12) Uani 1 1 d . . . . .
H33 H -0.060213 1.041449 0.136631 0.076 Uiso 1 1 calc R U . . .
C34 C 0.2094(5) 0.9652(3) 0.23793(19) 0.0703(14) Uani 1 1 d . . . . .
 
loop_
 _atom_site_aniso_label
 _atom_site_aniso_U_11
 _atom_site_aniso_U_22
 _atom_site_aniso_U_33
 _atom_site_aniso_U_23
 _atom_site_aniso_U_13
 _atom_site_aniso_U_12
Zn1 0.0953(5) 0.0585(4) 0.0363(4) 0.0030(2) 0.0027(3) 0.0025(3)
O1 0.076(2) 0.081(2) 0.077(3) 0.0171(18) 0.0163(18) 0.0002(18)
O2 0.082(3) 0.069(2) 0.122(4) 0.034(2) -0.017(2) -0.0101(19)
O3 0.082(2) 0.066(2) 0.046(2) -0.0087(14) 0.0037(15) 0.0048(16)
O4 0.118(3) 0.072(2) 0.040(2) 0.0029(16) 0.0083(17) 0.0096(19)
O5 0.083(2) 0.085(2) 0.043(2) 0.0076(15) 0.0083(15) 0.0295(18)
O6 0.100(3) 0.085(2) 0.053(2) -0.0062(17) -0.0166(18) 0.026(2)
O7 0.119(3) 0.107(3) 0.044(3) 0.0111(19) 0.019(2) 0.047(2)
N1 0.104(3) 0.057(2) 0.033(2) 0.0022(16) 0.0042(19) 0.005(2)
N2 0.099(3) 0.055(2) 0.059(3) -0.0027(19) -0.004(2) 0.011(2)
N3 0.089(3) 0.070(3) 0.069(3) 0.009(2) 0.005(2) 0.015(2)
N4 0.076(3) 0.062(2) 0.055(3) 0.0074(18) 0.008(2) 0.0024(19)
N5 0.086(3) 0.067(2) 0.060(3) 0.014(2) 0.015(2) 0.005(2)
N6 0.093(3) 0.068(3) 0.049(3) 0.0076(18) 0.008(2) 0.004(2)
C1 0.100(4) 0.060(3) 0.037(3) 0.0040(19) 0.015(2) 0.014(3)
C2 0.095(4) 0.070(3) 0.057(4) 0.011(2) 0.023(3) 0.012(3)
C3 0.100(4) 0.066(3) 0.038(3) 0.001(2) 0.008(2) 0.016(3)
C4 0.106(4) 0.051(3) 0.045(3) 0.007(2) -0.004(2) 0.001(3)
C5 0.099(4) 0.062(3) 0.046(3) 0.011(2) -0.008(2) -0.004(3)
C6 0.099(4) 0.081(4) 0.068(4) 0.017(3) 0.020(3) 0.019(3)
C7 0.084(4) 0.045(2) 0.075(4) -0.003(2) -0.012(3) -0.004(2)
C8 0.071(3) 0.046(2) 0.060(3) -0.0052(19) 0.001(2) -0.004(2)
C9 0.092(4) 0.047(2) 0.056(3) 0.002(2) -0.003(2) -0.006(2)
C10 0.080(3) 0.061(3) 0.068(4) 0.003(2) 0.005(2) -0.012(2)
C11 0.070(3) 0.062(3) 0.058(3) 0.000(2) 0.003(2) -0.002(2)
C12 0.069(3) 0.058(3) 0.052(3) -0.004(2) 0.008(2) 0.001(2)
C13 0.071(3) 0.052(2) 0.056(3) -0.006(2) 0.008(2) -0.001(2)
C14 0.072(3) 0.066(3) 0.056(3) -0.001(2) 0.012(2) 0.002(2)
C15 0.089(4) 0.060(3) 0.054(3) 0.005(2) 0.009(3) 0.001(2)
C16 0.086(4) 0.068(3) 0.059(4) 0.008(2) 0.013(2) 0.005(3)
C17 0.110(4) 0.059(3) 0.064(4) 0.002(2) -0.016(3) -0.010(3)
C18 0.110(4) 0.060(3) 0.070(4) 0.001(2) -0.021(3) -0.005(3)
C19 0.075(4) 0.103(4) 0.110(5) 0.055(4) 0.020(3) 0.013(3)
C20 0.078(4) 0.116(5) 0.106(5) 0.052(4) 0.019(3) 0.007(3)
C21 0.089(4) 0.065(3) 0.037(3) 0.000(2) 0.001(2) 0.002(2)
C22 0.086(3) 0.060(3) 0.041(3) 0.000(2) 0.005(2) 0.014(2)
C23 0.061(3) 0.059(2) 0.042(3) -0.0035(18) -0.0031(18) 0.004(2)
C24 0.060(3) 0.062(3) 0.045(3) 0.0051(19) -0.0018(19) 0.008(2)
C25 0.081(3) 0.072(3) 0.039(3) 0.003(2) 0.004(2) 0.019(2)
C26 0.154(6) 0.073(3) 0.045(4) 0.004(2) 0.021(3) 0.048(4)
C27 0.151(6) 0.069(3) 0.050(4) 0.010(2) 0.019(3) 0.041(3)
C28 0.077(3) 0.064(3) 0.034(3) 0.0014(19) 0.004(2) 0.013(2)
C29 0.071(3) 0.073(3) 0.049(3) 0.004(2) 0.008(2) 0.002(2)
C30 0.071(3) 0.071(3) 0.052(3) -0.009(2) -0.001(2) 0.006(2)
C31 0.080(3) 0.067(3) 0.030(3) -0.0071(19) 0.003(2) 0.012(2)
C32 0.079(3) 0.066(3) 0.038(3) -0.004(2) 0.009(2) 0.005(2)
C33 0.070(3) 0.079(3) 0.040(3) -0.006(2) 0.002(2) 0.006(2)
C34 0.095(4) 0.074(3) 0.042(4) -0.014(2) -0.001(3) 0.025(3)
 
_geom_special_details
;
 All esds (except the esd in the dihedral angle between two l.s. planes)
 are estimated using the full covariance matrix.  The cell esds are taken
 into account individually in the estimation of esds in distances, angles
 and torsion angles; correlations between esds in cell parameters are only
 used when they are defined by crystal symmetry.  An approximate (isotropic)
 treatment of cell esds is used for estimating esds involving l.s. planes.
;
 
loop_
 _geom_bond_atom_site_label_1
 _geom_bond_atom_site_label_2
 _geom_bond_distance
 _geom_bond_site_symmetry_2
 _geom_bond_publ_flag
Zn1 O7 1.999(4) . ?
Zn1 N1 2.058(4) . ?
Zn1 O4 2.060(4) 6_576 ?
Zn1 N6 2.111(4) 6_465 ?
Zn1 O3 2.360(3) 6_576 ?
Zn1 O6 2.383(4) . ?
Zn1 C34 2.511(5) . ?
Zn1 C21 2.546(5) 6_576 ?
O1 C14 1.213(6) . ?
O2 C7 1.230(7) . ?
O3 C21 1.270(6) . ?
O4 C21 1.270(6) . ?
O5 C25 1.389(6) . ?
O5 C28 1.402(5) . ?
O6 C34 1.252(6) . ?
O7 C34 1.258(7) . ?
N1 C1 1.340(7) . ?
N1 C5 1.360(6) . ?
N2 C6 1.272(6) . ?
N2 N3 1.364(6) . ?
N3 C7 1.370(7) . ?
N3 H3 0.89(2) . ?
N4 N5 1.368(5) . ?
N4 C14 1.376(6) . ?
N4 H4 0.90(2) . ?
N5 C15 1.276(7) . ?
N6 C18 1.335(7) . ?
N6 C19 1.343(7) . ?
C1 C2 1.383(7) . ?
C1 H1 0.9500 . ?
C2 C3 1.388(7) . ?
C2 H2 0.9500 . ?
C3 C4 1.387(7) . ?
C3 C6 1.472(8) . ?
C4 C5 1.359(7) . ?
C4 H4A 0.9500 . ?
C5 H5 0.9500 . ?
C6 H6 0.9500 . ?
C7 C8 1.493(7) . ?
C8 C9 1.387(7) . ?
C8 C13 1.394(7) . ?
C9 C10 1.395(7) . ?
C9 H9 0.9500 . ?
C10 C11 1.371(7) . ?
C10 H10 0.9500 . ?
C11 C12 1.392(7) . ?
C11 H11 0.9500 . ?
C12 C13 1.393(7) . ?
C12 C14 1.508(7) . ?
C13 H13 0.9500 . ?
C15 C16 1.458(7) . ?
C15 H15 0.9500 . ?
C16 C17 1.375(7) . ?
C16 C20 1.405(8) . ?
C17 C18 1.376(7) . ?
C17 H17 0.9500 . ?
C18 H18 0.9500 . ?
C19 C20 1.377(7) . ?
C19 H19 0.9500 . ?
C20 H20 0.9500 . ?
C21 C22 1.475(7) . ?
C22 C27 1.381(7) . ?
C22 C23 1.396(6) . ?
C23 C24 1.373(6) . ?
C23 H23A 0.9500 . ?
C24 C25 1.377(6) . ?
C24 H24 0.9500 . ?
C25 C26 1.370(7) . ?
C26 C27 1.380(7) . ?
C26 H26 0.9500 . ?
C27 H27 0.9500 . ?
C28 C33 1.367(7) . ?
C28 C29 1.387(7) . ?
C29 C30 1.402(7) . ?
C29 H29 0.9500 . ?
C30 C31 1.381(7) . ?
C30 H30 0.9500 . ?
C31 C32 1.393(7) . ?
C31 C34 1.507(7) . ?
C32 C33 1.385(6) . ?
C32 H32 0.9500 . ?
C33 H33 0.9500 . ?
 
loop_
 _geom_angle_atom_site_label_1
 _geom_angle_atom_site_label_2
 _geom_angle_atom_site_label_3
 _geom_angle
 _geom_angle_site_symmetry_1
 _geom_angle_site_symmetry_3
 _geom_angle_publ_flag
O7 Zn1 N1 151.30(18) . . ?
O7 Zn1 O4 103.40(16) . 6_576 ?
N1 Zn1 O4 101.27(16) . 6_576 ?
O7 Zn1 N6 94.69(18) . 6_465 ?
N1 Zn1 N6 96.11(17) . 6_465 ?
O4 Zn1 N6 98.16(15) 6_576 6_465 ?
O7 Zn1 O3 90.95(14) . 6_576 ?
N1 Zn1 O3 89.15(14) . 6_576 ?
O4 Zn1 O3 59.35(12) 6_576 6_576 ?
N6 Zn1 O3 157.50(14) 6_465 6_576 ?
O7 Zn1 O6 59.07(15) . . ?
N1 Zn1 O6 93.55(15) . . ?
O4 Zn1 O6 159.23(14) 6_576 . ?
N6 Zn1 O6 94.60(14) 6_465 . ?
O3 Zn1 O6 106.93(12) 6_576 . ?
O7 Zn1 C34 29.73(17) . . ?
N1 Zn1 C34 122.93(19) . . ?
O4 Zn1 C34 132.78(18) 6_576 . ?
N6 Zn1 C34 93.17(16) 6_465 . ?
O3 Zn1 C34 102.30(13) 6_576 . ?
O6 Zn1 C34 29.49(15) . . ?
O7 Zn1 C21 98.77(16) . 6_576 ?
N1 Zn1 C21 95.42(16) . 6_576 ?
O4 Zn1 C21 29.67(14) 6_576 6_576 ?
N6 Zn1 C21 127.82(16) 6_465 6_576 ?
O3 Zn1 C21 29.69(13) 6_576 6_576 ?
O6 Zn1 C21 135.11(14) . 6_576 ?
C34 Zn1 C21 121.37(16) . 6_576 ?
C21 O3 Zn1 83.3(3) . 6_575 ?
C21 O4 Zn1 96.9(3) . 6_575 ?
C25 O5 C28 119.9(4) . . ?
C34 O6 Zn1 80.9(3) . . ?
C34 O7 Zn1 98.3(4) . . ?
C1 N1 C5 117.0(5) . . ?
C1 N1 Zn1 126.4(3) . . ?
C5 N1 Zn1 116.4(4) . . ?
C6 N2 N3 118.6(5) . . ?
N2 N3 C7 118.8(5) . . ?
N2 N3 H3 109(4) . . ?
C7 N3 H3 132(4) . . ?
N5 N4 C14 118.1(4) . . ?
N5 N4 H4 118(3) . . ?
C14 N4 H4 124(3) . . ?
C15 N5 N4 115.3(4) . . ?
C18 N6 C19 116.9(5) . . ?
C18 N6 Zn1 125.4(4) . 6_666 ?
C19 N6 Zn1 117.7(4) . 6_666 ?
N1 C1 C2 122.7(5) . . ?
N1 C1 H1 118.7 . . ?
C2 C1 H1 118.7 . . ?
C1 C2 C3 119.5(5) . . ?
C1 C2 H2 120.2 . . ?
C3 C2 H2 120.2 . . ?
C4 C3 C2 117.9(5) . . ?
C4 C3 C6 119.9(5) . . ?
C2 C3 C6 122.2(5) . . ?
C5 C4 C3 119.4(5) . . ?
C5 C4 H4A 120.3 . . ?
C3 C4 H4A 120.3 . . ?
C4 C5 N1 123.5(5) . . ?
C4 C5 H5 118.3 . . ?
N1 C5 H5 118.3 . . ?
N2 C6 C3 118.1(5) . . ?
N2 C6 H6 120.9 . . ?
C3 C6 H6 120.9 . . ?
O2 C7 N3 122.0(5) . . ?
O2 C7 C8 122.0(5) . . ?
N3 C7 C8 115.9(5) . . ?
C9 C8 C13 119.2(4) . . ?
C9 C8 C7 124.1(5) . . ?
C13 C8 C7 116.6(4) . . ?
C8 C9 C10 120.7(5) . . ?
C8 C9 H9 119.7 . . ?
C10 C9 H9 119.7 . . ?
C11 C10 C9 119.6(5) . . ?
C11 C10 H10 120.2 . . ?
C9 C10 H10 120.2 . . ?
C10 C11 C12 120.8(5) . . ?
C10 C11 H11 119.6 . . ?
C12 C11 H11 119.6 . . ?
C11 C12 C13 119.4(4) . . ?
C11 C12 C14 123.2(4) . . ?
C13 C12 C14 117.2(4) . . ?
C12 C13 C8 120.3(4) . . ?
C12 C13 H13 119.9 . . ?
C8 C13 H13 119.9 . . ?
O1 C14 N4 123.7(5) . . ?
O1 C14 C12 122.3(5) . . ?
N4 C14 C12 114.0(4) . . ?
N5 C15 C16 120.2(5) . . ?
N5 C15 H15 119.9 . . ?
C16 C15 H15 119.9 . . ?
C17 C16 C20 117.6(5) . . ?
C17 C16 C15 120.4(5) . . ?
C20 C16 C15 121.9(5) . . ?
C16 C17 C18 119.7(5) . . ?
C16 C17 H17 120.2 . . ?
C18 C17 H17 120.2 . . ?
N6 C18 C17 123.5(5) . . ?
N6 C18 H18 118.2 . . ?
C17 C18 H18 118.2 . . ?
N6 C19 C20 123.5(6) . . ?
N6 C19 H19 118.2 . . ?
C20 C19 H19 118.2 . . ?
C19 C20 C16 118.7(6) . . ?
C19 C20 H20 120.7 . . ?
C16 C20 H20 120.7 . . ?
O4 C21 O3 120.4(5) . . ?
O4 C21 C22 119.6(4) . . ?
O3 C21 C22 120.0(4) . . ?
O4 C21 Zn1 53.4(2) . 6_575 ?
O3 C21 Zn1 67.0(3) . 6_575 ?
C22 C21 Zn1 172.6(4) . 6_575 ?
C27 C22 C23 117.9(5) . . ?
C27 C22 C21 120.9(5) . . ?
C23 C22 C21 121.2(4) . . ?
C24 C23 C22 121.7(4) . . ?
C24 C23 H23A 119.1 . . ?
C22 C23 H23A 119.1 . . ?
C23 C24 C25 118.6(4) . . ?
C23 C24 H24 120.7 . . ?
C25 C24 H24 120.7 . . ?
C26 C25 C24 121.1(5) . . ?
C26 C25 O5 115.8(4) . . ?
C24 C25 O5 122.8(4) . . ?
C25 C26 C27 119.6(5) . . ?
C25 C26 H26 120.2 . . ?
C27 C26 H26 120.2 . . ?
C26 C27 C22 120.9(5) . . ?
C26 C27 H27 119.6 . . ?
C22 C27 H27 119.6 . . ?
C33 C28 C29 122.1(4) . . ?
C33 C28 O5 115.3(4) . . ?
C29 C28 O5 122.6(4) . . ?
C28 C29 C30 118.2(4) . . ?
C28 C29 H29 120.9 . . ?
C30 C29 H29 120.9 . . ?
C31 C30 C29 120.8(5) . . ?
C31 C30 H30 119.6 . . ?
C29 C30 H30 119.6 . . ?
C30 C31 C32 119.0(4) . . ?
C30 C31 C34 121.1(5) . . ?
C32 C31 C34 119.8(5) . . ?
C33 C32 C31 120.9(4) . . ?
C33 C32 H32 119.5 . . ?
C31 C32 H32 119.5 . . ?
C28 C33 C32 119.0(5) . . ?
C28 C33 H33 120.5 . . ?
C32 C33 H33 120.5 . . ?
O6 C34 O7 121.1(5) . . ?
O6 C34 C31 120.9(5) . . ?
O7 C34 C31 117.8(5) . . ?
O6 C34 Zn1 69.6(3) . . ?
O7 C34 Zn1 52.0(3) . . ?
C31 C34 Zn1 165.7(4) . . ?
 
loop_
 _geom_torsion_atom_site_label_1
 _geom_torsion_atom_site_label_2
 _geom_torsion_atom_site_label_3
 _geom_torsion_atom_site_label_4
 _geom_torsion
 _geom_torsion_site_symmetry_1
 _geom_torsion_site_symmetry_2
 _geom_torsion_site_symmetry_3
 _geom_torsion_site_symmetry_4
 _geom_torsion_publ_flag
C6 N2 N3 C7 176.3(5) . . . . ?
C14 N4 N5 C15 -173.4(5) . . . . ?
C5 N1 C1 C2 -0.5(7) . . . . ?
Zn1 N1 C1 C2 -176.1(4) . . . . ?
N1 C1 C2 C3 0.4(8) . . . . ?
C1 C2 C3 C4 0.6(8) . . . . ?
C1 C2 C3 C6 -178.8(5) . . . . ?
C2 C3 C4 C5 -1.5(7) . . . . ?
C6 C3 C4 C5 178.0(5) . . . . ?
C3 C4 C5 N1 1.5(8) . . . . ?
C1 N1 C5 C4 -0.4(7) . . . . ?
Zn1 N1 C5 C4 175.6(4) . . . . ?
N3 N2 C6 C3 -179.9(4) . . . . ?
C4 C3 C6 N2 -4.4(8) . . . . ?
C2 C3 C6 N2 175.0(5) . . . . ?
N2 N3 C7 O2 -3.4(8) . . . . ?
N2 N3 C7 C8 177.7(4) . . . . ?
O2 C7 C8 C9 -177.1(5) . . . . ?
N3 C7 C8 C9 1.8(7) . . . . ?
O2 C7 C8 C13 4.5(7) . . . . ?
N3 C7 C8 C13 -176.6(4) . . . . ?
C13 C8 C9 C10 -1.6(7) . . . . ?
C7 C8 C9 C10 -180.0(4) . . . . ?
C8 C9 C10 C11 1.7(7) . . . . ?
C9 C10 C11 C12 -0.8(7) . . . . ?
C10 C11 C12 C13 -0.1(7) . . . . ?
C10 C11 C12 C14 175.2(5) . . . . ?
C11 C12 C13 C8 0.2(7) . . . . ?
C14 C12 C13 C8 -175.4(4) . . . . ?
C9 C8 C13 C12 0.7(7) . . . . ?
C7 C8 C13 C12 179.2(4) . . . . ?
N5 N4 C14 O1 5.4(7) . . . . ?
N5 N4 C14 C12 -173.5(4) . . . . ?
C11 C12 C14 O1 -163.4(5) . . . . ?
C13 C12 C14 O1 12.1(7) . . . . ?
C11 C12 C14 N4 15.6(7) . . . . ?
C13 C12 C14 N4 -169.0(4) . . . . ?
N4 N5 C15 C16 -178.3(4) . . . . ?
N5 C15 C16 C17 179.3(5) . . . . ?
N5 C15 C16 C20 1.4(9) . . . . ?
C20 C16 C17 C18 -0.8(9) . . . . ?
C15 C16 C17 C18 -178.8(5) . . . . ?
C19 N6 C18 C17 2.1(9) . . . . ?
Zn1 N6 C18 C17 179.9(4) 6_666 . . . ?
C16 C17 C18 N6 -0.6(9) . . . . ?
C18 N6 C19 C20 -2.3(10) . . . . ?
Zn1 N6 C19 C20 179.7(5) 6_666 . . . ?
N6 C19 C20 C16 1.0(11) . . . . ?
C17 C16 C20 C19 0.6(9) . . . . ?
C15 C16 C20 C19 178.6(6) . . . . ?
Zn1 O4 C21 O3 -2.1(5) 6_575 . . . ?
Zn1 O4 C21 C22 176.9(4) 6_575 . . . ?
Zn1 O3 C21 O4 1.8(5) 6_575 . . . ?
Zn1 O3 C21 C22 -177.2(4) 6_575 . . . ?
O4 C21 C22 C27 -4.1(8) . . . . ?
O3 C21 C22 C27 174.9(5) . . . . ?
O4 C21 C22 C23 177.3(5) . . . . ?
O3 C21 C22 C23 -3.7(7) . . . . ?
C27 C22 C23 C24 -2.3(8) . . . . ?
C21 C22 C23 C24 176.3(4) . . . . ?
C22 C23 C24 C25 1.1(7) . . . . ?
C23 C24 C25 C26 2.0(8) . . . . ?
C23 C24 C25 O5 175.1(4) . . . . ?
C28 O5 C25 C26 -145.5(5) . . . . ?
C28 O5 C25 C24 41.1(7) . . . . ?
C24 C25 C26 C27 -3.8(10) . . . . ?
O5 C25 C26 C27 -177.3(6) . . . . ?
C25 C26 C27 C22 2.5(10) . . . . ?
C23 C22 C27 C26 0.4(9) . . . . ?
C21 C22 C27 C26 -178.2(6) . . . . ?
C25 O5 C28 C33 -146.1(5) . . . . ?
C25 O5 C28 C29 37.6(7) . . . . ?
C33 C28 C29 C30 2.0(7) . . . . ?
O5 C28 C29 C30 178.1(4) . . . . ?
C28 C29 C30 C31 -0.6(7) . . . . ?
C29 C30 C31 C32 -0.8(7) . . . . ?
C29 C30 C31 C34 176.4(4) . . . . ?
C30 C31 C32 C33 1.0(7) . . . . ?
C34 C31 C32 C33 -176.3(4) . . . . ?
C29 C28 C33 C32 -1.9(7) . . . . ?
O5 C28 C33 C32 -178.2(4) . . . . ?
C31 C32 C33 C28 0.3(7) . . . . ?
Zn1 O6 C34 O7 7.0(5) . . . . ?
Zn1 O6 C34 C31 -169.3(4) . . . . ?
Zn1 O7 C34 O6 -8.4(5) . . . . ?
Zn1 O7 C34 C31 168.1(3) . . . . ?
C30 C31 C34 O6 -5.3(7) . . . . ?
C32 C31 C34 O6 171.9(4) . . . . ?
C30 C31 C34 O7 178.3(5) . . . . ?
C32 C31 C34 O7 -4.5(7) . . . . ?
C30 C31 C34 Zn1 -140.4(13) . . . . ?
C32 C31 C34 Zn1 36.8(16) . . . . ?
 
_refine_diff_density_max    0.472
_refine_diff_density_min   -0.735
_refine_diff_density_rms    0.066

_shelx_res_file
;
TITL c2c_a.res in C2/c
    c2c_a.res
    created by SHELXL-2018/3 at 21:53:44 on 16-Apr-2020
CELL  0.895  12.9800  18.0600  27.9400   90.000   94.340   90.000
ZERR   8.000   0.0026   0.0036   0.0056    0.000    0.030    0.000
LATT 7
SYMM -X, Y, 1/2-Z
SFAC  C  H  N  O Zn
DISP  C     0.006     0.003      19.1
DISP  H     0.000     0.000       0.7
DISP  N     0.011     0.006      34.7
DISP  O     0.018     0.010      59.6
DISP Zn     0.013     2.135   10898.9
UNIT   272  192  48  56   8
L.S. 10
acta
BOND $H
temp -173
conf
FMAP 2
PLAN 20
DFIX 0.9 N4 H4
DFIX 0.9 N3 H3
WGHT    0.081500   13.470599
FVAR       0.27422
ZN1   5    0.249520    0.876809    0.306175    11.00000    0.09526    0.05852 =
         0.03632    0.00301    0.00268    0.00247
O1    4    0.909459    0.453140    0.597714    11.00000    0.07557    0.08054 =
         0.07667    0.01711    0.01635    0.00021
O2    4    0.710504    0.634816    0.498444    11.00000    0.08175    0.06918 =
         0.12175    0.03368   -0.01701   -0.01007
O3    4    0.230549    1.047674   -0.126142    11.00000    0.08163    0.06581 =
         0.04606   -0.00867    0.00372    0.00482
O4    4    0.165666    1.159363   -0.138620    11.00000    0.11797    0.07159 =
         0.03970    0.00289    0.00833    0.00961
O5    4    0.025169    1.103584    0.070636    11.00000    0.08324    0.08459 =
         0.04308    0.00756    0.00831    0.02951
O6    4    0.304879    0.955269    0.244511    11.00000    0.10013    0.08524 =
         0.05275   -0.00623   -0.01659    0.02630
O7    4    0.148359    0.938949    0.266445    11.00000    0.11933    0.10653 =
         0.04376    0.01106    0.01850    0.04683
N1    3    0.397906    0.852614    0.332753    11.00000    0.10404    0.05691 =
         0.03349    0.00219    0.00423    0.00495
N2    3    0.694257    0.729003    0.423908    11.00000    0.09894    0.05503 =
         0.05857   -0.00269   -0.00355    0.01064
N3    3    0.787568    0.704837    0.443619    11.00000    0.08870    0.06992 =
         0.06899    0.00948    0.00495    0.01535
H3    2    0.837418    0.725736    0.428326    11.00000   -1.20000
N4    3    1.082989    0.469709    0.614115    11.00000    0.07629    0.06246 =
         0.05452    0.00742    0.00830    0.00240
H4    2    1.139755    0.498369    0.612761    11.00000   -1.20000
N5    3    1.089579    0.409688    0.644082    11.00000    0.08551    0.06653 =
         0.06017    0.01433    0.01465    0.00467
N6    3    1.230511    0.217325    0.761574    11.00000    0.09344    0.06841 =
         0.04901    0.00763    0.00783    0.00397
C1    1    0.484837    0.883201    0.318890    11.00000    0.09952    0.06048 =
         0.03669    0.00401    0.01457    0.01370
AFIX  43
H1    2    0.479462    0.922024    0.295894    11.00000   -1.20000
AFIX   0
C2    1    0.582069    0.860576    0.336681    11.00000    0.09526    0.07029 =
         0.05665    0.01104    0.02278    0.01203
AFIX  43
H2    2    0.641953    0.883867    0.326140    11.00000   -1.20000
AFIX   0
C3    1    0.591537    0.803585    0.370054    11.00000    0.09986    0.06644 =
         0.03770    0.00074    0.00814    0.01570
C4    1    0.501691    0.771053    0.383880    11.00000    0.10609    0.05148 =
         0.04505    0.00740   -0.00360    0.00113
AFIX  43
H4A   2    0.505143    0.731119    0.406076    11.00000   -1.20000
AFIX   0
C5    1    0.408651    0.796798    0.365400    11.00000    0.09918    0.06205 =
         0.04638    0.01055   -0.00841   -0.00439
AFIX  43
H5    2    0.347893    0.774615    0.375848    11.00000   -1.20000
AFIX   0
C6    1    0.692695    0.777824    0.391055    11.00000    0.09894    0.08141 =
         0.06757    0.01742    0.01982    0.01946
AFIX  43
H6    2    0.755050    0.797131    0.380363    11.00000   -1.20000
AFIX   0
C7    1    0.789714    0.655375    0.480878    11.00000    0.08427    0.04541 =
         0.07534   -0.00290   -0.01164   -0.00372
C8    1    0.894189    0.629044    0.499457    11.00000    0.07146    0.04609 =
         0.06002   -0.00523    0.00090   -0.00389
C9    1    0.985970    0.653029    0.482240    11.00000    0.09202    0.04689 =
         0.05614    0.00197   -0.00344   -0.00553
AFIX  43
H9    2    0.984287    0.688439    0.457049    11.00000   -1.20000
AFIX   0
C10   1    1.080706    0.625685    0.501540    11.00000    0.08041    0.06071 =
         0.06849    0.00272    0.00462   -0.01195
AFIX  43
H10   2    1.143327    0.643320    0.490152    11.00000   -1.20000
AFIX   0
C11   1    1.082828    0.573182    0.537055    11.00000    0.07000    0.06160 =
         0.05827    0.00006    0.00326   -0.00219
AFIX  43
H11   2    1.147280    0.554096    0.549927    11.00000   -1.20000
AFIX   0
C12   1    0.991703    0.547497    0.554487    11.00000    0.06867    0.05769 =
         0.05169   -0.00397    0.00793    0.00126
C13   1    0.897372    0.575707    0.535600    11.00000    0.07135    0.05153 =
         0.05613   -0.00564    0.00776   -0.00097
AFIX  43
H13   2    0.834922    0.558525    0.547400    11.00000   -1.20000
AFIX   0
C14   1    0.988552    0.485825    0.590737    11.00000    0.07235    0.06643 =
         0.05643   -0.00051    0.01200    0.00169
C15   1    1.176165    0.401679    0.668355    11.00000    0.08872    0.06016 =
         0.05410    0.00526    0.00857    0.00086
AFIX  43
H15   2    1.229633    0.436948    0.665451    11.00000   -1.20000
AFIX   0
C16   1    1.193308    0.338579    0.700530    11.00000    0.08581    0.06768 =
         0.05905    0.00773    0.01338    0.00457
C17   1    1.286882    0.329308    0.726355    11.00000    0.10956    0.05869 =
         0.06354    0.00231   -0.01624   -0.00979
AFIX  43
H17   2    1.340520    0.364559    0.723819    11.00000   -1.20000
AFIX   0
C18   1    1.302436    0.268740    0.755878    11.00000    0.10998    0.05989 =
         0.06982    0.00052   -0.02130   -0.00518
AFIX  43
H18   2    1.367894    0.263209    0.773142    11.00000   -1.20000
AFIX   0
C19   1    1.139935    0.225279    0.735537    11.00000    0.07474    0.10329 =
         0.10976    0.05451    0.02049    0.01292
AFIX  43
H19   2    1.088637    0.188285    0.738160    11.00000   -1.20000
AFIX   0
C20   1    1.117393    0.284156    0.705242    11.00000    0.07784    0.11566 =
         0.10628    0.05174    0.01875    0.00742
AFIX  43
H20   2    1.051806    0.287912    0.687865    11.00000   -1.20000
AFIX   0
C21   1    0.179691    1.102600   -0.112118    11.00000    0.08939    0.06513 =
         0.03712   -0.00014    0.00138    0.00171
C22   1    0.137904    1.101180   -0.064500    11.00000    0.08633    0.06023 =
         0.04127   -0.00044    0.00460    0.01434
C23   1    0.148043    1.038596   -0.035225    11.00000    0.06089    0.05890 =
         0.04194   -0.00345   -0.00310    0.00374
AFIX  43
H23A  2    0.178930    0.995265   -0.047058    11.00000   -1.20000
AFIX   0
C24   1    0.114561    1.037988    0.010227    11.00000    0.06022    0.06194 =
         0.04521    0.00511   -0.00185    0.00763
AFIX  43
H24   2    0.123100    0.995203    0.029908    11.00000   -1.20000
AFIX   0
C25   1    0.068347    1.100704    0.026674    11.00000    0.08067    0.07182 =
         0.03898    0.00324    0.00428    0.01901
C26   1    0.052850    1.161863   -0.001960    11.00000    0.15413    0.07349 =
         0.04497    0.00436    0.02109    0.04788
AFIX  43
H26   2    0.017127    1.203626    0.009176    11.00000   -1.20000
AFIX   0
C27   1    0.089401    1.162492   -0.047066    11.00000    0.15052    0.06867 =
         0.04988    0.00986    0.01949    0.04067
AFIX  43
H27   2    0.081082    1.205684   -0.066380    11.00000   -1.20000
AFIX   0
C28   1    0.075943    1.069825    0.110983    11.00000    0.07728    0.06409 =
         0.03431    0.00140    0.00410    0.01328
C29   1    0.182570    1.070422    0.119564    11.00000    0.07121    0.07251 =
         0.04881    0.00413    0.00785    0.00241
AFIX  43
H29   2    0.225207    1.092844    0.097484    11.00000   -1.20000
AFIX   0
C30   1    0.225695    1.037025    0.161723    11.00000    0.07144    0.07062 =
         0.05230   -0.00866   -0.00089    0.00584
AFIX  43
H30   2    0.298607    1.036351    0.168177    11.00000   -1.20000
AFIX   0
C31   1    0.163507    1.005082    0.193999    11.00000    0.08028    0.06743 =
         0.03015   -0.00713    0.00265    0.01233
C32   1    0.056647    1.007288    0.184399    11.00000    0.07904    0.06588 =
         0.03824   -0.00438    0.00908    0.00467
AFIX  43
H32   2    0.013293    0.986122    0.206657    11.00000   -1.20000
AFIX   0
C33   1    0.012725    1.039897    0.142870    11.00000    0.06986    0.07883 =
         0.03987   -0.00589    0.00233    0.00621
AFIX  43
H33   2   -0.060213    1.041449    0.136631    11.00000   -1.20000
AFIX   0
C34   1    0.209413    0.965196    0.237928    11.00000    0.09503    0.07352 =
         0.04155   -0.01412   -0.00069    0.02481

HKLF 4


REM  c2c_a.res in C2/c
REM wR2 = 0.1769, GooF = S = 1.098, Restrained GooF = 1.098 for all data
REM R1 = 0.0556 for 3658 Fo > 4sig(Fo) and 0.0741 for all 4727 data
REM 439 parameters refined using 2 restraints

END

WGHT      0.0808     13.5881

REM Highest difference peak  0.472,  deepest hole -0.735,  1-sigma level  0.066
Q1    1   0.2180  0.8373  0.2894  11.00000  0.05    0.47
Q2    1   1.0268  0.2702  0.6270  11.00000  0.05    0.40
Q3    1   0.0786  1.1476  0.0845  11.00000  0.05    0.37
Q4    1   0.3633  0.9067  0.3069  11.00000  0.05    0.36
Q5    1   0.7295  0.6028  0.4593  11.00000  0.05    0.33
Q6    1   0.1233  1.1935  0.0132  11.00000  0.05    0.32
Q7    1   0.2820  1.1164 -0.1417  11.00000  0.05    0.28
Q8    1   0.1156  1.1421  0.0409  11.00000  0.05    0.28
Q9    1   0.3166  0.9344  0.3266  11.00000  0.05    0.27
Q10   1   0.1456  1.1626 -0.1927  11.00000  0.05    0.27
Q11   1   0.3597  0.8483  0.3004  11.00000  0.05    0.26
Q12   1   0.3196  0.9331  0.2809  11.00000  0.05    0.26
Q13   1   0.1313  0.9085  0.3103  11.00000  0.05    0.26
Q14   1   0.2481  1.0948 -0.1455  11.00000  0.05    0.25
Q15   1   0.2390  0.9602  0.3185  11.00000  0.05    0.25
Q16   1   1.1640  0.2542  0.7701  11.00000  0.05    0.25
Q17   1   0.3050  0.9462  0.2865  11.00000  0.05    0.24
Q18   1   0.1930  0.8787  0.2573  11.00000  0.05    0.22
Q19   1   0.2680  0.9588  0.2909  11.00000  0.05    0.21
Q20   1   0.7245  0.8317  0.3442  11.00000  0.05    0.21
;
_shelx_res_checksum   86987

_shelx_hkl_file
;
   0   0   2  166.58   12.30
   0   0  -2  153.38   11.40
   0   0   3    2.00    0.20
   0   0  -3    1.70    0.20
   0   0  -4  558.14   42.90
   0   0  -4  527.15   40.60
   0  -2   2  208.18   15.00
   0  -2  -2  250.97   18.00
   0   2   2  249.38   17.90
   0   2  -2  207.78   15.00
   0  -2   4  784.62   56.19
   0  -2  -4  806.42   57.79
   0   2   4  795.12   56.99
   0   2  -4  787.12   56.39
   0  -2   5  225.48   16.30
   0  -2  -5  177.78   12.80
   0   2   5  177.98   12.90
   0   2  -5  225.48   16.30
   0  -2  -6  266.87   19.20
   0   2   6  274.97   19.80
   0  -2   7 1457.05  104.39
   0  -2  -7 1341.67   96.19
   0   2   7 1426.06  102.29
   0   2  -7 1387.56   99.39
   0  -2   8   69.79    5.20
   0   2  -8   66.99    5.10
   0  -2   9  206.58   14.90
   0   2   9  204.78   14.80
   0   2   9  195.38   14.20
   0   2  -9  206.98   15.00
   0  -2  10    8.10    1.20
   0   2 -10    9.10    1.30
   0   2 -11   58.59    4.40
   0   2 -12   11.10    2.10
   0   2 -12   13.60    1.50
   0   2 -13  260.77   19.00
   0   2 -13  261.87   18.90
   0   2 -14 1055.59   76.09
   0   2 -14 1023.00   73.69
   0   2 -15 3625.74  262.27
   0   2 -15 3340.57  241.68
   0  -4   1  389.06   28.10
   0  -4  -1  461.45   33.20
   0   4   1  446.36   32.20
   0  -4   2 1616.44  115.79
   0  -4  -2 1390.96   99.69
   0   4   2 1385.36   99.29
   0   4  -2 1620.94  116.09
   0  -4   4 1577.44  112.99
   0  -4  -4 1718.53  123.09
   0   4   4 1702.83  121.99
   0   4  -4 1553.24  111.29
   0  -4   7 1301.17   93.19
   0  -4  -7 1294.77   92.79
   0   4   7 1317.17   94.39
   0   4  -7 1273.77   91.29
   0  -4   8 3019.20  216.08
   0  -4  -8 2648.03  189.68
   0   4   8 2679.63  191.88
   0   4  -8 2842.62  203.58
   0  -4  -9    5.80    1.40
   0   4   9    4.20    1.50
   0  -4  10 2203.08  157.78
   0   4  10 2162.08  154.88
   0   4 -10 2112.09  151.28
   0   4  11    2.90    1.40
   0   4  11    1.00    2.50
   0  -4  12   38.60    3.20
   0   4 -12   38.00    3.30
   0   4  13   34.20    2.80
   0   4  13   35.30    3.80
   0   4  14  517.65   37.30
   0   4  14  483.25   34.90
   0   4 -14  553.14   40.00
   0   4 -14  521.45   37.50
   0   4  15  145.69   10.60
   0   4  15  136.19   10.20
   0   4 -15  160.18   11.70
   0   4 -15  170.18   12.80
   0   4 -16  466.05   33.50
   0   4 -16  461.75   33.40
   0   4 -17   28.40    2.70
   0   4 -17   23.10    3.70
   0   4 -18  153.28   11.20
   0   4 -18  153.68   11.70
   0   4 -19   50.99    5.10
   0   4 -19   50.19    4.10
   0   4 -20  224.38   16.40
   0   4 -20  217.18   16.10
   0  -6   0  142.39   10.60
   0   6   0  130.99    9.80
   0  -6   1 1725.03  123.59
   0  -6  -1 1675.23  119.99
   0   6   1 1597.44  114.49
   0  -6   2    2.50    2.00
   0  -6  -2    1.50    2.00
   0   6   2    3.00    2.10
   0   6  -2    4.40    2.20
   0  -6   3   67.59    5.50
   0  -6  -3   54.09    4.50
   0   6  -3   62.09    5.10
   0  -6   4  625.54   45.00
   0  -6  -4  687.83   49.40
   0   6   4  637.54   45.80
   0   6  -4  585.74   42.20
   0  -6   5 4243.58  303.77
   0  -6  -5 3399.36  243.28
   0   6   5 3206.98  229.48
   0   6  -5 3956.10  283.17
   0  -6   6 3512.55  251.47
   0  -6  -6 3252.27  232.68
   0   6   6 3091.59  221.28
   0   6  -6 3222.88  230.68
   0  -6   7 3833.92  274.27
   0  -6  -7 3754.72  268.87
   0   6   7 3598.54  257.57
   0   6  -7 3412.96  244.48
   0  -6   8   25.60    2.80
   0  -6  -8   31.00    2.90
   0   6   8   30.30    3.00
   0  -6   9 9999.00  715.43
   0   6  -9 9209.08  658.83
   0  -6  10  750.52   53.89
   0  -6 -10  818.62   58.69
   0   6  10  785.62   56.39
   0   6 -10  712.73   51.19
   0  -6  11  492.45   35.40
   0  -6 -11  487.25   35.00
   0   6  11  462.85   33.30
   0   6 -11  458.55   33.00
   0   6  12   44.50    4.70
   0   6  12   40.30    3.50
   0  -6  13   35.10    3.30
   0   6  13   37.30    4.60
   0   6  13   34.10    3.10
   0   6 -13   34.00    3.30
   0  -6  14  395.36   28.50
   0   6  14  394.96   28.70
   0   6  14  399.46   28.80
   0   6 -14  363.46   26.20
   0   6  15   60.39    4.80
   0   6  15   56.89    5.50
   0   6 -15   79.39    6.20
   0   6  16    5.70    1.80
   0   6  16    2.50    3.60
   0   6 -16    7.50    2.10
   0   6 -16    8.50    3.60
   0   6  17  154.58   12.00
   0   6  17  167.48   12.30
   0   6 -17  172.58   13.20
   0   6 -17  156.68   11.60
   0   6  18    0.00    1.70
   0   6  18    0.10    3.60
   0   6 -18    3.80    3.90
   0   6 -18    2.10    2.10
   0   6  19  366.86   26.60
   0   6  19  339.47   24.90
   0   6 -19  327.77   24.20
   0   6 -19  323.67   23.40
   0   6 -20   78.09    6.20
   0   6 -20   72.39    7.10
   0   6 -21  541.65   39.40
   0   6 -21  565.34   40.70
   0   6 -22  262.97   19.20
   0   6 -22  254.37   19.10
   0   6 -23  120.29    9.10
   0   6 -23  106.29    9.00
   0  -8   0  863.61   61.99
   0   8   0  774.72   55.69
   0  -8   1    2.30    2.10
   0  -8  -1    2.50    2.20
   0   8   1    1.60    2.10
   0  -8   2  563.74   40.60
   0  -8  -2  657.23   47.30
   0   8   2  594.54   42.80
   0   8  -2  522.35   37.70
   0  -8   3    1.40    2.10
   0  -8  -3   -0.40    2.10
   0   8   3   -1.20    2.20
   0   8  -3   -2.70    2.20
   0  -8   4  402.36   29.10
   0  -8  -4  421.66   30.40
   0   8   4  383.16   27.70
   0   8  -4  359.36   26.10
   0  -8  -5   88.89    6.90
   0   8   5   80.59    6.40
   0  -8   6 2822.22  201.98
   0  -8  -6 2210.78  158.28
   0   8   6 2093.99  149.99
   0   8  -6 2550.64  182.68
   0  -8  -7  366.86   26.50
   0   8   7  340.67   24.70
   0   8  -7  434.06   31.40
   0  -8   8 3111.99  222.68
   0  -8  -8 3089.29  221.08
   0   8   8 2890.21  206.88
   0   8  -8 2908.31  208.28
   0  -8   9  133.09   10.00
   0  -8  -9  103.29    7.90
   0   8  -9  127.99    9.70
   0  -8  10 4008.20  286.77
   0  -8 -10 4123.59  295.17
   0   8  10 3838.42  274.77
   0   8 -10 3630.24  259.87
   0  -8  11 1585.84  113.69
   0  -8 -11 1664.63  119.29
   0   8  11 1562.34  111.99
   0   8 -11 1415.16  101.49
   0  -8  12  537.95   38.70
   0  -8 -12  491.35   35.40
   0   8  12  492.45   35.50
   0   8 -12  512.15   36.90
   0  -8  13  209.08   15.30
   0   8  13  255.27   19.00
   0   8  13  238.98   17.40
   0   8 -13  201.28   14.80
   0  -8  14    1.70    2.10
   0   8  14    3.50    4.40
   0   8  14    1.30    2.20
   0   8 -14    1.00    2.30
   0  -8  15    3.00    2.20
   0   8  15    3.50    2.40
   0   8  15   -0.20    4.40
   0   8 -15    0.70    2.40
   0   8  16  808.62   58.39
   0   8  16  780.82   56.09
   0   8 -16  798.22   57.29
   0   8  17    3.00    4.60
   0   8  17    2.70    2.20
   0   8 -17   -0.70    4.40
   0   8 -17    2.40    2.60
   0   8  18  432.76   31.30
   0   8  18  431.36   31.70
   0   8 -18  436.56   31.60
   0   8 -18  476.65   34.80
   0   8  19   24.60    3.20
   0   8  19   22.70    5.30
   0   8 -19   24.40    5.40
   0   8 -19   19.10    3.10
   0   8  20  265.67   20.00
   0   8  20  274.77   20.00
   0   8 -20  242.38   17.80
   0   8 -20  250.97   19.00
   0   8  21   42.80    3.90
   0   8  21   25.40    4.90
   0   8 -21   42.30    4.20
   0   8 -21   42.40    6.00
   0   8 -22   22.60    3.10
   0   8 -22   27.60    5.90
   0   8 -23   88.09    7.00
   0   8 -23   97.79    9.20
   0   8 -24   99.09    7.90
   0   8 -24   98.89    9.20
   0   8 -25   65.29    5.90
   0   8 -25   61.99    7.70
   0   8 -26  284.97   20.90
   0   8 -26  267.47   20.30
   0 -10   0  675.13   48.60
   0  10   0  617.64   44.50
   0 -10   1 1311.97   94.09
   0 -10  -1 1572.94  112.79
   0  10   1 1419.56  101.79
   0 -10   2   57.29    4.90
   0 -10  -2   59.39    5.10
   0  10   2   50.69    4.60
   0  10  -2   53.79    4.80
   0 -10   3 1090.89   78.29
   0 -10  -3 1196.08   85.79
   0  10   3 1106.69   79.39
   0  10  -3 1018.90   73.19
   0 -10   4  405.76   29.40
   0 -10  -4  499.95   36.10
   0  10   4  448.56   32.40
   0 -10   5  356.46   25.90
   0 -10  -5  313.47   22.80
   0  10   5  284.67   20.80
   0  10  -5  331.57   24.10
   0 -10   6   89.69    7.00
   0 -10  -6   92.59    7.20
   0  10   6   82.69    6.60
   0  10  -6   80.79    6.50
   0 -10   7   62.49    5.30
   0  10  -7   57.99    5.10
   0 -10   8 1320.37   94.69
   0 -10  -8 1180.98   84.69
   0  10   8 1112.89   79.89
   0  10  -8 1234.18   88.49
   0 -10   9  640.24   46.10
   0 -10  -9  558.54   40.20
   0  10   9  514.65   37.10
   0  10  -9  604.34   43.50
   0 -10  10   39.20    3.80
   0  10 -10   38.60    3.90
   0 -10  11  547.45   39.40
   0 -10 -11  563.54   40.60
   0  10  11  531.15   38.30
   0  10 -11  507.85   36.60
   0 -10  12  131.79   10.00
   0 -10 -12  137.69   10.30
   0  10  12  135.19   10.20
   0  10 -12  118.39    9.10
   0 -10  13    3.30    2.50
   0  10  13    3.70    4.60
   0  10  13    3.10    2.60
   0  10 -13    1.60    2.50
   0 -10  14    4.10    2.40
   0  10  14    3.40    2.60
   0  10  14    0.40    4.80
   0  10 -14    7.70    2.70
   0 -10  15  415.06   30.00
   0  10  15  394.06   28.50
   0  10  15  421.16   31.00
   0  10 -15  413.96   30.00
   0  10  16   39.70    6.40
   0  10  16   42.80    4.20
   0  10 -16   30.60    3.80
   0  10  17  216.98   16.90
   0  10  17  227.88   16.80
   0  10 -17  279.77   21.30
   0  10 -17  240.58   17.70
   0  10  18   70.39    8.00
   0  10  18   72.79    6.10
   0  10 -18   70.69    6.10
   0  10 -18   83.99    8.50
   0  10  19   32.20    5.90
   0  10  19   34.60    3.80
   0  10 -19   50.19    4.90
   0  10 -19   50.19    6.90
   0  10  20   50.09    7.00
   0  10  20   48.80    4.60
   0  10 -20   45.10    4.60
   0  10 -20   50.69    6.70
   0  10  21  100.39    9.60
   0  10 -21   72.29    6.30
   0  10 -21   77.39    8.10
   0  10  22    3.70    2.90
   0  10  22   -2.20    6.00
   0  10 -22   -0.70    5.90
   0  10 -22    1.10    3.20
   0  10  23    4.80    6.10
   0  10  23   12.20    3.60
   0  10 -23   20.90    6.90
   0  10 -23   13.10    3.50
   0  10 -24  101.49    8.30
   0  10 -24  114.19   11.80
   0  10 -25  239.48   17.80
   0  10 -25  264.57   20.90
   0  10 -26   -1.20    8.40
   0  10 -26    2.80    4.10
   0  10 -27   75.29   11.20
   0  10 -27   87.09    8.30
   0 -12   0 1975.80  141.59
   0  12   0 1892.51  135.69
   0 -12   1  164.98   12.40
   0 -12  -1  151.38   11.50
   0  12   1  145.19   11.20
   0 -12   2  247.18   18.20
   0 -12  -2  323.87   23.60
   0  12   2  307.17   22.50
   0 -12   3    9.90    2.80
   0 -12  -3    9.50    2.80
   0  12   3    8.10    3.30
   0 -12  -4   49.20    4.70
   0  12   4   48.00    4.90
   0 -12   5    9.00    3.00
   0 -12  -5    8.10    2.80
   0  12   5    8.90    2.90
   0  12  -5    9.60    3.00
   0 -12  -6   53.89    5.10
   0  12   6   47.60    4.70
   0 -12   7   42.80    4.40
   0  12  -7   42.10    4.60
   0 -12   8   21.80    3.30
   0 -12  -8   34.20    3.90
   0  12   8   30.10    3.70
   0  12  -8   19.80    3.40
   0 -12   9  167.28   12.60
   0 -12  -9  157.88   11.90
   0  12   9  137.19   10.50
   0  12  -9  153.88   11.70
   0 -12  10  324.07   23.70
   0 -12 -10  339.97   24.70
   0  12  10  327.27   23.90
   0  12 -10  294.27   21.60
   0 -12  11  115.59    9.00
   0 -12 -11  112.89    8.70
   0  12  11  104.79    8.20
   0  12 -11  109.99    8.70
   0 -12  12    0.00    2.80
   0  12  12    7.40    5.20
   0  12  12    1.90    2.50
   0  12 -12    4.20    3.00
   0 -12  13    5.40    2.90
   0  12  13    4.20    5.00
   0  12  13    0.20    2.60
   0  12 -13    1.60    2.80
   0 -12  14    9.60    2.90
   0  12  14    0.00    5.10
   0  12  14    6.30    2.70
   0  12 -14    4.30    3.00
   0 -12  15    0.90    2.60
   0  12  15    1.90    2.80
   0  12  15    5.10    5.20
   0  12 -15    0.70    3.20
   0  12  16  530.75   38.30
   0  12  16  507.45   37.20
   0  12 -16  649.74   47.30
   0  12 -16  566.74   41.00
   0  12  17  118.69   10.60
   0  12  17  128.49    9.80
   0  12 -17  143.89   12.20
   0  12 -17  133.19   10.40
   0  12  18   39.90    6.50
   0  12  18   46.70    4.40
   0  12 -18   59.49    7.50
   0  12 -18   48.70    5.00
   0  12  19   -1.40    5.90
   0  12  19    6.30    2.90
   0  12 -19    0.10    5.90
   0  12 -19    3.70    3.40
   0  12  20  189.28   15.30
   0  12  20  203.28   15.10
   0  12 -20  158.18   13.40
   0  12  21   10.50    6.60
   0  12  21   11.10    3.30
   0  12 -21    8.00    6.10
   0  12 -21    6.80    3.60
   0  12  22    3.20    7.30
   0  12  22   -2.70    3.90
   0  12 -22    4.70    3.70
   0  12 -22    7.40    6.20
   0  12  23   -5.70    8.60
   0  12  23    0.00    4.10
   0  12 -23   -0.20    6.60
   0  12 -23    0.70    3.80
   0  12  24    4.90    4.80
   0  12  24    7.70   10.20
   0  12 -24    9.30    8.50
   0  12 -24    5.70    4.10
   0  12 -25    2.80    4.10
   0  12 -25    6.30    8.60
   0  12 -26   26.20    8.70
   0 -14   0    6.10    3.20
   0  14   0    1.80    3.60
   0 -14   1 1105.79   79.39
   0 -14  -1 1155.38   82.99
   0  14   1 1042.00   74.99
   0 -14   2   14.20    3.30
   0 -14  -2   10.40    3.40
   0  14   2    7.80    3.60
   0 -14   3  149.19   11.40
   0 -14  -3  173.18   13.10
   0  14   3  161.78   12.50
   0 -14   4   21.50    3.60
   0 -14  -4   15.80    3.50
   0  14   4   18.20    3.70
   0 -14   5   11.30    3.40
   0 -14  -5    2.00    3.10
   0  14   5    0.90    3.30
   0  14  -5   12.00    3.50
   0 -14   6   25.20    3.90
   0 -14  -6   41.00    4.60
   0  14   6   30.40    4.00
   0  14  -6   22.30    4.00
   0 -14   7  321.57   23.50
   0 -14  -7  287.87   21.10
   0  14   7  255.07   18.90
   0  14  -7  277.07   20.40
   0 -14   8    7.60    3.30
   0 -14  -8    5.10    3.20
   0  14   8    5.90    3.40
   0  14  -8    5.20    3.30
   0 -14   9  291.07   21.40
   0 -14  -9  264.77   19.50
   0  14   9  244.48   18.10
   0  14  -9  269.37   19.90
   0 -14  10   13.90    3.20
   0 -14 -10   11.30    3.10
   0  14  10   11.40    3.30
   0  14 -10   13.20    3.60
   0 -14  11  115.89    9.10
   0  14  11  137.79   11.40
   0  14  11  130.39   10.00
   0  14 -11  106.09    8.60
   0 -14  12   -0.30    2.90
   0  14  12    1.20    2.70
   0  14  12    0.90    5.40
   0  14 -12    3.00    3.10
   0 -14  13   -2.10    2.70
   0  14  13    1.40    5.00
   0  14  13   -1.10    2.80
   0  14 -13    6.20    3.20
   0  14  14    6.10    5.50
   0  14  14    2.00    2.90
   0  14 -14    0.00    3.30
   0  14  15   38.90    6.40
   0  14  15   41.50    4.40
   0  14 -15   49.10    5.10
   0  14 -15   52.49    7.00
   0  14  16    5.20    5.50
   0  14  16    4.90    3.10
   0  14 -16   12.50    3.90
   0  14 -16   17.00    5.90
   0  14  17  476.65   35.00
   0  14  17  520.35   37.60
   0  14 -17  540.25   39.20
   0  14 -17  585.04   42.90
   0  14  18    2.60    5.60
   0  14  18    4.60    3.00
   0  14 -18    3.00    3.50
   0  14 -18   -1.80    6.20
   0  14  19  126.49   11.60
   0  14  19  139.89   10.80
   0  14 -19  121.29    9.70
   0  14 -19  132.19   12.00
   0  14  20    3.20    3.60
   0  14  20    2.10    7.10
   0  14 -20    6.60    5.90
   0  14 -20    2.40    3.60
   0  14  21   -0.70    3.80
   0  14  21   -5.50    7.80
   0  14 -21   -2.60    6.50
   0  14 -21    1.90    3.70
   0  14  22    6.80   10.70
   0  14  22    5.50    4.40
   0  14 -22    2.20    7.00
   0  14 -22    2.30    4.30
   0  14  23   -2.40   11.00
   0  14  23   -3.10    4.70
   0  14 -23    4.40    4.20
   0  14 -23    1.70    7.50
   0  14 -24    7.50    4.40
   0  14 -24    5.50    7.70
   0 -16   0   20.60    3.60
   0  16   0   15.60    3.80
   0 -16   1   17.30    3.30
   0 -16  -1    9.00    3.30
   0  16   1    6.20    3.50
   0 -16   2  138.69   10.60
   0 -16  -2  164.18   12.50
   0  16   2  143.79   11.20
   0 -16   3    0.50    2.80
   0 -16  -3    4.90    3.20
   0  16   3    0.50    3.50
   0 -16  -4   19.90    3.60
   0  16   4   19.70    3.70
   0 -16   5    2.60    2.90
   0 -16  -5   -1.10    3.10
   0  16   5    0.30    3.30
   0  16  -5   -0.80    3.30
   0 -16   6   92.39    7.50
   0 -16  -6   80.39    6.80
   0  16   6   79.39    6.90
   0  16  -6   80.49    6.80
   0 -16   7    7.80    2.90
   0 -16  -7    4.10    2.70
   0  16   7    5.60    3.30
   0  16  -7    3.80    3.20
   0 -16   8  257.57   18.90
   0  16   8  237.88   17.60
   0  16  -8  229.08   17.00
   0 -16   9   14.30    3.10
   0  16   9   10.70    3.40
   0  16   9   11.90    5.60
   0  16  -9   11.30    3.30
   0 -16  10  338.37   24.60
   0  16  10  379.06   28.20
   0  16  10  350.76   25.50
   0  16 -10  335.87   24.60
   0 -16  11   28.60    3.50
   0  16  11   37.10    4.10
   0  16  11   40.30    6.50
   0  16 -11   32.20    4.20
   0  16  12   33.40    4.00
   0  16  12   40.50    6.20
   0  16 -12   33.70    4.40
   0  16 -12   45.90    6.90
   0  16  13   14.90    3.40
   0  16  13   11.70    5.30
   0  16 -13    4.40    3.50
   0  16 -13    0.80    5.70
   0  16  14    6.80    3.00
   0  16  14    6.40    5.60
   0  16 -14   13.40    3.90
   0  16 -14   17.00    5.90
   0  16  15  143.99   11.00
   0  16  15  118.99   10.50
   0  16 -15  170.28   14.00
   0  16 -15  139.49   11.00
   0  16  16  131.39   10.20
   0  16 -16  150.18   11.70
   0  16 -16  169.58   14.10
   0  16  17    0.80    5.90
   0  16  17    5.90    3.60
   0  16 -17    5.90    5.90
   0  16 -17    7.60    3.90
   0  16  18   68.69    8.40
   0  16  18   83.99    7.40
   0  16 -18   80.29    9.00
   0  16 -18   80.19    7.30
   0  16  19    1.10    6.40
   0  16  19   -1.20    4.00
   0  16 -19   -0.90    4.00
   0  16 -19   -3.30    6.20
   0  16  20   54.49    6.00
   0  16  20   48.30    8.10
   0  16 -20   41.90    5.10
   0  16 -20   49.60    8.00
   0  16  21    4.90    4.20
   0  16  21    1.50    7.90
   0  16 -21    5.80    6.60
   0  16 -21    8.10    4.30
   0 -18   0   69.69    5.90
   0  18   0   67.99    6.20
   0 -18   1   25.20    3.20
   0 -18  -1   22.00    3.30
   0  18   1   24.70    3.90
   0  18  -1   26.40    4.10
   0 -18   2   35.60    3.70
   0  18   2   35.90    4.40
   0 -18   3   17.70    2.80
   0  18   3   16.60    4.00
   0 -18   4    8.90    2.60
   0  18   4    2.90    3.60
   0  18   4    4.50    5.00
   0  18  -4   -3.50    2.90
   0 -18   5   12.80    2.80
   0  18   5    1.10    3.40
   0  18   5    3.40    4.70
   0  18  -5    7.80    3.90
   0  18   6   41.90    4.90
   0  18   6   40.60    6.60
   0  18  -6   41.80    4.80
   0  18   7  291.07   21.50
   0  18   7  287.67   21.90
   0  18  -7  373.66   28.30
   0  18  -7  310.07   22.80
   0  18   8   39.40    4.40
   0  18   8   30.00    5.90
   0  18  -8   34.50    4.40
   0  18  -8   31.80    6.00
   0  18   9   53.59    5.20
   0  18   9   52.19    6.60
   0  18  -9   56.19    5.60
   0  18  -9   66.29    8.10
   0  18  10   14.00    5.40
   0  18  10   13.50    3.50
   0  18 -10   11.10    3.80
   0  18 -10   15.10    5.80
   0  18  11  111.69    8.90
   0  18  11   97.79    9.20
   0  18 -11   95.39    7.90
   0  18 -11  110.89   10.20
   0  18  12    4.30    3.70
   0  18  12    5.80    5.20
   0  18 -12    5.10    3.60
   0  18 -12    8.30    6.70
   0  18  13   -0.20    3.50
   0  18  13   -1.70    5.60
   0  18 -13    1.00    3.50
   0  18 -13   -3.60    6.40
   0  18  14    2.90    5.20
   0  18  14    3.70    3.50
   0  18 -14   16.00    3.80
   0  18 -14    7.00    6.50
   0  18  15   -0.90    5.00
   0  18  15    0.00    3.90
   0  18 -15    2.40    6.20
   0  18  16   18.90    4.30
   0  18  16   14.20    5.80
   0  18 -16   24.60    6.70
   0  18  17   20.30    4.30
   0  18  17   21.40    6.30
   0  18 -17   18.30    5.40
   1   1 -13 1550.54  112.69
   1   1 -13 1561.64  113.59
   1   1 -12  308.47   22.30
   1   1 -12  325.27   23.50
   1   1 -11   48.00    3.60
   1   1 -11   46.20    3.90
   1  -1 -10  228.78   16.70
   1   1 -10  210.18   15.30
   1   1 -10  220.58   15.90
  -1   1  10  207.78   15.20
   1  -1  -9   23.50    1.90
  -1   1   9   25.20    2.50
   1  -1  -8    4.70    1.00
   1   1  -8    1.80    1.00
   1   1  -8    0.80    2.30
  -1   1   8    3.80    1.90
   1  -1  -7   47.40    3.60
   1   1  -7   54.59    4.80
   1   1  -7   55.69    4.20
  -1   1   7   46.60    3.90
   1  -1  -6 1841.82  131.99
  -1  -1   6 2058.19  147.49
   1   1  -6 1909.71  136.89
  -1   1   6 1768.32  126.79
   1  -1  -5 1871.21  133.99
  -1  -1   5 1832.12  131.29
   1   1  -5 1918.31  137.39
   1   1  -4 2096.89  150.18
   1  -1  -1  539.55   38.60
   1   1  -1  449.06   32.30
   1  -1   0  303.47   21.80
   1   1   0  314.87   22.60
   1  -1   1  189.78   13.60
  -1  -1  -1  210.38   15.20
   1   1   1  222.58   16.10
  -1   1  -1  192.58   13.80
   1   1   2 1331.27   95.29
   1  -1   3  284.27   20.40
  -1  -1  -3  250.77   18.10
   1   1   3  249.68   18.00
  -1   1  -3  274.97   19.70
   1  -1   4  102.49    7.50
  -1  -1  -4  103.19    7.70
   1   1   4  104.39    7.80
  -1   1  -4  101.99    7.40
   1  -1   5  398.36   28.60
  -1  -1  -5  355.76   25.70
   1   1   5  348.07   25.10
  -1   1  -5  363.66   26.10
   1  -1   6  580.04   41.60
  -1  -1  -6  534.35   38.50
   1   1   6  519.85   37.40
  -1   1  -6  573.94   41.20
   1  -1   7    7.00    1.50
  -1  -1  -7    6.20    2.40
   1   1   7    6.00    2.10
  -1   1  -7    7.50    1.60
   1  -1   8   32.00    2.70
  -1  -1  -8   21.00    2.60
   1   1   8   22.70    2.30
  -1   1  -8   24.70    2.30
   1  -1   9    5.10    1.20
  -1  -1  -9    0.90    1.70
   1   1   9    3.00    1.10
   1  -1  10   14.90    1.60
   1   1  10    9.60    1.10
  -1   1 -10   12.10    1.70
   1  -1  11    5.50    1.10
   1   1  11    4.60    0.70
   1   1  11    4.40    0.80
  -1   1 -11    4.50    1.60
   1  -1  12   13.30    1.40
  -1   1 -12   12.30    1.90
   1  -1  13  692.33   49.99
  -1   1 -13  659.03   47.60
   1  -1  14  638.44   46.50
  -1   1 -14  608.64   44.40
   1   3 -18    2.90    2.60
   1   3 -18    5.30    1.40
   1   3 -17    6.80    2.60
   1   3 -17    8.40    1.50
   1   3 -16  859.61   61.69
   1   3 -16  785.82   56.59
   1   3 -15 1101.99   79.09
   1   3 -15 1023.90   73.59
   1   3 -14  410.06   29.50
   1   3 -14  391.96   28.40
  -1   3  14  421.66   30.70
  -1   3  14  402.66   29.30
   1  -3 -13 2516.75  180.98
   1   3 -13 2498.65  179.18
   1   3 -13 2555.24  183.08
  -1   3  13 2333.37  167.88
   1  -3 -12  245.58   17.70
   1   3 -12  267.77   19.60
   1   3 -12  248.08   17.90
  -1   3  12  239.68   17.30
   1  -3 -11  590.94   42.40
   1   3 -11  658.33   47.30
   1   3 -11  678.93   48.90
  -1   3  11  575.74   41.40
   1  -3 -10   89.49    6.60
   1   3 -10  120.19    8.80
  -1   3  10   94.49    6.90
   1  -3  -9  183.88   13.30
   1   3  -9  150.48   11.00
   1   3  -9  140.99   10.70
  -1   3   9  179.88   13.00
   1  -3  -8   80.29    6.10
   1   3  -8   60.49    4.70
   1   3  -8   66.29    5.80
  -1   3   8   72.39    5.40
   1  -3  -5 2085.79  149.39
   1   3  -5 2057.09  147.29
   1   3  -5 2165.48  155.18
  -1   3   5 1835.22  131.39
   1  -3  -3 1689.33  120.99
   1   3  -3 1645.84  117.99
   1   3  -3 1629.34  116.69
  -1   3   3 1629.54  116.69
   1  -3  -2 1801.52  128.99
   1   3  -2 1838.42  131.79
   1   3  -2 1845.72  132.09
  -1   3   2 1749.03  125.19
   1   3  -1 5323.17  380.86
   1  -3   0 1503.45  107.69
   1   3   0 1517.05  108.79
   1   3   3 2822.22  201.98
   1   3   4 3514.85  251.47
   1  -3   5  519.45   37.40
   1   3   5  514.25   36.90
   1   3   5  487.05   35.20
  -1   3  -5  503.85   36.20
   1  -3   6   34.30    3.30
   1   3   6   39.60    4.50
   1   3   6   38.60    3.30
  -1   3  -6   36.30    3.30
   1  -3   7  253.07   18.40
   1   3   7  278.17   20.40
   1   3   7  279.07   20.10
  -1   3  -7  225.58   16.30
   1  -3   8  106.99    8.00
   1   3   8  114.89    8.40
   1   3   8  115.39    8.90
  -1   3  -8   97.79    7.30
   1  -3   9   43.00    3.60
   1   3   9   54.29    4.80
   1   3   9   56.79    4.30
  -1   3  -9   43.50    3.60
   1  -3  10  578.04   41.50
   1   3  10  493.85   35.60
   1   3  10  492.95   35.40
  -1   3 -10  556.94   40.00
   1  -3  11  176.78   12.90
   1   3  11  196.58   14.40
   1   3  11  205.48   14.90
  -1   3 -11  172.98   12.60
   1  -3  12  270.67   19.60
   1   3  12  275.67   20.00
   1   3  12  296.27   21.40
  -1   3 -12  262.57   19.00
   1  -3  13 2392.26  171.38
   1   3  13 2138.59  153.78
   1   3  13 2157.58  155.08
  -1   3 -13 2110.29  151.18
   1  -3  14  309.17   22.30
   1   3  14  266.37   19.40
   1   3  14  291.07   21.10
  -1   3 -14  291.07   21.00
   1  -3  15  777.22   55.79
  -1   3 -15  704.33   50.59
   1  -3  16  190.48   13.80
  -1   3 -16  188.28   13.70
  -1   3 -17    1.90    1.80
  -1   3 -17    1.80    2.40
  -1   3 -18   83.39    6.60
  -1   3 -18   90.49    7.00
   1   5 -22 1428.16  102.89
   1   5 -22 1353.66   97.69
   1   5 -21  606.54   44.00
   1   5 -21  671.23   48.30
   1   5 -20    3.10    4.00
   1   5 -20    4.30    2.10
   1   5 -19  124.59   10.10
   1   5 -19  125.49    9.40
   1   5 -18    2.20    2.00
   1   5 -18   -0.30    3.90
   1   5 -17   10.10    3.90
   1   5 -17    7.60    2.00
  -1   5  17    3.60    1.90
  -1   5  17    3.90    3.00
   1   5 -16    7.60    2.00
   1   5 -16    5.50    3.50
  -1   5  16    5.10    1.80
  -1   5  16    8.20    3.00
   1   5 -15  437.46   31.80
   1   5 -15  421.46   30.40
  -1   5  15  452.85   32.60
   1  -5 -14  384.26   27.70
   1   5 -14  350.16   25.30
   1   5 -14  330.47   24.20
  -1   5  14  378.66   27.30
   1  -5 -13 1712.63  122.69
   1   5 -13 1693.83  121.39
   1   5 -13 1691.53  121.39
  -1   5  13 1736.13  124.49
   1  -5 -12 2525.75  180.88
   1   5 -12 2722.73  194.88
   1   5 -12 2792.82  200.08
  -1   5  12 2487.35  178.08
   1  -5 -11 1103.29   79.09
   1   5 -11 1048.30   75.19
   1   5 -11 1156.08   83.09
  -1   5  11 1013.90   72.69
   1  -5 -10  785.62   56.39
   1   5 -10  842.82   60.49
   1   5 -10  954.40   68.69
  -1   5  10  743.53   53.29
   1  -5  -9    4.50    1.70
  -1   5   9    2.80    1.70
  -1  -5   8  443.16   31.90
   1   5  -8  449.46   32.40
  -1   5   8  577.84   41.50
   1  -5  -7  421.46   30.40
  -1  -5   7  392.46   28.30
   1   5  -7  363.06   26.20
  -1   5   7  404.46   29.20
   1   5  -6 4942.91  353.76
  -1   5   6 5015.30  358.96
   1  -5  -5  527.75   38.00
  -1  -5   5  547.95   39.40
   1   5  -5  511.95   36.80
  -1   5   5  506.95   36.50
   1  -5  -4  405.56   29.30
  -1  -5   4  495.25   35.60
   1   5  -4  482.05   34.70
  -1   5   4  392.46   28.30
  -1  -5   3   15.20    2.40
   1   5  -3   14.10    2.40
   1  -5  -2  105.29    8.20
  -1  -5   2  118.19    8.90
   1   5  -2  113.89    8.60
  -1   5   2   99.89    7.70
   1  -5  -1  548.65   39.50
  -1  -5   1  531.85   38.30
  -1   5   1  498.85   35.90
   1  -5   1  121.09    9.30
  -1  -5  -1  136.09   10.10
   1   5   1  125.69    9.40
   1  -5   2 2322.07  166.28
  -1  -5  -2 1820.32  130.39
   1   5   2 1708.53  122.39
  -1   5  -2 2105.69  150.78
   1  -5   3 3883.71  277.97
   1   5   3 3811.32  272.77
  -1   5  -3 3621.14  259.17
   1  -5   5  336.07   24.30
   1   5   5  353.96   25.60
   1   5   5  368.26   26.90
  -1   5  -5  327.77   23.70
   1  -5   6 1427.66  102.29
   1   5   6 1490.35  106.99
   1   5   6 1374.46   98.49
  -1   5  -6 1339.37   95.99
   1  -5   7 2111.59  151.18
   1   5   7 2342.47  167.68
   1   5   7 2408.06  172.58
  -1   5  -7 2058.89  147.49
   1  -5   8   37.60    3.40
  -1   5  -8   32.90    3.10
   1  -5   9 3992.40  285.67
   1   5   9 3702.63  265.27
   1   5   9 3650.63  261.37
  -1   5  -9 3856.51  276.07
   1  -5  10  156.68   11.60
   1   5  10  134.39   10.40
   1   5  10  125.79    9.30
  -1   5 -10  148.49   11.00
   1  -5  11    6.10    2.00
   1   5  11   11.30    1.90
   1   5  11   10.90    3.40
  -1   5 -11    3.80    1.80
   1  -5  12  317.97   23.00
   1   5  12  253.67   18.70
   1   5  12  243.98   17.70
  -1   5 -12  281.07   20.30
   1  -5  13   37.60    3.40
   1   5  13   31.90    4.00
   1   5  13   33.20    3.00
  -1   5 -13   34.40    3.20
   1  -5  14  240.58   17.50
   1   5  14  207.48   15.10
   1   5  14  201.48   15.00
  -1   5 -14  206.38   15.00
   1  -5  15  683.53   49.10
   1   5  15  609.54   44.00
   1   5  15  674.93   48.50
  -1   5 -15  632.54   45.50
   1  -5  16  150.38   11.10
   1   5  16  132.29   10.30
   1   5  16  142.49   10.50
  -1   5 -16  129.79    9.60
   1  -5  17  623.04   44.80
   1   5  17  624.44   45.00
   1   5  17  584.34   42.30
  -1   5 -17  568.54   40.90
   1  -5  18   69.89    5.60
   1   5  18   63.19    4.80
  -1   5 -18   74.09    5.80
  -1   5 -19   23.20    4.30
  -1   5 -19   20.70    2.70
  -1   5 -20  422.76   30.60
  -1   5 -20  423.66   30.90
  -1   5 -21  100.59    7.80
  -1   5 -21  101.09    8.50
  -1   5 -22   57.09    5.20
  -1   5 -22   58.79    5.80
   1   7 -25  103.19    8.00
   1   7 -25   87.39    8.00
   1   7 -24   61.59    5.20
   1   7 -24   60.19    6.70
   1   7 -23  401.26   29.10
   1   7 -23  384.26   28.40
   1   7 -22    2.40    5.00
   1   7 -22    6.20    2.70
   1   7 -21  357.36   25.90
   1   7 -21  375.66   27.80
   1   7 -20  145.89   11.00
  -1   7  20  104.79    8.80
  -1   7  20  117.29    8.90
   1   7 -19  152.28   12.40
   1   7 -19  148.59   11.10
  -1   7  19  135.09   10.10
  -1   7  19  122.69   10.00
   1   7 -18   61.19    5.20
   1   7 -18   70.09    7.30
  -1   7  18   56.99    6.10
  -1   7  18   54.69    4.60
   1   7 -17   45.40    4.20
   1   7 -17   49.50    5.70
  -1   7  17   58.79    4.80
  -1   7  17   61.49    6.30
   1   7 -16   27.60    3.10
   1   7 -16   23.60    4.70
   1  -7 -15  236.08   17.10
   1   7 -15  240.58   17.50
   1   7 -15  223.78   16.80
  -1   7  15  234.68   17.10
   1  -7 -14  313.87   22.70
   1   7 -14  326.37   24.10
   1   7 -14  296.47   21.50
  -1   7  14  304.67   22.00
   1  -7 -13 1662.83  119.19
   1   7 -13 1615.04  115.99
   1   7 -13 1501.65  107.59
  -1   7  13 1636.14  117.19
   1  -7 -12 4476.65  320.47
   1   7 -12 4628.34  331.37
   1   7 -12 4252.67  304.37
  -1   7  12 4182.48  299.47
   1  -7 -11   97.29    7.40
   1   7 -11   72.39    6.80
  -1   7  11   86.09    6.60
   1  -7 -10  489.05   35.20
  -1  -7  10  388.56   28.10
   1   7 -10  373.86   27.00
  -1   7  10  451.95   32.60
   1  -7  -9  711.53   51.09
  -1  -7   9  617.44   44.40
   1   7  -9  561.74   40.40
  -1   7   9  659.33   47.40
   1  -7  -8   63.09    5.20
  -1  -7   8   68.79    5.50
   1   7  -8   63.99    5.30
  -1   7   8   61.29    5.00
   1  -7  -7 2169.08  155.38
  -1  -7   7 2262.97  161.98
   1   7  -7 2125.19  152.18
  -1   7   7 2048.00  146.69
  -1  -7   6    5.60    2.00
   1   7  -6    4.60    2.10
   1  -7  -5   74.59    5.90
  -1  -7   5   65.89    5.30
   1   7  -5   58.99    4.90
  -1   7   5   75.99    6.00
   1  -7  -4  158.38   11.70
  -1  -7   4  170.08   12.50
   1   7  -4  150.78   11.20
  -1   7   4  157.68   11.70
   1  -7  -3 1481.95  106.19
  -1  -7   3 1404.16  100.59
   1   7  -3 1306.57   93.69
  -1   7   3 1383.26   99.19
   1  -7  -2  256.87   18.70
  -1  -7   2  257.37   18.70
   1   7  -2  241.68   17.60
  -1   7   2  242.38   17.70
   1  -7  -1  415.36   30.00
  -1  -7   1  364.16   26.30
  -1   7   1  383.16   27.70
   1  -7   0    8.90    2.30
  -1   7   0    7.60    2.20
   1  -7   1    2.20    2.10
  -1  -7  -1    3.00    1.90
   1   7   1    6.10    2.10
   1  -7   2  498.55   35.90
  -1  -7  -2  534.15   38.40
   1   7   2  488.45   35.20
  -1   7  -2  473.05   34.10
   1  -7   3   21.70    2.80
  -1  -7  -3   19.30    2.40
   1   7   3   15.20    2.40
  -1   7  -3   16.60    2.50
   1  -7   4 1120.99   80.39
   1   7   4 1381.46   98.99
  -1   7  -4 1070.09   76.79
   1  -7   5 2564.24  183.58
  -1  -7  -5 2586.84  185.08
   1   7   5 2385.46  170.78
  -1   7  -5 2453.35  175.68
   1  -7   6   76.69    6.10
  -1   7  -6   69.49    5.60
   1  -7   7 2865.31  205.18
   1   7   7 2634.44  188.58
   1   7   7 2960.30  212.18
  -1   7  -7 2774.72  198.68
   1  -7   8  434.06   31.30
   1   7   8  398.76   28.80
   1   7   8  446.36   32.50
  -1   7  -8  391.76   28.30
   1  -7   9    7.70    2.30
   1   7   9    6.20    2.10
   1   7   9    5.40    4.10
  -1   7  -9    4.40    2.10
   1  -7  10    3.00    2.10
   1   7  10    0.20    3.70
   1   7  10    0.30    2.00
  -1   7 -10   -0.20    2.10
   1  -7  11  688.23   49.50
   1   7  11  554.54   39.90
   1   7  11  569.84   41.30
  -1   7 -11  633.04   45.50
   1  -7  12   15.20    2.40
   1   7  12    6.80    2.00
   1   7  12    6.10    3.70
  -1   7 -12   14.00    2.40
   1   7  13  117.29    9.60
   1   7  13  114.49    8.60
  -1   7 -13  139.59   10.40
   1  -7  14  255.97   18.60
   1   7  14  227.48   17.10
   1   7  14  228.38   16.70
  -1   7 -14  229.68   16.70
   1  -7  15  218.68   16.00
   1   7  15  208.68   15.80
   1   7  15  207.88   15.20
  -1   7 -15  203.58   14.90
   1  -7  16  179.48   13.20
   1   7  16  175.48   13.70
   1   7  16  180.18   13.30
  -1   7 -16  161.38   11.90
   1  -7  17    1.40    2.30
   1   7  17   -4.20    4.70
   1   7  17    1.70    2.40
  -1   7 -17    1.50    2.30
   1  -7  18  204.58   15.00
   1   7  18  201.48   15.40
   1   7  18  227.88   16.60
  -1   7 -18  200.58   14.80
   1  -7  19  102.19    7.90
   1   7  19   81.69    7.50
   1   7  19   91.49    7.10
  -1   7 -19   92.99    7.30
   1   7  20   27.90    3.00
   1   7  20   24.20    4.70
  -1   7 -20   17.20    2.80
  -1   7 -20   17.20    4.70
  -1   7 -21  103.49    8.00
  -1   7 -21  120.79   10.00
  -1   7 -22  445.86   32.30
  -1   7 -22  419.86   30.80
  -1   7 -23 1080.29   77.69
  -1   7 -23  993.60   71.69
  -1   7 -24   34.50    4.10
  -1   7 -24   34.70    5.60
  -1   7 -25    1.90    4.70
  -1   7 -25    4.00    3.70
   1   9 -27    4.20    7.00
   1   9 -27    2.60    4.10
   1   9 -26   23.00    4.00
   1   9 -26   19.30    7.10
   1   9 -25   -1.00    3.50
   1   9 -25    4.30    6.30
   1   9 -24   47.20    7.50
   1   9 -24   44.30    4.60
   1   9 -23   44.70    7.00
   1   9 -23   43.80    4.60
   1   9 -22  619.04   45.20
   1   9 -22  592.54   42.80
  -1   9  22  656.33   47.40
  -1   9  22  576.44   42.10
   1   9 -21   11.40    3.10
   1   9 -21   10.60    6.10
  -1   9  21   20.60    3.30
  -1   9  21   13.90    5.20
   1   9 -20    6.00    3.10
   1   9 -20    4.50    6.00
  -1   9  20   11.60    2.80
  -1   9  20   16.40    5.40
   1   9 -19   41.90    6.40
   1   9 -19   42.00    4.40
  -1   9  19   30.90    3.70
  -1   9  19   24.80    5.30
   1   9 -18   88.49    8.60
   1   9 -18   79.69    6.60
  -1   9  18   67.99    5.80
  -1   9  18   61.09    6.80
   1   9 -17   75.19    7.70
   1   9 -17   76.99    6.40
   1   9 -16  110.39    8.60
   1   9 -16  106.89    9.60
  -1   9  16  138.59   10.40
   1   9 -15   72.49    7.50
   1   9 -15   67.79    5.70
   1  -9 -14   81.59    6.30
   1   9 -14   60.99    5.30
   1   9 -14   66.39    7.10
  -1   9  14   73.89    5.90
   1  -9 -13  447.26   32.20
   1   9 -13  363.46   26.30
   1   9 -13  425.26   31.20
  -1   9  13  405.56   29.30
   1  -9 -12  137.79   10.30
   1   9 -12  151.98   11.40
   1   9 -12  176.08   13.80
  -1   9  12  136.69   10.20
   1  -9 -11 1199.28   85.99
   1   9 -11 1191.18   85.49
  -1   9  11 1128.69   80.89
   1  -9 -10  558.54   40.20
  -1  -9  10  483.65   34.90
   1   9 -10  445.16   32.20
  -1   9  10  530.75   38.30
   1  -9  -9  199.78   14.70
  -1  -9   9  227.68   16.60
   1   9  -9  203.18   15.00
  -1   9   9  178.88   13.20
   1  -9  -8  293.97   21.40
  -1  -9   8  351.96   25.50
   1   9  -8  320.07   23.30
  -1   9   8  268.47   19.50
   1  -9  -7  528.75   38.10
  -1  -9   7  534.15   38.50
   1   9  -7  486.35   35.10
  -1   9   7  468.95   33.80
   1  -9  -6 1232.58   88.39
  -1  -9   6 1093.59   78.49
   1   9  -6  976.80   70.09
  -1   9   6 1118.99   80.29
   1  -9  -5 1399.16  100.29
  -1  -9   5 1353.86   97.09
   1   9  -5 1230.28   88.29
  -1   9   5 1283.27   91.99
   1  -9  -4  535.45   38.60
  -1  -9   4  609.94   43.90
   1   9  -4  555.64   40.10
  -1   9   4  495.25   35.70
   1  -9  -3  160.78   12.00
  -1  -9   3  178.98   13.20
   1   9  -3  161.38   12.00
  -1   9   3  147.59   11.10
   1  -9  -2   83.49    6.70
  -1  -9   2  109.09    8.30
   1   9  -2  102.19    7.90
   1  -9  -1    4.30    2.40
  -1   9   1    5.40    2.40
   1  -9   0   13.60    2.60
  -1  -9   0   11.00    2.30
   1   9   0    8.50    2.50
  -1   9   0   13.70    2.60
   1  -9   1  213.28   15.70
  -1  -9  -1  181.78   13.40
   1   9   1  158.28   11.80
   1  -9   2  533.25   38.50
  -1  -9  -2  498.55   36.00
   1   9   2  435.66   31.50
  -1   9  -2  492.95   35.60
   1  -9   3 3286.27  235.18
  -1  -9  -3 3159.48  226.08
   1   9   3 2849.42  203.98
  -1   9  -3 3035.00  217.18
   1  -9   4   63.59    5.40
  -1  -9  -4   50.59    4.50
   1   9   4   45.40    4.20
  -1   9  -4   57.29    5.00
   1  -9   5  104.59    8.10
  -1  -9  -5   97.49    7.50
   1   9   5   90.39    7.10
  -1   9  -5   99.89    7.80
   1  -9   6   13.20    2.60
  -1  -9  -6   14.30    2.40
   1   9   6    9.20    2.50
  -1   9  -6   10.80    2.50
   1  -9   7   10.90    2.50
   1   9   7    4.20    2.30
  -1   9  -7   11.30    2.50
   1  -9   8 1499.45  107.49
   1   9   8 1447.36  103.79
   1   9   8 1544.65  110.99
  -1   9  -8 1349.36   96.79
   1  -9   9  930.21   66.79
   1   9   9  960.70   69.29
   1   9   9  848.92   60.99
  -1   9  -9  842.12   60.49
   1  -9  10 1162.58   83.39
   1   9  10 1080.29   77.79
   1   9  10 1102.19   79.09
  -1   9 -10 1070.99   76.89
   1  -9  11  403.96   29.20
   1   9  11  376.86   27.60
   1   9  11  382.46   27.70
  -1   9 -11  362.16   26.20
   1  -9  12  504.95   36.40
   1   9  12  374.76   27.50
   1   9  12  388.16   28.10
  -1   9 -12  442.26   31.90
   1  -9  13  414.16   29.90
   1   9  13  362.36   26.70
   1   9  13  384.56   27.80
  -1   9 -13  377.96   27.40
   1  -9  14  539.35   38.80
   1   9  14  509.05   37.20
   1   9  14  515.75   37.20
  -1   9 -14  436.16   31.50
   1  -9  15  175.68   13.00
   1   9  15  182.78   14.60
   1   9  15  173.98   13.00
  -1   9 -15  162.68   12.10
   1  -9  16   12.90    2.50
   1   9  16   12.60    5.50
   1   9  16   14.10    2.90
  -1   9 -16   12.40    2.90
   1  -9  17  173.48   12.80
   1   9  17  199.58   15.70
   1   9  17  202.38   15.00
  -1   9 -17  158.68   11.90
   1  -9  18   21.90    3.10
   1   9  18   33.40    3.70
   1   9  18   26.40    5.70
  -1   9 -18   22.20    3.30
   1  -9  19    0.10    2.60
   1   9  19    0.50    2.70
   1   9  19    4.90    5.60
  -1   9 -19    2.10    2.90
   1   9  20   41.50    4.10
   1   9  20   38.60    6.30
  -1   9 -20   43.80    4.50
  -1   9 -20   49.99    6.50
   1   9  21  204.68   15.10
   1   9  21  182.28   14.50
  -1   9 -21  200.38   14.90
  -1   9 -21  242.58   18.60
   1   9  22   18.00    3.00
   1   9  22   19.10    5.50
  -1   9 -22   10.70    3.10
  -1   9 -22   15.20    5.50
  -1   9 -23    3.30    5.40
  -1   9 -23    6.40    3.10
  -1   9 -24  247.58   19.20
  -1   9 -24  235.88   17.50
  -1   9 -25   11.00    6.40
  -1   9 -25   11.70    4.20
  -1   9 -26    2.10    3.90
  -1   9 -26    1.00    6.80
  -1   9 -27    4.40    8.30
  -1   9 -27    1.20    5.30
   1  11 -26    6.40    4.20
   1  11 -26    8.80    9.10
   1  11 -25    0.50    8.40
   1  11 -25    3.90    4.10
   1  11 -24   77.69   10.10
   1  11 -24   75.49    6.80
  -1  11  24   71.99    7.00
  -1  11  24   61.19    8.80
   1  11 -23  469.85   34.10
   1  11 -23  561.74   41.60
  -1  11  23  586.14   42.50
  -1  11  23  477.95   35.50
   1  11 -22   30.80    7.40
   1  11 -22   27.10    4.20
  -1  11  22   14.50    6.50
  -1  11  22   22.00    3.90
   1  11 -21   83.49    7.10
   1  11 -21   95.09   10.10
  -1  11  21   88.79    7.20
  -1  11  21   81.09    8.90
   1  11 -20  107.09   10.20
   1  11 -20  111.39    9.00
  -1  11  20   83.99    8.50
  -1  11  20   93.59    7.50
   1  11 -19   62.89    7.70
  -1  11  19   34.60    6.10
  -1  11  19   45.70    4.60
   1  11 -18  211.58   15.80
   1  11 -18  221.38   17.50
  -1  11  18  213.98   16.60
  -1  11  18  218.18   16.10
   1  11 -17  635.94   46.40
   1  11 -17  645.74   46.60
  -1  11  17  711.83   51.69
  -1  11  17  696.83   50.09
   1  11 -16  575.14   42.00
   1  11 -16  536.65   38.80
  -1  11  16  609.54   43.90
   1 -11 -15   50.79    4.70
   1  11 -15   35.00    4.00
   1  11 -15   33.20    6.00
  -1  11  15   42.30    4.00
   1 -11 -14  910.91   65.39
   1  11 -14  985.60   71.19
   1  11 -14  839.42   60.29
  -1  11  14  841.52   60.39
   1 -11 -13  238.28   17.40
   1  11 -13  249.88   18.30
   1  11 -13  257.97   19.70
  -1  11  13  215.58   15.70
   1 -11 -12  420.06   30.30
   1  11 -12  501.55   36.80
   1  11 -12  413.96   30.00
  -1  11  12  416.86   30.10
   1 -11 -11  660.83   47.50
   1  11 -11  676.53   48.70
   1  11 -11  774.52   56.19
  -1  11  11  611.94   44.10
   1 -11 -10   93.29    7.30
  -1 -11  10   78.59    6.40
   1  11 -10   79.39    6.60
  -1  11  10   88.19    7.10
   1 -11  -9   81.39    6.50
  -1 -11   9   94.89    7.50
   1  11  -9   82.59    6.80
  -1  11   9   78.09    6.40
   1 -11  -8  178.48   13.30
  -1 -11   8  165.78   12.40
   1  11  -8  159.78   12.10
  -1  11   8  168.58   12.60
   1 -11  -7  650.43   46.90
  -1 -11   7  625.34   45.10
   1  11  -7  578.24   41.70
  -1  11   7  611.94   44.10
   1 -11  -6  425.46   30.80
  -1 -11   6  392.86   28.50
   1  11  -6  383.66   27.90
  -1  11   6  380.66   27.60
   1 -11  -5 1347.27   96.69
  -1 -11   5 1312.47   94.09
   1  11  -5 1276.27   91.59
  -1  11   5 1250.87   89.79
   1 -11  -4  225.38   16.60
  -1 -11   4  214.48   15.80
   1  11  -4  204.88   15.20
  -1  11   4  202.98   15.00
   1 -11  -3   41.60    4.20
  -1 -11   3   51.79    4.80
   1  11  -3   51.19    5.00
  -1  11   3   36.60    3.80
   1 -11  -2  369.16   26.80
  -1 -11   2  441.56   31.90
   1  11  -2  397.66   28.90
  -1  11   2  330.87   24.10
   1 -11  -1    0.60    2.60
  -1 -11   1   10.90    2.80
  -1  11   1    3.20    2.70
  -1 -11   0  295.37   21.50
   1  11   0  263.87   19.30
  -1 -11  -1   56.59    5.00
   1  11   1   48.80    4.60
  -1 -11  -2   14.10    2.80
   1  11   2   15.60    3.00
   1 -11   3  307.77   22.50
  -1 -11  -3  270.27   19.70
   1  11   3  236.48   17.40
  -1  11  -3  283.37   20.70
   1 -11   4  141.49   10.80
  -1 -11  -4  148.19   11.20
   1  11   4  131.99   10.10
  -1  11  -4  130.99   10.10
   1 -11   5  837.62   60.19
  -1 -11  -5  828.82   59.59
   1  11   5  727.63   52.39
  -1  11  -5  803.72   57.79
   1 -11   6  341.77   24.90
  -1 -11  -6  270.67   19.80
   1  11   6  265.67   19.50
  -1  11  -6  314.87   23.00
   1 -11   7   54.79    5.00
  -1  11  -7   46.40    4.60
   1 -11   8   23.30    3.40
   1  11   8   22.00    5.50
   1  11   8   18.50    3.20
  -1  11  -8   23.60    3.30
   1 -11   9    8.80    2.90
   1  11   9   14.50    3.00
   1  11   9   13.70    4.90
  -1  11  -9    2.50    2.80
   1 -11  10  283.77   20.70
   1  11  10  270.87   20.40
   1  11  10  263.47   19.30
  -1  11 -10  266.87   19.60
   1 -11  11  399.66   29.00
   1  11  11  350.16   26.00
   1  11  11  342.67   24.90
  -1  11 -11  379.56   27.50
   1 -11  12  274.77   20.10
   1  11  12  225.88   16.60
   1  11  12  236.98   18.00
  -1  11 -12  254.37   18.70
   1 -11  13  423.46   30.60
   1  11  13  336.97   24.40
   1  11  13  323.87   24.00
  -1  11 -13  391.76   28.40
   1 -11  14  255.57   18.70
   1  11  14  227.88   16.70
   1  11  14  234.68   17.80
  -1  11 -14  219.28   16.20
   1 -11  15  415.76   30.10
   1  11  15  381.16   27.60
   1  11  15  405.56   29.90
  -1  11 -15  372.96   27.10
   1 -11  16   69.59    5.80
   1  11  16   60.19    5.30
   1  11  16   59.49    7.10
  -1  11 -16   59.99    5.50
   1 -11  17   34.60    4.00
   1  11  17   26.40    5.90
   1  11  17   22.30    3.20
  -1  11 -17   32.50    4.00
   1 -11  18   50.39    4.70
   1  11  18   64.29    7.40
   1  11  18   65.79    5.70
  -1  11 -18   47.50    4.70
   1 -11  19   78.79    6.50
   1  11  19   70.29    6.10
   1  11  19   56.39    7.60
  -1  11 -19   72.59    6.40
   1  11  20  143.29   11.00
   1  11  20  141.39   12.50
  -1  11 -20  186.98   15.10
  -1  11 -20  147.89   11.40
   1  11  21   38.20    4.30
   1  11  21   28.00    7.30
  -1  11 -21   37.80    4.70
  -1  11 -21   44.90    7.00
   1  11  22   62.99    8.30
   1  11  22   70.19    6.40
  -1  11 -22   79.89    8.90
  -1  11 -22   73.19    6.60
   1  11  23   15.80    7.00
   1  11  23   21.00    4.20
  -1  11 -23   12.80    4.00
  -1  11 -23   12.50    6.20
   1  11  24   25.10    7.30
   1  11  24   32.50    4.80
  -1  11 -24   24.70    4.40
  -1  11 -24   24.70    7.10
  -1  11 -25   43.70    8.60
  -1  11 -25   40.20    5.10
  -1  11 -26    0.70    8.70
  -1  11 -26    0.20    4.80
   1  13 -25   -4.00    7.90
   1  13 -25    1.00    4.60
   1  13 -24   76.09   10.70
   1  13 -24   69.89    7.00
  -1  13  24   71.29    7.90
  -1  13  24   48.20   11.70
   1  13 -23   19.10    4.30
   1  13 -23   25.00    8.80
  -1  13  23   28.40    4.80
  -1  13  23   36.60   10.60
   1  13 -22  160.78   14.20
   1  13 -22  163.18   12.60
  -1  13  22  159.38   14.30
  -1  13  22  186.68   14.10
   1  13 -21   12.20    3.80
   1  13 -21   18.70    6.80
  -1  13  21   14.80    7.70
  -1  13  21    9.10    3.70
   1  13 -20   10.60    6.30
   1  13 -20   10.80    3.80
  -1  13  20    4.70    3.10
  -1  13  20    0.30    6.10
   1  13 -19   75.69    8.90
   1  13 -19   82.99    7.30
  -1  13  19   66.49    7.70
  -1  13  19   81.59    6.80
   1  13 -18   31.80    4.40
   1  13 -18   28.50    6.50
  -1  13  18   20.00    3.30
  -1  13  18   20.30    5.60
   1  13 -17    2.20    3.50
   1  13 -17    4.30    5.50
  -1  13  17    0.00    2.90
  -1  13  17    2.40    5.30
   1  13 -16  137.49   10.70
   1  13 -16  142.69   12.30
  -1  13  16  142.59   12.10
  -1  13  16  151.68   11.50
   1  13 -15   26.80    4.00
   1  13 -15   27.20    5.80
  -1  13  15   25.70    3.40
   1 -13 -14  637.34   45.90
   1  13 -14  622.84   45.50
   1  13 -14  555.44   40.20
  -1  13  14  579.44   41.80
   1 -13 -13   56.79    5.30
   1  13 -13   47.20    4.90
   1  13 -13   72.19    8.20
  -1  13  13   47.50    4.60
   1 -13 -12  446.96   32.40
   1  13 -12  442.96   32.20
   1  13 -12  516.25   38.00
  -1  13  12  429.36   31.10
   1 -13 -11    2.50    2.80
   1  13 -11    4.70    6.20
   1  13 -11    4.30    3.30
  -1  13  11    3.90    2.80
   1 -13 -10   11.10    3.10
   1  13 -10    8.20    5.60
   1  13 -10   11.40    3.50
  -1  13  10   11.20    3.20
   1 -13  -9    7.00    2.90
   1  13  -9    1.90    3.10
  -1  13   9    4.50    3.00
  -1 -13   8   32.80    3.90
   1  13  -8   33.90    4.40
  -1  13   8   44.70    4.70
   1 -13  -7   68.99    6.00
  -1  13   7   63.79    5.80
   1 -13  -6   13.20    3.20
  -1 -13   6   14.60    3.30
   1  13  -6    9.70    3.60
  -1  13   6   10.40    3.40
   1 -13  -5  459.65   33.30
  -1 -13   5  467.55   33.90
   1  13  -5  448.56   32.60
  -1  13   5  436.86   31.70
   1 -13  -4  324.77   23.80
  -1 -13   4  281.07   20.60
  -1  13   4  304.67   22.40
   1 -13  -3 1231.68   88.49
  -1 -13   3 1349.77   96.79
  -1  13   3 1142.99   82.09
   1 -13  -2    3.10    3.20
  -1  13   2    3.40    3.40
   1 -13  -1  121.99    9.60
  -1 -13   1  107.79    8.60
  -1  13   1  109.89    8.80
   1 -13   0   11.40    3.40
  -1 -13   0    5.50    3.30
   1  13   0    4.50    3.60
  -1  13   0    4.40    3.20
  -1 -13  -1   24.30    3.70
   1  13   1   23.20    4.00
   1 -13   2  415.06   30.10
  -1 -13  -2  353.96   25.80
   1  13   2  319.37   23.40
   1 -13   3  204.38   15.30
  -1 -13  -3  164.58   12.50
   1  13   3  152.18   11.80
   1 -13   4  104.09    8.40
  -1 -13  -4  113.39    8.90
   1  13   4  111.39    9.00
   1 -13   5    6.20    3.20
   1  13   5    5.20    3.50
  -1  13  -5    3.00    3.30
   1 -13   6  292.67   21.40
   1  13   6  270.67   20.70
   1  13   6  254.17   18.80
  -1  13  -6  268.17   19.80
   1 -13   7   97.89    7.90
   1  13   7   99.49    9.80
   1  13   7   94.19    7.80
  -1  13  -7   92.99    7.70
   1 -13   8  106.79    8.50
   1  13   8  111.89   10.50
   1  13   8  109.89    8.90
  -1  13  -8   95.49    7.90
   1 -13   9  103.39    8.30
   1  13   9   92.39    7.70
   1  13   9   90.49    9.00
  -1  13  -9   83.59    7.10
   1 -13  10   59.59    5.40
   1  13  10   37.00    6.60
  -1  13 -10   54.89    5.20
   1 -13  11    2.00    3.10
   1  13  11    1.40    5.20
   1  13  11    1.20    2.80
  -1  13 -11    4.50    3.20
   1 -13  12  393.16   28.60
   1  13  12  312.37   22.80
   1  13  12  290.37   21.80
  -1  13 -12  369.16   26.90
   1 -13  13  146.29   11.10
   1  13  13  120.29    9.30
   1  13  13  118.59   10.40
  -1  13 -13  137.69   10.70
   1 -13  14  573.74   41.40
   1  13  14  556.54   40.70
   1  13  14  590.74   42.60
  -1  13 -14  506.25   36.70
   1 -13  15    5.40    2.70
   1  13  15    6.70    2.90
   1  13  15    9.90    5.50
  -1  13 -15    6.30    3.10
   1 -13  16  139.49   10.60
   1  13  16  118.39    9.20
   1  13  16  115.99   10.60
  -1  13 -16  132.69   10.40
   1 -13  17   38.10    3.90
   1  13  17   50.89    7.20
  -1  13 -17   37.30    4.60
   1 -13  18    3.50    2.50
   1  13  18    4.60    3.00
   1  13  18    3.70    5.90
  -1  13 -18    3.80    3.40
   1  13  19   94.69    7.70
   1  13  19   84.89    9.30
  -1  13 -19   97.69    8.10
  -1  13 -19  132.09   11.70
   1  13  20  107.39    8.60
   1  13  20   92.99   10.20
  -1  13 -20  137.29   12.30
  -1  13 -20  110.49    9.00
   1  13  21   52.19    9.10
   1  13  21   55.59    5.50
  -1  13 -21   75.79    8.70
  -1  13 -21   52.49    5.40
   1  13  22    2.70    9.30
   1  13  22    4.20    3.80
  -1  13 -22    4.20    6.30
  -1  13 -22    1.80    3.90
   1  13  23   29.20   11.10
   1  13  23   32.80    5.10
  -1  13 -23   31.50    7.10
  -1  13 -23   27.20    4.40
  -1  13 -24   49.60    7.90
  -1  13 -24   47.40    5.50
  -1  13 -25   45.40    6.20
  -1  13 -25   44.80    8.90
   1  15 -23   79.09    7.60
   1  15 -23   78.19   10.40
   1  15 -22  135.09   11.10
   1  15 -22  134.39   12.60
  -1  15  22  129.79   13.40
  -1  15  22  146.99   11.90
   1  15 -21    9.00    4.20
   1  15 -21    0.50    7.70
  -1  15  21   -1.90    7.60
  -1  15  21    0.20    4.40
   1  15 -20   20.30    7.40
   1  15 -20   21.60    4.30
  -1  15  20   18.20    6.60
  -1  15  20   25.20    4.80
   1  15 -19    6.80    6.10
   1  15 -19    6.90    3.80
  -1  15  19    2.60    5.80
  -1  15  19    3.60    3.70
   1  15 -18   -3.00    6.40
   1  15 -18    3.40    3.60
  -1  15  18   -0.90    3.50
  -1  15  18   -3.30    5.70
   1  15 -17   68.39    6.40
   1  15 -17   66.99    8.10
  -1  15  17   74.59    6.40
  -1  15  17   59.49    7.10
   1  15 -16    2.00    5.80
   1  15 -16    0.90    3.60
  -1  15  16   -0.50    5.00
  -1  15  16    1.60    3.00
   1  15 -15   40.00    4.90
   1  15 -15   43.30    7.20
  -1  15  15   33.30    6.20
  -1  15  15   30.50    3.80
   1  15 -14   54.79    5.60
   1  15 -14   47.00    7.30
  -1  15  14   52.39    5.00
  -1  15  14   55.79    7.10
   1 -15 -13  103.89    8.20
   1  15 -13   94.19    9.70
   1  15 -13   86.79    7.40
  -1  15  13  100.09    7.90
   1 -15 -12   30.90    3.90
   1  15 -12   35.40    4.30
   1  15 -12   37.10    6.40
  -1  15  12   32.40    3.80
   1 -15 -11  106.29    8.40
   1  15 -11   94.09    7.80
   1  15 -11  117.89   10.80
  -1  15  11   95.29    7.60
   1 -15 -10  133.19   10.20
   1  15 -10  182.48   15.00
   1  15 -10  136.79   10.60
  -1  15  10  127.19    9.90
   1 -15  -9   -1.50    2.80
   1  15  -9   -1.20    5.90
   1  15  -9   -1.60    3.30
  -1  15   9   -0.20    3.20
   1 -15  -8    6.40    3.00
   1  15  -8   -1.80    6.40
   1  15  -8   -0.50    3.30
  -1  15   8    6.00    3.20
   1 -15  -7   88.99    7.40
   1  15  -7   81.09    8.50
  -1  15   7   85.49    7.30
   1 -15  -6  219.48   16.30
   1  15  -6  188.58   14.30
   1  15  -6  199.28   16.00
  -1  15   6  209.68   15.70
   1 -15  -5  100.49    8.10
   1  15  -5  103.89    8.50
   1  15  -5  118.29   11.30
  -1  15   5   95.09    8.00
   1 -15  -4    6.10    3.30
  -1  15   4    5.50    3.40
   1 -15  -3  113.69    9.10
  -1  15   3  103.79    8.50
   1 -15  -2   45.30    5.00
  -1  15   2   37.60    4.60
   1 -15  -1  143.09   11.10
  -1  15   1  127.59   10.20
   1 -15   0  166.18   12.70
   1  15   0  140.59   11.10
  -1  15   0  155.48   12.10
   1 -15   1  261.67   19.40
   1  15   1  265.67   19.70
   1  15   1  291.07   22.50
   1 -15   2  288.37   21.30
   1  15   2  285.17   21.80
   1  15   2  277.07   20.50
   1  15   3   58.89    7.30
   1  15   3   61.89    6.00
   1 -15   4  355.76   26.00
   1  15   4  315.07   23.20
   1  15   4  338.77   25.70
   1 -15   5  236.78   17.60
   1  15   5  237.88   18.80
   1  15   5  235.38   17.70
  -1  15  -5  227.68   17.00
   1 -15   6   43.00    4.50
   1  15   6   34.20    4.60
   1  15   6   47.20    6.90
  -1  15  -6   36.10    4.30
   1 -15   7   23.60    3.60
   1  15   7   18.60    3.70
   1  15   7   25.90    6.30
  -1  15  -7   21.80    3.80
   1 -15   8    9.10    3.10
   1  15   8    6.40    3.40
   1  15   8    8.10    5.80
  -1  15  -8    3.80    3.30
   1 -15   9   14.00    3.20
   1  15   9   10.50    5.70
   1  15   9   17.70    3.50
  -1  15  -9    7.90    3.20
   1 -15  10   15.50    3.20
   1  15  10   17.60    3.20
   1  15  10   15.00    5.50
  -1  15 -10   14.90    3.40
   1  15  11   52.29    4.90
   1  15  11   47.40    6.40
  -1  15 -11   65.69    5.90
   1 -15  12    1.60    2.60
   1  15  12    0.90    2.90
   1  15  12    3.20    5.50
  -1  15 -12    1.40    3.10
   1 -15  13  255.97   18.80
   1  15  13  224.48   17.40
   1  15  13  245.38   18.10
  -1  15 -13  245.38   18.10
   1 -15  14   75.89    6.30
   1  15  14   87.69    7.30
   1  15  14   77.99    8.40
  -1  15 -14   73.29    6.50
   1 -15  15  155.98   11.70
   1  15  15  178.78   13.40
   1  15  15  150.78   12.50
  -1  15 -15  145.69   11.20
   1 -15  16    3.40    2.70
   1  15  16    3.20    6.20
   1  15  16    4.00    3.30
  -1  15 -16    2.10    3.50
   1  15  17    2.60    3.40
   1  15  17    2.20    6.00
  -1  15 -17    6.70    3.50
   1  15  18    7.40    3.80
   1  15  18    8.60    6.60
  -1  15 -18   13.60    6.10
  -1  15 -18   13.60    3.80
   1  15  19   -2.60    6.70
   1  15  19    1.80    3.90
  -1  15 -19    2.00    3.70
  -1  15 -19    1.70    6.50
   1  15  20   18.10    8.10
   1  15  20   19.50    4.50
  -1  15 -20   29.00    6.80
  -1  15 -20   20.40    4.30
   1  15  21   38.90    5.90
   1  15  21   30.90    9.40
  -1  15 -21   39.50    5.20
  -1  15 -21   37.10    7.20
   1  15  22    7.70    9.70
   1  15  22   13.20    5.30
  -1  15 -22   14.90    4.70
  -1  15 -22   17.30    7.00
   1  17 -19    7.20    4.20
   1  17 -19   -2.30    6.60
  -1  17  19    3.30    4.20
  -1  17  19    1.90    6.30
   1  17 -18   10.80    4.00
   1  17 -18    3.40    6.60
  -1  17  18    7.30    4.10
  -1  17  18    2.40    5.90
   1  17 -17    0.80    3.90
   1  17 -17   -1.40    6.60
  -1  17  17   -3.00    5.60
  -1  17  17    4.00    4.00
   1  17 -16   31.50    6.50
   1  17 -16   24.20    4.40
  -1  17  16   32.40    6.40
  -1  17  16   36.50    4.60
   1  17 -15   22.40    4.40
   1  17 -15   23.40    6.20
  -1  17  15   28.60    5.90
  -1  17  15   28.60    4.10
   1  17 -14   14.10    4.10
   1  17 -14   18.10    6.00
  -1  17  14   17.40    3.40
  -1  17  14   15.30    5.70
   1  17 -13   55.69    7.80
   1  17 -13   55.19    5.80
  -1  17  13   48.50    6.70
  -1  17  13   50.99    5.00
   1  17 -12   46.50    7.10
   1  17 -12   44.80    5.10
  -1  17  12   38.40    6.00
  -1  17  12   34.20    4.10
   1 -17 -11    2.00    2.80
   1  17 -11    1.10    3.50
   1  17 -11    2.40    6.00
  -1  17  11    2.20    3.00
   1 -17 -10   -0.20    3.00
   1  17 -10    6.20    5.60
   1  17 -10    1.20    3.50
  -1  17  10    3.70    3.00
   1 -17  -9   11.60    3.30
   1  17  -9   17.50    3.80
   1  17  -9   13.70    6.00
  -1  17   9   11.70    3.00
   1 -17  -8   49.50    4.90
   1  17  -8   30.40    6.40
  -1  17   8   46.90    5.00
   1 -17  -7  200.58   15.00
   1  17  -7  167.58   12.80
   1  17  -7  188.98   15.40
  -1  17   7  189.98   14.40
   1 -17  -6   69.49    6.10
   1  17  -6   58.49    5.70
   1  17  -6   66.89    7.50
  -1  17   6   70.29    6.40
   1 -17  -5  103.09    8.20
   1  17  -5   93.99    9.40
   1  17  -5   87.99    7.60
  -1  17   5   93.89    7.90
   1 -17  -4   54.69    5.20
   1  17  -4   57.09    7.70
  -1  17   4   47.90    5.10
   1 -17  -3  126.59    9.90
   1  17  -3  126.19   11.50
  -1  17   3  121.09    9.60
   1 -17  -2   50.29    5.00
  -1  17   2   48.10    5.20
   1 -17  -1   43.30    4.60
   1  17  -1   54.49    7.30
   1  17  -1   43.50    5.00
  -1  17   1   39.80    4.70
   1 -17   0   18.40    3.30
   1  17   0   23.90    6.00
   1  17   0   16.70    3.80
  -1  17   0   17.60    3.60
   1 -17   1    3.10    2.80
   1  17   1    2.50    3.40
   1  17   1    1.50    5.30
  -1  17  -1   12.50    3.30
   1 -17   2    0.20    2.70
   1  17   2    3.90    3.50
   1  17   2   -2.90    4.70
   1 -17   3   55.79    5.10
   1  17   3   65.79    6.00
   1  17   3   78.69    8.50
   1 -17   4  170.68   12.80
   1  17   4  169.68   13.00
   1  17   4  184.98   14.90
   1 -17   5   35.90    4.00
   1  17   5   26.80    6.20
   1  17   5   27.70    4.20
  -1  17  -5   34.80    4.50
   1 -17   6   88.79    7.20
   1  17   6   72.29    6.60
   1  17   6   79.19    8.20
  -1  17  -6   92.29    7.80
   1 -17   7   49.00    4.60
   1  17   7   55.29    7.10
   1  17   7   49.80    5.20
  -1  17  -7   49.30    5.10
   1 -17   8   16.10    3.10
   1  17   8   23.40    5.90
   1  17   8   22.30    4.10
  -1  17  -8   15.70    3.70
   1 -17   9   10.00    2.90
   1  17   9   12.10    5.20
   1  17   9   14.30    3.10
  -1  17  -9    8.70    3.40
   1 -17  10   38.70    4.20
  -1  17 -10   40.50    4.60
   1 -17  11  135.59   10.40
   1  17  11  102.09    9.60
   1  17  11  107.29    8.60
  -1  17 -11  133.69   10.30
   1 -17  12   26.40    3.40
   1  17  12   22.20    5.80
   1  17  12   27.70    3.90
  -1  17 -12   19.90    3.90
   1 -17  13   54.99    4.90
   1  17  13   52.59    5.30
   1  17  13   49.80    7.20
  -1  17 -13   50.49    5.40
   1 -17  14   23.20    3.20
   1  17  14   30.30    4.10
   1  17  14   25.60    5.90
  -1  17 -14   25.70    4.20
   1  17  15    1.50    3.80
   1  17  15    2.90    6.60
  -1  17 -15   -0.60    3.70
   1  17  16   10.80    4.10
   1  17  16   14.80    6.50
  -1  17 -16   11.00    3.80
  -1  17 -16    9.20    6.10
   1  17  17   18.90    4.70
   1  17  17    7.50    6.60
  -1  17 -17   18.50    6.50
  -1  17 -17   16.20    3.70
   1  17  18    0.10    4.10
   1  17  18    3.50    6.50
  -1  17 -18    4.10    6.30
  -1  17 -18    4.60    3.90
   1  17  19    6.50    4.10
   1  17  19    6.70    7.20
  -1  17 -19   17.80    7.10
  -1  17 -19   16.20    4.40
  -1  19  14    2.80    5.70
  -1  19  14    3.00    3.40
  -1  19  13   52.59    5.20
  -1  19  13   42.30    6.10
  -1  19  12   19.90    3.90
  -1  19  12   16.80    5.60
  -1  19  11   -1.50    5.10
  -1  19  11    0.90    3.50
   1  19 -10    8.60    3.20
  -1  19  10   14.20    5.20
  -1  19  10   17.50    3.70
   1  19  -9   -5.50    4.30
  -1  19   9    0.60    3.40
  -1  19   9    3.80    4.40
   1  19  -8   14.30    3.50
  -1  19   8    5.70    3.40
   1 -19  -7   14.30    3.00
  -1  19   7   12.60    3.90
   1 -19  -6   21.90    3.20
   1  19  -6   27.20    4.10
  -1  19   6   25.20    4.60
   1 -19  -5   48.70    4.70
   1  19  -5   51.39    5.20
  -1  19   5   59.69    6.10
   1 -19  -4    9.50    2.90
  -1  19   4   14.50    4.20
   1 -19  -3   77.79    6.40
  -1  19   3   71.09    6.90
   1  19  -2   -0.10    4.30
   1  19  -2   -3.30    3.10
  -1  19   2    2.40    3.90
   1 -19  -1   -0.70    2.40
   1  19  -1   -1.80    4.30
   1  19  -1    3.80    3.70
  -1  19   1   -0.70    3.80
   1  19   0   17.50    4.10
  -1  19   0   19.30    4.20
   1  19   1   -3.70    4.40
   1  19   1    7.90    4.00
  -1  19  -1    7.10    3.90
   1 -19   3   -3.30    1.80
   1  19   3   -4.30    3.70
   1 -19   4    0.00    1.80
   1  19   4   -6.60    4.60
   1  19   5   71.39    6.90
  -1  19  -5   76.29    6.70
   1  19   6    6.20    4.30
   1  19   6   18.70    5.10
  -1  19  -6   16.70    3.50
   1  19   7   28.70    5.50
  -1  19  -7   43.70    4.70
   1 -19   9    0.30    1.80
   1  19   9    5.40    5.00
   1  19   9    1.20    3.40
  -1  19  -9   -9.10    3.10
   1  19  10   35.20    4.70
   1  19  10   26.20    5.70
   1  19  11   48.00    6.70
   1  19  11   56.29    5.70
   1  19  12   40.40    6.60
   1  19  12   37.40    4.80
   1  19  13   12.00    5.90
   1  19  13   18.70    4.20
   1  19  14    6.40    6.00
   1  19  14    7.50    4.50
   2   0 -14  136.49    9.90
   2   0 -14  136.09    9.90
   2   0 -13   -0.10    1.00
  -2   0  13    0.10    1.90
   2   0 -12 2018.40  144.79
  -2   0  12 1974.00  141.69
   2   0 -11    3.60    1.40
  -2   0  11    5.70    2.20
   2   0 -10  304.67   22.00
  -2   0  10  334.97   24.30
   2   0  -9    0.40    1.70
  -2   0   9    0.70    2.40
   2   0  -8  724.73   52.09
  -2   0   8  733.03   52.69
   2   0  -7    2.00    2.50
  -2   0   7   -0.60    3.20
   2   0  -6 1289.57   92.49
  -2   0   6 1310.47   93.99
   2   0  -5    7.60    2.50
  -2   0   5    7.80    3.30
   2   0  -3    2.70    2.10
  -2   0   3    4.20    2.40
   2   0  -1    7.20    1.70
   2   0   3    7.30    2.10
  -2   0  -3    9.80    2.60
   2   0   4   42.90    3.90
  -2   0  -4   50.69    4.80
   2   0   5    7.00    2.10
  -2   0  -5   12.30    3.30
   2   0   6   34.10    3.20
  -2   0  -6   39.00    4.40
   2   0   7   -0.30    1.70
  -2   0  -7    1.80    3.00
   2   0   8  178.38   13.00
  -2   0  -8  184.78   13.70
   2   0   9   -0.30    1.20
  -2   0  -9    3.50    2.60
   2   0  10  120.69    8.80
  -2   0 -10  126.49    9.60
   2   0  11   -0.30    1.20
  -2   0 -11   -1.70    2.40
   2   0  12  331.57   23.90
  -2   0 -12  334.77   24.30
   2   0  13    0.90    1.20
  -2   0 -13    2.00    2.30
   2   0  14  380.46   27.40
  -2   0 -14  346.47   25.10
   2   0  15    1.00    1.10
  -2   0 -15    1.10    2.10
   2   0  16 2294.97  167.28
  -2   0 -16 2062.49  150.48
   2   2 -17 1732.73  124.69
   2   2 -17 1626.84  117.09
   2   2 -16    0.20    1.30
   2   2 -16   -2.80    2.00
   2  -2 -15  418.66   30.40
   2   2 -15  435.86   31.40
   2   2 -15  419.66   30.30
  -2   2  15  406.26   29.60
   2  -2 -14   35.90    2.80
   2   2 -14   30.10    3.50
   2   2 -14   28.00    2.50
  -2   2  14   35.40    3.30
   2  -2 -13    3.20    1.20
   2   2 -13    3.60    1.30
   2   2 -13    5.50    2.60
  -2   2  13    3.30    2.30
   2  -2 -12  520.05   37.40
   2   2 -12  499.55   36.10
   2   2 -12  521.65   37.50
  -2   2  12  542.05   39.10
   2  -2 -11 3931.21  281.57
   2   2 -11 3594.04  257.57
   2   2 -11 3684.53  263.87
  -2   2  11 3584.94  256.87
   2  -2 -10    9.40    1.50
  -2   2  10    9.20    2.20
   2  -2  -9  894.91   64.09
  -2  -2   9  932.91   66.99
   2   2  -9  839.72   60.39
  -2   2   9  866.41   62.19
   2  -2  -8  193.48   14.00
  -2  -2   8  183.38   13.70
   2   2  -8  180.98   13.60
  -2   2   8  179.98   13.10
   2  -2  -7 1132.49   81.19
  -2  -2   7  962.60   69.19
   2   2  -7  963.50   69.29
  -2   2   7 1014.40   72.69
  -2  -2   6 4069.29  291.47
   2   2  -6 4082.89  292.37
   2  -2  -5    7.40    1.90
  -2  -2   5   13.90    4.00
   2   2  -5    9.90    3.90
  -2   2   5    9.30    2.20
   2  -2  -4    1.60    1.70
  -2  -2   4    9.80    3.70
   2   2  -4    8.60    3.90
  -2   2   4    2.40    1.90
   2  -2  -3  104.09    7.70
  -2  -2   3  125.99    9.90
   2   2  -3  128.29   10.10
  -2   2   3  109.89    8.20
   2  -2  -2 1970.40  141.09
  -2  -2   2 1738.83  124.69
   2   2  -2 1774.62  127.29
  -2   2   2 1957.20  140.09
   2  -2  -1 1096.59   78.59
   2   2  -1 1125.79   80.89
  -2   2   1 1161.08   83.19
   2  -2   0 1151.78   82.49
   2   2   0 1103.59   79.19
   2  -2   2   15.40    2.00
  -2   2  -2   14.10    1.90
   2  -2   3  538.65   38.70
  -2  -2  -3  559.74   40.40
   2   2   3  530.95   38.40
  -2   2  -3  507.85   36.50
   2  -2   4  142.69   10.50
  -2  -2  -4  140.79   11.00
   2   2   4  144.89   11.20
  -2   2  -4  138.29   10.20
   2  -2   5   46.70    3.90
  -2  -2  -5   36.40    4.80
   2   2   5   32.10    4.40
  -2   2  -5   45.00    3.80
   2  -2   6   36.90    3.20
  -2  -2  -6   32.10    4.30
   2   2   6   30.60    4.10
  -2   2  -6   37.80    3.40
   2  -2   7   28.60    2.70
  -2  -2  -7   22.40    3.50
  -2   2  -7   27.60    2.80
   2  -2   8 1340.27   95.99
  -2  -2  -8 1369.96   98.29
   2   2   8 1297.07   93.09
  -2   2  -8 1386.06   99.29
   2  -2   9  581.84   41.80
  -2  -2  -9  527.55   38.10
   2   2   9  554.74   40.00
  -2   2  -9  551.74   39.70
   2  -2  10   64.59    5.00
  -2  -2 -10   62.69    5.30
   2   2  10   62.69    5.20
  -2   2 -10   63.69    5.00
   2  -2  11   80.39    6.10
  -2  -2 -11   64.89    5.40
   2   2  11   69.09    5.50
  -2   2 -11   73.19    5.70
   2  -2  12  112.29    8.30
  -2  -2 -12  121.29    9.20
   2   2  12  111.59    8.40
  -2   2 -12  111.29    8.30
   2  -2  13  232.88   16.90
   2   2  13  215.78   15.60
   2   2  13  243.58   17.60
  -2   2 -13  216.18   15.80
   2  -2  14  420.26   30.20
   2   2  14  390.86   28.20
   2   2  14  385.16   27.80
  -2   2 -14  408.56   29.50
   2  -2  15   36.30    3.10
  -2   2 -15   38.50    3.70
   2  -2  16  231.98   16.80
  -2   2 -16  215.88   15.90
   2  -2  17 2618.54  188.18
  -2   2 -17 2435.26  175.18
   2  -2  18  139.59   10.20
  -2   2 -18  137.99   10.50
   2   4 -21   95.69    7.70
   2   4 -21  112.29    8.40
   2   4 -20  538.25   38.80
   2   4 -20  473.95   34.40
   2   4 -19   85.79    7.50
   2   4 -19  102.89    7.80
   2   4 -18  471.85   34.00
   2   4 -18  434.76   31.60
   2  -4 -17    9.00    1.30
   2   4 -17   10.00    3.70
   2   4 -17    5.90    2.10
  -2   4  17    5.20    2.90
   2  -4 -16  284.47   20.50
   2   4 -16  284.67   20.90
   2   4 -16  282.47   20.40
  -2   4  16  266.17   19.40
   2  -4 -15  146.69   10.70
   2   4 -15  131.79   10.30
   2   4 -15  120.99    9.00
  -2   4  15  159.48   11.80
   2  -4 -14  377.76   27.20
   2   4 -14  409.86   29.80
   2   4 -14  402.86   29.00
  -2   4  14  379.36   27.40
   2  -4 -13  280.67   20.30
   2   4 -13  248.28   18.40
   2   4 -13  237.18   17.20
  -2   4  13  262.57   19.00
   2  -4 -12 2197.18  157.38
   2   4 -12 2077.39  148.79
   2   4 -12 1957.20  140.39
  -2   4  12 2120.19  151.88
   2  -4 -11  173.78   12.70
   2   4 -11  140.99   10.40
   2   4 -11  142.09   11.10
  -2   4  11  171.88   12.50
   2  -4 -10 5685.23  406.96
   2   4 -10 5207.68  372.76
   2   4 -10 5262.07  376.86
  -2   4  10 5302.77  379.56
   2  -4  -9    9.80    1.80
   2   4  -9    8.10    3.50
   2   4  -9    6.30    1.70
  -2   4   9    9.90    1.80
   2  -4  -8 1537.45  110.09
   2   4  -8 1587.64  113.69
   2   4  -8 1594.44  114.39
  -2   4   8 1496.25  107.19
   2  -4  -7 2148.49  153.88
   2   4  -7 2074.69  148.59
   2   4  -7 2109.09  151.18
  -2   4   7 2060.49  147.49
   2  -4  -6 2010.70  143.99
   2   4  -6 1827.82  130.89
   2   4  -6 1856.11  133.09
  -2   4   6 1910.21  136.79
   2  -4  -5  166.58   12.30
   2   4  -5  189.88   14.60
   2   4  -5  164.68   12.10
  -2   4   5  170.78   12.50
   2  -4  -4 2166.78  155.18
   2   4  -4 2184.48  156.68
   2   4  -4 2230.18  159.68
  -2   4   4 2008.90  143.79
   2  -4  -3  811.42   58.29
   2   4  -3  893.51   64.49
   2   4  -3  861.21   61.79
  -2   4   3  765.22   54.89
   2  -4  -2  549.05   39.50
   2   4  -2  525.95   37.80
   2   4  -2  549.95   39.90
  -2   4   2  502.45   36.20
   2  -4  -1  792.32   56.89
   2   4  -1  691.43   49.99
  -2   4   1  724.03   51.99
   2  -4   0  541.85   39.00
  -2  -4   0  644.14   46.60
   2   4   0  645.24   46.80
   2  -4   1 4399.76  314.87
  -2  -4  -1 3714.03  265.97
   2   4   1 3849.81  275.67
  -2   4  -1 4017.30  287.47
   2  -4   2 1602.14  114.79
  -2  -4  -2 1345.47   96.69
   2   4   2 1387.56   99.69
  -2   4  -2 1460.65  104.69
   2  -4   3    2.80    2.30
  -2  -4  -3    2.50    3.50
   2   4   3    4.70    4.20
  -2   4  -3    3.80    2.00
   2  -4   4  151.18   11.20
  -2   4  -4  144.49   10.70
   2  -4   5  218.78   16.00
   2   4   5  208.98   15.70
   2   4   5  180.28   13.20
  -2   4  -5  204.98   14.90
   2  -4   6  862.31   61.89
   2   4   6  828.82   59.69
   2   4   6  790.52   56.69
  -2   4  -6  804.82   57.69
   2  -4   7  529.35   38.10
   2   4   7  521.45   37.80
   2   4   7  509.95   36.60
  -2   4  -7  541.65   38.90
   2  -4   8  635.04   45.70
   2   4   8  572.14   41.10
   2   4   8  562.64   40.70
  -2   4  -8  618.54   44.50
   2  -4   9  319.17   23.10
   2   4   9  356.66   26.00
   2   4   9  364.36   26.20
  -2   4  -9  332.07   24.00
   2  -4  10 3225.08  230.88
   2   4  10 3055.39  218.88
   2   4  10 3141.39  224.98
  -2   4 -10 3041.80  217.78
   2  -4  11  141.99   10.50
   2   4  11  120.69    8.90
   2   4  11  119.19    9.30
  -2   4 -11  155.78   11.40
   2  -4  12 1110.09   79.59
   2   4  12 1061.19   76.29
   2   4  12 1095.59   78.59
  -2   4 -12 1036.60   74.29
   2  -4  13   -0.40    1.90
   2   4  13    2.50    1.50
   2   4  13    1.70    2.90
  -2   4 -13    2.80    1.70
   2  -4  14  174.38   12.80
   2   4  14  153.88   11.30
   2   4  14  147.69   11.20
  -2   4 -14  152.58   11.20
   2  -4  15  355.36   25.60
   2   4  15  306.47   22.10
   2   4  15  314.57   23.00
  -2   4 -15  347.67   25.10
   2  -4  16  367.56   26.50
   2   4  16  382.76   27.60
   2   4  16  373.46   27.10
  -2   4 -16  409.16   29.50
   2  -4  17  859.61   61.69
   2   4  17  794.62   57.19
   2   4  17  743.93   53.59
  -2   4 -17  739.83   53.19
   2  -4  18  906.41   65.09
  -2   4 -18  815.22   58.59
   2  -4  19   66.39    5.30
  -2   4 -19   58.79    5.40
   2  -4  20  545.65   39.30
  -2   4 -20  506.75   36.70
  -2   4 -21  112.39    9.10
  -2   4 -21  114.39    9.10
   2   6 -24   -0.20    4.00
   2   6 -24   -0.90    2.30
   2   6 -23    1.10    2.30
   2   6 -23    0.30    4.30
   2   6 -22   48.80    6.10
   2   6 -22   52.49    4.80
   2   6 -21  203.58   15.00
   2   6 -21  170.78   13.50
  -2   6  20   21.40    3.70
  -2   6  20   21.90    3.80
   2   6 -19  201.68   15.70
   2   6 -19  204.28   15.00
  -2   6  19  248.48   18.50
  -2   6  19  229.28   17.00
   2  -6 -18  160.88   11.80
   2   6 -18  136.89   11.20
   2   6 -18  135.19   10.20
  -2   6  18  142.69   10.70
   2  -6 -17 1444.36  103.59
   2   6 -17 1424.76  102.19
   2   6 -17 1426.76  102.49
  -2   6  17 1418.16  101.79
   2  -6 -16   17.80    2.30
   2   6 -16   26.40    3.00
   2   6 -16   19.40    4.50
  -2   6  16   20.40    2.80
   2  -6 -15  121.59    9.00
   2   6 -15  147.39   11.60
   2   6 -15  134.69   10.00
  -2   6  15  120.29    9.00
   2  -6 -14   60.99    4.90
   2   6 -14   88.89    7.90
   2   6 -14   76.59    6.00
  -2   6  14   66.99    5.30
   2  -6 -13 1577.74  113.09
   2   6 -13 1371.26   98.29
   2   6 -13 1422.46  102.19
  -2   6  13 1535.65  109.99
   2  -6 -12 1320.57   94.69
   2   6 -12 1103.59   79.19
   2   6 -12 1150.38   82.79
  -2   6  12 1231.48   88.29
   2   6 -11  150.78   11.20
   2   6 -11  142.89   11.40
   2  -6 -10  161.78   11.90
   2   6 -10  131.39    9.80
   2   6 -10  146.69   11.60
  -2   6  10  165.88   12.20
   2  -6  -9 1344.17   96.39
   2   6  -9 1292.57   92.89
   2   6  -9 1350.06   96.79
  -2   6   9 1323.37   94.89
   2  -6  -8  181.38   13.30
   2   6  -8  149.49   11.70
   2   6  -8  148.39   11.00
  -2   6   8  180.18   13.20
   2  -6  -7 4100.99  293.57
   2   6  -7 4062.49  290.87
   2   6  -7 4268.47  305.27
  -2   6   7 4028.60  288.37
   2  -6  -6  256.67   18.70
   2   6  -6  291.07   21.10
   2   6  -6  295.17   21.80
  -2   6   6  256.67   18.60
   2  -6  -5  645.04   46.40
   2   6  -5  639.34   46.00
   2   6  -5  614.04   44.50
  -2   6   5  637.14   45.80
   2  -6  -4   62.49    5.10
   2   6  -4   52.29    4.40
   2   6  -4   54.39    5.70
  -2   6   4   55.09    4.50
   2  -6  -3  141.19   10.50
   2   6  -3  131.29    9.80
   2   6  -3  138.99   11.10
  -2   6   3  132.09    9.90
   2  -6  -2  147.99   11.10
   2   6  -2  118.89    8.90
   2   6  -2  112.49    9.40
  -2   6   2  139.99   10.40
   2  -6  -1  513.05   37.00
   2   6  -1  453.55   33.10
  -2   6   1  479.35   34.50
   2  -6   0   18.10    2.70
   2   6   0   20.70    2.50
   2   6   0   14.50    4.20
   2  -6   1   19.10    2.70
  -2   6  -1   14.30    2.20
   2  -6   2    2.80    2.20
   2   6   2   15.10    4.20
  -2   6  -2    5.90    2.10
   2  -6   3   38.60    3.70
  -2   6  -3   41.20    3.80
   2  -6   4   34.40    3.50
   2   6   4   38.50    4.90
  -2   6  -4   34.60    3.40
   2  -6   5  367.96   26.60
   2   6   5  329.07   24.20
   2   6   5  324.97   23.50
  -2   6  -5  365.56   26.40
   2  -6   6  530.05   38.20
   2   6   6  571.44   41.10
   2   6   6  578.94   41.90
  -2   6  -6  531.45   38.30
   2  -6   7 2711.33  194.18
   2   6   7 2260.27  161.78
   2   6   7 2328.87  166.88
  -2   6  -7 2582.34  184.98
   2  -6   8  640.54   46.10
   2   6   8  603.64   43.80
   2   6   8  568.34   40.90
  -2   6  -8  621.74   44.70
   2  -6   9 4603.44  329.57
   2   6   9 4476.65  320.47
   2   6   9 4506.15  322.47
  -2   6  -9 4460.85  319.37
   2  -6  10  370.76   26.80
   2   6  10  369.56   26.70
   2   6  10  392.86   28.70
  -2   6 -10  350.16   25.30
   2  -6  11  492.95   35.50
   2   6  11  427.96   30.80
   2   6  11  447.66   32.60
  -2   6 -11  460.35   33.20
   2  -6  12    5.80    2.20
   2   6  12    1.30    3.50
   2   6  12    2.30    1.80
  -2   6 -12    5.70    2.00
   2  -6  13  248.28   18.10
   2   6  13  219.78   16.00
   2   6  13  233.08   17.40
  -2   6 -13  230.88   16.80
   2  -6  14  152.38   11.30
   2   6  14  133.99   10.00
   2   6  14  147.59   11.50
  -2   6 -14  148.69   11.00
   2  -6  15   63.39    5.30
   2   6  15   52.39    4.40
   2   6  15   59.79    6.30
  -2   6 -15   67.39    5.40
   2  -6  16   76.09    6.10
   2   6  16   71.29    6.90
   2   6  16   77.79    6.20
  -2   6 -16   69.69    5.60
   2  -6  17  169.98   12.60
   2   6  17  147.09   11.60
   2   6  17  160.88   11.90
  -2   6 -17  165.38   12.20
   2  -6  18   32.40    3.40
   2   6  18   25.00    3.00
   2   6  18   20.30    4.80
  -2   6 -18   23.60    3.00
   2  -6  19  314.17   22.80
   2   6  19  265.27   19.60
   2   6  19  317.07   23.00
  -2   6 -19  307.37   22.40
   2  -6  20    6.50    2.60
   2   6  20    7.10    3.00
   2   6  20   11.80    2.10
  -2   6 -20    9.40    3.10
   2  -6  21  197.48   14.60
  -2   6 -21  165.08   12.40
  -2   6 -22    1.50    3.60
  -2   6 -22   -0.50    3.90
  -2   6 -23    7.70    4.00
  -2   6 -23    4.30    4.00
  -2   6 -24   79.89    7.10
  -2   6 -24   82.79    7.40
   2   8 -26  113.39   10.40
   2   8 -26  130.89   10.10
   2   8 -25    5.40    5.90
   2   8 -25    4.90    3.20
   2   8 -24  112.19   10.20
   2   8 -24  110.39    8.70
   2   8 -23   25.50    6.10
   2   8 -23   32.30    3.80
   2   8 -22   12.60    6.30
   2   8 -22   13.80    3.10
  -2   8  22   11.40    3.90
  -2   8  22   11.00    4.30
   2   8 -21  212.98   16.70
   2   8 -21  227.68   16.80
  -2   8  21  218.78   16.30
  -2   8  21  209.68   16.00
   2   8 -20 1128.69   81.09
   2   8 -20 1121.19   80.89
  -2   8  20 1312.87   94.29
  -2   8  20 1367.66   98.49
   2   8 -19    7.50    2.90
   2   8 -19    5.70    5.20
  -2   8  19    2.40    3.00
   2  -8 -18  701.43   50.39
   2   8 -18  700.93   50.89
   2   8 -18  676.23   48.70
  -2   8  18  665.83   47.90
   2  -8 -17  139.49   10.40
   2   8 -17  111.89    8.60
   2   8 -17  117.99   10.00
  -2   8  17  123.99    9.40
   2  -8 -16  330.47   23.90
   2   8 -16  313.27   23.20
   2   8 -16  303.07   22.00
  -2   8  16  322.77   23.40
   2  -8 -15  179.38   13.20
   2   8 -15  206.68   15.90
   2   8 -15  190.18   14.00
  -2   8  15  175.68   13.00
   2   8 -14   34.00    3.60
   2   8 -14   41.70    5.40
  -2   8  14   27.20    3.20
   2  -8 -13   -0.30    2.30
   2   8 -13    2.60    4.50
   2   8 -13    2.50    2.40
  -2   8  13    0.50    2.00
   2  -8 -12  457.65   33.00
   2   8 -12  380.66   28.00
   2   8 -12  365.96   26.50
  -2   8  12  448.36   32.30
   2  -8 -11   53.09    4.60
   2   8 -11   66.09    7.00
   2   8 -11   60.89    5.10
  -2   8  11   50.59    4.40
   2  -8 -10  707.03   50.79
   2   8 -10  637.74   45.90
   2   8 -10  709.53   51.39
  -2   8  10  703.23   50.49
   2  -8  -9   86.69    6.80
   2   8  -9  102.39    9.10
   2   8  -9   93.29    7.30
  -2   8   9   80.39    6.30
   2  -8  -8  802.12   57.69
   2   8  -8  894.71   64.59
   2   8  -8  822.92   59.09
  -2   8   8  791.02   56.79
   2  -8  -7  944.01   67.79
   2   8  -7 1052.89   75.89
   2   8  -7  944.91   67.79
  -2   8   7  912.81   65.49
   2  -8  -6   28.90    3.20
   2   8  -6   26.60    4.90
   2   8  -6   18.40    2.70
  -2   8   6   30.00    3.20
   2  -8  -5  351.26   25.50
   2   8  -5  345.17   25.50
   2   8  -5  315.07   22.90
  -2   8   5  351.96   25.50
   2  -8  -4  515.35   37.20
   2   8  -4  411.66   30.30
  -2   8   4  501.35   36.10
   2  -8  -3    0.30    2.30
   2   8  -3    2.80    2.20
   2   8  -3    0.10    4.20
  -2   8   3    3.70    2.20
   2  -8  -2  253.07   18.50
   2   8  -2  273.67   20.50
   2   8  -2  246.48   18.00
  -2   8   2  240.58   17.60
   2  -8  -1   42.90    4.00
   2   8  -1   44.60    5.30
  -2   8   1   36.50    3.50
   2  -8   0  470.95   34.00
   2   8   0  434.06   31.30
   2   8   0  455.85   33.30
  -2   8   0  440.16   31.80
   2  -8   1   76.89    6.20
   2   8   1   67.29    5.50
   2   8   1   62.09    6.50
  -2   8  -1   67.79    5.20
   2  -8   2   54.99    4.80
   2   8   2   77.09    7.40
  -2   8  -2   56.69    4.80
   2  -8   3  668.13   48.10
   2   8   3  591.84   42.60
   2   8   3  622.14   45.10
  -2   8  -3  656.53   47.20
   2  -8   4   10.10    2.50
  -2   8  -4   11.00    2.50
   2  -8   5   33.20    3.50
   2   8   5   33.30    5.00
   2   8   5   37.30    3.60
  -2   8  -5   32.00    3.50
   2  -8   6 1113.09   79.89
   2   8   6  956.20   68.59
   2   8   6  975.90   70.39
  -2   8  -6 1067.59   76.59
   2  -8   7   98.69    7.70
   2   8   7   86.99    7.80
   2   8   7   87.49    6.80
  -2   8  -7   93.09    7.30
   2  -8   8 1098.99   78.89
   2   8   8  968.00   69.49
   2   8   8 1000.40   72.09
  -2   8  -8 1044.50   74.99
   2  -8   9  470.05   33.90
   2   8   9  379.56   27.40
   2   8   9  406.26   29.70
  -2   8  -9  431.86   31.20
   2  -8  10 1023.00   73.39
   2   8  10  926.61   66.49
   2   8  10 1004.20   72.29
  -2   8 -10  957.80   68.69
   2  -8  11   17.50    2.80
   2   8  11   27.30    3.20
   2   8  11   29.50    5.20
  -2   8 -11   18.20    2.70
   2  -8  12  295.37   21.50
   2   8  12  304.37   22.60
   2   8  12  313.67   22.70
  -2   8 -12  284.07   20.60
   2  -8  13   -0.50    2.30
   2   8  13   -0.60    2.40
   2   8  13    2.50    4.50
  -2   8 -13    1.40    2.20
   2  -8  14    5.40    2.40
   2   8  14   10.00    5.20
   2   8  14    8.70    2.80
  -2   8 -14    5.50    2.30
   2  -8  15   28.00    3.40
   2   8  15   22.00    5.50
   2   8  15   24.30    3.20
  -2   8 -15   24.10    2.80
   2  -8  16  156.68   11.70
   2   8  16  121.89    9.30
   2   8  16  130.29   11.10
  -2   8 -16  143.99   10.80
   2  -8  17   12.50    2.80
   2   8  17    7.80    5.30
   2   8  17    6.50    2.70
  -2   8 -17   11.20    2.50
   2  -8  18  398.06   28.80
   2   8  18  369.56   27.50
   2   8  18  369.16   26.80
  -2   8 -18  357.56   25.90
   2  -8  19   79.79    6.50
   2   8  19   66.49    7.60
   2   8  19   71.79    6.20
  -2   8 -19   74.89    6.10
   2  -8  20   91.49    7.20
   2   8  20   71.89    7.70
  -2   8 -20   72.89    6.00
   2  -8  21    2.10    2.60
   2   8  21   -1.50    4.80
   2   8  21   -0.30    2.50
  -2   8 -21   -1.40    2.80
   2   8  22   -1.50    3.70
   2   8  22    3.60    2.40
  -2   8 -22    1.00    3.10
  -2   8 -23   44.30    4.70
  -2   8 -23   47.60    6.30
  -2   8 -24   89.79    7.60
  -2   8 -24   93.19    8.80
  -2   8 -25   75.79    7.40
  -2   8 -25   77.19    8.00
  -2   8 -26  216.68   17.10
  -2   8 -26  217.28   16.90
   2  10 -27   79.59   11.40
   2  10 -27  102.89    9.10
   2  10 -26   13.50    4.30
   2  10 -26   19.90    8.90
   2  10 -25  131.79   10.50
   2  10 -25  143.29   13.40
   2  10 -24   35.40    8.20
   2  10 -24   31.30    4.50
  -2  10  24   29.70    6.80
  -2  10  24   33.70    6.00
   2  10 -23   40.50    8.20
   2  10 -23   40.70    4.90
  -2  10  23   34.90    7.10
  -2  10  23   34.80    5.10
   2  10 -22    1.40    3.70
   2  10 -22    8.60    6.30
  -2  10  22    2.20    5.50
  -2  10  22   -0.10    3.90
   2  10 -21   65.99    6.20
   2  10 -21   66.39    8.60
  -2  10  21   59.69    6.90
  -2  10  21   78.79    6.90
   2  10 -20  473.45   34.30
   2  10 -20  506.05   37.30
  -2  10  20  524.85   37.90
  -2  10  20  523.95   38.30
   2  10 -19  480.75   35.60
   2  10 -19  430.06   31.30
  -2  10  19  522.55   37.70
   2 -10 -18  319.17   23.20
   2  10 -18  266.87   19.70
   2  10 -18  301.27   23.00
  -2  10  18  305.77   22.30
   2 -10 -17  257.07   18.80
   2  10 -17  250.97   18.50
   2  10 -17  279.07   21.50
  -2  10  17  251.17   18.40
   2 -10 -16   19.30    2.90
   2  10 -16   12.90    3.30
   2  10 -16   17.90    5.90
  -2  10  16   12.90    2.90
   2 -10 -15  106.99    8.20
   2  10 -15  123.69    9.60
   2  10 -15  123.99   10.60
  -2  10  15   98.59    7.70
   2 -10 -14   27.30    3.20
   2  10 -14   25.10    3.20
   2  10 -14   25.60    5.80
  -2  10  14   26.70    3.20
   2 -10 -13   15.20    2.80
   2  10 -13   18.70    3.10
   2  10 -13   19.50    5.10
  -2  10  13   18.60    2.80
   2 -10 -12   16.30    2.90
   2  10 -12   12.80    2.90
   2  10 -12    9.10    5.20
  -2  10  12   14.40    2.60
   2 -10 -11  409.16   29.60
   2  10 -11  384.06   27.80
   2  10 -11  403.56   29.80
  -2  10  11  375.26   27.10
   2 -10 -10   -3.50    2.60
   2  10 -10    0.50    2.80
   2  10 -10    1.50    5.20
  -2  10  10   -0.10    2.40
   2 -10  -9  390.86   28.30
   2  10  -9  399.46   29.60
   2  10  -9  366.86   26.60
  -2  10   9  362.16   26.20
   2 -10  -8  222.78   16.40
   2  10  -8  211.98   15.60
   2  10  -8  250.27   19.30
  -2  10   8  215.28   15.80
   2 -10  -7  276.07   20.20
   2  10  -7  264.77   20.20
   2  10  -7  222.58   16.40
  -2  10   7  272.27   19.90
   2 -10  -6    7.20    2.60
   2  10  -6    8.70    2.60
   2  10  -6   12.20    5.10
  -2  10   6    7.80    2.50
   2 -10  -5    7.20    2.60
   2  10  -5    1.40    2.40
   2  10  -5   -4.60    5.00
  -2  10   5    7.00    2.50
   2 -10  -4   11.20    2.70
   2  10  -4   13.40    5.10
   2  10  -4    6.80    2.60
  -2  10   4    9.90    2.60
   2 -10  -3  444.46   32.20
   2  10  -3  428.46   31.60
   2  10  -3  365.26   26.50
  -2  10   3  444.06   32.10
   2 -10  -2   20.30    3.10
   2  10  -2   15.60    2.80
   2  10  -2   13.10    5.10
  -2  10   2   19.70    2.90
   2 -10  -1 1732.33  124.19
   2  10  -1 1666.63  119.79
  -2  10   1 1689.73  121.09
   2 -10   0  129.99   10.00
   2  10   0  137.39   11.40
   2  10   0  119.79    9.20
  -2  10   0  129.79    9.90
   2 -10   1  932.91   66.99
   2  10   1  946.91   68.39
   2  10   1  859.11   61.69
   2 -10   2  565.14   40.80
   2  10   2  564.24   41.10
   2  10   2  521.05   37.60
  -2  10  -2  534.85   38.60
   2 -10   3  325.47   23.70
   2  10   3  337.67   24.50
   2  10   3  365.06   27.00
  -2  10  -3  312.57   22.70
   2 -10   4   93.39    7.50
   2  10   4   72.99    7.50
  -2  10  -4   83.39    6.70
   2 -10   5   82.39    6.70
   2  10   5   92.99    8.50
   2  10   5   85.39    6.80
  -2  10  -5   78.69    6.40
   2 -10   6   93.09    7.40
  -2  10  -6   91.09    7.20
   2 -10   7   93.69    7.40
  -2  10  -7   92.89    7.40
   2 -10   8   93.29    7.40
   2  10   8   92.29    8.50
   2  10   8   85.89    7.00
  -2  10  -8   89.69    7.20
   2 -10   9  587.54   42.40
   2  10   9  599.94   43.70
   2  10   9  580.74   41.90
  -2  10  -9  559.04   40.30
   2 -10  10   64.99    5.60
  -2  10 -10   61.69    5.30
   2 -10  11  944.01   67.79
   2  10  11  910.71   65.79
   2  10  11  845.32   60.69
  -2  10 -11  876.51   62.89
   2 -10  12  110.99    8.60
   2  10  12   91.89    7.40
   2  10  12   97.49    9.10
  -2  10 -12   99.69    7.70
   2 -10  13   50.29    4.60
   2  10  13   56.79    5.10
   2  10  13   46.70    6.40
  -2  10 -13   42.10    4.00
   2 -10  14   48.30    4.50
   2  10  14   45.30    4.50
   2  10  14   39.10    6.10
  -2  10 -14   38.20    3.70
   2 -10  15  224.98   16.50
   2  10  15  177.98   14.20
   2  10  15  184.68   13.80
  -2  10 -15  210.38   15.60
   2 -10  16    0.30    2.50
   2  10  16   -0.80    3.10
   2  10  16   -4.00    5.30
  -2  10 -16    4.60    2.90
   2 -10  17  300.77   21.90
   2  10  17  256.67   18.90
   2  10  17  254.57   19.70
  -2  10 -17  261.87   19.20
   2 -10  18   50.59    4.70
   2  10  18   46.60    4.60
   2  10  18   48.90    7.00
  -2  10 -18   48.80    4.70
   2 -10  19  263.87   19.30
   2  10  19  235.58   18.50
   2  10  19  236.48   17.40
  -2  10 -19  235.18   17.40
   2 -10  20   14.10    3.00
   2  10  20    9.30    3.10
   2  10  20    6.30    5.80
  -2  10 -20   13.90    3.20
   2 -10  21    3.80    2.70
   2  10  21   -0.50    6.00
   2  10  21    1.00    3.40
  -2  10 -21    1.50    3.00
   2  10  22   -1.00    3.40
   2  10  22   -2.70    6.60
  -2  10 -22    0.70    3.20
   2  10  23    9.20    6.80
   2  10  23   11.40    3.50
  -2  10 -23   34.50    6.90
  -2  10 -23   20.10    4.00
   2  10  24    3.70    3.30
   2  10  24    2.20    5.20
  -2  10 -24    0.40    6.20
  -2  10 -24   -3.30    4.20
  -2  10 -25   90.89    9.70
  -2  10 -25   99.49    8.70
  -2  10 -26    3.40    7.70
  -2  10 -26   -2.30    5.30
   2  12 -26   54.49   10.50
   2  12 -26   64.29    7.10
   2  12 -25   10.70    4.50
   2  12 -25   17.60    9.10
   2  12 -24   52.79    5.80
   2  12 -24   68.09   10.20
  -2  12  24   41.50   10.80
  -2  12  24   57.59    7.30
   2  12 -23   17.10    7.50
   2  12 -23   17.20    4.50
  -2  12  23   15.20    4.90
  -2  12  23   20.70    7.70
   2  12 -22    9.90    4.10
   2  12 -22   13.70    7.50
  -2  12  22   13.80    6.40
  -2  12  22   19.00    4.20
   2  12 -21   45.00    8.20
   2  12 -21   45.60    5.10
  -2  12  21   31.50    6.30
  -2  12  21   47.60    5.10
   2  12 -20   54.19    5.70
   2  12 -20   51.69    8.30
  -2  12  20   68.39    7.60
  -2  12  20   68.89    6.00
   2  12 -19    1.10    3.80
   2  12 -19   -2.90    6.70
  -2  12  19    0.40    2.90
  -2  12  19    1.80    4.80
   2 -12 -18  253.97   18.60
   2  12 -18  301.47   23.10
   2  12 -18  255.57   18.90
  -2  12  18  246.48   18.00
   2 -12 -17    4.80    2.90
   2  12 -17   -0.60    3.30
   2  12 -17    2.50    5.80
  -2  12  17    2.10    2.80
   2 -12 -16  174.18   13.10
   2  12 -16  162.58   12.50
   2  12 -16  171.98   14.30
  -2  12  16  166.48   12.40
   2 -12 -15    4.30    2.90
   2  12 -15    7.20    3.40
   2  12 -15    8.00    5.60
  -2  12  15    5.10    2.60
   2 -12 -14   93.29    7.50
   2  12 -14   95.39    9.30
   2  12 -14   96.19    7.90
  -2  12  14   88.19    7.00
   2 -12 -13    4.50    2.80
   2  12 -13    0.00    5.80
   2  12 -13    5.30    3.10
  -2  12  13    6.90    2.60
   2 -12 -12   24.10    3.40
  -2  12  12   20.70    3.10
   2 -12 -11   31.10    3.80
   2  12 -11   35.90    6.90
   2  12 -11   34.60    4.30
  -2  12  11   28.50    3.50
   2 -12 -10  135.09   10.30
   2  12 -10  114.49   10.80
   2  12 -10  105.79    8.50
  -2  12  10  122.89    9.40
   2 -12  -9    1.50    2.90
   2  12  -9    7.80    3.30
   2  12  -9    8.20    6.10
  -2  12   9    2.00    2.70
   2 -12  -8  267.07   19.60
   2  12  -8  320.47   24.40
   2  12  -8  284.27   20.90
  -2  12   8  247.88   18.20
   2 -12  -7   15.60    3.30
   2  12  -7    6.90    3.40
   2  12  -7    4.80    6.40
  -2  12   7   10.80    2.90
   2 -12  -6   23.40    3.70
   2  12  -6   34.90    7.00
   2  12  -6   28.20    3.90
  -2  12   6   21.60    3.50
   2 -12  -5  112.99    8.90
   2  12  -5  104.99   10.20
   2  12  -5   92.89    7.70
  -2  12   5  101.29    8.10
   2 -12  -4  103.29    8.30
   2  12  -4  127.29    9.60
  -2  12   4   97.89    7.90
   2 -12  -3  185.28   13.90
   2  12  -3  151.48   13.10
  -2  12   3  159.28   12.10
   2 -12  -2  112.19    9.00
   2  12  -2   77.79    8.80
  -2  12   2  107.69    8.60
   2 -12  -1    3.80    3.20
   2  12  -1    9.80    6.20
  -2  12   1    3.40    3.00
   2 -12   0  975.50   70.19
   2  12   0  913.71   65.69
   2  12   0 1035.00   74.89
  -2  12   0  925.01   66.49
   2 -12   1  265.27   19.60
   2  12   1  298.57   22.60
   2  12   1  276.37   20.30
   2 -12   2  481.15   34.90
   2  12   2  474.35   35.10
   2  12   2  431.16   31.30
   2 -12   3  146.79   11.30
   2  12   3  156.38   13.10
   2  12   3  129.19   10.10
   2 -12   4  307.77   22.50
   2  12   4  340.67   25.70
   2  12   4  314.57   23.00
  -2  12  -4  304.67   22.30
   2 -12   5   19.20    3.50
   2  12   5   18.20    3.60
   2  12   5   27.00    6.20
  -2  12  -5   15.00    3.20
   2 -12   6   71.69    6.30
   2  12   6   53.79    7.10
  -2  12  -6   70.19    6.20
   2 -12   7   10.30    3.30
   2  12   7    5.70    6.10
   2  12   7    3.20    3.30
  -2  12  -7   10.10    3.10
   2 -12   8  251.17   18.60
   2  12   8  202.98   15.20
   2  12   8  215.58   17.10
  -2  12  -8  225.68   16.70
   2 -12   9  231.78   17.20
   2  12   9  194.78   15.50
   2  12   9  203.58   15.20
  -2  12  -9  210.28   15.60
   2 -12  10  267.77   19.70
   2  12  10  245.78   18.90
   2  12  10  251.87   18.60
  -2  12 -10  241.68   17.80
   2 -12  11   51.19    5.10
   2  12  11   49.90    6.80
   2  12  11   42.40    4.50
  -2  12 -11   47.10    4.60
   2 -12  12  165.38   12.50
   2  12  12  167.48   12.50
   2  12  12  158.28   12.80
  -2  12 -12  146.29   11.20
   2 -12  13    4.50    3.00
   2  12  13    2.20    5.10
   2  12  13    6.60    3.10
  -2  12 -13    5.00    2.80
   2  12  14  113.79    8.90
   2  12  14  117.19   10.40
  -2  12 -14  147.19   11.20
   2 -12  15   -0.70    2.70
   2  12  15    0.90    5.30
   2  12  15    3.80    3.00
  -2  12 -15    1.80    3.10
   2 -12  16  283.17   20.70
   2  12  16  241.48   17.70
   2  12  16  255.57   19.70
  -2  12 -16  258.67   19.10
   2 -12  17   15.20    3.00
   2  12  17   14.90    3.00
   2  12  17   18.10    6.10
  -2  12 -17   10.10    3.30
   2 -12  18  152.38   11.50
   2  12  18  130.89   11.50
   2  12  18  140.09   10.70
  -2  12 -18  146.49   11.30
   2 -12  19    1.80    2.70
   2  12  19    2.40    3.20
   2  12  19    5.10    6.30
  -2  12 -19    5.20    3.30
   2 -12  20  145.89   11.10
   2  12  20  145.19   11.20
   2  12  20  134.49   12.10
  -2  12 -20  131.89   10.40
   2 -12  21   14.40    3.20
   2  12  21   10.50    3.70
   2  12  21    8.30    7.00
  -2  12 -21   11.70    3.70
   2  12  22    8.80    3.60
   2  12  22    6.00    7.80
  -2  12 -22   12.70    5.70
  -2  12 -22    5.50    3.70
   2  12  23    6.90    4.50
   2  12  23    5.60    9.10
  -2  12 -23    8.30    3.80
  -2  12 -23   13.80    6.90
   2  12  24    5.80    5.30
   2  12  24    5.30   10.50
  -2  12 -24    3.10    4.00
  -2  12 -24    6.10    6.40
  -2  12 -25   23.90    5.30
  -2  12 -25   23.70    7.50
   2  14 -24    1.80    7.90
   2  14 -24    2.30    4.60
   2  14 -23    9.70    8.60
   2  14 -23   12.60    4.60
  -2  14  23   15.90    5.80
  -2  14  23   29.20    9.40
   2  14 -22    1.60    8.90
   2  14 -22   -2.80    4.20
  -2  14  22   -0.20    4.40
  -2  14  22   -2.70    7.60
   2  14 -21   51.49    9.30
   2  14 -21   49.50    5.50
  -2  14  21   61.39    6.10
  -2  14  21   41.50    7.20
   2  14 -20    3.20    7.30
   2  14 -20    2.30    3.80
  -2  14  20    2.10    3.90
  -2  14  20    0.20    6.10
   2  14 -19   78.29    7.10
   2  14 -19   82.29   10.10
  -2  14  19  103.19    8.40
  -2  14  19   85.19    8.80
   2  14 -18    4.30    3.60
   2  14 -18   -4.00    6.60
  -2  14  18    6.80    5.50
  -2  14  18    3.10    3.20
   2 -14 -17   92.29    7.50
   2  14 -17   91.59    9.60
   2  14 -17   86.89    7.50
  -2  14  17   92.59    7.50
   2 -14 -16   28.50    3.80
   2  14 -16   22.20    6.50
   2  14 -16   24.20    4.20
  -2  14  16   26.30    3.80
   2 -14 -15   28.00    3.80
   2  14 -15   37.70    6.40
   2  14 -15   44.60    5.00
  -2  14  15   30.90    3.80
   2 -14 -14  172.68   13.00
   2  14 -14  163.68   13.50
   2  14 -14  161.38   12.40
  -2  14  14  158.48   11.90
   2 -14 -13   31.90    3.90
   2  14 -13   19.30    5.90
   2  14 -13   20.50    3.80
  -2  14  13   29.20    3.60
   2 -14 -12    0.10    2.80
   2  14 -12    3.80    3.40
   2  14 -12    8.30    5.60
  -2  14  12    3.90    2.50
   2 -14 -11  227.48   16.80
   2  14 -11  207.18   15.60
   2  14 -11  219.58   17.60
  -2  14  11  208.88   15.40
   2 -14 -10    5.90    3.10
   2  14 -10    7.90    3.60
   2  14 -10    6.00    6.20
  -2  14  10    4.50    3.10
   2 -14  -9  242.58   17.90
   2  14  -9  219.98   16.50
   2  14  -9  222.68   17.70
  -2  14   9  222.08   16.50
   2 -14  -8    6.20    3.30
   2  14  -8   10.10    6.80
   2  14  -8   10.80    3.90
  -2  14   8   10.70    3.30
   2 -14  -7  208.48   15.60
   2  14  -7  176.48   13.50
   2  14  -7  203.38   16.60
  -2  14   7  177.48   13.40
   2 -14  -6   59.09    5.60
   2  14  -6   53.29    8.30
   2  14  -6   46.30    5.20
  -2  14   6   52.89    5.30
   2 -14  -5   -2.30    3.50
   2  14  -5    7.90    6.60
   2  14  -5    5.20    3.50
  -2  14   5    2.40    3.30
   2 -14  -4   -0.60    3.30
   2  14  -4    4.70    6.70
  -2  14   4    5.00    3.50
   2 -14  -3  372.56   27.20
   2  14  -3  356.46   27.10
  -2  14   3  342.17   25.10
   2 -14  -2    5.00    3.50
   2  14  -2    3.20    6.80
  -2  14   2   -0.40    3.50
   2 -14  -1  929.71   66.89
   2  14  -1  808.02   58.79
  -2  14   1  881.11   63.39
   2 -14   0    4.70    3.50
   2  14   0    9.00    6.50
   2  14   0   20.10    4.20
  -2  14   0    9.00    3.40
   2 -14   1  159.08   12.30
   2  14   1  156.48   13.70
   2  14   1  147.79   11.60
   2 -14   2  266.87   19.70
   2  14   2  229.08   17.20
   2  14   2  227.28   18.20
   2 -14   3  143.09   11.10
   2  14   3  160.58   13.60
   2  14   3  142.09   11.20
   2 -14   4   -1.90    3.30
   2  14   4    2.50    3.80
   2  14   4   -0.90    6.40
   2 -14   5    8.70    3.30
   2  14   5    2.90    6.40
   2  14   5    4.50    3.70
  -2  14  -5    9.00    3.30
   2 -14   6    8.50    3.30
   2  14   6    6.70    3.70
   2  14   6   12.20    6.10
  -2  14  -6    2.80    3.30
   2 -14   7   22.10    3.90
   2  14   7   11.20    6.10
   2  14   7    7.60    3.80
  -2  14  -7   15.60    3.40
   2 -14   8    0.10    3.30
   2  14   8   -0.40    3.50
   2  14   8   -1.20    5.90
  -2  14  -8    0.00    3.00
   2 -14   9  259.87   19.20
   2  14   9  229.08   18.00
   2  14   9  224.78   16.80
  -2  14  -9  229.48   17.00
   2 -14  10    1.50    3.10
   2  14  10    0.00    3.30
   2  14  10   -1.20    5.40
  -2  14 -10    4.70    3.00
   2 -14  11  141.29   10.80
   2  14  11  143.99   11.00
   2  14  11  146.79   12.30
  -2  14 -11  126.79    9.80
   2 -14  12    9.80    3.00
   2  14  12    4.60    5.40
   2  14  12    9.70    3.10
  -2  14 -12   10.30    3.10
   2 -14  13   28.00    3.60
   2  14  13   20.00    6.10
   2  14  13   15.10    3.30
  -2  14 -13   23.40    3.80
   2 -14  14    2.10    2.70
   2  14  14   -1.00    5.50
   2  14  14   12.00    3.00
  -2  14 -14    0.70    3.00
   2 -14  15  145.19   11.00
   2  14  15  121.89    9.60
   2  14  15  108.49    9.90
  -2  14 -15  147.29   11.40
   2 -14  16   -2.60    2.60
   2  14  16    4.60    3.30
   2  14  16    1.70    5.70
  -2  14 -16   -1.90    3.30
   2 -14  17  241.08   17.70
   2  14  17  218.78   16.20
   2  14  17  213.28   17.10
  -2  14 -17  229.48   17.00
   2 -14  18    0.70    2.80
   2  14  18    1.10    6.60
   2  14  18   -0.60    3.50
  -2  14 -18   -1.90    3.40
   2 -14  19  125.49    9.70
   2  14  19  113.19   11.30
   2  14  19  128.59   10.30
  -2  14 -19  129.49   10.30
   2 -14  20   -0.70    2.80
   2  14  20    1.00    4.30
   2  14  20   -1.10    7.10
  -2  14 -20   -3.10    3.60
   2  14  21    3.20    4.40
   2  14  21   10.40    8.80
  -2  14 -21   -2.60    3.50
  -2  14 -21   -0.70    5.90
   2  14  22    5.30    9.60
   2  14  22    0.40    5.00
  -2  14 -22    2.30    6.60
  -2  14 -22    2.00    4.00
  -2  14 -23   -2.60    4.40
  -2  14 -23   -0.20    6.70
   2  16 -21    4.30    7.30
   2  16 -21    3.80    5.10
  -2  16  21   -2.40    6.70
  -2  16  21    0.20    4.40
   2  16 -20   49.60    6.00
   2  16 -20   52.29    9.00
  -2  16  20   51.39    5.70
  -2  16  20   33.70    6.70
   2  16 -19   11.50    7.60
   2  16 -19    3.30    4.40
  -2  16  19    3.50    4.00
  -2  16  19    1.30    5.40
   2  16 -18   66.69    9.10
   2  16 -18   60.39    6.30
  -2  16  18   62.99    6.10
  -2  16  18   53.59    7.40
   2  16 -17    6.00    4.00
   2  16 -17    7.90    7.00
  -2  16  17   12.40    3.90
  -2  16  17    9.40    5.60
   2  16 -16   88.59    9.10
   2  16 -16   83.49    7.50
  -2  16  16   77.79    6.70
   2 -16 -15    8.70    3.50
   2  16 -15   20.20    4.30
   2  16 -15   22.50    6.40
  -2  16  15    7.60    3.00
   2 -16 -14   55.99    5.40
   2  16 -14   50.19    5.50
   2  16 -14   56.29    7.50
  -2  16  14   53.39    5.10
   2 -16 -13   16.60    3.40
   2  16 -13   18.30    3.90
   2  16 -13   21.10    6.00
  -2  16  13   16.20    3.10
   2 -16 -12   93.29    7.60
   2  16 -12   72.79    8.60
   2  16 -12   71.59    6.60
  -2  16  12   81.59    6.70
   2 -16 -11   16.70    3.20
   2  16 -11   13.60    3.70
   2  16 -11   20.50    6.40
  -2  16  11   15.60    3.00
   2 -16 -10  208.38   15.50
   2  16 -10  185.28   14.10
   2  16 -10  187.58   15.30
  -2  16  10  201.38   14.90
   2 -16  -9   28.70    3.80
   2  16  -9   21.10    3.80
   2  16  -9   28.20    6.70
  -2  16   9   27.40    3.80
   2 -16  -8   69.69    6.10
   2  16  -8   60.79    5.80
   2  16  -8   65.29    8.10
  -2  16   8   65.69    5.90
   2 -16  -7    3.80    3.20
   2  16  -7    4.30    3.40
   2  16  -7    1.60    6.20
  -2  16   7    5.10    3.10
   2 -16  -6   97.49    7.90
   2  16  -6  107.39   10.10
   2  16  -6  103.99    8.60
  -2  16   6   87.29    7.30
   2 -16  -5   32.80    4.00
   2  16  -5   29.70    6.70
   2  16  -5   27.30    4.40
  -2  16   5   31.00    4.00
   2 -16  -4   18.40    3.50
   2  16  -4   25.10    6.60
  -2  16   4   18.70    3.50
   2 -16  -3    2.20    3.10
   2  16  -3   -0.80    6.10
  -2  16   3    2.30    3.10
   2 -16  -2   24.20    3.90
   2  16  -2   13.50    6.20
  -2  16   2   17.60    3.60
   2 -16  -1    0.40    3.00
   2  16  -1    1.70    6.00
  -2  16   1    2.70    2.90
   2 -16   0   92.79    7.60
   2  16   0   87.79    7.70
   2  16   0   85.19    9.00
  -2  16   0   81.89    6.90
   2 -16   1   28.30    3.90
   2  16   1   34.10    6.30
   2  16   1   30.60    4.50
   2 -16   2   24.40    3.60
   2  16   2   24.80    6.30
   2  16   2   21.80    4.10
   2 -16   3   24.90    3.50
   2  16   3   20.90    6.20
   2  16   3   25.10    4.30
   2 -16   4   24.00    3.60
   2  16   4   32.90    4.50
   2  16   4   30.20    6.10
  -2  16  -4   42.10    4.20
   2 -16   5   -3.50    2.90
   2  16   5   -1.70    3.50
   2  16   5   -0.50    5.50
  -2  16  -5   -0.50    3.10
   2  16   6   55.69    5.60
   2  16   6   53.49    7.10
  -2  16  -6   76.09    6.50
   2 -16   7   14.90    3.20
   2  16   7   13.50    3.70
   2  16   7   11.90    5.40
  -2  16  -7   14.80    3.20
   2 -16   8  189.68   14.10
   2  16   8  154.58   12.80
   2  16   8  164.18   12.60
  -2  16  -8  172.58   13.00
   2 -16   9    6.60    2.70
   2  16   9    2.90    3.20
   2  16   9    5.30    5.40
  -2  16  -9    5.00    3.00
   2 -16  10   97.29    7.70
   2  16  10   91.89    7.50
   2  16  10   96.29    9.00
  -2  16 -10   88.99    7.40
   2 -16  11    2.80    2.80
   2  16  11    4.10    5.80
   2  16  11    1.60    3.00
  -2  16 -11   -0.60    3.00
   2 -16  12   41.40    4.20
   2  16  12   50.59    7.40
   2  16  12   44.20    4.70
  -2  16 -12   39.40    4.60
   2 -16  13   11.50    2.70
   2  16  13   10.00    3.30
   2  16  13    4.00    6.00
  -2  16 -13    9.80    3.50
   2 -16  14   27.70    3.40
   2  16  14    8.70    6.60
   2  16  14   16.20    3.50
  -2  16 -14   26.20    4.10
   2 -16  15    1.10    2.60
   2  16  15    1.30    3.40
   2  16  15    3.10    6.00
  -2  16 -15    2.70    3.80
   2 -16  16   51.39    4.70
   2  16  16   43.50    5.00
   2  16  16   40.70    7.20
  -2  16 -16   46.30    5.00
   2 -16  17   24.30    3.40
   2  16  17   21.40    7.80
   2  16  17   21.90    4.60
  -2  16 -17   23.80    4.50
   2 -16  18   97.69    7.80
   2  16  18   98.29    8.50
   2  16  18   89.89    9.90
  -2  16 -18  101.79    8.50
   2 -16  19    4.80    2.90
   2  16  19    0.70    7.00
   2  16  19    8.00    4.40
  -2  16 -19    2.10    4.20
   2  16  20   15.90    8.00
   2  16  20    7.30    4.70
  -2  16 -20   13.50    4.40
  -2  16 -20   15.30    6.40
  -2  18  17   -0.20    4.20
  -2  18  17    2.40    5.80
   2  18 -16    1.50    6.50
  -2  18  16    3.60    5.60
  -2  18  16   -1.40    4.00
   2  18 -15    0.50    6.60
  -2  18  15    5.00    5.10
  -2  18  15    1.50    3.60
   2  18 -14   -5.20    6.60
  -2  18  14    1.40    3.40
   2 -18 -13    1.00    3.00
   2  18 -13    0.30    6.90
   2  18 -13    9.50    3.80
  -2  18  13    0.70    3.30
   2 -18 -12   24.70    3.70
   2  18 -12   20.70    4.30
   2  18 -12   20.20    6.40
  -2  18  12   23.80    4.00
   2 -18 -11    7.20    3.10
   2  18 -11    3.60    3.70
   2  18 -11    4.20    5.70
  -2  18  11    5.90    3.30
   2 -18 -10    2.50    3.20
   2  18 -10    0.70    3.60
   2  18 -10    4.70    5.90
  -2  18  10   -0.70    3.10
   2 -18  -9  255.07   18.80
   2  18  -9  236.28   18.40
   2  18  -9  219.88   16.50
  -2  18   9  249.88   18.30
   2 -18  -8    4.60    3.20
   2  18  -8    7.80    5.90
   2  18  -8   -4.30    3.60
  -2  18   8    1.00    3.00
   2 -18  -7  145.69   11.10
   2  18  -7  147.89   12.80
   2  18  -7  132.59   10.40
  -2  18   7  134.39   10.50
   2 -18  -6   26.30    3.80
   2  18  -6   23.00    4.40
   2  18  -6   15.50    6.00
  -2  18   6   29.50    4.10
   2 -18  -5    4.30    3.00
   2  18  -5   11.70    6.00
   2  18  -5    5.30    3.90
  -2  18   5    2.90    3.20
   2 -18  -4    4.30    3.10
   2  18  -4    5.50    5.80
  -2  18   4    2.00    3.30
   2 -18  -3    1.30    2.90
   2  18  -3   -4.60    5.60
  -2  18   3    1.10    3.30
   2 -18  -2    9.30    3.00
   2  18  -2    5.80    5.50
  -2  18   2    7.90    3.40
   2 -18  -1  136.39   10.50
   2  18  -1   99.39    9.30
   2  18  -1  104.89    8.80
  -2  18   1  118.89    9.30
   2 -18   0   34.10    4.00
   2  18   0   32.90    4.60
   2  18   0   30.60    6.00
  -2  18   0   28.70    3.80
   2 -18   1    7.00    2.70
   2  18   1   -0.30    5.10
   2  18   1    5.70    4.00
   2 -18   2   88.79    7.10
   2  18   2   64.69    7.10
   2  18   2   71.49    6.80
   2 -18   3   60.09    5.30
   2  18   3   62.49    6.20
   2  18   3   63.39    7.60
   2 -18   4   15.10    2.80
   2  18   4   20.80    5.80
   2  18   4   13.50    3.70
  -2  18  -4   14.90    3.30
   2 -18   5   33.10    3.60
   2  18   5   20.50    5.90
  -2  18  -5   40.70    4.70
   2 -18   6    5.20    2.60
   2  18   6    6.10    5.40
   2  18   6    3.50    3.90
  -2  18  -6    6.20    3.30
   2 -18   7  150.38   11.30
   2  18   7  109.09   10.00
   2  18   7  127.89   10.20
  -2  18  -7  137.39   10.60
   2 -18   8   15.60    2.80
   2  18   8    2.80    3.10
   2  18   8    9.10    5.40
  -2  18  -8    9.40    3.00
   2 -18   9  155.28   11.60
   2  18   9  123.99    9.70
   2  18   9  128.59   11.00
  -2  18  -9  135.09   10.50
   2  18  10    0.30    5.50
   2  18  10    1.00    3.30
  -2  18 -10    3.50    3.30
   2 -18  11   28.60    3.20
   2  18  11   40.40    6.90
   2  18  11   35.60    4.60
  -2  18 -11   28.10    4.00
   2 -18  12    0.60    2.10
   2  18  12   -1.30    3.60
   2  18  12    1.10    6.30
  -2  18 -12    6.10    3.30
   2  18  13   13.60    6.20
   2  18  13    7.20    3.70
   2 -18  14   -0.80    2.40
   2  18  14    0.70    3.70
   2  18  14   -2.60    6.50
   2 -18  15   12.30    3.10
   2  18  15   27.10    5.00
   2  18  15   23.90    6.10
   2  18  16    2.80    6.60
   2  18  16    5.90    4.70
   3   1 -19  214.48   15.60
   3   1 -19  218.48   15.90
   3   1 -18    4.40    1.50
   3   1 -18    3.40    1.50
   3  -1 -17   56.79    4.40
   3   1 -17   61.89    4.90
   3   1 -17   63.09    4.80
  -3   1  17   55.29    4.90
   3  -1 -16  369.86   26.60
   3   1 -16  375.06   27.00
   3   1 -16  362.56   26.20
  -3   1  16  366.66   26.60
   3  -1 -15   94.29    7.00
   3   1 -15   85.19    6.50
  -3   1  15   93.79    7.50
   3  -1 -14  363.96   26.20
  -3  -1  14  367.56   26.70
   3   1 -14  364.86   26.40
  -3   1  14  388.16   28.20
   3  -1 -13 1985.10  142.29
  -3  -1  13 2002.10  143.59
   3   1 -13 1967.90  141.09
  -3   1  13 2061.09  147.89
   3  -1 -12 4207.38  301.27
  -3  -1  12 4429.16  317.27
   3   1 -12 4250.37  304.37
  -3   1  12 4370.36  313.27
   3  -1 -11    2.90    1.50
  -3  -1  11    2.30    3.00
   3   1 -11    2.90    2.60
  -3   1  11    3.70    2.90
   3  -1 -10  284.97   20.60
  -3  -1  10  296.67   21.70
   3   1 -10  285.87   20.90
  -3   1  10  285.37   20.90
   3  -1  -9   60.09    4.80
  -3  -1   9   65.09    5.90
   3   1  -9   63.39    5.70
  -3   1   9   52.09    5.00
   3  -1  -8 1194.28   85.59
  -3  -1   8 1194.58   85.79
   3   1  -8 1157.68   83.09
  -3   1   8 1243.18   89.19
   3  -1  -7    5.20    1.90
  -3  -1   7    2.70    3.30
   3   1  -7    0.90    3.50
  -3   1   7    8.30    3.30
   3  -1  -6 2022.20  144.79
  -3  -1   6 2138.09  153.28
   3   1  -6 2134.49  152.98
  -3   1   6 2090.59  149.79
   3  -1  -5  683.53   49.10
  -3  -1   5  690.73   49.90
   3   1  -5  700.93   50.59
  -3   1   5  713.13   51.39
   3  -1  -4  585.24   42.10
  -3  -1   4  591.34   42.80
   3   1  -4  585.74   42.40
  -3   1   4  613.14   44.20
   3  -1  -3 4044.40  289.47
  -3  -1   3 4100.99  293.57
   3   1  -3 4048.89  289.97
  -3   1   3 4229.98  302.57
   3  -1  -2  804.32   57.79
  -3  -1   2  909.41   65.49
   3   1  -2  892.61   64.29
  -3   1   2  852.61   61.29
   3  -1   0 2285.87  163.78
   3   1   0 2340.17  167.58
  -3  -1  -1 4913.51  351.46
   3   1   1 4920.31  352.16
   3  -1   2 2290.37  163.88
  -3  -1  -2 2187.38  156.78
   3   1   2 2257.17  161.78
  -3   1  -2 2331.17  167.08
  -3  -1  -3 5719.23  409.16
   3   1   3 5730.53  410.06
   3  -1   4  123.69    9.30
  -3  -1  -4  155.88   12.20
   3   1   4  144.79   11.20
  -3   1  -4  133.09   10.40
   3  -1   5  731.23   52.49
  -3  -1  -5  679.23   49.00
   3   1   5  615.64   44.40
  -3   1  -5  722.63   51.99
   3  -1   6  282.27   20.40
  -3  -1  -6  337.27   24.70
   3   1   6  303.47   22.10
  -3   1  -6  294.87   21.50
   3  -1   7  630.34   45.30
  -3  -1  -7  629.84   45.50
   3   1   7  594.14   42.80
  -3   1  -7  660.43   47.50
   3  -1   8   63.59    5.00
  -3  -1  -8   80.69    6.80
   3   1   8   78.49    6.40
  -3   1  -8   68.29    5.80
   3  -1   9   65.39    5.10
  -3  -1  -9   51.29    5.00
  -3   1  -9   62.19    5.40
   3  -1  10    2.10    1.70
  -3  -1 -10    1.40    2.90
   3   1  10    1.30    1.80
  -3   1 -10    0.10    2.80
   3  -1  11   28.60    2.70
  -3  -1 -11   43.40    4.60
   3   1  11   36.00    3.30
  -3   1 -11   29.70    3.80
   3  -1  12 1006.20   72.19
  -3  -1 -12  953.30   68.59
   3   1  12  958.90   68.79
  -3   1 -12 1042.20   74.89
   3  -1  13  176.28   12.90
  -3  -1 -13  171.08   12.90
   3   1  13  166.28   12.10
  -3   1 -13  186.28   13.90
   3  -1  14  911.41   65.39
  -3  -1 -14  856.61   61.69
   3   1  14  852.11   61.19
  -3   1 -14  859.81   61.89
   3  -1  15  446.36   32.20
  -3  -1 -15  421.66   30.60
   3   1  15  437.96   31.50
  -3   1 -15  442.06   32.00
   3  -1  16  774.02   55.59
  -3  -1 -16  641.64   46.30
   3   1  16  702.73   50.49
  -3   1 -16  736.03   52.99
   3  -1  17  186.08   13.60
  -3  -1 -17  160.08   12.00
   3   1  17  182.18   13.30
  -3   1 -17  161.78   12.30
   3  -1  18  162.38   11.90
   3   1  18  140.79   10.40
  -3   1 -18  153.28   11.70
   3  -1  19  206.88   15.10
  -3   1 -19  189.88   14.20
   3  -1  20  185.88   13.80
  -3   1 -20  164.88   12.40
   3   3 -21   22.70    2.70
   3   3 -21   29.10    2.90
   3   3 -20   31.00    3.20
   3   3 -20   24.70    3.30
   3  -3 -19   29.10    2.40
   3   3 -19   37.40    4.30
   3   3 -19   38.00    3.50
  -3   3  19   26.90    2.90
   3  -3 -18  141.49   10.40
   3   3 -18  141.69   10.90
   3   3 -18  134.79   10.00
  -3   3  18  139.79   10.70
   3  -3 -17   81.39    6.20
   3   3 -17   78.49    6.80
   3   3 -17   83.89    6.40
  -3   3  17   73.09    6.40
   3  -3 -16   29.60    2.70
   3   3 -16   24.40    2.40
   3   3 -16   20.70    3.70
  -3   3  16   26.20    3.80
   3  -3 -15 1262.17   90.49
   3   3 -15 1187.78   85.29
   3   3 -15 1226.48   87.89
  -3   3  15 1205.38   86.59
   3  -3 -14  206.58   15.00
   3   3 -14  193.48   14.10
   3   3 -14  189.08   14.20
  -3   3  14  214.58   15.80
   3  -3 -13 1277.37   91.59
   3   3 -13 1339.67   96.19
   3   3 -13 1412.06  101.19
  -3   3  13 1300.47   93.29
   3   3 -12    4.40    3.40
   3   3 -12    6.30    1.60
  -3   3  12   12.60    2.90
   3  -3 -11  147.99   10.90
  -3  -3  11  115.69    9.20
   3   3 -11  109.49    8.80
  -3  -3  10  364.56   26.60
   3   3 -10  362.36   26.50
   3  -3  -9  762.72   54.69
  -3  -3   9  827.72   59.59
   3   3  -9  832.62   59.99
  -3   3   9  701.43   50.39
   3  -3  -8 1897.31  135.89
  -3  -3   8 1695.13  121.59
   3   3  -8 1720.53  123.49
  -3   3   8 1681.13  120.39
   3  -3  -7  211.08   15.40
  -3  -3   7  218.18   16.30
   3   3  -7  219.08   16.40
  -3   3   7  207.88   15.20
   3  -3  -6 1389.66   99.59
  -3  -3   6 1390.56   99.79
   3   3  -6 1436.46  103.09
  -3   3   6 1381.76   98.99
   3  -3  -5   36.10    3.30
  -3  -3   5   27.80    4.50
   3   3  -5   29.00    4.60
  -3   3   5   36.40    3.50
   3  -3  -4  768.62   55.19
  -3  -3   4  726.93   52.59
   3   3  -4  727.23   52.59
  -3   3   4  782.82   56.19
   3  -3  -3  974.10   69.89
  -3  -3   3 1016.90   73.29
   3   3  -3 1013.90   73.09
  -3   3   3  946.71   67.89
   3  -3  -2 1129.79   80.99
  -3  -3   2 1149.69   82.79
   3   3  -2 1123.89   80.89
  -3   3   2 1150.68   82.49
   3  -3  -1  833.32   59.79
   3   3  -1  918.41   66.29
  -3   3   1  841.22   60.39
   3  -3   0  139.39   10.50
  -3  -3   0  121.69   10.20
   3   3   0  115.79    9.80
   3  -3   1 1001.30   71.79
  -3  -3  -1  939.01   67.69
   3   3   1  929.11   66.99
  -3   3  -1  963.50   69.09
   3  -3   2   39.70    3.70
   3   3   2   27.20    5.00
  -3   3  -2   33.40    3.40
   3  -3   3 6477.35  463.25
  -3  -3  -3 5750.92  411.66
   3   3   3 5737.33  410.56
   3  -3   4 1578.84  113.09
  -3  -3  -4 1320.87   94.89
   3   3   4 1295.97   93.09
  -3   3  -4 1595.34  114.29
   3  -3   5   32.30    3.10
  -3   3  -5   33.70    3.20
   3  -3   6 1272.37   91.19
  -3  -3  -6 1268.37   91.09
   3   3   6 1223.48   87.89
  -3   3  -6 1286.87   92.29
   3  -3   7    4.00    1.90
  -3  -3  -7    1.10    3.50
   3   3   7    0.30    3.60
  -3   3  -7    4.10    2.10
   3  -3   8   96.69    7.30
  -3  -3  -8  126.59   10.00
   3   3   8  113.09    9.10
  -3   3  -8  112.29    8.50
   3  -3   9  115.19    8.60
  -3  -3  -9  127.59   10.00
   3   3   9  128.39   10.00
  -3   3  -9  124.29    9.30
   3  -3  10  212.98   15.50
  -3  -3 -10  159.88   12.20
   3   3  10  160.18   12.20
   3  -3  11  662.43   47.60
  -3  -3 -11  623.54   45.00
   3   3  11  661.33   47.70
  -3   3 -11  621.24   44.70
   3  -3  12   87.59    6.70
  -3  -3 -12   73.89    6.40
   3   3  12   77.59    6.40
  -3   3 -12   88.29    6.90
   3  -3  13  726.53   52.19
  -3  -3 -13  729.23   52.49
   3   3  13  695.03   49.99
  -3   3 -13  688.73   49.50
   3  -3  14   58.09    4.70
   3   3  14   67.79    5.70
  -3   3 -14   72.09    6.00
   3  -3  15 1070.29   76.79
   3   3  15  945.11   67.89
   3   3  15  982.00   70.49
  -3   3 -15 1051.49   75.49
   3  -3  16   87.49    6.80
   3   3  16  118.19    8.70
   3   3  16  108.49    8.20
  -3   3 -16  105.59    8.50
   3  -3  17  321.37   23.30
   3   3  17  278.17   20.10
   3   3  17  270.67   19.70
  -3   3 -17  292.67   21.50
   3  -3  18    3.40    2.20
   3   3  18    0.20    1.70
   3   3  18    2.20    1.60
  -3   3 -18    0.00    3.60
   3   3  19   36.90    3.20
   3   3  19   37.70    3.20
  -3   3 -19   51.49    5.90
   3  -3  20  195.18   14.30
  -3   3 -20  181.48   13.90
   3  -3  21  197.88   14.50
  -3   3 -21  161.18   12.50
   3   5 -23  475.95   34.60
   3   5 -23  546.15   39.40
   3   5 -21  471.65   34.10
   3   5 -21  417.76   30.70
   3  -5 -20   51.89    4.10
   3   5 -20   60.79    5.30
   3   5 -20   52.79    6.40
  -3   5  20   48.50    5.30
   3  -5 -19  232.68   16.90
   3   5 -19  227.88   17.30
   3   5 -19  222.88   16.30
  -3   5  19  236.28   17.70
   3  -5 -18  237.38   17.30
   3   5 -18  212.28   16.20
   3   5 -18  218.88   16.10
  -3   5  18  237.68   17.60
   3  -5 -17    3.80    2.10
   3   5 -17    5.00    2.30
   3   5 -17    3.00    4.50
  -3   5  17    3.70    3.30
   3  -5 -16    3.70    2.10
   3   5 -16   -1.50    4.20
   3   5 -16    5.40    2.10
  -3   5  16   -0.60    3.40
   3   5 -15   40.00    5.20
   3   5 -15   43.50    3.90
  -3   5  15   56.29    4.90
   3  -5 -14  296.27   21.50
   3   5 -14  276.77   20.60
   3   5 -14  265.47   19.30
  -3   5  14  285.17   20.70
   3  -5 -13  258.87   18.80
   3   5 -13  260.97   19.50
   3   5 -13  255.57   18.50
  -3   5  13  270.87   19.70
   3  -5 -12 2695.53  192.98
   3   5 -12 2523.55  180.78
   3   5 -12 2453.35  175.88
  -3   5  12 2697.83  193.08
   3  -5 -11  659.33   47.40
   3   5 -11  659.73   47.80
   3   5 -11  645.04   46.40
  -3   5  11  680.13   48.90
   3  -5 -10  210.38   15.40
   3   5 -10  274.57   19.90
  -3   5  10  222.18   16.20
   3  -5  -9  203.78   14.90
   3   5  -9  174.88   13.60
   3   5  -9  165.48   12.20
  -3   5   9  196.28   14.40
   3   5  -8   90.59    6.90
   3   5  -8   94.89    8.10
   3  -5  -7 1497.35  107.29
   3   5  -7 1269.27   90.99
   3   5  -7 1317.87   94.69
  -3   5   7 1465.65  104.99
   3  -5  -6  156.08   11.50
   3   5  -6  199.18   15.20
   3   5  -6  192.48   14.10
  -3   5   6  174.28   12.80
   3  -5  -5   51.69    4.40
   3   5  -5   37.40    5.00
  -3   5   5   54.69    4.50
   3  -5  -4  174.08   12.80
  -3  -5   4  131.89   10.40
   3   5  -4  128.79   10.50
  -3   5   4  162.88   12.00
   3  -5  -3  146.19   10.90
  -3  -5   3  189.38   14.50
   3   5  -3  181.88   14.10
  -3   5   3  147.79   10.90
   3  -5  -2  501.05   36.10
  -3  -5   2  535.95   38.90
   3   5  -2  521.65   38.00
  -3   5   2  487.05   35.10
   3  -5  -1   50.79    4.40
   3   5  -1   45.70    5.60
  -3   5   1   50.49    4.30
   3  -5   0  223.48   16.30
  -3  -5   0  198.28   15.10
   3   5   0  196.28   15.10
   3  -5   1   29.30    3.10
  -3  -5  -1   44.70    5.40
  -3   5  -1   31.00    3.10
   3  -5   2  438.66   31.70
  -3  -5  -2  386.76   28.30
   3   5   2  375.96   27.60
  -3   5  -2  417.36   30.10
   3  -5   3  505.35   36.40
  -3  -5  -3  528.45   38.40
   3   5   3  515.15   37.50
  -3   5  -3  514.65   37.10
   3  -5   4 1152.18   82.59
  -3  -5  -4 1192.98   85.79
   3   5   4 1148.59   82.59
  -3   5  -4 1144.29   82.09
   3  -5   5  379.36   27.40
  -3  -5  -5  378.16   27.70
   3   5   5  346.27   25.50
  -3   5  -5  380.86   27.50
   3  -5   6  593.64   42.70
  -3  -5  -6  562.84   40.80
   3   5   6  554.04   40.20
  -3   5  -6  568.94   40.90
   3  -5   7  799.12   57.39
  -3  -5  -7  863.61   62.19
   3   5   7  827.42   59.69
  -3   5  -7  793.02   56.89
   3  -5   8    4.10    2.10
   3   5   8    0.40    3.80
   3   5   8    3.30    1.80
  -3   5  -8    2.80    2.10
   3  -5   9  116.09    8.80
   3   5   9  149.59   11.70
  -3   5  -9  114.89    8.70
   3  -5  10   30.20    3.20
   3   5  10   39.50    4.90
   3   5  10   40.40    3.40
  -3   5 -10   27.40    3.00
   3  -5  11  535.75   38.60
   3   5  11  493.85   35.50
   3   5  11  494.25   35.90
  -3   5 -11  498.15   35.90
   3  -5  12  564.94   40.70
   3   5  12  495.85   36.00
   3   5  12  503.15   36.20
  -3   5 -12  508.75   36.60
   3  -5  13  582.34   41.90
   3   5  13  475.95   34.50
   3   5  13  463.95   33.40
  -3   5 -13  588.04   42.30
   3  -5  14  555.64   40.00
   3   5  14  526.65   38.20
   3   5  14  530.95   38.20
  -3   5 -14  530.95   38.20
   3  -5  15   48.00    4.30
   3   5  15   41.90    5.50
   3   5  15   51.09    4.40
  -3   5 -15   55.79    4.80
   3  -5  16  414.16   29.90
   3   5  16  392.26   28.70
   3   5  16  394.96   28.50
  -3   5 -16  384.96   27.90
   3  -5  17  660.63   47.50
   3   5  17  626.74   45.30
   3   5  17  643.44   46.30
  -3   5 -17  663.63   47.80
   3  -5  18   14.20    2.70
   3   5  18   10.60    2.30
   3   5  18    7.40    3.50
  -3   5 -18   16.50    3.20
   3  -5  19    2.70    2.50
   3   5  19    2.20    2.30
   3   5  19    2.80    2.70
  -3   5 -19    2.90    3.50
   3  -5  20    3.20    2.60
   3   5  20    1.40    2.20
   3   5  20    5.00    2.30
  -3   5 -20   -0.10    4.00
   3  -5  21  146.99   11.00
  -3   5 -21  132.49   10.70
   3  -5  23  147.89   11.00
  -3   5 -23  138.79   11.20
  -3   5 -24  374.56   27.50
  -3   5 -24  406.96   29.70
   3   7 -26   22.30    5.00
   3   7 -26   27.50    3.50
   3   7 -25   17.90    5.60
   3   7 -25   19.30    3.30
   3   7 -24   37.80    6.20
   3   7 -24   52.39    5.10
   3   7 -23  256.47   19.50
   3   7 -23  294.27   21.50
   3   7 -22   89.29    8.80
   3   7 -22  103.59    8.20
  -3   7  22  103.49    8.60
  -3   7  22   97.09    8.50
   3  -7 -21 1220.98   87.79
   3   7 -21 1142.69   82.39
   3   7 -21 1228.98   88.29
  -3   7  21 1252.97   90.29
   3  -7 -20  391.76   28.30
   3   7 -20  327.27   24.50
   3   7 -20  347.67   25.30
  -3   7  20  399.06   29.20
   3  -7 -19  134.39   10.10
   3   7 -19  109.99    8.60
   3   7 -19   96.69    9.20
  -3   7  19  128.29   10.20
   3   7 -18   16.00    3.10
   3   7 -18   16.80    5.70
  -3   7  18    6.90    3.10
   3   7 -17   17.90    5.30
   3   7 -17   26.10    3.30
  -3   7  17   34.50    4.00
   3  -7 -16  755.92   54.29
   3   7 -16  660.83   47.90
   3   7 -16  641.64   46.20
  -3   7  16  805.92   57.99
   3  -7 -15   21.10    2.80
   3   7 -15   15.70    4.80
   3   7 -15   21.40    3.00
  -3   7  15   20.80    3.00
   3  -7 -14  497.25   35.80
   3   7 -14  432.76   31.70
   3   7 -14  419.86   30.30
  -3   7  14  501.35   36.10
   3  -7 -13   10.10    2.60
   3   7 -13   12.10    2.70
   3   7 -13   17.50    4.70
  -3   7  13   11.60    2.30
   3  -7 -12  437.26   31.60
   3   7 -12  431.36   31.70
   3   7 -12  388.16   28.10
  -3   7  12  426.36   30.70
   3  -7 -11  123.99    9.40
   3   7 -11  125.79   10.50
   3   7 -11  113.59    8.60
  -3   7  11  122.99    9.20
   3  -7 -10  248.28   18.20
   3   7 -10  216.58   15.80
   3   7 -10  239.68   18.10
  -3   7  10  241.28   17.60
   3  -7  -9  103.79    8.00
   3   7  -9  119.29    9.00
   3   7  -9  125.69   10.40
  -3   7   9   96.89    7.50
   3  -7  -8   46.40    4.20
   3   7  -8   26.50    5.40
  -3   7   8   43.10    3.90
   3  -7  -7  516.25   37.20
   3   7  -7  440.66   31.80
   3   7  -7  499.75   36.60
  -3   7   7  530.25   38.20
   3  -7  -6  145.79   10.90
   3   7  -6  119.39    9.00
   3   7  -6  129.69   10.80
  -3   7   6  139.89   10.40
   3  -7  -5 1897.71  135.99
   3   7  -5 1697.43  121.89
   3   7  -5 1617.14  115.89
  -3   7   5 1787.72  128.09
   3  -7  -4 1174.88   84.29
   3   7  -4 1139.29   82.09
   3   7  -4 1058.49   75.89
  -3   7   4 1170.98   83.99
   3  -7  -3  320.27   23.20
   3   7  -3  399.06   28.80
  -3   7   3  319.57   23.20
   3  -7  -2   13.70    2.60
   3   7  -2    3.70    4.30
  -3   7   2   16.40    2.50
   3  -7  -1  275.17   20.10
   3   7  -1  258.47   19.50
  -3   7   1  278.87   20.30
   3  -7   0    6.90    2.40
   3   7   0    2.20    4.50
   3   7   0    4.70    1.80
   3   7   1   27.70    2.90
   3   7   1   30.10    4.90
   3  -7   2  576.94   41.60
   3   7   2  612.64   44.50
   3   7   2  540.95   38.90
  -3   7  -2  584.34   42.10
   3  -7   3  492.25   35.50
   3   7   3  410.56   30.20
   3   7   3  395.16   28.50
  -3   7  -3  485.65   35.00
   3  -7   4 2399.06  171.78
   3   7   4 2485.05  178.28
   3   7   4 2349.26  168.18
  -3   7  -4 2408.06  172.48
   3  -7   5 1555.54  111.49
   3   7   5 1576.54  113.29
   3   7   5 1522.25  109.09
  -3   7  -5 1499.65  107.49
   3  -7   6 1518.85  108.89
   3   7   6 1521.55  108.99
   3   7   6 1625.44  116.79
  -3   7  -6 1530.85  109.69
   3  -7   7  375.96   27.20
   3   7   7  391.76   28.80
   3   7   7  363.96   26.30
  -3   7  -7  354.86   25.70
   3  -7   8  242.18   17.70
   3   7   8  244.88   18.50
   3   7   8  241.48   17.60
  -3   7  -8  228.78   16.70
   3  -7   9  451.75   32.60
   3   7   9  464.65   34.00
   3   7   9  442.26   31.90
  -3   7  -9  425.06   30.70
   3  -7  10   38.50    3.90
   3   7  10   25.00    4.80
  -3   7 -10   38.40    3.70
   3  -7  11  434.06   31.40
   3   7  11  392.26   28.80
   3   7  11  375.46   27.10
  -3   7 -11  420.76   30.40
   3  -7  12  202.38   14.90
   3   7  12  192.88   14.10
   3   7  12  196.28   15.10
  -3   7 -12  207.78   15.20
   3  -7  13  692.53   49.80
   3   7  13  672.43   48.70
   3   7  13  658.13   47.30
  -3   7 -13  645.24   46.40
   3  -7  14  170.88   12.70
   3   7  14  146.19   10.90
   3   7  14  142.99   11.70
  -3   7 -14  160.58   11.90
   3  -7  15  152.38   11.40
   3   7  15  157.58   11.70
   3   7  15  156.48   12.70
  -3   7 -15  139.69   10.40
   3  -7  16  210.08   15.40
   3   7  16  200.38   14.80
   3   7  16  192.98   15.20
  -3   7 -16  209.68   15.40
   3  -7  17   49.80    4.70
   3   7  17   48.70    6.60
   3   7  17   55.29    4.90
  -3   7 -17   45.60    4.30
   3  -7  18  139.89   10.60
   3   7  18  107.59    9.90
   3   7  18  131.89   10.00
  -3   7 -18  134.79   10.30
   3  -7  19  330.47   24.10
   3   7  19  271.37   20.50
   3   7  19  289.67   21.20
  -3   7 -19  324.57   23.70
   3  -7  20   60.79    5.40
   3   7  20   45.50    4.50
  -3   7 -20   58.19    5.50
   3  -7  21  668.33   48.10
   3   7  21  580.54   41.90
   3   7  21  548.15   39.80
  -3   7 -21  570.84   41.20
   3  -7  22  326.37   23.70
   3   7  22  286.57   20.90
  -3   7 -22  295.17   21.70
   3  -7  23   83.39    6.80
  -3   7 -23   69.29    6.90
  -3   7 -24  125.09   10.60
  -3   7 -25   14.70    5.70
  -3   7 -25   24.90    5.30
  -3   7 -26   27.60    6.50
  -3   7 -26   37.10    6.00
   3   9 -27    1.10    4.00
   3   9 -27    0.70    7.30
   3   9 -26    2.30    7.20
   3   9 -26    3.10    4.00
   3   9 -25   16.80    4.30
   3   9 -25   12.80    7.50
   3   9 -24  182.68   15.50
   3   9 -24  189.18   14.30
  -3   9  24  197.68   15.50
  -3   9  24  199.58   15.70
   3   9 -23  123.09   11.70
   3   9 -23  128.59   10.20
  -3   9  23  134.19   11.10
  -3   9  23  128.59   10.90
   3   9 -22  218.28   16.30
   3   9 -22  220.78   17.80
  -3   9  22  223.48   17.00
  -3   9  22  202.38   15.80
   3  -9 -21   24.00    3.00
   3   9 -21   20.40    6.60
   3   9 -21   23.20    3.80
  -3   9  21   21.80    4.20
   3  -9 -20  322.47   23.40
   3   9 -20  331.37   25.10
   3   9 -20  312.37   22.90
  -3   9  20  319.77   23.40
   3  -9 -19   26.80    3.30
   3   9 -19   36.00    4.30
   3   9 -19   46.20    7.30
  -3   9  19   26.50    4.10
   3  -9 -18  112.99    8.70
   3   9 -18  146.79   12.60
   3   9 -18  142.49   11.00
  -3   9  18  117.59    9.30
   3  -9 -17   -3.70    2.70
   3   9 -17    3.40    3.30
   3   9 -17    3.60    5.80
  -3   9  17    0.40    3.00
   3  -9 -16   14.10    2.80
   3   9 -16   13.30    3.20
   3   9 -16   12.70    5.40
  -3   9  16   13.60    2.80
   3  -9 -15   52.39    4.60
   3   9 -15   32.40    6.00
  -3   9  15   49.00    4.50
   3  -9 -14   12.50    2.50
   3   9 -14    7.50    2.40
   3   9 -14    9.30    5.20
  -3   9  14   11.90    2.60
   3  -9 -13 1078.19   77.29
   3   9 -13  974.30   69.89
   3   9 -13 1099.29   79.29
  -3   9  13 1077.49   77.29
   3  -9 -12   12.80    2.80
   3   9 -12   15.60    2.80
   3   9 -12   16.60    5.90
  -3   9  12   11.40    2.50
   3  -9 -11  247.38   18.10
   3   9 -11  301.97   22.80
   3   9 -11  265.27   19.40
  -3   9  11  269.97   19.60
   3  -9 -10  681.73   49.00
   3   9 -10  671.03   48.30
   3   9 -10  708.43   51.49
  -3   9  10  659.03   47.40
   3  -9  -9   14.50    3.00
   3   9  -9   12.40    2.50
   3   9  -9   12.40    4.90
  -3   9   9   16.80    2.60
   3  -9  -8   39.20    3.90
   3   9  -8   45.70    6.30
   3   9  -8   46.60    4.30
  -3   9   8   35.30    3.50
   3  -9  -7  301.67   22.00
   3   9  -7  295.37   21.50
   3   9  -7  310.07   23.20
  -3   9   7  295.77   21.50
   3  -9  -6 2053.69  147.19
   3   9  -6 2065.39  148.29
   3   9  -6 1920.81  137.59
  -3   9   6 2008.90  143.89
   3  -9  -5   27.40    3.40
   3   9  -5   19.80    4.50
   3   9  -5   26.50    3.20
  -3   9   5   27.80    3.20
   3  -9  -4  540.95   39.00
   3   9  -4  406.26   29.40
   3   9  -4  443.36   32.60
  -3   9   4  492.05   35.50
   3  -9  -3  467.15   33.80
   3   9  -3  392.66   28.40
   3   9  -3  415.76   30.60
  -3   9   3  450.15   32.50
   3  -9  -2  363.46   26.40
   3   9  -2  382.96   27.70
   3   9  -2  401.26   29.60
  -3   9   2  343.77   24.90
   3  -9  -1    5.20    2.60
   3   9  -1    6.20    4.60
  -3   9   1    4.80    2.40
   3  -9   0    2.40    2.60
   3   9   0   11.30    4.70
   3   9   0    5.10    2.30
  -3   9   0    3.10    2.30
   3  -9   1   96.19    7.60
  -3   9  -1   81.09    6.20
   3  -9   2    8.40    2.70
   3   9   2    0.40    2.20
   3   9   2    6.20    4.00
  -3   9  -2    5.50    2.40
   3  -9   3  702.53   50.59
   3   9   3  603.84   43.50
   3   9   3  607.94   44.20
  -3   9  -3  678.53   48.80
   3  -9   4  254.37   18.70
   3   9   4  246.68   18.80
   3   9   4  239.48   17.50
  -3   9  -4  243.78   17.80
   3  -9   5  282.47   20.60
   3   9   5  262.57   19.10
   3   9   5  293.77   22.00
  -3   9  -5  263.87   19.30
   3  -9   6  939.91   67.49
   3   9   6  838.32   60.19
   3   9   6  909.81   65.69
  -3   9  -6  920.71   66.09
   3  -9   7  272.07   19.90
   3   9   7  272.77   20.50
   3   9   7  247.38   18.10
  -3   9  -7  270.27   19.70
   3  -9   8   16.20    2.90
   3   9   8    8.20    5.00
  -3   9  -8   14.10    2.70
   3  -9   9  266.37   19.50
   3   9   9  208.78   16.10
  -3   9  -9  253.07   18.50
   3  -9  10   63.69    5.60
   3   9  10   53.69    6.40
   3   9  10   47.80    4.50
  -3   9 -10   60.29    5.20
   3  -9  11   29.40    3.60
   3   9  11   33.80    5.80
   3   9  11   31.70    3.40
  -3   9 -11   30.40    3.40
   3  -9  12  466.95   33.70
   3   9  12  364.16   27.00
  -3   9 -12  465.55   33.60
   3  -9  13  216.58   15.90
   3   9  13  174.08   12.90
   3   9  13  188.18   14.90
  -3   9 -13  212.68   15.60
   3  -9  14  302.87   22.00
   3   9  14  277.47   20.30
   3   9  14  315.77   23.70
  -3   9 -14  280.87   20.40
   3  -9  15  162.48   12.10
   3   9  15  164.18   13.50
   3   9  15  147.69   11.20
  -3   9 -15  167.58   12.50
   3  -9  16   47.10    4.40
   3   9  16   44.30    4.50
   3   9  16   35.70    6.60
  -3   9 -16   45.50    4.50
   3  -9  17    1.40    2.80
   3   9  17   -2.80    6.10
   3   9  17    1.20    3.00
  -3   9 -17    0.90    2.80
   3  -9  18    4.40    2.90
   3   9  18    2.70    3.10
   3   9  18    3.60    5.70
  -3   9 -18    1.40    2.90
   3  -9  19   26.40    3.50
   3   9  19   25.90    6.10
   3   9  19   29.60    4.00
  -3   9 -19   19.10    3.40
   3  -9  20   68.69    5.80
   3   9  20   61.59    5.60
   3   9  20   50.99    7.20
  -3   9 -20   60.09    5.60
   3  -9  21   55.69    5.00
   3   9  21   43.80    4.80
   3   9  21   38.10    6.90
  -3   9 -21   58.49    5.90
   3  -9  22   49.80    4.70
   3   9  22   48.60    5.10
   3   9  22   36.60    6.10
  -3   9 -22   46.10    5.40
   3  -9  23  201.18   14.90
   3   9  23  155.78   12.70
   3   9  23  196.18   14.70
  -3   9 -23  180.18   13.80
   3  -9  24  141.49   11.00
  -3   9 -24  107.59    9.10
  -3   9 -25   29.20    6.20
  -3   9 -25   28.80    6.90
  -3   9 -26   25.60    6.80
  -3   9 -26   30.10    7.50
   3  11 -26    2.50    4.70
   3  11 -26    1.80    8.40
   3  11 -25   35.40   10.00
   3  11 -25   35.10    5.30
  -3  11  25   27.60    8.10
  -3  11  25   33.10    8.90
   3  11 -24    6.10    8.40
   3  11 -24   14.60    4.60
  -3  11  24   20.40    7.70
  -3  11  24   16.90    7.00
   3  11 -23  130.99   12.90
   3  11 -23  126.19   10.20
  -3  11  23  132.59   11.10
  -3  11  23  102.99   10.50
   3  11 -22   89.19    7.70
   3  11 -22  105.09   11.10
  -3  11  22  104.99    8.90
  -3  11  22  103.59   10.10
   3 -11 -21   61.69    5.60
   3  11 -21   74.09    9.20
   3  11 -21   74.19    6.90
  -3  11  21   70.59    6.60
   3 -11 -20   -1.70    2.90
   3  11 -20    3.50    6.80
   3  11 -20   -0.70    3.80
  -3  11  20    3.10    3.20
   3 -11 -19  101.89    8.10
   3  11 -19   73.49    9.20
   3  11 -19   79.19    7.10
  -3  11  19   94.69    7.50
   3 -11 -18    9.20    3.00
   3  11 -18    7.70    6.70
   3  11 -18    2.50    3.40
  -3  11  18    6.90    2.60
   3 -11 -17    4.40    3.00
   3  11 -17   -0.30    6.20
   3  11 -17    6.30    3.50
  -3  11  17    1.20    2.70
   3  11 -16   60.09    5.70
   3  11 -16   56.99    8.20
   3 -11 -15    5.60    3.20
   3  11 -15    3.90    6.10
   3  11 -15    1.90    3.40
  -3  11  15    6.80    2.60
   3 -11 -14  119.29    9.30
   3  11 -14  111.29    8.80
   3  11 -14  122.69   11.40
  -3  11  14  122.79    9.30
   3 -11 -13  237.88   17.50
   3  11 -13  264.17   20.60
   3  11 -13  220.08   16.20
  -3  11  13  243.78   17.80
   3 -11 -12    0.70    2.80
   3  11 -12    1.40    2.90
   3  11 -12    0.50    6.60
  -3  11  12    3.30    2.50
   3 -11 -11   57.99    5.20
   3  11 -11   45.10    4.60
   3  11 -11   57.79    8.00
  -3  11  11   55.99    4.90
   3 -11 -10    7.10    2.90
   3  11 -10    4.60    5.80
   3  11 -10    4.60    3.00
  -3  11  10    7.20    2.60
   3 -11  -9   52.79    5.00
   3  11  -9   51.89    5.00
   3  11  -9   53.69    7.50
  -3  11   9   58.09    5.10
   3 -11  -8   90.39    7.40
  -3  11   8   90.19    7.30
   3 -11  -7   39.90    4.40
   3  11  -7   37.70    6.90
   3  11  -7   29.80    3.80
  -3  11   7   34.30    3.80
   3 -11  -6   20.90    3.50
   3  11  -6   14.80    3.40
   3  11  -6   17.40    6.00
  -3  11   6   18.70    3.10
   3 -11  -5  772.22   55.59
   3  11  -5  757.72   55.19
   3  11  -5  705.03   50.79
  -3  11   5  753.42   54.19
   3 -11  -4  301.47   22.10
   3  11  -4  230.88   17.10
   3  11  -4  305.27   23.30
  -3  11   4  275.87   20.20
   3 -11  -3  379.96   27.70
   3  11  -3  443.36   32.90
   3  11  -3  371.36   27.00
  -3  11   3  358.76   26.10
   3 -11  -2   76.09    6.60
   3  11  -2   93.69    9.40
  -3  11   2   64.19    5.50
   3 -11  -1  170.68   12.90
   3  11  -1  145.09   11.10
   3  11  -1  147.39   12.50
  -3  11   1  154.88   11.70
   3 -11   0  225.88   16.80
   3  11   0  200.08   15.00
   3  11   0  199.38   15.80
  -3  11   0  208.28   15.40
   3  11   1   33.20    4.00
   3  11   1   32.50    5.60
   3 -11   2  364.56   26.60
   3  11   2  297.67   22.60
   3  11   2  282.87   20.80
  -3  11  -2  332.07   24.20
   3 -11   3  881.31   63.39
   3  11   3  819.32   59.29
   3  11   3  828.62   59.59
   3 -11   4    9.30    3.30
   3  11   4    7.20    5.50
   3  11   4   11.60    3.00
  -3  11  -4    5.60    2.80
   3 -11   5  198.28   14.80
   3  11   5  186.78   15.00
   3  11   5  169.88   12.80
  -3  11  -5  195.08   14.50
   3 -11   6   26.80    3.80
   3  11   6   26.90    3.80
   3  11   6   33.20    6.30
  -3  11  -6   23.50    3.30
   3 -11   7  274.97   20.20
   3  11   7  250.77   19.40
   3  11   7  238.28   17.50
  -3  11  -7  255.57   18.70
   3 -11   8   39.00    4.30
   3  11   8   39.60    4.10
   3  11   8   37.70    6.60
  -3  11  -8   38.80    4.00
   3  11   9   92.79    9.40
   3  11   9   86.49    7.00
   3 -11  10  109.99    8.70
   3  11  10   80.99    6.60
   3  11  10   90.79    8.90
  -3  11 -10  104.39    8.10
   3 -11  11  249.88   18.40
   3  11  11  201.08   15.90
   3  11  11  197.78   14.60
  -3  11 -11  240.78   17.70
   3 -11  12   88.59    7.30
   3  11  12   71.29    7.50
   3  11  12   64.39    5.50
  -3  11 -12   88.69    7.20
   3 -11  13  360.56   26.20
   3  11  13  321.57   23.40
   3  11  13  308.27   23.00
  -3  11 -13  336.37   24.40
   3 -11  14  130.49   10.00
   3  11  14  112.99   10.00
   3  11  14  118.49    9.20
  -3  11 -14  127.49    9.80
   3 -11  15  161.18   12.10
   3  11  15  126.09    9.70
   3  11  15  129.49   11.40
  -3  11 -15  132.69   10.20
   3 -11  16  256.47   18.80
   3  11  16  236.48   18.50
   3  11  16  227.28   16.80
  -3  11 -16  219.98   16.30
   3 -11  17    5.70    2.90
   3  11  17    6.70    6.10
   3  11  17    4.00    2.90
  -3  11 -17    6.50    3.00
   3 -11  18    4.00    2.90
   3  11  18   -1.30    6.40
   3  11  18    2.30    2.90
  -3  11 -18    4.10    3.10
   3 -11  19   85.69    7.00
   3  11  19   63.39    8.20
   3  11  19   79.19    6.80
  -3  11 -19   72.69    6.40
   3 -11  20  179.68   13.40
   3  11  20  145.49   11.20
   3  11  20  152.08   12.90
  -3  11 -20  168.48   12.80
   3 -11  21  105.39    8.30
   3  11  21   98.79    8.10
   3  11  21   91.89   10.20
  -3  11 -21   92.79    7.80
   3 -11  22   78.89    6.60
   3  11  22   56.99    9.00
   3  11  22   67.09    6.60
  -3  11 -22   75.29    7.10
   3 -11  23   31.00    4.00
   3  11  23   36.90    5.60
   3  11  23   25.00    8.40
  -3  11 -23   28.20    4.60
   3  11  24   -1.00    4.90
   3  11  24   -2.80    7.80
  -3  11 -24   -0.60    5.10
  -3  11 -25  137.39   12.40
  -3  11 -25  120.69   10.40
   3  13 -25   36.70    6.00
   3  13 -25   36.60   10.30
   3  13 -24    0.70    4.60
   3  13 -24    6.60    8.70
   3  13 -23   -4.00    4.50
   3  13 -23    0.80    9.10
  -3  13  23    4.60    5.90
  -3  13  23    1.90    8.60
   3  13 -22   53.49    9.30
   3  13 -22   46.60    5.60
  -3  13  22   41.00    7.90
  -3  13  22   56.29    6.50
   3  13 -21   11.50    7.70
   3  13 -21    4.30    4.00
  -3  13  21    9.60    5.90
  -3  13  21    6.70    4.00
   3 -13 -20   22.10    3.70
   3  13 -20   25.40    7.60
   3  13 -20   21.00    4.40
  -3  13  20   21.70    3.90
   3 -13 -19   78.49    6.70
   3  13 -19   80.19    9.90
   3  13 -19   66.69    6.50
  -3  13  19   80.19    6.80
   3 -13 -18   36.60    4.30
   3  13 -18   22.60    4.50
   3  13 -18   25.50    7.10
  -3  13  18   39.90    4.20
   3 -13 -17   11.70    3.20
   3  13 -17   15.00    4.20
   3  13 -17    9.70    6.70
  -3  13  17   10.80    3.00
   3 -13 -16  147.99   11.40
   3  13 -16  123.09    9.90
   3  13 -16  137.39   12.20
  -3  13  16  148.59   11.20
   3 -13 -15   73.59    6.40
   3  13 -15   60.49    5.80
   3  13 -15   64.49    8.20
  -3  13  15   73.79    6.20
   3 -13 -14   63.89    5.80
   3  13 -14   60.49    7.80
   3  13 -14   63.59    6.00
  -3  13  14   62.29    5.50
   3 -13 -13   87.39    7.30
   3  13 -13   67.39    6.10
   3  13 -13   73.89    8.50
  -3  13  13   83.49    6.80
   3 -13 -12  178.78   13.50
   3  13 -12  150.78   11.70
   3  13 -12  147.99   12.80
  -3  13  12  165.38   12.30
   3 -13 -11   21.50    3.70
   3  13 -11   27.30    4.30
   3  13 -11   26.10    6.60
  -3  13  11   25.00    3.60
   3 -13 -10   66.09    6.10
   3  13 -10   51.59    5.40
   3  13 -10   52.89    7.60
  -3  13  10   62.59    5.60
   3 -13  -9    5.90    3.40
   3  13  -9    2.50    3.50
   3  13  -9    3.10    6.70
  -3  13   9    6.10    3.10
   3 -13  -8   78.89    6.90
   3  13  -8   73.79    6.60
   3  13  -8   83.39    9.50
  -3  13   8   74.99    6.50
   3 -13  -7  258.87   19.20
   3  13  -7  217.58   16.30
   3  13  -7  238.08   19.10
  -3  13   7  248.78   18.40
   3 -13  -6    2.80    3.30
   3  13  -6   -0.20    6.60
   3  13  -6    0.40    3.10
  -3  13   6    5.00    3.00
   3 -13  -5  684.63   49.40
   3  13  -5  638.24   47.00
   3  13  -5  613.34   44.30
  -3  13   5  660.63   47.60
   3 -13  -4  277.47   20.50
   3  13  -4  269.97   21.20
  -3  13   4  253.67   18.70
   3 -13  -3  255.07   18.90
   3  13  -3  239.88   19.20
  -3  13   3  253.47   18.70
   3 -13  -2   29.80    4.10
   3  13  -2   49.10    8.10
  -3  13   2   32.20    4.10
   3 -13  -1    5.30    3.50
   3  13  -1    6.40    6.70
  -3  13   1    3.50    2.80
   3 -13   0   38.40    4.50
  -3  13   0   37.50    4.10
   3 -13   1   14.70    3.50
   3  13   1    7.00    6.40
   3  13   1    8.80    3.60
   3 -13   2  369.16   27.00
   3  13   2  331.77   24.40
   3  13   2  340.87   25.90
   3 -13   3    5.10    3.20
   3  13   3    4.50    3.70
   3  13   3    2.90    6.20
   3 -13   4   59.59    5.70
   3  13   4   35.60    7.20
  -3  13  -4   49.60    4.90
   3 -13   5  220.08   16.40
   3  13   5  188.48   14.30
   3  13   5  216.08   17.30
  -3  13  -5  205.58   15.30
   3 -13   6  365.26   26.70
   3  13   6  354.46   25.90
   3  13   6  365.56   27.40
  -3  13  -6  352.86   25.80
   3 -13   7  108.09    8.70
   3  13   7   91.89    9.50
   3  13   7   90.29    7.60
  -3  13  -7  100.29    8.10
   3 -13   8   73.69    6.50
   3  13   8   87.49    9.20
   3  13   8   79.59    6.90
  -3  13  -8   67.79    6.00
   3 -13   9    1.60    3.20
   3  13   9    2.20    3.60
   3  13   9   -4.00    5.90
  -3  13  -9    1.30    3.00
   3 -13  10    5.10    3.40
   3  13  10    1.50    3.60
   3  13  10    0.00    6.30
  -3  13 -10    0.00    3.10
   3 -13  11    7.80    3.40
   3  13  11    8.00    3.30
   3  13  11    4.60    5.50
  -3  13 -11    6.60    3.20
   3  13  12   46.00    4.70
   3  13  12   45.70    7.00
   3 -13  13   37.00    4.20
   3  13  13   31.10    3.90
   3  13  13   34.70    6.30
  -3  13 -13   34.30    4.10
   3 -13  14  438.36   31.80
   3  13  14  403.56   30.10
   3  13  14  403.96   29.30
  -3  13 -14  400.16   29.10
   3 -13  15   33.00    3.90
   3  13  15   21.70    6.40
   3  13  15   25.40    3.70
  -3  13 -15   30.60    4.00
   3 -13  16   30.60    3.70
   3  13  16   34.50    6.80
   3  13  16   39.40    4.60
  -3  13 -16   29.50    4.00
   3 -13  17    5.60    3.00
   3  13  17    0.30    6.00
   3  13  17    2.90    3.40
  -3  13 -17    6.30    3.30
   3 -13  18   58.39    5.30
   3  13  18   41.30    4.60
   3  13  18   41.60    7.60
  -3  13 -18   50.99    5.20
   3 -13  19   17.10    3.20
   3  13  19   10.20    3.80
   3  13  19   12.20    7.30
  -3  13 -19   18.70    3.90
   3 -13  20   25.10    3.50
   3  13  20   18.90    8.00
   3  13  20   18.30    4.40
  -3  13 -20   23.40    4.10
   3 -13  21   32.70    4.10
   3  13  21   22.70    8.70
   3  13  21   23.70    4.70
  -3  13 -21   32.20    4.50
   3 -13  22  113.59    8.80
   3  13  22  123.09   10.40
   3  13  22   99.59   12.60
  -3  13 -22  104.79    8.70
   3 -13  23  110.39    8.70
  -3  13 -23  112.99    9.50
  -3  13 -24    4.30    5.10
  -3  13 -24   -3.30    6.90
   3  15 -22   42.10    6.30
   3  15 -22   32.30    8.40
  -3  15  22   35.50    8.30
  -3  15  22   46.00    7.30
   3  15 -21    0.90    8.20
   3  15 -21    5.70    4.40
  -3  15  21    3.40    6.80
  -3  15  21    0.80    4.80
   3  15 -20   21.30    9.20
   3  15 -20   19.50    4.50
  -3  15  20   15.00    5.50
  -3  15  20   20.10    4.40
   3 -15 -19    3.50    3.00
   3  15 -19    3.70    4.30
   3  15 -19    6.20    7.90
  -3  15  19    3.00    3.80
   3 -15 -18   -0.60    3.10
   3  15 -18   -6.40    7.50
   3  15 -18    2.20    3.90
  -3  15  18   -1.80    3.70
   3 -15 -17    3.80    3.10
   3  15 -17    0.10    3.80
   3  15 -17    1.90    7.20
  -3  15  17    2.80    3.40
   3 -15 -16    0.40    3.30
   3  15 -16    1.80    4.10
   3  15 -16   -4.40    7.20
  -3  15  16    0.10    3.20
   3 -15 -15   68.49    6.20
   3  15 -15   53.19    5.90
   3  15 -15   58.79    8.30
  -3  15  15   70.59    6.10
   3 -15 -14  149.88   11.50
   3  15 -14  140.89   11.20
   3  15 -14  150.98   13.20
  -3  15  14  158.38   12.10
   3 -15 -13  119.39    9.30
   3  15 -13  122.69   10.00
   3  15 -13  135.59   12.20
  -3  15  13  120.49    9.30
   3 -15 -12   12.60    3.40
   3  15 -12   16.70    4.00
   3  15 -12   14.60    6.40
  -3  15  12    8.90    2.90
   3 -15 -11   56.79    5.30
   3  15 -11   55.09    7.40
   3  15 -11   53.49    5.40
  -3  15  11   58.69    5.20
   3 -15 -10   99.19    8.10
   3  15 -10   97.49    8.10
   3  15 -10  107.69   10.50
  -3  15  10   89.49    7.30
   3 -15  -9   35.30    4.20
   3  15  -9   50.09    7.40
   3  15  -9   38.30    4.60
  -3  15   9   35.70    4.10
   3 -15  -8    4.00    3.20
   3  15  -8    8.20    6.40
   3  15  -8    6.50    3.60
  -3  15   8    1.30    3.00
   3 -15  -7   13.70    3.30
   3  15  -7    6.20    6.20
   3  15  -7    5.00    3.60
  -3  15   7   11.20    3.00
   3 -15  -6    4.10    3.30
   3  15  -6    4.60    6.60
   3  15  -6    0.00    3.50
  -3  15   6    5.60    2.90
   3  15  -5  120.99    9.70
   3  15  -5  106.49   10.70
  -3  15   5  146.49   11.20
   3 -15  -4  117.69    9.40
   3  15  -4   81.69    8.60
  -3  15   4  104.39    8.40
   3 -15  -3   29.30    4.30
   3  15  -3   16.40    6.40
  -3  15   3   31.30    4.10
   3 -15  -2  182.48   13.90
   3  15  -2  194.38   15.90
  -3  15   2  171.38   13.00
   3 -15  -1   59.89    5.80
   3  15  -1   76.09    8.10
  -3  15   1   61.69    5.80
   3 -15   0   32.40    4.40
   3  15   0   23.40    6.60
  -3  15   0   27.00    4.00
   3  15   1   10.50    4.00
   3  15   1   13.30    6.30
   3  15   2   49.30    5.50
   3  15   2   42.50    6.90
   3 -15   3  391.36   28.50
   3  15   3  358.46   26.30
   3  15   3  343.77   26.00
   3 -15   4   72.39    6.40
   3  15   4   54.89    7.40
   3  15   4   53.59    5.60
  -3  15  -4   47.70    4.80
   3 -15   5  106.39    8.50
   3  15   5   86.69    9.20
   3  15   5   83.19    7.30
  -3  15  -5  100.79    8.20
   3 -15   6  106.49    8.50
   3  15   6   76.99    8.70
   3  15   6   80.89    7.10
  -3  15  -6   98.19    7.90
   3 -15   7   30.70    3.90
   3  15   7   30.40    7.00
   3  15   7   26.40    4.10
  -3  15  -7   29.20    3.80
   3 -15   8    5.50    3.10
   3  15   8    6.40    5.80
   3  15   8    6.10    3.50
  -3  15  -8    4.70    2.80
   3 -15   9   -0.10    3.00
   3  15   9   -0.80    5.80
   3  15   9    0.30    3.10
  -3  15  -9    1.20    2.90
   3 -15  10   -1.70    2.90
   3  15  10    0.80    2.90
   3  15  10   -0.80    6.10
  -3  15 -10   -3.30    2.90
   3 -15  11   69.79    6.10
   3  15  11   50.69    5.00
  -3  15 -11   67.59    6.10
   3 -15  12   47.00    4.70
   3  15  12   36.60    4.30
   3  15  12   39.30    6.60
  -3  15 -12   44.30    4.70
   3 -15  13  214.78   15.80
   3  15  13  194.68   15.90
   3  15  13  194.78   14.70
  -3  15 -13  197.78   14.90
   3 -15  14   67.29    5.70
   3  15  14   60.99    7.80
   3  15  14   67.39    6.20
  -3  15 -14   67.09    6.20
   3 -15  15  139.29   10.60
   3  15  15  138.09   12.40
   3  15  15  149.19   11.50
  -3  15 -15  138.29   10.90
   3 -15  16    8.30    2.80
   3  15  16    6.60    7.00
   3  15  16    1.50    3.50
  -3  15 -16    7.80    3.40
   3 -15  17    0.20    2.80
   3  15  17    2.10    3.80
   3  15  17    6.40    6.60
  -3  15 -17    3.30    3.60
   3 -15  18   13.30    2.80
   3  15  18    9.30    4.10
   3  15  18   14.60    7.80
  -3  15 -18   15.60    3.70
   3 -15  19    7.00    2.90
   3  15  19    2.10    4.30
   3  15  19    0.90    8.20
  -3  15 -19    6.10    3.70
   3 -15  20    3.50    2.90
   3  15  20   -4.70    7.70
   3  15  20    1.20    4.50
  -3  15 -20    2.10    3.70
   3 -15  21   46.90    5.10
   3  15  21   31.00    8.90
   3  15  21   32.80    6.20
  -3  15 -21   39.60    5.10
  -3  17  19   -1.50    7.00
  -3  17  19    0.00    4.90
   3  17 -18   -2.20    7.30
  -3  17  18   -1.90    3.90
   3 -17 -17   12.20    4.00
   3  17 -17   13.50    8.50
   3  17 -17    9.30    3.70
  -3  17  17   13.80    4.20
   3 -17 -16    5.60    3.50
   3  17 -16    4.10    8.20
   3  17 -16    3.30    3.60
  -3  17  16   -3.90    3.90
   3 -17 -15   34.70    4.40
   3  17 -15   32.30    4.50
   3  17 -15   41.40    9.50
  -3  17  15   31.10    4.10
   3 -17 -14   28.10    3.90
   3  17 -14   26.70    4.40
   3  17 -14   33.70    7.90
  -3  17  14   33.10    4.30
   3 -17 -13    1.30    3.10
   3  17 -13    2.20    4.00
   3  17 -13    1.10    6.60
  -3  17  13    0.30    3.10
   3 -17 -12   35.40    4.20
   3  17 -12   33.60    4.80
   3  17 -12   36.70    7.40
  -3  17  12   38.30    4.30
   3 -17 -11    4.00    3.10
   3  17 -11    7.10    6.30
   3  17 -11    6.20    3.80
  -3  17  11    6.50    3.10
   3 -17 -10    2.10    3.10
   3  17 -10    0.20    3.90
   3  17 -10    0.60    6.50
  -3  17  10    3.00    2.90
   3 -17  -9    4.00    3.10
   3  17  -9    7.60    4.10
   3  17  -9   13.90    6.10
  -3  17   9    4.60    2.80
   3 -17  -8    3.80    3.20
   3  17  -8   -2.20    6.00
   3  17  -8    3.20    4.00
  -3  17   8    4.10    3.20
   3 -17  -7   32.80    4.20
   3  17  -7   18.60    4.20
   3  17  -7   16.20    6.00
  -3  17   7   32.10    4.10
   3 -17  -6   40.10    4.50
   3  17  -6   31.50    6.40
   3  17  -6   31.70    5.10
  -3  17   6   41.00    4.60
   3 -17  -5   75.19    6.50
   3  17  -5   58.39    6.30
   3  17  -5   51.59    7.40
  -3  17   5   65.49    5.80
   3 -17  -4  102.79    8.30
   3  17  -4   85.89    9.10
  -3  17   4  101.69    8.30
   3 -17  -3   61.99    5.80
   3  17  -3   49.60    7.20
  -3  17   3   59.39    5.50
   3 -17  -2  260.07   19.20
   3  17  -2  217.48   17.20
  -3  17   2  249.38   18.50
   3 -17  -1    2.20    3.00
   3  17  -1    3.40    5.60
   3  17  -1   -1.50    4.00
  -3  17   1   -0.50    3.00
   3 -17   0   44.00    4.60
   3  17   0   48.70    5.60
   3  17   0   44.20    6.90
  -3  17   0   46.70    4.90
   3 -17   1  213.48   15.90
   3  17   1  170.78   13.90
   3  17   1  193.38   14.80
   3 -17   2   93.99    7.60
   3  17   2   85.19    8.20
   3  17   2   98.99    8.50
   3 -17   3   57.29    5.20
   3  17   3   58.69    6.20
   3  17   3   50.69    7.20
   3 -17   4  164.48   12.40
   3  17   4  148.09   11.70
   3  17   4  132.09   11.40
   3 -17   5   52.19    5.00
   3  17   5   45.40    5.50
   3  17   5   44.50    7.10
  -3  17  -5   55.99    5.50
   3 -17   6    3.70    2.80
   3  17   6    2.70    4.10
   3  17   6    5.60    6.20
  -3  17  -6    5.00    3.00
   3 -17   7    5.30    2.90
   3  17   7    8.60    5.90
   3  17   7    2.50    4.00
  -3  17  -7    4.90    3.20
   3 -17   8   34.70    4.00
   3  17   8   33.40    6.60
   3  17   8   36.10    4.50
  -3  17  -8   31.90    3.90
   3 -17   9    2.80    2.70
   3  17   9   -0.20    5.90
   3  17   9   -2.40    3.40
  -3  17  -9    3.10    3.10
   3 -17  10   36.90    4.10
   3  17  10   21.10    6.30
  -3  17 -10   29.20    3.90
   3  17  11   20.20    4.10
   3  17  11   22.20    6.40
  -3  17 -11   32.60    4.20
   3 -17  12   36.80    3.80
   3  17  12   14.70    6.70
   3  17  12   24.90    4.20
  -3  17 -12   31.40    4.20
   3 -17  13   58.49    5.10
   3  17  13   38.60    7.20
   3  17  13   47.40    5.10
  -3  17 -13   56.49    5.50
   3 -17  14   55.49    4.80
   3  17  14   50.49    7.90
   3  17  14   50.19    5.50
  -3  17 -14   44.40    4.80
   3 -17  15    7.60    2.70
   3  17  15    4.30    3.90
   3  17  15    0.40    6.80
  -3  17 -15   -0.30    3.30
   3 -17  16   29.70    3.70
   3  17  16   33.50    7.20
   3  17  16   29.00    4.90
  -3  17 -16   28.00    3.80
   3 -17  17   11.70    3.20
   3  17  17    5.10    6.70
   3  17  17   11.40    5.00
   3 -17  18    2.10    3.40
   3 -19 -13    1.40    4.10
  -3  19  13    0.80    3.60
   3 -19 -12    2.90    3.80
  -3  19  12    1.20    3.60
   3 -19 -11   24.30    4.00
  -3  19  11   25.00    4.00
   3 -19 -10   24.10    4.00
  -3  19  10   20.20    3.80
   3 -19  -9   -5.00    3.40
  -3  19   9   -1.60    3.20
   3 -19  -8   -2.00    2.90
  -3  19   8   -2.00    3.10
   3 -19  -7   28.30    3.60
  -3  19   7   20.60    4.10
   3  19  -6   -0.10    3.20
   3  19  -6   -0.80    4.70
  -3  19   6   12.80    4.20
   3 -19  -5   -0.40    2.40
   3  19  -5   -7.20    4.60
   3  19  -3    4.90    3.90
   3  19  -3    0.20    2.90
   3 -19  -2   -0.80    2.00
   3  19  -2   -1.30    3.80
  -3  19   2    0.20    3.70
   3 -19  -1    2.70    2.00
   3  19  -1    5.70    4.20
   3  19  -1    3.50    4.00
  -3  19   1    2.10    3.60
   3 -19   0   -0.50    1.90
   3  19   0    6.00    4.30
   3  19   0    1.00    3.90
  -3  19   0    2.80    3.50
   3 -19   1   -0.20    1.90
   3  19   1    7.60    4.50
   3  19   1   -2.20    3.90
   3 -19   2   -2.70    1.80
   3  19   2    0.70    4.40
   3  19   2   -4.70    3.90
  -3  19  -2   -1.90    2.70
   3 -19   3   -0.30    1.90
   3  19   3   -2.50    4.20
   3  19   3    6.60    4.60
  -3  19  -3   -2.00    2.60
   3 -19   4    0.20    1.80
   3  19   4   -9.10    4.60
   3  19   4    4.50    4.50
   3 -19   5    1.70    1.80
   3  19   5  -11.60    5.00
  -3  19  -5   -0.90    2.80
   3 -19   6    0.30    1.70
   3  19   6  -10.40    5.00
   3  19   6    2.30    4.80
   3  19   9  -13.80    5.80
   3  19   9   -0.70    3.50
   3  19  10   -0.50    5.50
   3  19  10    1.60    4.00
   3  19  11    5.80    6.50
   3  19  11    4.60    4.10
   4   0 -20   37.30    3.30
   4   0 -20   36.10    3.10
   4   0 -19    2.00    1.80
   4   0 -18  177.48   13.00
  -4   0  18  167.78   12.80
   4   0 -17    0.30    1.80
  -4   0  17   -1.50    3.50
   4   0 -16 1463.45  104.89
  -4   0  16 1421.96  102.19
   4   0 -15   -1.10    1.90
  -4   0  15   -1.70    3.30
   4   0 -14    2.00    2.10
  -4   0  14   -1.40    3.30
   4   0 -13   -0.30    2.20
  -4   0  13    4.60    3.50
   4   0 -12   39.80    3.80
  -4   0  12   39.20    4.80
   4   0 -11    1.30    2.20
  -4   0  11    1.00    3.50
   4   0 -10 3849.81  275.67
  -4   0  10 4100.99  293.57
   4   0  -9    0.60    2.60
  -4   0   9    5.20    3.50
   4   0  -8 2356.06  168.78
  -4   0   8 2358.26  168.98
   4   0  -7   -0.20    3.00
  -4   0   7    0.20    3.60
   4   0  -6  271.57   19.90
  -4   0   6  282.27   20.90
   4   0  -5   -2.40    3.10
  -4   0   5   -1.60    3.70
   4   0  -4   62.39    5.70
  -4   0   4   63.49    6.50
   4   0  -3    2.60    3.00
  -4   0   3   -1.80    4.30
   4   0  -2   14.30    3.70
  -4   0   2   14.40    4.60
   4   0  -1    3.10    3.60
   4   0   0  716.13   51.59
   4   0   1    8.10    3.40
  -4   0  -1    8.50    4.40
   4   0   2 5567.54  398.56
  -4   0  -2 5737.33  410.56
   4   0   3    2.40    2.90
  -4   0  -3   -0.90    3.90
   4   0   4  172.08   12.80
  -4   0  -4  210.48   15.80
   4   0   5    0.10    2.50
  -4   0  -5    0.90    3.80
   4   0   6  200.78   14.80
  -4   0  -6  240.18   17.90
   4   0   7   -0.30    2.20
  -4   0  -7    1.40    3.70
   4   0   8 1470.85  105.39
  -4   0  -8 1521.85  109.19
   4   0   9    2.30    2.20
  -4   0  -9   -1.40    3.60
   4   0  10   87.79    6.80
  -4   0 -10   94.59    7.90
   4   0  11   -2.00    2.10
  -4   0 -11    0.40    3.50
   4   0  12    5.30    1.80
  -4   0 -12    8.00    3.50
   4   0  13    3.10    1.80
  -4   0 -13    5.20    3.50
   4   0  14   34.80    3.20
  -4   0 -14   38.10    4.70
   4   0  15   -0.20    2.20
  -4   0 -15   -1.60    4.00
   4   0  16  866.81   62.19
  -4   0 -16  884.91   63.79
   4   0  17    3.40    2.10
  -4   0 -17    6.60    4.20
   4   0  18 1487.85  106.79
  -4   0 -18 1346.87   96.89
   4   0  19   -0.20    2.20
  -4   0 -19    1.70    4.00
   4   0  21    1.60    2.10
  -4   0 -21   -0.20    2.80
   4   2 -22   42.90    3.70
   4   2 -22   47.80    4.10
   4   2 -21  126.89    9.50
   4   2 -21  130.29    9.70
   4  -2 -20   -2.40    1.90
   4   2 -20    1.10    2.30
   4   2 -20   -1.50    2.00
  -4   2  20   -0.50    3.30
   4  -2 -19  582.54   42.00
   4   2 -19  516.25   37.20
   4   2 -19  575.74   41.40
  -4   2  19  557.64   40.50
   4  -2 -18   -0.70    2.00
   4   2 -18    0.40    2.70
   4   2 -18   -0.10    1.80
  -4   2  18    1.70    4.00
   4  -2 -17  682.63   49.00
   4   2 -17  636.84   45.80
   4   2 -17  642.54   46.30
  -4   2  17  676.23   48.90
   4  -2 -16   22.20    2.40
  -4  -2  16   12.90    4.00
  -4   2  16   23.70    4.20
   4  -2 -15  456.25   32.80
  -4  -2  15  471.65   34.20
   4   2 -15  444.96   32.20
  -4   2  15  463.95   33.60
   4  -2 -14   58.89    4.70
  -4  -2  14   50.69    5.10
   4   2 -14   48.30    4.90
  -4   2  14   54.39    5.30
   4  -2 -13  239.68   17.40
  -4  -2  13  253.67   18.80
   4   2 -13  249.38   18.40
  -4   2  13  239.68   17.70
   4  -2 -12    0.00    1.70
  -4  -2  12    2.90    3.60
   4   2 -12   -1.20    3.40
  -4   2  12   -0.40    3.30
   4  -2 -11 2168.38  155.28
  -4  -2  11 2182.88  156.48
   4   2 -11 2110.89  151.38
  -4   2  11 2283.57  163.68
   4  -2 -10    1.00    1.90
  -4  -2  10    4.40    3.60
   4   2 -10    1.10    3.50
  -4   2  10   -2.50    3.30
   4  -2  -9 2781.52  199.08
  -4  -2   9 2770.22  198.58
   4   2  -9 2677.43  191.78
  -4   2   9 2713.63  194.38
   4  -2  -8   45.00    3.90
  -4  -2   8   42.00    5.00
   4   2  -8   38.00    4.90
  -4   2   8   48.70    4.70
   4  -2  -7  153.18   11.30
  -4  -2   7  180.68   13.90
   4   2  -7  180.18   13.80
  -4   2   7  161.58   12.20
   4  -2  -6  495.85   35.70
  -4  -2   6  541.65   39.30
   4   2  -6  507.15   36.80
  -4   2   6  519.45   37.60
   4  -2  -5  440.86   31.80
  -4  -2   5  511.95   37.20
   4   2  -5  477.75   34.80
  -4   2   5  469.15   33.90
   4  -2  -4  519.15   37.40
  -4  -2   4  575.34   41.70
   4   2  -4  540.25   39.20
  -4   2   4  531.15   38.40
   4  -2  -3   38.50    3.70
  -4  -2   3   51.99    5.90
   4   2  -3   47.30    5.70
  -4   2   3   35.80    4.20
   4  -2  -2  867.31   62.29
  -4  -2   2  880.21   63.49
   4   2  -2  856.21   61.69
  -4   2   2  853.91   61.39
   4  -2  -1  745.33   53.59
   4   2  -1  670.33   48.50
  -4   2   1  805.72   57.89
   4  -2   0   42.90    3.90
  -4  -2   0   27.70    4.70
   4   2   0   28.20    4.80
   4  -2   1  509.95   36.70
  -4  -2  -1  522.55   38.00
   4   2   1  508.55   37.00
  -4   2  -1  501.35   36.20
   4  -2   2  816.12   58.59
  -4  -2  -2  805.92   58.09
   4   2   2  798.72   57.69
  -4   2  -2  796.02   57.19
   4  -2   3 5531.35  395.86
  -4  -2  -3 5266.57  376.86
   4   2   3 5255.27  376.16
  -4   2  -3 5277.87  377.76
   4  -2   4 1129.09   80.99
  -4  -2  -4  960.30   69.09
   4   2   4  976.60   70.29
  -4   2  -4 1137.29   81.59
   4  -2   5 1523.35  109.09
  -4  -2  -5 1354.36   97.29
   4   2   5 1387.56   99.59
  -4   2  -5 1536.55  110.19
   4  -2   6   10.90    2.20
  -4  -2  -6    4.40    3.80
   4   2   6    5.40    3.50
  -4   2  -6   15.90    3.30
   4  -2   7   16.90    2.30
  -4  -2  -7   18.10    4.00
   4   2   7   20.10    3.60
  -4   2  -7   21.60    3.50
   4  -2   8  619.24   44.50
  -4  -2  -8  621.54   45.00
   4   2   8  586.64   42.40
  -4   2  -8  645.24   46.50
   4  -2   9 2930.91  209.78
  -4  -2  -9 2842.62  203.68
   4   2   9 2731.73  195.78
  -4   2  -9 2973.90  213.08
   4  -2  10  808.92   58.09
  -4  -2 -10  815.22   58.79
   4   2  10  795.32   57.19
  -4   2 -10  895.61   64.39
   4  -2  11 1253.57   89.89
  -4  -2 -11 1347.27   96.79
   4   2  11 1356.56   97.29
  -4   2 -11 1249.07   89.69
   4  -2  12   -0.20    1.90
  -4  -2 -12    1.20    3.50
   4   2  12    0.80    2.50
  -4   2 -12    3.30    3.20
   4  -2  13  205.78   15.00
  -4  -2 -13  217.58   16.30
   4   2  13  193.28   14.20
  -4   2 -13  218.18   16.20
   4  -2  14  621.74   44.70
  -4  -2 -14  620.84   44.90
   4   2  14  585.24   42.10
  -4   2 -14  707.93   50.99
   4  -2  15  984.70   70.69
  -4  -2 -15  898.51   64.69
   4   2  15  958.00   68.79
  -4   2 -15  985.20   70.89
   4  -2  16  115.39    8.70
  -4  -2 -16  126.89   10.20
   4   2  16  140.79   10.50
  -4   2 -16  109.19    9.30
   4  -2  17  769.02   55.29
  -4  -2 -17  669.93   48.40
   4   2  17  715.43   51.39
  -4   2 -17  771.72   55.79
  -4  -2 -18  116.59    9.40
   4   2  18  118.89    8.90
  -4   2 -18  143.49   11.50
   4  -2  19  753.42   54.19
   4   2  19  657.43   47.40
   4   2  19  590.04   42.50
  -4   2 -19  713.13   51.59
   4  -2  20    2.10    2.60
   4   2  20    0.90    2.00
   4   2  20    0.90    1.80
  -4   2 -20    1.80    4.80
   4  -2  21  182.38   13.50
  -4   2 -21  137.69   11.10
   4  -2  22    7.80    2.10
  -4   2 -22    1.20    3.60
   4  -2  23   26.50    2.50
  -4   2 -23   19.20    3.00
   4   4 -24  218.88   16.00
   4   4 -24  193.38   14.20
   4   4 -23    1.40    2.50
   4   4 -23    5.00    2.50
   4   4 -22    2.90    3.60
   4   4 -22    3.30    2.70
   4  -4 -21   12.90    2.20
   4   4 -21   19.30    4.10
   4   4 -21   19.70    3.10
  -4   4  21    8.70    3.80
   4   4 -20   56.59    6.10
   4   4 -20   68.29    5.60
  -4   4  20   74.19    7.10
   4  -4 -19   53.99    4.70
   4   4 -19   40.00    5.60
   4   4 -19   43.30    4.10
  -4   4  19   45.20    5.60
   4  -4 -18 1021.90   73.39
   4   4 -18 1040.20   74.59
   4   4 -18  999.20   71.99
  -4   4  18 1002.20   72.19
   4  -4 -17    2.00    2.30
   4   4 -17    2.00    4.50
   4   4 -17    1.60    2.20
  -4   4  17    0.60    4.60
   4  -4 -16  916.41   65.79
   4   4 -16  868.81   62.59
   4   4 -16  876.81   62.89
  -4   4  16 1008.10   72.59
   4   4 -15    2.90    2.00
   4   4 -15    3.40    4.20
  -4   4  15   13.40    3.90
   4  -4 -14   24.20    2.70
   4   4 -14   32.50    3.00
   4   4 -14   32.10    4.80
  -4   4  14   25.60    3.70
   4  -4 -13  121.19    9.10
  -4   4  13  130.49   10.00
   4  -4 -12  984.50   70.59
  -4  -4  12  929.51   66.99
   4   4 -12  860.21   61.99
  -4   4  12 1015.10   72.89
   4  -4 -11   13.90    2.30
  -4  -4  11   10.10    4.10
   4   4 -11    8.40    4.00
  -4   4  11   15.10    3.10
   4  -4 -10 3431.06  245.58
  -4  -4  10 3252.27  233.08
   4   4 -10 3066.69  219.78
  -4   4  10 3182.08  227.88
   4  -4  -9    4.70    2.00
  -4  -4   9    0.60    4.10
   4   4  -9    2.50    3.90
  -4   4   9   10.80    2.60
   4  -4  -8 1839.12  131.69
  -4  -4   8 1806.72  129.69
   4   4  -8 1833.72  131.59
  -4   4   8 1730.93  123.99
   4  -4  -7    5.20    2.00
  -4  -4   7   -1.40    3.50
   4   4  -7   -4.50    4.00
  -4   4   7    4.30    2.30
   4  -4  -6  533.25   38.40
  -4  -4   6  561.54   40.70
   4   4  -6  568.54   41.30
  -4   4   6  546.35   39.40
   4  -4  -5  483.85   34.90
  -4  -4   5  491.15   35.70
   4   4  -5  502.25   36.60
  -4   4   5  512.15   36.90
   4  -4  -4 1425.86  102.19
  -4  -4   4 1436.76  103.19
   4   4  -4 1419.06  101.99
  -4   4   4 1457.35  104.49
   4  -4  -3  201.48   14.80
  -4  -4   3  180.98   14.00
   4   4  -3  175.28   13.60
  -4   4   3  214.88   15.80
   4  -4  -2  681.23   49.00
  -4  -4   2  656.13   47.60
   4   4  -2  635.54   46.10
  -4   4   2  713.83   51.29
   4  -4  -1   72.79    5.80
   4   4  -1   71.29    6.90
  -4   4   1   74.39    6.10
   4  -4   0  479.85   34.60
  -4  -4   0  511.95   37.30
   4   4   0  488.15   35.60
   4  -4   1  399.06   28.80
  -4  -4  -1  473.25   34.50
   4   4   1  460.75   33.60
  -4   4  -1  409.46   29.60
   4  -4   2  934.91   67.09
  -4  -4  -2  903.51   65.09
   4   4   2  896.21   64.59
  -4   4  -2  949.21   68.19
   4  -4   3  392.46   28.30
  -4  -4  -3  466.95   34.10
   4   4   3  446.56   32.60
  -4   4  -3  429.56   31.00
   4  -4   4  723.83   51.99
  -4  -4  -4  677.13   49.00
   4   4   4  700.73   50.69
  -4   4  -4  737.63   52.99
  -4  -4  -5  172.68   13.40
   4   4   5  177.08   13.60
   4  -4   6  526.45   37.90
  -4  -4  -6  462.35   33.70
   4   4   6  468.25   34.10
  -4   4  -6  566.04   40.80
   4  -4   7  134.29   10.10
  -4  -4  -7  128.09   10.40
   4   4   7  120.39    9.90
  -4   4  -7  158.28   11.80
   4  -4   8 1529.25  109.59
  -4  -4  -8 1529.75  109.89
   4   4   8 1491.75  107.19
  -4   4  -8 1536.25  110.09
   4  -4   9  286.27   20.80
  -4  -4  -9  260.77   19.40
   4   4   9  258.47   19.30
  -4   4  -9  327.47   23.80
   4  -4  10 2196.48  157.28
  -4  -4 -10 2041.70  146.39
   4   4  10 2016.60  144.59
  -4   4 -10 2146.19  153.78
   4  -4  11  186.18   13.70
  -4  -4 -11  186.58   14.20
   4   4  11  210.28   15.80
  -4   4 -11  184.68   13.70
   4  -4  12  189.58   13.90
  -4  -4 -12  163.68   12.70
   4   4  12  168.98   12.90
  -4   4 -12  179.08   13.30
   4  -4  13   -2.10    2.30
  -4  -4 -13    0.50    3.50
   4   4  13    1.10    3.40
  -4   4 -13    0.20    2.60
   4  -4  14   62.29    5.20
  -4  -4 -14   60.69    6.10
   4   4  14   50.69    5.50
  -4   4 -14   75.49    6.40
   4  -4  15  196.48   14.50
   4   4  15  186.98   14.20
  -4   4 -15  205.68   15.40
   4  -4  16  331.57   24.10
   4   4  16  298.07   21.60
   4   4  16  318.17   23.40
  -4   4 -16  398.06   29.00
   4  -4  17  291.77   21.30
   4   4  17  269.07   19.80
   4   4  17  274.57   19.90
  -4   4 -17  274.77   20.40
   4  -4  18  953.10   68.49
   4   4  18  746.23   53.69
   4   4  18  772.92   55.49
  -4   4 -18  915.71   65.99
   4  -4  19   36.10    4.00
   4   4  19   35.50    3.50
   4   4  19   34.20    3.80
  -4   4 -19   41.90    5.60
   4  -4  20  189.48   14.10
   4   4  20  144.99   10.80
   4   4  20  164.28   12.10
  -4   4 -20  177.08   14.00
   4  -4  21    1.20    2.70
   4   4  21    1.00    2.00
   4   4  21    0.90    2.10
  -4   4 -21    4.60    5.30
   4  -4  22   46.90    4.40
  -4   4 -22   35.00    5.70
   4  -4  23  341.07   24.80
  -4   4 -23  273.87   20.60
   4  -4  24  197.68   14.50
  -4   4 -24  172.88   13.50
   4   6 -26    1.70    2.70
   4   6 -26   -1.20    3.10
   4   6 -25  165.28   12.40
   4   6 -25  147.19   11.70
   4   6 -24   13.00    4.50
   4   6 -24   17.00    3.50
   4   6 -23   45.20    5.80
   4   6 -23   49.90    4.80
   4  -6 -22   17.30    2.40
   4   6 -22   21.90    3.50
   4   6 -22   18.60    5.70
  -4   6  22   14.00    4.90
   4  -6 -21    3.40    2.40
   4   6 -21    6.30    2.90
   4   6 -21    5.60    5.60
  -4   6  21    5.00    5.20
   4  -6 -20    4.90    2.50
   4   6 -20    2.40    5.60
   4   6 -20    4.70    3.00
  -4   6  20    5.10    5.20
   4  -6 -19 1046.80   75.19
   4   6 -19  969.60   69.59
   4   6 -19  961.70   69.49
  -4   6  19 1047.90   75.49
   4  -6 -18    7.60    2.80
   4   6 -18   18.20    5.40
  -4   6  18    7.10    4.60
   4  -6 -17  208.38   15.30
   4   6 -17  220.58   16.20
   4   6 -17  213.88   16.60
  -4   6  17  227.48   17.10
   4  -6 -16  339.07   24.60
   4   6 -16  295.77   22.00
   4   6 -16  303.77   22.00
  -4   6  16  347.17   25.40
   4  -6 -15  271.17   19.70
   4   6 -15  251.47   19.00
   4   6 -15  253.67   18.50
  -4   6  15  261.67   19.20
   4  -6 -14    5.00    2.40
   4   6 -14    8.00    5.20
   4   6 -14    7.20    2.20
  -4   6  14    3.90    2.70
   4  -6 -13    2.20    2.50
   4   6 -13    1.40    2.10
   4   6 -13    2.50    4.90
  -4   6  13   -1.20    2.60
   4  -6 -12    5.60    2.30
   4   6 -12    4.10    5.00
   4   6 -12    2.50    1.90
  -4   6  12    2.30    2.60
   4  -6 -11   43.00    4.10
  -4   6  11   44.40    4.30
   4  -6 -10    1.90    2.20
   4   6 -10    2.10    2.00
   4   6 -10    1.70    4.40
  -4   6  10    2.50    2.50
   4  -6  -9  529.15   38.10
   4   6  -9  503.15   36.80
   4   6  -9  471.65   34.00
  -4   6   9  558.84   40.20
   4  -6  -8  119.89    9.10
   4   6  -8   89.49    6.90
   4   6  -8  103.09    9.10
  -4   6   8  115.79    8.80
   4  -6  -7 1656.73  118.69
   4   6  -7 1616.44  115.79
   4   6  -7 1788.62  128.49
  -4   6   7 1660.53  118.99
   4  -6  -6  306.47   22.30
   4   6  -6  370.26   27.40
  -4   6   6  304.67   22.10
   4  -6  -5  191.18   14.10
  -4  -6   5  207.68   15.90
   4   6  -5  184.58   14.40
  -4   6   5  188.88   13.90
   4  -6  -4   17.40    2.60
  -4  -6   4   19.20    4.50
   4   6  -4   14.30    4.70
  -4   6   4   18.60    2.70
   4  -6  -3  327.77   23.80
  -4  -6   3  292.17   21.70
   4   6  -3  273.17   20.50
  -4   6   3  318.87   23.10
   4  -6  -2   12.90    2.50
  -4  -6   2   27.00    4.60
   4   6  -2   14.30    4.20
  -4   6   2   17.40    2.70
   4  -6  -1 1746.13  125.09
   4   6  -1 1584.54  113.89
  -4   6   1 1658.03  118.79
   4  -6   0   60.49    5.10
  -4  -6   0   57.39    5.80
   4   6   0   51.39    6.10
   4  -6   1  128.29    9.70
  -4  -6  -1  174.58   13.60
   4   6   1  171.98   13.50
  -4   6  -1  149.09   11.10
   4  -6   2  403.76   29.20
  -4  -6  -2  413.06   30.30
   4   6   2  429.36   31.50
  -4   6  -2  396.76   28.70
   4  -6   3 1462.05  104.79
  -4  -6  -3 1458.85  104.79
   4   6   3 1415.86  101.79
  -4   6  -3 1405.46  100.79
   4  -6   4 1567.54  112.39
  -4  -6  -4 1527.05  109.69
   4   6   4 1451.85  104.39
  -4   6  -4 1531.95  109.79
  -4  -6  -5  154.68   12.20
   4   6   5  157.78   12.70
   4  -6   6   50.99    4.50
  -4   6  -6   57.79    4.90
   4  -6   7 1611.44  115.49
  -4  -6  -7 1647.44  118.29
   4   6   7 1555.54  111.79
  -4   6  -7 1575.24  112.89
   4  -6   8   18.00    2.70
  -4  -6  -8   19.30    4.00
   4   6   8   21.80    4.50
  -4   6  -8   13.10    2.50
   4  -6   9  723.33   51.99
   4   6   9  620.34   45.00
   4   6   9  572.14   41.20
  -4   6  -9  720.83   51.79
   4  -6  10    4.30    2.40
   4   6  10    6.30    4.10
   4   6  10    4.80    2.00
  -4   6 -10    4.60    2.20
   4  -6  11  459.85   33.20
   4   6  11  485.95   35.00
   4   6  11  454.05   33.10
  -4   6 -11  447.86   32.30
   4  -6  12   90.69    7.20
   4   6  12   83.49    7.80
   4   6  12   85.59    6.60
  -4   6 -12   85.89    6.80
   4  -6  13  130.49    9.90
   4   6  13  148.89   11.00
   4   6  13  139.59   11.50
  -4   6 -13  138.29   10.40
   4  -6  14    4.10    2.50
   4   6  14    4.30    5.30
   4   6  14    5.40    2.30
  -4   6 -14    3.70    2.70
   4  -6  15   18.80    3.10
   4   6  15   13.50    5.30
   4   6  15   13.20    2.70
  -4   6 -15   21.00    3.20
   4  -6  16   30.20    3.70
   4   6  16   35.60    3.70
   4   6  16   32.30    5.90
  -4   6 -16   26.40    3.50
   4  -6  17  321.37   23.40
   4   6  17  288.77   21.70
   4   6  17  282.67   20.60
  -4   6 -17  290.57   21.30
   4  -6  18    4.20    3.20
   4   6  18    5.80    4.70
   4   6  18    6.70    2.80
  -4   6 -18    8.30    3.40
   4  -6  19  791.42   56.89
   4   6  19  674.43   48.80
   4   6  19  680.33   49.00
  -4   6 -19  774.92   55.89
   4   6  20    8.30    3.80
   4   6  20   10.10    3.00
   4  -6  21  148.49   11.20
  -4   6 -21  151.28   12.10
   4   6  22   13.20    2.90
   4   6  22   11.50    2.80
  -4   6 -22   18.40    5.00
   4  -6  23   64.49    5.60
  -4   6 -23   58.09    7.20
   4  -6  24  136.89   10.40
  -4   6 -24  132.79   11.60
   4  -6  25  293.77   21.50
  -4   6 -25  232.48   18.00
  -4   6 -26    2.50    6.00
  -4   6 -26    0.60    4.50
   4   8 -27   -1.60    4.00
   4   8 -27    1.90    6.00
   4   8 -26   86.69    9.00
   4   8 -26  118.89    9.60
   4   8 -25   10.80    6.80
   4   8 -25    9.90    4.20
   4   8 -24   48.90    8.30
   4   8 -24   52.39    5.40
  -4   8  24   42.30    6.40
  -4   8  24   45.90    5.90
   4  -8 -23    4.80    2.30
   4   8 -23    6.00    3.70
   4   8 -23    8.20    6.60
  -4   8  23    7.50    6.10
   4  -8 -22    1.70    2.40
   4   8 -22    1.20    3.50
   4   8 -22    9.40    6.50
  -4   8  22    0.20    5.40
   4  -8 -21   21.00    3.20
   4   8 -21   22.70    3.80
   4   8 -21   18.50    6.60
  -4   8  21   18.60    5.30
   4  -8 -20  100.29    7.90
   4   8 -20   77.49    8.80
   4   8 -20   88.79    7.40
  -4   8  20   99.79    9.20
   4  -8 -19  367.76   26.70
   4   8 -19  357.56   26.90
   4   8 -19  358.76   26.10
  -4   8  19  378.86   27.80
   4  -8 -18  451.75   32.70
  -4   8  18  411.06   29.90
   4  -8 -17  722.93   51.99
   4   8 -17  735.13   53.49
   4   8 -17  682.83   49.20
  -4   8  17  704.73   50.79
   4  -8 -16  136.29   10.40
   4   8 -16  130.49   10.00
   4   8 -16  132.69   11.50
  -4   8  16  135.19   10.40
   4  -8 -15  166.98   12.40
   4   8 -15  176.38   13.20
   4   8 -15  194.98   15.50
  -4   8  15  190.18   14.30
   4   8 -14  335.87   25.10
   4   8 -14  305.07   22.20
  -4   8  14  289.67   21.20
   4  -8 -13   86.49    7.00
   4   8 -13   98.09    7.60
   4   8 -13  111.99   10.00
  -4   8  13   92.19    7.30
   4  -8 -12   40.80    4.20
   4   8 -12   45.30    6.40
   4   8 -12   45.70    4.20
  -4   8  12   46.80    4.20
   4  -8 -11   -3.00    2.70
   4   8 -11   -8.00    5.10
   4   8 -11    0.40    2.60
  -4   8  11    1.00    2.20
   4  -8 -10  413.76   29.90
   4   8 -10  408.26   30.20
   4   8 -10  393.56   28.50
  -4   8  10  403.56   29.10
   4  -8  -9    1.30    2.70
   4   8  -9    2.00    2.20
   4   8  -9    2.00    4.90
  -4   8   9    1.40    2.10
   4  -8  -8  598.14   43.10
   4   8  -8  638.74   46.50
   4   8  -8  552.24   39.80
  -4   8   8  605.24   43.50
   4  -8  -7  151.48   11.40
   4   8  -7  185.98   14.70
   4   8  -7  157.78   11.70
  -4   8   7  155.58   11.60
   4  -8  -6   65.59    5.60
   4   8  -6   84.59    8.20
   4   8  -6   79.89    6.30
  -4   8   6   66.29    5.40
   4  -8  -5  540.45   39.00
   4   8  -5  481.15   34.70
   4   8  -5  535.95   39.20
  -4   8   5  533.45   38.40
   4  -8  -4  244.68   17.90
   4   8  -4  231.28   17.80
   4   8  -4  216.08   15.80
  -4   8   4  252.77   18.50
   4  -8  -3  399.06   28.90
   4   8  -3  372.56   26.90
   4   8  -3  404.26   29.90
  -4   8   3  397.86   28.80
   4  -8  -2  141.69   10.70
   4   8  -2  114.89   10.10
  -4   8   2  152.08   11.40
   4  -8  -1  207.88   15.40
   4   8  -1  175.38   14.00
  -4   8   1  198.68   14.60
   4  -8   0 1408.46  100.99
   4   8   0 1405.06  101.09
   4   8   0 1314.77   94.29
  -4   8   0 1321.07   94.69
   4  -8   1  181.08   13.40
   4   8   1  148.99   11.10
   4   8   1  165.38   13.30
  -4   8  -1  163.18   12.10
   4  -8   2  640.04   46.10
   4   8   2  622.64   44.80
   4   8   2  670.63   48.70
  -4   8  -2  659.53   47.50
   4  -8   3   37.90    3.90
   4   8   3   44.40    4.00
   4   8   3   46.40    6.10
  -4   8  -3   39.60    3.90
   4  -8   4   64.09    5.50
   4   8   4   51.09    6.40
  -4   8  -4   71.09    5.80
   4  -8   5  398.56   28.90
   4   8   5  388.36   28.00
   4   8   5  396.56   29.30
  -4   8  -5  390.66   28.30
   4  -8   6   57.29    5.10
  -4   8  -6   72.29    5.90
   4  -8   7  310.97   22.60
   4   8   7  259.17   18.80
   4   8   7  282.47   21.20
  -4   8  -7  281.07   20.50
   4   8   8  466.65   34.20
   4   8   8  464.15   33.50
  -4   8  -8  587.74   42.30
   4  -8   9  158.98   11.90
   4   8   9  145.99   10.80
   4   8   9  148.59   12.20
  -4   8  -9  168.88   12.50
   4  -8  10 1562.34  111.99
   4   8  10 1646.54  118.29
   4   8  10 1576.14  112.89
  -4   8 -10 1563.24  111.99
   4  -8  11   45.80    4.50
   4   8  11   44.70    6.20
   4   8  11   38.60    3.80
  -4   8 -11   38.80    3.70
   4  -8  12  360.96   26.20
   4   8  12  298.97   21.70
   4   8  12  286.27   21.50
  -4   8 -12  341.07   24.70
   4  -8  13   60.69    5.30
   4   8  13   40.90    6.40
   4   8  13   49.10    4.50
  -4   8 -13   54.89    4.60
   4  -8  14   44.50    4.40
   4   8  14   29.20    5.80
  -4   8 -14   39.20    4.00
   4  -8  15    3.00    2.70
   4   8  15   -2.60    2.60
   4   8  15    2.50    5.50
  -4   8 -15    1.10    2.70
   4  -8  16   65.69    5.60
   4   8  16   46.60    7.00
   4   8  16   51.79    4.90
  -4   8 -16   65.89    5.80
   4  -8  17  219.98   16.20
   4   8  17  224.88   16.60
   4   8  17  228.38   17.90
  -4   8 -17  213.68   15.90
   4  -8  18  718.33   51.69
   4   8  18  681.03   49.00
   4   8  18  684.43   49.80
  -4   8 -18  734.23   52.89
   4  -8  19   10.80    2.90
   4   8  19   12.50    5.70
   4   8  19   14.10    3.20
  -4   8 -19   15.70    3.90
   4  -8  20    7.50    3.00
   4   8  20    6.20    5.10
   4   8  20    8.00    3.30
  -4   8 -20    3.30    3.80
   4  -8  21    4.60    3.00
   4   8  21   -2.00    4.90
   4   8  21    0.50    3.40
  -4   8 -21    3.70    3.90
   4  -8  22   27.60    3.70
   4   8  22   16.50    5.10
   4   8  22   21.80    4.10
  -4   8 -22   24.30    5.10
   4  -8  23    3.60    3.10
   4   8  23    2.00    3.80
   4   8  23    1.20    3.60
  -4   8 -23   -2.30    5.60
   4  -8  24  121.69    9.50
  -4   8 -24  117.49   10.90
   4  -8  25   -1.50    3.60
  -4   8 -25    0.40    6.40
  -4   8 -26  179.98   14.70
  -4   8 -26  164.58   14.10
   4  10 -26   -1.10    4.70
   4  10 -26   -1.40    8.20
   4  10 -25   61.59    6.60
   4  10 -25   56.99    9.40
  -4  10  25   54.89    9.50
  -4  10  25   44.00    7.40
   4  10 -24    2.50    8.00
   4  10 -24    3.60    4.30
  -4  10  24    3.80    6.30
  -4  10  24    7.40    7.50
   4 -10 -23   14.90    3.10
   4  10 -23   23.50    4.60
   4  10 -23   18.90    7.80
  -4  10  23   20.50    7.10
   4 -10 -22   32.80    3.80
   4  10 -22   34.40    5.10
   4  10 -22   36.60    7.70
  -4  10  22   32.90    6.40
   4 -10 -21    3.00    2.80
   4  10 -21   -1.70    7.50
   4  10 -21    2.30    3.90
  -4  10  21    0.00    4.30
   4 -10 -20    8.70    3.10
   4  10 -20   12.50    7.00
   4  10 -20   12.60    3.90
  -4  10  20    9.90    3.60
   4 -10 -19  298.57   21.90
   4  10 -19  231.98   18.70
  -4  10  19  284.97   20.90
   4 -10 -18    1.60    3.00
   4  10 -18    1.70    3.20
   4  10 -18   -3.70    6.50
  -4  10  18   -0.80    3.20
   4 -10 -17  232.88   17.20
   4  10 -17  228.18   18.20
   4  10 -17  216.88   16.20
  -4  10  17  245.38   18.00
   4 -10 -16   14.60    3.40
   4  10 -16   11.50    6.20
   4  10 -16   13.30    3.40
  -4  10  16   17.20    3.20
   4 -10 -15  153.18   11.60
   4  10 -15  134.79   10.40
   4  10 -15  140.79   12.30
  -4  10  15  155.98   11.60
   4 -10 -14   54.39    5.10
   4  10 -14   45.80    7.10
   4  10 -14   45.80    4.70
  -4  10  14   53.39    4.60
   4 -10 -13    3.40    2.90
   4  10 -13    2.30    2.70
   4  10 -13    7.80    6.00
  -4  10  13    1.30    2.50
   4 -10 -12  319.17   23.30
   4  10 -12  294.87   22.60
   4  10 -12  274.27   20.10
  -4  10  12  321.37   23.30
   4 -10 -11  778.52   55.99
   4  10 -11  676.73   48.70
   4  10 -11  777.42   56.59
  -4  10  11  785.82   56.49
   4 -10 -10   13.40    3.40
   4  10 -10   11.90    3.00
   4  10 -10    9.10    6.20
  -4  10  10    7.50    2.60
   4 -10  -9  394.76   28.70
   4  10  -9  388.86   28.20
   4  10  -9  435.46   32.50
  -4  10   9  402.66   29.20
   4 -10  -8  146.49   11.30
   4  10  -8  161.78   13.70
   4  10  -8  139.79   10.70
  -4  10   8  148.79   11.30
   4 -10  -7  375.96   27.40
   4  10  -7  394.06   29.50
   4  10  -7  361.86   26.30
  -4  10   7  379.06   27.50
   4 -10  -6   18.30    3.60
   4  10  -6   11.20    6.10
  -4  10   6   17.40    3.10
   4 -10  -5   37.90    4.40
   4  10  -5   20.30    6.70
  -4  10   5   38.80    4.00
   4 -10  -4  116.29    9.20
   4  10  -4   94.89    7.70
   4  10  -4   93.69    9.70
  -4  10   4  112.29    8.60
   4 -10  -3  339.27   24.80
   4  10  -3  262.27   20.40
  -4  10   3  332.47   24.20
   4 -10  -2    0.90    3.30
   4  10  -2   -0.80    6.10
  -4  10   2    2.80    2.60
   4 -10  -1 1310.47   94.09
   4  10  -1 1205.68   86.99
   4  10  -1 1154.98   82.89
  -4  10   1 1231.18   88.29
   4 -10   0    7.70    3.20
   4  10   0    6.70    5.70
   4  10   0    4.10    3.00
  -4  10   0   12.10    2.70
   4 -10   1  840.62   60.49
   4  10   1  809.12   58.19
   4  10   1  824.52   59.89
   4 -10   2   16.80    3.50
   4  10   2   20.50    3.40
   4  10   2   24.90    6.30
  -4  10  -2   15.40    2.80
   4 -10   3  240.78   17.80
   4  10   3  241.98   17.80
   4  10   3  249.88   19.40
  -4  10  -3  237.18   17.50
   4 -10   4    8.70    3.20
   4  10   4   -0.60    5.50
   4  10   4    2.40    2.70
  -4  10  -4    6.40    2.70
   4 -10   5   26.80    3.90
  -4  10  -5   30.60    3.50
   4 -10   6  113.99    9.10
   4  10   6  134.89   11.70
   4  10   6  124.59    9.50
  -4  10  -6  112.29    8.70
   4 -10   7  320.47   23.50
   4  10   7  309.57   22.60
   4  10   7  334.07   25.10
  -4  10  -7  330.47   24.10
   4 -10   8  182.48   13.80
   4  10   8  164.08   12.30
   4  10   8  165.78   13.90
  -4  10  -8  175.78   13.10
   4 -10   9  322.47   23.60
   4  10   9  257.77   19.80
   4  10   9  246.68   18.10
  -4  10  -9  310.07   22.60
   4 -10  10   18.80    3.60
   4  10  10   24.80    3.30
   4  10  10   25.80    5.80
  -4  10 -10   22.00    3.20
   4 -10  11  544.75   39.40
   4  10  11  505.65   37.00
   4  10  11  497.05   35.80
  -4  10 -11  522.85   37.70
   4 -10  12   13.00    3.30
   4  10  12    3.50    5.60
   4  10  12    9.70    2.70
  -4  10 -12   13.00    2.80
   4 -10  13   15.50    3.20
   4  10  13   11.90    2.60
   4  10  13   21.50    5.90
  -4  10 -13   13.10    2.90
   4 -10  14  126.29    9.70
   4  10  14   98.89    7.80
   4  10  14  110.99   10.30
  -4  10 -14  113.49    8.80
   4 -10  15  668.13   48.10
   4  10  15  530.75   38.90
   4  10  15  513.05   37.00
  -4  10 -15  610.14   44.00
   4 -10  16   37.80    4.20
   4  10  16   19.50    6.20
  -4  10 -16   40.50    4.30
   4 -10  17  360.96   26.20
   4  10  17  370.96   27.70
   4  10  17  346.47   25.20
  -4  10 -17  351.06   25.60
   4 -10  18    5.40    3.00
   4  10  18    4.40    6.10
   4  10  18    3.00    2.80
  -4  10 -18    8.80    3.50
   4 -10  19   39.20    4.40
   4  10  19   32.90    6.90
   4  10  19   36.10    4.20
  -4  10 -19   37.40    4.80
   4 -10  20   -0.30    3.10
   4  10  20    0.00    3.60
   4  10  20   -4.20    6.60
  -4  10 -20   -1.80    4.10
   4 -10  21   80.89    6.90
   4  10  21   86.49    7.50
   4  10  21   65.39    8.80
  -4  10 -21   67.89    6.60
   4 -10  22    0.80    3.20
   4  10  22    3.60    7.40
   4  10  22   -1.00    4.60
  -4  10 -22   -2.50    4.30
   4 -10  23   16.00    3.60
   4  10  23    1.10    6.70
   4  10  23    2.70    4.60
  -4  10 -23   10.30    4.40
   4 -10  24    0.90    3.50
   4  10  24   -1.20    6.70
   4  10  24   -4.40    5.10
  -4  10 -24   -2.90    5.40
   4 -10  25  149.29   11.80
  -4  10 -25  127.19   11.70
   4  12 -25    4.30    5.20
   4  12 -25    4.90    8.60
   4  12 -24   73.89    7.40
   4  12 -24   71.99   10.60
  -4  12  24   59.29    9.50
  -4  12  24   74.29    9.20
   4  12 -23    3.30    4.30
   4  12 -23   -6.40    8.60
  -4  12  23   -0.90    5.70
   4 -12 -22    7.20    3.50
   4  12 -22    6.90    8.10
   4  12 -22    3.70    4.20
  -4  12  22    2.50    4.50
   4 -12 -21    0.50    3.30
   4  12 -21    8.40    7.60
   4  12 -21    6.70    4.30
  -4  12  21    3.10    4.20
   4 -12 -20  114.79    9.10
   4  12 -20  109.09   11.60
   4  12 -20  110.49    9.20
  -4  12  20  130.49   10.40
   4 -12 -19   42.20    4.60
   4  12 -19   43.30    8.30
   4  12 -19   51.19    5.70
  -4  12  19   50.79    5.50
   4 -12 -18  157.48   12.00
   4  12 -18  130.09   11.90
   4  12 -18  132.79   10.60
  -4  12  18  168.28   12.70
   4 -12 -17   10.90    3.60
   4  12 -17   14.00    6.90
   4  12 -17    4.70    3.90
  -4  12  17    9.30    3.00
   4 -12 -16  303.07   22.30
   4  12 -16  265.07   19.60
   4  12 -16  309.87   23.90
  -4  12  16  288.57   21.10
   4 -12 -15    3.20    3.30
   4  12 -15    1.20    6.20
   4  12 -15    3.40    3.30
  -4  12  15   -1.60    2.80
   4 -12 -14  138.19   10.70
   4  12 -14  150.58   13.10
   4  12 -14  123.59    9.80
  -4  12  14  135.79   10.40
   4 -12 -13   31.00    4.10
   4  12 -13   26.60    3.90
   4  12 -13   38.30    7.30
  -4  12  13   26.40    3.40
   4 -12 -12   29.80    4.00
   4  12 -12   18.30    3.70
   4  12 -12   21.10    7.10
  -4  12  12   28.40    3.40
   4 -12 -11   60.49    5.70
   4  12 -11   53.39    5.30
   4  12 -11   54.99    8.10
  -4  12  11   68.69    6.00
   4 -12 -10   24.00    3.90
   4  12 -10   26.60    7.80
  -4  12  10   29.20    3.80
   4 -12  -9   89.69    7.60
   4  12  -9   95.89    7.90
   4  12  -9  112.39   11.30
  -4  12   9   95.19    7.70
   4 -12  -8  551.34   39.90
   4  12  -8  585.94   42.30
   4  12  -8  691.83   50.69
  -4  12   8  596.64   43.10
   4 -12  -7  143.39   11.20
   4  12  -7  135.19   10.50
   4  12  -7  163.48   14.40
  -4  12   7  140.89   10.80
   4 -12  -6  166.58   12.80
   4  12  -6  166.88   12.70
   4  12  -6  196.68   16.60
  -4  12   6  153.18   11.60
   4 -12  -5   10.30    3.70
   4  12  -5    8.40    7.10
   4  12  -5   10.70    3.50
  -4  12   5    7.60    3.00
   4 -12  -4   28.50    4.30
   4  12  -4   21.90    7.50
  -4  12   4   27.40    3.70
   4 -12  -3  293.07   21.70
   4  12  -3  265.97   21.10
  -4  12   3  281.07   20.60
   4 -12  -2  613.54   44.40
   4  12  -2  511.95   38.00
  -4  12   2  579.64   41.90
   4 -12  -1   12.40    3.70
   4  12  -1   22.50    7.10
  -4  12   1   15.80    3.30
   4 -12   0  717.93   51.79
   4  12   0  611.74   44.20
   4  12   0  676.03   49.60
  -4  12   0  668.33   48.20
   4 -12   1    2.00    3.50
   4  12   1   10.80    7.20
   4  12   1    3.90    3.40
   4 -12   2  479.15   34.80
   4  12   2  535.75   39.60
   4  12   2  481.65   34.90
   4 -12   3   86.29    7.40
   4  12   3   94.09    7.90
   4  12   3  102.39   10.60
   4 -12   4   22.00    4.00
   4  12   4   10.90    7.10
   4  12   4   11.20    3.40
  -4  12  -4   22.50    3.30
   4 -12   5   13.50    3.80
   4  12   5   12.90    3.40
   4  12   5   12.10    6.60
  -4  12  -5   14.80    3.10
   4 -12   6   39.00    4.70
   4  12   6   22.30    7.00
   4  12   6   25.00    4.00
  -4  12  -6   36.40    4.10
   4 -12   7   99.59    8.20
   4  12   7   85.39    9.40
   4  12   7   82.69    7.00
  -4  12  -7   97.39    7.80
   4 -12   8  477.55   34.70
   4  12   8  395.36   28.80
   4  12   8  420.76   31.40
  -4  12  -8  458.75   33.20
   4 -12   9    2.70    3.30
   4  12   9   -0.50    5.80
   4  12   9    4.30    3.10
  -4  12  -9    1.50    3.00
   4 -12  10   16.90    3.70
   4  12  10    9.90    3.40
   4  12  10    7.20    6.30
  -4  12 -10   13.80    3.30
   4 -12  11  115.09    9.20
   4  12  11  101.29    9.60
   4  12  11   88.59    7.30
  -4  12 -11  113.49    8.90
   4 -12  12  352.16   25.70
   4  12  12  361.86   27.10
   4  12  12  352.16   25.60
  -4  12 -12  334.27   24.30
   4 -12  13  122.09    9.50
   4  12  13  118.59    9.20
   4  12  13  124.69   11.20
  -4  12 -13  117.49    9.20
   4 -12  14   45.80    4.50
   4  12  14   34.40    6.80
  -4  12 -14   46.60    4.60
   4 -12  15    9.90    3.20
   4  12  15   10.30    3.20
   4  12  15    9.40    6.10
  -4  12 -15   10.40    3.00
   4 -12  16  205.98   15.30
   4  12  16  164.98   12.50
   4  12  16  187.08   15.40
  -4  12 -16  189.28   14.20
   4 -12  17    1.70    3.00
   4  12  17    1.30    3.50
   4  12  17   -3.20    6.40
  -4  12 -17    0.80    3.20
   4 -12  18  305.07   22.30
   4  12  18  279.47   20.60
   4  12  18  247.38   19.60
  -4  12 -18  270.87   20.00
   4 -12  19   24.10    3.60
   4  12  19   15.90    6.70
   4  12  19   16.40    4.10
  -4  12 -19   26.90    4.10
   4 -12  20  109.79    8.70
   4  12  20  106.69    8.90
   4  12  20  100.49   10.80
  -4  12 -20  107.99    8.90
   4 -12  21    5.00    3.20
   4  12  21    3.60    7.80
   4  12  21    5.60    4.30
  -4  12 -21    4.40    4.10
   4 -12  22    1.90    3.00
   4  12  22    4.50    9.00
   4  12  22    4.40    4.60
  -4  12 -22   -1.40    4.50
   4 -12  23   24.10    3.60
   4  12  23   24.00   10.40
   4  12  23   23.50    5.60
  -4  12 -23   19.80    5.40
   4 -12  24   20.70    4.50
  -4  12 -24   25.00    5.60
   4  14 -23    5.40    8.80
   4  14 -23    2.10    5.50
   4 -14 -22    1.70    3.70
   4  14 -22    1.20    4.40
   4  14 -22    4.00    8.10
  -4  14  22    0.30    6.10
   4 -14 -21    3.40    3.50
   4  14 -21    0.20    4.10
   4  14 -21    2.30    9.20
  -4  14  21    0.50    5.70
   4 -14 -20   -1.50    3.30
   4  14 -20   -3.10    4.10
   4  14 -20  -10.60    8.10
  -4  14  20   -3.00    4.70
   4 -14 -19   42.40    4.70
   4  14 -19   42.10    8.20
   4  14 -19   36.00    5.00
  -4  14  19   50.19    5.70
   4 -14 -18   -0.30    3.40
   4  14 -18    2.00    7.50
   4  14 -18   -0.10    4.00
  -4  14  18    2.50    3.10
   4 -14 -17   82.99    7.20
   4  14 -17   82.59    9.60
   4  14 -17   75.39    7.20
  -4  14  17   84.09    6.90
   4 -14 -16    2.80    3.60
   4  14 -16    4.90    4.10
   4  14 -16    2.10    6.80
  -4  14  16    1.70    3.20
   4 -14 -15   19.60    3.90
   4  14 -15   31.80    7.20
   4  14 -15   32.90    4.80
  -4  14  15   25.00    3.60
   4 -14 -14   10.70    3.50
   4  14 -14    2.30    4.00
   4  14 -14   11.70    6.40
  -4  14  14    5.30    2.70
   4 -14 -13   -3.00    3.30
   4  14 -13   -4.40    6.60
   4  14 -13    0.40    3.40
  -4  14  13    0.60    2.60
   4 -14 -12    7.60    3.40
   4  14 -12    2.30    6.30
   4  14 -12    3.90    3.30
  -4  14  12    6.10    3.00
   4 -14 -11  130.19   10.20
   4  14 -11   98.09   10.20
  -4  14  11  123.49    9.40
   4 -14 -10    3.80    3.30
   4  14 -10    2.60    3.20
   4  14 -10    3.10    6.80
  -4  14  10   -0.90    3.00
   4 -14  -9  280.67   20.60
   4  14  -9  251.47   19.90
  -4  14   9  297.17   21.80
   4 -14  -8   57.39    5.50
   4  14  -8   47.50    8.10
   4  14  -8   40.60    4.80
  -4  14   8   50.49    5.00
   4 -14  -7  283.77   21.00
   4  14  -7  218.98   16.40
   4  14  -7  247.88   19.50
  -4  14   7  279.77   20.50
   4 -14  -6   30.50    4.30
   4  14  -6   22.90    7.30
   4  14  -6   23.30    4.10
  -4  14   6   32.30    4.00
   4 -14  -5   58.59    5.80
  -4  14   5   55.99    5.40
   4 -14  -4   -1.10    3.40
   4  14  -4   10.00    7.50
  -4  14   4   -2.80    3.10
   4 -14  -3   54.59    5.60
   4  14  -3   42.80    8.30
  -4  14   3   61.89    5.80
   4 -14  -2   71.69    6.60
   4  14  -2   58.89    8.90
  -4  14   2   66.29    6.10
   4 -14  -1  179.48   13.70
   4  14  -1  184.28   15.70
  -4  14   1  161.98   12.30
   4 -14   0   62.09    5.90
   4  14   0   60.79    8.50
   4  14   0   46.80    5.40
  -4  14   0   58.09    5.40
   4 -14   1  479.85   34.90
   4  14   1  464.85   34.60
   4  14   1  436.16   31.80
   4 -14   2  175.98   13.40
   4  14   2  216.18   17.70
   4  14   2  187.08   14.30
   4 -14   3    6.90    3.50
   4  14   3    5.80    6.70
   4  14   3   -0.80    3.70
   4 -14   4  107.49    8.80
   4  14   4   97.29   10.50
   4  14   4   90.99    7.70
  -4  14  -4  105.69    8.40
   4 -14   5    4.90    3.30
   4  14   5   14.20    7.30
   4  14   5   10.50    3.70
  -4  14  -5    8.10    3.10
   4 -14   6    2.00    3.30
   4  14   6    5.30    3.70
   4  14   6    0.30    6.20
  -4  14  -6    2.30    3.10
   4 -14   7  124.29    9.70
   4  14   7   94.29    9.70
  -4  14  -7  120.59    9.40
   4 -14   8   81.29    6.90
   4  14   8   62.59    7.90
   4  14   8   57.99    5.60
  -4  14  -8   81.29    6.70
   4 -14   9  311.47   22.80
   4  14   9  250.97   19.60
   4  14   9  231.58   17.30
  -4  14  -9  283.17   20.70
   4 -14  10  112.49    8.90
  -4  14 -10  104.89    8.40
   4 -14  11   43.20    4.60
   4  14  11   50.09    4.90
   4  14  11   54.79    7.60
  -4  14 -11   45.50    4.70
   4 -14  12    0.50    3.20
   4  14  12    4.40    3.30
   4  14  12    1.30    5.70
  -4  14 -12    2.60    3.00
   4 -14  13   25.60    3.60
   4  14  13   16.40    3.70
   4  14  13    8.50    6.30
  -4  14 -13   24.50    3.60
   4 -14  14   10.20    3.20
   4  14  14    2.10    6.20
   4  14  14    9.50    3.70
  -4  14 -14    9.90    3.30
   4 -14  15   39.20    4.30
   4  14  15   24.80    4.20
   4  14  15   28.00    6.80
  -4  14 -15   34.60    4.30
   4 -14  16    1.20    2.80
   4  14  16   -3.30    3.50
   4  14  16   -1.40    6.80
  -4  14 -16    2.00    3.40
   4 -14  17  178.68   13.40
   4  14  17  158.68   13.80
   4  14  17  159.78   12.40
  -4  14 -17  168.38   12.80
   4 -14  18   28.20    3.80
   4  14  18   24.10    7.70
   4  14  18   29.10    5.20
  -4  14 -18   24.00    4.10
   4 -14  19  102.99    8.20
   4  14  19   85.29    9.90
   4  14  19   89.19    8.10
  -4  14 -19   95.49    7.90
   4 -14  20    6.80    3.00
   4  14  20    5.40    4.70
   4  14  20    5.00    7.70
  -4  14 -20    4.40    3.60
   4 -14  21   22.50    3.50
   4  14  21   24.00    9.50
   4  14  21   18.60    5.70
  -4  14 -21   13.90    4.50
   4 -14  22    6.50    3.60
  -4  14 -22   11.00    5.40
   4 -16 -20   21.60    4.40
   4  16 -20   16.50    5.70
   4  16 -20   13.20    7.90
  -4  16  20   24.40    5.60
   4 -16 -19    2.20    4.00
   4  16 -19   -6.60    8.30
   4  16 -19   -1.00    4.40
  -4  16  19    0.60    4.50
   4 -16 -18   47.80    5.10
   4  16 -18   42.30    8.60
   4  16 -18   47.00    5.50
  -4  16  18   55.99    5.90
   4 -16 -17    2.30    3.20
   4  16 -17    1.30    7.90
   4  16 -17   -0.80    3.90
  -4  16  17   -1.20    3.50
   4 -16 -16    8.50    3.40
   4  16 -16    7.30    4.20
   4  16 -16   13.30    7.80
  -4  16  16   10.60    3.50
   4 -16 -15    3.70    3.30
   4  16 -15   -2.50    4.20
   4  16 -15    4.80    7.00
  -4  16  15    0.30    3.10
   4 -16 -14    0.00    3.40
   4  16 -14    1.30    4.30
   4  16 -14    7.40    6.90
  -4  16  14    2.20    3.20
   4 -16 -13   18.30    3.70
   4  16 -13   22.30    7.40
   4  16 -13   16.70    4.40
  -4  16  13   15.70    3.20
   4 -16 -12   35.30    4.50
   4  16 -12   27.30    4.50
   4  16 -12   34.10    7.50
  -4  16  12   38.10    4.30
   4 -16 -11    7.40    3.50
   4  16 -11    7.10    4.00
   4  16 -11   15.80    7.10
  -4  16  11    5.20    2.90
   4 -16 -10   34.70    4.40
   4  16 -10   26.60    7.10
   4  16 -10   21.30    4.40
  -4  16  10   31.30    3.70
   4 -16  -9   14.90    3.70
   4  16  -9   13.90    3.90
   4  16  -9   15.90    7.10
  -4  16   9   19.10    3.60
   4 -16  -8  229.28   17.10
   4  16  -8  195.78   16.10
   4  16  -8  170.18   13.10
  -4  16   8  213.18   15.90
   4 -16  -7    0.20    3.30
   4  16  -7   -5.80    6.80
   4  16  -7   -0.70    3.80
  -4  16   7    1.20    3.10
   4 -16  -6  183.78   13.90
   4  16  -6  177.98   13.70
   4  16  -6  193.68   16.10
  -4  16   6  175.38   13.20
   4 -16  -5    5.70    3.50
   4  16  -5   12.90    4.00
   4  16  -5    7.50    6.50
  -4  16   5    7.00    3.20
   4 -16  -4   25.00    4.10
   4  16  -4   41.60    7.40
  -4  16   4   28.30    3.90
   4 -16  -3   62.69    6.00
   4  16  -3   80.39    9.20
  -4  16   3   67.59    6.00
   4 -16  -2  222.88   16.60
   4  16  -2  207.58   16.80
  -4  16   2  211.88   15.80
   4 -16  -1   22.80    3.90
   4  16  -1   19.90    6.50
   4  16  -1   23.30    4.00
  -4  16   1   18.60    3.60
   4 -16   0   61.19    5.80
   4  16   0   46.90    5.10
   4  16   0   61.29    8.20
  -4  16   0   62.19    5.70
   4 -16   1   33.90    4.30
   4  16   1   36.40    7.20
   4  16   1   29.30    4.20
   4 -16   2   40.40    4.60
   4  16   2   33.80    4.70
   4  16   2   40.80    7.00
   4 -16   3   -1.00    3.10
   4  16   3    0.50    6.30
   4  16   3   -0.90    3.60
   4 -16   4    3.30    3.10
   4  16   4   -0.30    3.90
   4  16   4   -5.70    6.20
  -4  16  -4   10.90    3.20
   4 -16   5    4.40    3.20
   4  16   5    3.50    3.60
   4  16   5   -0.10    6.10
  -4  16  -5    8.20    3.30
   4 -16   6   -1.70    3.00
   4  16   6   -4.50    5.90
   4  16   6    2.90    3.80
  -4  16  -6    3.10    3.20
   4 -16   7   64.29    5.70
   4  16   7   54.29    5.70
   4  16   7   54.99    7.60
  -4  16  -7   52.79    4.90
   4 -16   8  300.97   22.10
   4  16   8  242.18   18.10
   4  16   8  245.78   19.20
  -4  16  -8  285.67   21.00
   4 -16   9    8.50    3.30
   4  16   9    5.20    3.40
   4  16   9    2.90    5.90
  -4  16  -9    9.50    3.30
   4 -16  10  117.59    9.30
   4  16  10  112.19    9.00
   4  16  10  125.99   11.40
  -4  16 -10  118.69    9.40
   4 -16  11   36.70    4.20
   4  16  11   29.60    4.50
   4  16  11   26.40    6.70
  -4  16 -11   35.20    4.30
   4 -16  12   50.89    4.80
   4  16  12   40.30    7.60
   4  16  12   45.70    5.20
  -4  16 -12   45.20    4.80
   4 -16  13   -0.50    2.80
   4  16  13   -2.40    3.80
   4  16  13   -3.10    6.20
  -4  16 -13    0.00    3.40
   4 -16  14   21.30    3.30
   4  16  14   17.70    7.20
   4  16  14   17.50    4.00
  -4  16 -14   26.60    4.10
   4 -16  15   45.10    4.40
   4  16  15   36.90    4.70
   4  16  15   38.60    8.10
  -4  16 -15   42.70    4.90
   4 -16  16   85.39    7.00
   4  16  16   58.49    8.80
   4  16  16   61.59    6.30
  -4  16 -16   77.09    6.70
   4 -16  17    9.90    3.20
   4  16  17   11.70    4.30
   4  16  17   12.40    7.00
  -4  16 -17    8.50    3.50
   4 -16  18   60.09    5.40
   4  16  18   44.10    8.00
   4  16  18   50.59    6.40
  -4  16 -18   58.29    5.80
   4 -16  19    1.70    3.50
   4  16  19    0.20    5.50
   4  16  19    0.90    9.00
  -4  16 -19    2.50    4.40
   4 -18 -15   17.10    4.40
  -4  18  15   19.90    4.20
   4 -18 -14   -2.20    3.90
  -4  18  14   -2.10    3.30
   4 -18 -13    3.10    3.40
   4  18 -13   -3.20    6.60
  -4  18  13    5.50    3.30
   4 -18 -12   12.10    3.50
   4  18 -12    9.30    3.40
   4  18 -12   -0.90    6.80
  -4  18  12   10.10    3.40
   4 -18 -11   34.10    4.40
  -4  18  11   35.10    4.30
   4 -18 -10    0.20    3.40
   4  18 -10  -15.40    6.30
  -4  18  10    1.70    3.20
   4 -18  -9   61.99    5.80
   4  18  -9   79.19    7.10
  -4  18   9   69.29    6.10
   4 -18  -8    0.40    3.20
   4  18  -8  -15.70    5.40
   4  18  -8    1.10    4.00
  -4  18   8   -1.90    3.10
   4 -18  -7   92.79    7.60
   4  18  -7   72.69    6.90
  -4  18   7   96.39    8.10
   4 -18  -6    0.50    3.00
   4  18  -6    4.70    4.10
   4  18  -6  -15.70    5.60
  -4  18   6    3.90    3.40
   4 -18  -5   19.20    3.50
   4  18  -5   25.90    4.70
  -4  18   5   31.30    4.30
   4 -18  -4   -1.30    3.00
   4  18  -4   -9.00    5.30
  -4  18   4    3.80    3.60
   4 -18  -3   39.10    4.30
  -4  18   3   41.20    4.80
   4 -18  -2    7.10    2.90
  -4  18   2   -0.50    3.40
   4 -18  -1  150.48   11.40
  -4  18   1  140.69   10.90
   4 -18   0   73.79    6.20
   4  18   0   53.09    5.80
  -4  18   0   68.69    6.20
   4  18   1   24.00    6.10
   4  18   1   37.70    5.00
   4  18   2    7.80    4.60
   4  18   2   13.70    5.80
   4  18   3   18.00    6.00
   4  18   3    2.90    4.40
   4  18   4    1.60    4.60
   4  18   4   20.00    6.00
  -4  18  -4    4.10    3.20
   4  18   5    6.20    4.40
  -4  18  -5    7.50    3.20
   4 -18   6   -0.30    2.00
   4  18   6    6.50    4.70
  -4  18  -6    8.00    3.20
   4  18   7   90.89    9.30
   4  18   7   86.79    7.70
   4 -18   8    0.10    1.90
   4  18   8    3.40    3.60
   4  18   8   11.70    6.20
   4  18   9   48.40    7.70
   4  18   9   42.50    4.90
  -4  18  -9   31.60    4.20
   4 -18  10    0.30    2.10
   4  18  10   -3.10    4.00
   4  18  10    2.80    7.00
  -4  18 -10  -10.20    3.50
   4  18  11   12.50    6.70
   4  18  11   12.60    3.90
   4  18  12   -2.40    6.70
   4  18  12    1.00    3.90
   4  18  13    7.10    4.20
   4  18  13    4.50    6.00
   4  18  14    9.60    6.50
   4  18  14    9.50    4.60
   5   1 -23  136.89   10.20
   5   1 -23  145.99   10.80
   5  -1 -22  101.79    7.80
   5  -1 -22   86.19    6.60
   5   1 -22  100.79    7.70
   5   1 -22  105.99    8.10
   5  -1 -21  146.69   10.90
   5   1 -21  128.39    9.60
   5   1 -21  128.69    9.70
  -5   1  21  134.99   10.90
   5  -1 -20   56.59    4.80
   5   1 -20   59.79    5.00
   5   1 -20   62.09    5.10
  -5   1  20   44.90    5.70
   5  -1 -19   30.20    3.20
  -5  -1  19   28.40    5.50
   5   1 -19   28.20    3.60
  -5   1  19   26.20    5.10
   5  -1 -18    0.10    2.40
  -5  -1  18    5.80    4.70
   5   1 -18    0.40    2.90
  -5   1  18    0.90    5.10
   5  -1 -17    0.80    2.20
  -5  -1  17    1.30    4.80
   5   1 -17   -1.50    2.80
  -5   1  17    2.30    4.80
   5  -1 -16  504.75   36.30
  -5  -1  16  481.15   35.10
   5   1 -16  459.45   33.20
  -5   1  16  525.35   38.30
   5  -1 -15  342.67   24.80
  -5  -1  15  342.47   25.30
   5   1 -15  306.47   22.30
  -5   1  15  339.77   25.10
   5  -1 -14 1888.41  135.29
  -5  -1  14 2061.39  147.89
   5   1 -14 1909.01  136.89
  -5   1  14 2093.29  150.08
   5  -1 -13  201.88   14.80
  -5  -1  13  182.08   14.00
   5   1 -13  175.18   13.20
  -5   1  13  221.58   16.70
   5  -1 -12 1400.26  100.39
  -5  -1  12 1391.66   99.99
   5   1 -12 1371.26   98.39
  -5   1  12 1373.76   98.69
   5  -1 -11 1209.28   86.69
  -5  -1  11 1147.89   82.59
   5   1 -11 1082.09   77.79
  -5   1  11 1222.58   87.89
  -5  -1  10   18.10    4.60
   5   1 -10   17.70    3.90
   5  -1  -9  786.92   56.59
  -5  -1   9  756.62   54.69
   5   1  -9  723.33   52.19
  -5   1   9  849.41   61.19
   5  -1  -8 1255.67   90.09
  -5  -1   8 1410.86  101.39
   5   1  -8 1350.46   96.99
  -5   1   8 1354.76   97.39
  -5  -1   7   19.30    4.30
   5   1  -7   18.90    3.70
  -5   1   7    7.70    4.00
   5  -1  -6    4.10    2.40
  -5  -1   6    4.90    3.90
   5   1  -6    2.00    3.30
  -5   1   6    4.30    3.80
   5  -1  -5  365.06   26.50
  -5  -1   5  393.16   28.80
   5   1  -5  337.27   24.70
  -5   1   5  418.06   30.50
   5  -1  -4   10.90    2.80
  -5  -1   4    6.50    4.10
   5   1  -4    3.40    3.40
  -5   1   4   11.40    4.10
   5  -1  -3  319.57   23.20
  -5  -1   3  336.07   24.70
   5   1  -3  310.77   22.80
  -5   1   3  370.26   27.10
   5  -1  -2   11.50    2.90
  -5  -1   2    7.10    4.20
   5   1  -2    8.30    3.60
  -5   1   2   12.50    4.10
   5  -1  -1   31.70    3.60
  -5  -1   1   38.60    3.60
   5   1  -1   40.50    4.90
   5  -1   0 1487.65  106.69
  -5  -1   0 1765.12  126.69
   5   1   0 1627.94  116.79
  -5   1   0 1434.66  102.89
   5  -1   1  200.18   14.80
  -5   1  -1  222.68   16.70
   5  -1   2   12.00    2.80
  -5  -1  -2    6.80    4.20
   5   1   2    5.50    3.50
  -5   1  -2   10.00    3.80
   5  -1   3  614.24   44.30
  -5  -1  -3  645.94   46.80
   5   1   3  575.54   41.60
  -5   1  -3  658.63   47.60
   5  -1   4 4078.39  291.97
  -5  -1  -4 4078.39  291.97
   5   1   4 3890.51  278.57
  -5   1  -4 4125.89  295.57
   5  -1   5 2573.34  184.28
  -5  -1  -5 2403.56  172.28
   5   1   5 2297.17  164.68
  -5   1  -5 2638.94  189.08
   5  -1   6  580.54   41.80
  -5  -1  -6  734.23   53.09
   5   1   6  711.13   51.29
  -5   1  -6  613.54   44.40
   5  -1   7 2906.01  208.08
  -5  -1  -7 2964.80  212.48
   5   1   7 2865.31  205.28
  -5   1  -7 3023.70  216.68
   5  -1   8  381.56   27.60
  -5  -1  -8  358.76   26.40
   5   1   8  316.87   23.20
  -5   1  -8  443.36   32.40
   5  -1   9  282.47   20.50
  -5  -1  -9  302.17   22.40
   5   1   9  274.97   20.10
  -5   1  -9  319.57   23.60
   5  -1  10   15.60    2.30
  -5  -1 -10   15.70    4.30
   5   1  10   13.00    2.80
  -5   1 -10   17.50    4.40
   5  -1  11  164.18   12.10
  -5  -1 -11  171.98   13.30
   5   1  11  154.98   11.60
  -5   1 -11  188.98   14.40
   5  -1  12  413.06   29.80
  -5  -1 -12  409.46   29.90
   5   1  12  397.46   28.80
  -5   1 -12  453.35   33.00
   5  -1  13  296.47   21.50
  -5  -1 -13  305.27   22.60
   5   1  13  309.57   22.50
  -5   1 -13  308.47   22.80
   5  -1  14  351.06   25.40
  -5  -1 -14  366.46   27.00
   5   1  14  371.66   26.90
  -5   1 -14  362.36   26.70
   5  -1  15   66.89    5.60
  -5  -1 -15   69.89    7.00
   5   1  15   73.59    6.00
  -5   1 -15   67.89    7.20
   5  -1  16  241.08   17.60
  -5  -1 -16  221.28   17.00
   5   1  16  221.98   16.30
  -5   1 -16  239.88   18.10
   5  -1  17   24.40    3.20
  -5  -1 -17   31.40    5.50
   5   1  17   27.40    3.30
  -5   1 -17   23.10    5.60
   5  -1  18   48.20    4.60
  -5  -1 -18   51.29    6.50
   5   1  18   49.30    4.60
  -5   1 -18   37.80    6.30
   5  -1  19   55.69    5.00
  -5  -1 -19   43.90    5.80
   5   1  19   48.30    4.50
  -5   1 -19   65.29    7.50
   5  -1  20  104.79    8.30
  -5  -1 -20   77.69    7.30
   5   1  20   87.29    6.90
  -5   1 -20   82.09    8.00
   5  -1  21  220.28   16.30
  -5  -1 -21  165.88   12.80
   5   1  21  207.48   15.30
  -5   1 -21  185.28   14.50
   5  -1  22  257.57   18.90
   5   1  22  247.18   18.10
  -5   1 -22  201.48   15.50
   5   3 -24  193.38   14.30
   5   3 -24  160.58   11.90
   5  -3 -23  276.57   20.30
   5   3 -23  252.17   18.40
   5   3 -23  242.18   17.70
  -5   3  23  259.57   19.30
   5  -3 -22  119.79    9.10
   5   3 -22   88.09    7.20
   5   3 -22   97.99    7.60
  -5   3  22   92.79    8.10
   5  -3 -21   23.50    3.10
   5   3 -21   23.80    3.60
   5   3 -21   33.60    3.60
  -5   3  21   20.10    5.00
   5  -3 -20  187.88   13.90
   5   3 -20  159.58   12.30
   5   3 -20  172.98   12.80
  -5   3  20  194.38   15.20
   5  -3 -19    4.60    2.50
   5   3 -19   -1.20    4.20
   5   3 -19    0.80    2.40
  -5   3  19    5.10    5.00
   5  -3 -18    1.70    2.50
   5   3 -18    0.90    4.10
   5   3 -18    0.90    2.20
  -5   3  18   10.30    5.50
   5  -3 -17  437.26   31.60
   5   3 -17  426.36   31.10
  -5   3  17  436.36   32.10
   5  -3 -16   75.59    6.00
  -5  -3  16   85.39    8.40
   5   3 -16   64.49    6.20
  -5   3  16   71.79    7.50
   5  -3 -15  445.86   32.10
  -5  -3  15  408.96   30.00
   5   3 -15  384.56   28.10
  -5   3  15  470.95   34.40
   5  -3 -14  477.75   34.40
  -5  -3  14  468.25   34.20
   5   3 -14  439.26   32.00
  -5   3  14  509.65   37.10
  -5  -3  13  119.09    9.80
   5   3 -13  123.29   10.20
  -5   3  13   97.39    8.20
   5  -3 -12   45.00    3.90
  -5  -3  12   36.80    5.00
   5   3 -12   35.20    5.30
  -5   3  12   50.79    5.40
   5  -3 -11 2734.03  195.78
  -5  -3  11 2772.42  198.68
   5   3 -11 2571.04  184.28
  -5   3  11 2724.93  195.28
   5  -3 -10   20.60    2.70
  -5  -3  10   21.90    4.80
   5   3 -10   18.30    4.50
  -5   3  10   25.50    4.00
   5  -3  -9  129.39    9.70
   5   3  -9  166.18   13.00
  -5   3   9  135.49   10.60
   5  -3  -8  517.85   37.30
  -5  -3   8  482.75   35.30
   5   3  -8  444.46   32.50
  -5   3   8  573.74   41.50
   5  -3  -7    8.50    2.20
  -5  -3   7   16.20    4.80
   5   3  -7   11.00    4.30
  -5   3   7   11.30    3.60
   5  -3  -6 1020.50   73.19
  -5  -3   6 1072.09   77.19
   5   3  -6 1013.90   72.99
  -5   3   6 1118.29   80.29
   5  -3  -5  666.53   47.90
  -5  -3   5  810.72   58.59
   5   3  -5  772.22   55.79
  -5   3   5  717.03   51.69
   5  -3  -4 1113.09   79.79
  -5  -3   4  999.50   71.99
   5   3  -4  958.70   69.09
  -5   3   4 1134.99   81.49
   5  -3  -3  750.22   53.89
  -5  -3   3  784.02   56.69
   5   3  -3  768.62   55.49
  -5   3   3  769.72   55.39
   5  -3  -2  240.18   17.50
  -5  -3   2  225.08   17.10
   5   3  -2  205.78   15.70
  -5   3   2  262.57   19.30
   5  -3  -1  238.98   17.40
   5   3  -1  218.98   16.70
  -5   3   1  244.48   18.00
   5  -3   0   95.29    7.30
  -5  -3   0   91.69    8.20
   5   3   0   86.79    8.00
  -5   3   0   86.69    6.60
   5  -3   1  318.17   23.10
  -5  -3  -1  283.17   21.10
   5   3   1  268.47   20.10
  -5   3  -1  325.47   23.70
   5  -3   2   29.80    3.20
  -5   3  -2   36.60    4.20
   5  -3   3  523.95   37.80
  -5  -3  -3  603.34   43.80
   5   3   3  583.24   42.30
  -5   3  -3  519.85   37.60
   5  -3   4   98.99    7.60
  -5  -3  -4  119.09   10.00
   5   3   4  114.29    9.50
  -5   3  -4  112.69    8.90
   5  -3   5  222.38   16.30
  -5  -3  -5  210.28   16.20
   5   3   5  190.78   14.70
  -5   3  -5  227.48   16.90
   5  -3   6 2183.58  156.38
  -5  -3  -6 2118.59  151.98
   5   3   6 2039.40  146.29
  -5   3  -6 2223.88  159.38
   5  -3   7  107.99    8.20
  -5  -3  -7  145.99   11.70
   5   3   7  136.09   10.90
  -5   3  -7  115.89    9.30
   5  -3   8   88.39    6.90
  -5  -3  -8   98.29    8.60
   5   3   8   92.69    8.00
  -5   3  -8  110.09    8.90
   5  -3   9  141.39   10.50
  -5  -3  -9  162.88   12.80
   5   3   9  156.38   12.10
  -5   3  -9  170.48   13.00
   5  -3  10   83.09    6.50
  -5  -3 -10   66.69    6.70
   5   3  10   62.89    6.10
   5  -3  11   23.70    2.90
  -5  -3 -11   16.00    4.50
   5   3  11   20.10    4.00
  -5   3 -11   24.60    4.20
   5  -3  12 1568.84  112.49
  -5  -3 -12 1550.54  111.39
   5   3  12 1554.14  111.49
  -5   3 -12 1612.14  115.69
   5  -3  13 1774.42  127.19
  -5  -3 -13 1825.32  130.99
   5   3  13 1845.92  132.39
  -5   3 -13 1798.82  128.99
   5  -3  14  150.98   11.30
  -5  -3 -14  167.18   13.10
   5   3  14  161.18   12.30
  -5   3 -14  146.19   11.50
   5  -3  15  332.67   24.20
  -5  -3 -15  273.17   20.50
   5   3  15  264.37   19.40
  -5   3 -15  311.47   23.00
   5  -3  16   25.40    3.50
  -5  -3 -16   39.70    5.80
   5   3  16   32.60    4.10
  -5   3 -16   27.90    5.80
   5  -3  17    8.80    3.00
  -5  -3 -17    5.20    4.80
   5   3  17    4.40    3.20
  -5   3 -17    6.50    5.60
   5  -3  18   10.80    3.10
  -5  -3 -18    6.90    4.80
   5   3  18    5.90    3.00
  -5   3 -18   10.60    5.70
   5  -3  19   90.59    7.30
   5   3  19   82.89    6.70
  -5   3 -19  100.39    9.60
   5  -3  20  140.69   10.80
   5   3  20  111.69    8.60
   5   3  20  105.59    8.10
  -5   3 -20  142.29   12.10
   5  -3  21   63.99    5.60
   5   3  21   47.80    4.30
   5   3  21   47.20    4.20
  -5   3 -21   45.20    6.60
   5  -3  22  500.15   36.20
   5   3  22  450.85   32.60
   5   3  22  432.96   31.30
  -5   3 -22  456.75   33.60
   5  -3  23   30.80    3.90
  -5   3 -23   31.10    6.00
   5  -3  24    4.80    2.90
  -5   3 -24    8.70    4.80
   5  -3  25   41.70    3.70
  -5   3 -25   31.10    4.20
   5   5 -26   11.50    3.20
   5   5 -26   11.70    3.10
   5  -5 -24    4.70    1.50
   5   5 -24    6.80    3.40
   5   5 -24    3.60    3.60
  -5   5  24    1.60    3.10
   5  -5 -23  229.98   16.80
   5   5 -23  182.38   14.10
   5   5 -23  201.28   14.90
  -5   5  23  183.98   14.40
   5  -5 -22   59.79    5.10
   5   5 -22   45.60    4.40
   5   5 -22   38.80    5.70
  -5   5  22   51.99    6.80
   5  -5 -21  768.12   55.29
   5   5 -21  719.93   51.79
   5   5 -21  734.23   53.19
  -5   5  21  783.52   56.79
   5  -5 -20  614.74   44.30
   5   5 -20  749.33   53.89
   5   5 -20  710.03   51.49
  -5   5  20  628.74   45.80
   5   5 -19    0.20    5.60
   5   5 -19    3.10    2.80
  -5   5  19   13.10    6.10
   5  -5 -18  221.18   16.30
   5   5 -18  236.98   17.30
   5   5 -18  226.58   17.40
  -5   5  18  213.08   16.70
   5  -5 -17   27.10    3.40
   5   5 -17   30.80    3.30
   5   5 -17   31.30    5.70
  -5   5  17   28.50    5.90
   5   5 -16  223.38   16.30
   5   5 -16  215.58   16.50
   5  -5 -15  325.47   23.60
   5   5 -15  278.57   20.20
   5   5 -15  267.97   20.20
  -5   5  15  343.37   25.40
   5  -5 -14  604.04   43.50
   5   5 -14  578.44   42.10
   5   5 -14  593.44   42.70
  -5   5  14  633.94   45.80
   5  -5 -13  120.89    9.20
  -5  -5  13  102.89    9.20
   5   5 -13   93.29    8.60
  -5   5  13  123.49    9.90
   5  -5 -12  520.75   37.60
  -5  -5  12  583.74   42.40
   5   5 -12  482.05   35.30
  -5   5  12  543.45   39.30
   5  -5 -11  162.78   12.10
  -5  -5  11  171.28   13.40
   5   5 -11  160.28   12.80
  -5   5  11  179.18   13.50
   5  -5 -10  246.68   18.00
  -5  -5  10  294.87   21.90
   5   5 -10  285.67   21.40
  -5   5  10  252.77   18.60
   5  -5  -9    1.40    2.10
  -5  -5   9    4.00    4.30
   5   5  -9    4.00    4.60
  -5   5   9   -0.60    2.70
   5  -5  -8    4.80    2.30
  -5  -5   8   13.90    4.40
   5   5  -8   11.50    4.70
  -5   5   8    8.90    2.90
   5  -5  -7  918.61   65.99
  -5  -5   7  884.51   63.89
   5   5  -7  915.91   66.19
  -5   5   7  899.41   64.59
   5  -5  -6  103.99    8.00
  -5  -5   6   87.89    8.10
   5   5  -6   84.09    8.00
  -5   5   6  106.49    8.30
   5  -5  -5  368.86   26.70
  -5  -5   5  375.46   27.70
   5   5  -5  384.96   28.40
  -5   5   5  386.56   28.00
   5  -5  -4 1745.43  125.09
  -5  -5   4 1769.62  127.09
   5   5  -4 1767.62  126.99
  -5   5   4 1723.23  123.49
   5  -5  -3  244.88   17.90
  -5  -5   3  293.07   21.90
   5   5  -3  297.37   22.20
  -5   5   3  277.67   20.30
   5  -5  -2  974.10   69.89
  -5  -5   2  984.70   70.99
   5   5  -2  978.90   70.59
  -5   5   2 1018.70   73.19
   5  -5  -1 1351.16   96.89
   5   5  -1 1446.66  103.99
  -5   5   1 1341.87   96.19
   5  -5   0  119.39    9.10
  -5  -5   0  137.89   11.30
   5   5   0  133.29   11.00
   5  -5   1 1044.50   74.99
  -5  -5  -1 1027.10   73.99
   5   5   1 1012.40   72.99
  -5   5  -1 1036.30   74.39
   5  -5   2 2439.76  174.68
  -5  -5  -2 2240.58  160.78
   5   5   2 2303.97  165.28
  -5   5  -2 2509.95  179.68
   5  -5   3  249.88   18.30
  -5  -5  -3  215.58   16.50
   5   5   3  220.78   16.90
  -5   5  -3  291.07   21.20
   5  -5   4  764.52   54.89
  -5  -5  -4  736.73   53.29
   5   5   4  739.43   53.49
  -5   5  -4  767.92   55.19
   5  -5   5 1849.71  132.59
  -5  -5  -5 1597.64  114.79
   5   5   5 1619.14  116.29
  -5   5  -5 1906.11  136.59
   5  -5   6  203.18   14.90
  -5  -5  -6  236.98   18.00
   5   5   6  238.28   18.00
  -5   5  -6  212.58   15.70
   5  -5   7  240.18   17.60
  -5  -5  -7  252.17   18.90
   5   5   7  244.18   18.40
  -5   5  -7  256.17   18.80
   5  -5   8    7.80    2.30
  -5  -5  -8    7.60    4.30
   5   5   8    3.60    4.30
  -5   5  -8   12.70    3.10
   5  -5   9    1.40    2.30
  -5  -5  -9    0.50    4.40
   5   5   9    4.10    4.40
  -5   5  -9    1.50    2.80
   5  -5  10    8.00    2.40
  -5  -5 -10   12.50    4.50
   5   5  10    9.30    4.40
  -5   5 -10   10.00    3.10
   5  -5  11  420.76   30.40
  -5  -5 -11  386.36   28.40
   5   5  11  393.16   28.90
  -5   5 -11  430.46   31.10
   5  -5  12  662.03   47.60
  -5  -5 -12  611.34   44.30
   5   5  12  628.54   45.60
  -5   5 -12  624.84   45.00
   5  -5  13  559.44   40.30
  -5  -5 -13  597.54   43.30
   5   5  13  593.84   43.10
  -5   5 -13  553.54   39.90
   5  -5  14  318.67   23.20
  -5  -5 -14  395.36   29.00
   5   5  14  356.66   26.30
  -5   5 -14  329.97   24.10
   5  -5  15  140.89   10.70
  -5  -5 -15  154.98   12.60
   5   5  15  136.19   11.30
  -5   5 -15  156.78   12.10
   5  -5  16  155.88   11.80
   5   5  16  156.98   11.70
   5   5  16  166.98   13.10
  -5   5 -16  161.58   12.60
   5  -5  17   15.60    3.40
   5   5  17   19.20    3.10
   5   5  17   18.50    4.80
  -5   5 -17   19.50    4.90
   5  -5  18    4.30    3.10
   5   5  18    1.30    2.70
   5   5  18    2.10    4.00
  -5   5 -18    2.50    4.50
   5  -5  19    3.20    3.20
   5   5  19    4.10    3.60
   5   5  19    4.00    2.90
  -5   5 -19    0.90    5.00
   5  -5  20   62.89    5.70
   5   5  20   56.29    5.00
   5   5  20   47.70    4.90
  -5   5 -20   53.39    6.80
   5  -5  21   -1.20    3.10
   5   5  21   -0.10    2.70
   5   5  21   -0.70    3.00
  -5   5 -21   -4.50    6.00
   5   5  22   33.60    3.80
   5   5  22   30.50    3.50
  -5   5 -22   46.20    6.90
   5  -5  23    3.10    3.30
   5   5  23    2.70    3.00
   5   5  23    1.10    2.50
  -5   5 -23    2.90    6.00
   5  -5  24    2.30    3.50
   5   5  24   -0.60    1.90
  -5   5 -24    4.10    6.30
   5  -5  25   43.40    4.70
  -5   5 -25   23.80    6.70
   5  -5  26   44.90    4.40
  -5   5 -26   38.40    7.30
   5   7 -27    2.40    4.30
   5   7 -27    5.70    4.90
   5   7 -26   -0.70    4.00
   5   7 -26    0.10    5.40
   5   7 -25    3.30    5.80
   5   7 -25    5.40    4.30
   5  -7 -24   81.29    6.40
   5   7 -24   62.09    7.80
   5   7 -24   72.99    6.70
  -5   7  24   69.09    8.20
   5  -7 -23  166.98   12.40
   5   7 -23  157.78   12.20
   5   7 -23  125.59   11.70
  -5   7  23  146.69   12.70
   5  -7 -22  255.77   18.70
   5   7 -22  205.28   16.40
   5   7 -22  212.08   15.80
  -5   7  22  247.88   19.10
   5  -7 -21  180.58   13.40
   5   7 -21  177.88   13.40
   5   7 -21  163.18   13.60
  -5   7  21  192.38   15.60
   5  -7 -20   44.20    4.50
   5   7 -20   44.80    4.80
   5   7 -20   40.40    7.30
  -5   7  20   41.40    6.50
   5  -7 -19  259.17   19.10
   5   7 -19  238.08   17.60
   5   7 -19  226.58   18.00
  -5   7  19  260.07   19.80
   5  -7 -18  717.93   51.69
   5   7 -18  561.54   41.10
   5   7 -18  593.44   42.80
  -5   7  18  712.43   51.59
   5  -7 -17  691.23   49.80
   5   7 -17  569.44   41.10
   5   7 -17  542.75   39.80
  -5   7  17  702.03   50.79
   5  -7 -16   10.70    3.00
   5   7 -16    0.60    5.30
   5   7 -16    3.00    2.60
  -5   7  16    9.90    4.10
   5  -7 -15    1.80    2.80
   5   7 -15    4.60    2.50
   5   7 -15    8.30    5.50
  -5   7  15    3.00    3.50
   5  -7 -14  176.18   13.00
   5   7 -14  145.69   10.80
   5   7 -14  161.28   13.10
  -5   7  14  181.38   13.70
   5  -7 -13  108.09    8.40
   5   7 -13  114.49    8.70
   5   7 -13  111.49   10.00
  -5   7  13  101.19    8.10
   5  -7 -12   71.09    6.00
   5   7 -12   54.49    4.70
   5   7 -12   59.59    7.50
  -5   7  12   77.99    6.40
   5  -7 -11   76.69    6.30
   5   7 -11   90.39    7.10
   5   7 -11  102.19    9.80
  -5   7  11   83.19    6.80
   5  -7 -10  152.28   11.50
   5   7 -10  126.09    9.50
   5   7 -10  126.99   11.00
  -5   7  10  167.28   12.50
   5  -7  -9    1.80    3.00
   5   7  -9    3.50    5.00
   5   7  -9   -0.70    2.20
  -5   7   9    2.10    2.70
   5  -7  -8  173.48   12.90
   5   7  -8  169.28   13.60
  -5   7   8  208.08   15.30
   5  -7  -7  363.26   26.30
   5   7  -7  305.27   22.20
   5   7  -7  351.06   26.10
  -5   7   7  407.16   29.50
   5  -7  -6  159.08   11.90
  -5  -7   6  164.88   13.10
   5   7  -6  148.29   12.20
  -5   7   6  179.58   13.30
   5  -7  -5 1227.58   88.09
  -5  -7   5 1211.28   87.19
   5   7  -5 1132.99   81.69
  -5   7   5 1231.18   88.29
   5  -7  -4  328.87   23.90
  -5  -7   4  319.37   23.80
   5   7  -4  306.27   23.00
  -5   7   4  324.77   23.60
   5  -7  -3  196.08   14.50
  -5  -7   3  203.58   15.80
   5   7  -3  211.08   16.50
  -5   7   3  201.78   14.90
   5  -7  -2   99.69    7.80
  -5  -7   2   81.59    7.50
   5   7  -2  102.69    9.40
  -5   7   2  107.39    8.30
   5  -7  -1  104.39    8.10
  -5   7   1  112.19    8.60
   5  -7   0   33.20    3.60
  -5  -7   0   39.10    5.60
   5   7   0   39.00    5.80
  -5   7   0   36.00    3.10
   5  -7   1  480.95   34.70
  -5  -7  -1  498.35   36.40
   5   7   1  484.75   35.50
  -5   7  -1  478.95   34.50
  -5  -7  -2   28.90    5.30
   5   7   2   25.10    5.20
   5  -7   3   44.20    4.30
  -5  -7  -3   40.80    5.60
   5   7   3   48.50    6.10
  -5   7  -3   51.59    4.60
   5  -7   4   77.19    6.30
  -5  -7  -4   90.79    8.20
   5   7   4   90.39    8.40
  -5   7  -4   94.29    7.40
   5  -7   5  966.20   69.39
  -5  -7  -5  834.42   60.29
   5   7   5  824.32   59.59
  -5   7  -5  918.21   65.99
   5  -7   6 1217.88   87.39
  -5  -7  -6 1152.68   82.99
   5   7   6 1100.59   79.29
  -5   7  -6 1232.78   88.39
   5  -7   7  224.38   16.50
  -5  -7  -7  245.58   18.60
   5   7   7  257.07   19.40
  -5   7  -7  221.18   16.30
   5  -7   8   49.70    4.60
  -5  -7  -8   46.00    5.80
   5   7   8   38.30    5.80
  -5   7  -8   53.29    4.80
   5  -7   9   27.50    3.50
   5   7   9   16.90    5.20
  -5   7  -9   25.30    3.20
   5  -7  10    2.40    2.80
   5   7  10    5.90    5.30
   5   7  10    2.30    2.30
  -5   7 -10    4.60    2.70
   5  -7  11  114.59    8.90
   5   7  11   86.49    8.50
   5   7  11   88.79    7.00
  -5   7 -11  109.89    8.60
   5  -7  12 1015.10   72.89
   5   7  12  881.81   63.29
   5   7  12  869.51   62.79
  -5   7 -12 1122.99   80.59
   5  -7  13  433.66   31.40
   5   7  13  452.85   32.70
   5   7  13  437.06   32.10
  -5   7 -13  423.46   30.60
   5  -7  14  123.19    9.40
   5   7  14  101.39    7.90
   5   7  14  103.89    9.70
  -5   7 -14  132.99   10.20
   5  -7  15  144.09   10.90
   5   7  15  165.08   13.60
   5   7  15  148.89   11.20
  -5   7 -15  135.59   10.50
   5  -7  16  277.07   20.30
   5   7  16  276.57   21.20
   5   7  16  260.77   19.10
  -5   7 -16  249.68   18.50
   5  -7  17  226.78   16.80
   5   7  17  207.48   15.40
   5   7  17  212.58   16.70
  -5   7 -17  215.08   16.20
   5  -7  18  493.85   35.70
   5   7  18  451.05   32.70
   5   7  18  428.46   31.50
  -5   7 -18  495.25   36.00
   5  -7  19   57.49    5.30
   5   7  19   40.90    4.30
   5   7  19   45.00    6.60
  -5   7 -19   60.99    6.60
   5  -7  20   23.90    3.70
   5   7  20   18.30    3.40
   5   7  20   19.30    5.10
  -5   7 -20   22.20    5.20
   5   7  21   32.90    4.90
   5   7  21   36.80    4.30
   5  -7  22   88.99    7.40
   5   7  22   72.19    6.70
  -5   7 -22   80.59    8.50
   5  -7  23  104.79    8.50
   5   7  23   69.89    6.50
   5   7  23   80.19    7.30
  -5   7 -23   80.89    9.00
   5  -7  24   79.69    7.00
   5   7  24   64.69    6.20
  -5   7 -24   65.99    9.70
   5  -7  25   50.59    5.60
  -5   7 -25   43.10    8.50
   5  -7  26   14.00    4.50
  -5   7 -26    1.30    7.60
   5   9 -26    2.00    7.90
   5   9 -26    0.00    4.70
   5   9 -25   29.50    5.10
   5   9 -25   28.30    7.90
  -5   9  25   30.30    9.10
   5  -9 -24   79.79    6.70
   5   9 -24   79.19    7.60
   5   9 -24   64.89    9.50
  -5   9  24   79.89   10.20
   5  -9 -23   21.10    3.50
   5   9 -23   12.80    7.80
   5   9 -23   18.70    4.50
  -5   9  23   20.80    7.80
   5  -9 -22  469.65   34.00
   5   9 -22  431.86   31.60
   5   9 -22  400.36   30.20
  -5   9  22  477.75   35.30
   5  -9 -21  178.28   13.40
   5   9 -21  149.88   13.30
   5   9 -21  155.28   12.10
  -5   9  21  185.38   14.70
   5  -9 -20  585.24   42.30
   5   9 -20  565.34   40.90
   5   9 -20  634.44   46.50
  -5   9  20  619.94   45.00
   5  -9 -19    5.10    3.20
   5   9 -19    6.10    6.50
   5   9 -19   13.40    3.60
  -5   9  19    6.70    4.30
   5  -9 -18    2.10    3.20
   5   9 -18   -3.70    7.10
   5   9 -18    0.70    3.20
  -5   9  18    2.10    3.80
   5  -9 -17   10.70    3.60
   5   9 -17   23.70    7.10
   5   9 -17   21.70    3.80
  -5   9  17   10.60    3.40
   5  -9 -16   51.09    5.20
   5   9 -16   75.39    6.60
   5   9 -16   71.79    8.70
  -5   9  16   57.09    5.40
   5  -9 -15  823.62   59.29
   5   9 -15  753.22   54.19
   5   9 -15  879.91   63.89
  -5   9  15  879.91   63.19
   5  -9 -14  339.97   24.80
   5   9 -14  378.66   27.40
   5   9 -14  430.66   32.10
  -5   9  14  362.36   26.30
   5  -9 -13   34.60    4.10
   5   9 -13   25.30    3.40
   5   9 -13   26.60    6.50
  -5   9  13   36.10    3.90
   5  -9 -12    2.70    3.00
   5   9 -12    9.40    6.40
   5   9 -12    8.90    2.80
  -5   9  12    7.40    3.10
   5  -9 -11   47.40    4.70
   5   9 -11   41.90    7.20
   5   9 -11   46.20    4.40
  -5   9  11   48.30    4.60
   5  -9 -10    5.60    3.10
   5   9 -10    6.90    2.70
   5   9 -10   15.40    6.80
  -5   9  10    4.10    2.90
   5  -9  -9   51.19    5.00
   5   9  -9   41.10    4.30
   5   9  -9   41.90    7.30
  -5   9   9   53.19    4.80
   5  -9  -8   77.99    6.70
   5   9  -8   58.29    7.70
  -5   9   8   74.19    6.20
   5  -9  -7   58.89    5.50
  -5   9   7   56.49    5.00
   5  -9  -6  287.87   21.20
   5   9  -6  242.58   17.80
   5   9  -6  251.17   19.40
  -5   9   6  274.57   20.00
   5  -9  -5   51.59    5.10
   5   9  -5   61.99    5.50
   5   9  -5   53.99    7.60
  -5   9   5   64.19    5.60
   5  -9  -4 3277.17  234.68
   5   9  -4 3222.88  231.08
   5   9  -4 3089.29  221.18
  -5   9   4 3163.98  226.58
   5  -9  -3 1045.60   75.09
   5   9  -3  885.41   63.59
   5   9  -3  922.31   66.89
  -5   9   3 1029.10   73.89
   5  -9  -2    4.80    3.30
  -5   9   2    5.20    2.70
   5  -9  -1    1.60    3.30
   5   9  -1    0.70    2.80
   5   9  -1    0.60    5.50
  -5   9   1    0.50    2.80
   5  -9   0   26.00    3.90
   5   9   0   27.10    6.40
   5   9   0   28.70    3.60
  -5   9   0   23.90    3.30
   5  -9   1   30.00    4.10
   5   9   1   19.30    3.20
   5   9   1   17.10    6.00
  -5   9  -1   20.00    3.10
   5  -9   2  286.77   21.10
   5   9   2  226.58   17.90
   5   9   2  239.28   17.60
  -5   9  -2  282.87   20.70
   5  -9   3   56.79    5.40
   5   9   3   36.40    6.40
  -5   9  -3   53.89    5.00
   5  -9   4   34.20    4.30
   5   9   4   39.40    6.80
   5   9   4   35.20    3.90
  -5   9  -4   28.30    3.50
   5  -9   5  165.48   12.60
   5   9   5  160.68   13.60
   5   9   5  143.39   10.80
  -5   9  -5  168.38   12.60
   5  -9   6  223.08   16.60
   5   9   6  219.88   16.20
   5   9   6  235.58   18.40
  -5   9  -6  215.88   15.90
   5  -9   7  255.07   18.90
   5   9   7  279.97   21.50
   5   9   7  264.37   19.30
  -5   9  -7  262.57   19.20
   5  -9   8   51.79    5.10
   5   9   8   45.20    4.30
   5   9   8   45.10    6.80
  -5   9  -8   42.60    4.20
   5  -9   9   23.40    3.70
   5   9   9   31.30    3.60
   5   9   9   23.10    5.90
  -5   9  -9   24.50    3.40
   5  -9  10    4.20    3.20
   5   9  10    0.10    5.50
   5   9  10    4.40    2.60
  -5   9 -10    4.20    2.80
   5  -9  11  199.08   14.90
   5   9  11  155.58   11.60
   5   9  11  155.08   12.80
   5  -9  12  244.18   18.00
   5   9  12  210.48   16.50
   5   9  12  205.68   15.10
  -5   9 -12  229.28   16.80
   5   9  13  140.49   10.50
   5   9  13  144.99   12.10
  -5   9 -13  190.28   14.20
   5  -9  14    5.80    3.10
   5   9  14   10.80    6.00
   5   9  14    3.20    2.70
  -5   9 -14    0.40    3.10
   5  -9  15   -1.20    3.00
   5   9  15    1.00    2.80
   5   9  15   -5.00    5.90
  -5   9 -15    1.20    3.30
   5  -9  16  177.98   13.40
   5   9  16  144.99   12.40
   5   9  16  142.49   10.80
  -5   9 -16  176.98   13.50
   5  -9  17    0.30    3.10
   5   9  17   -0.10    2.60
   5   9  17   -2.80    6.00
  -5   9 -17   -0.50    3.70
   5  -9  18   72.39    6.30
   5   9  18   77.09    8.60
   5   9  18   76.09    6.40
  -5   9 -18   66.79    6.30
   5  -9  19   36.10    4.20
   5   9  19   30.50    6.60
   5   9  19   33.50    4.00
  -5   9 -19   34.40    4.80
   5  -9  20   60.09    5.60
   5   9  20   58.49    7.50
   5   9  20   58.19    5.70
  -5   9 -20   53.39    5.90
   5  -9  21   53.89    5.30
   5   9  21   37.90    6.80
   5   9  21   43.10    5.10
  -5   9 -21   52.29    6.20
   5  -9  22  124.99    9.80
   5   9  22   90.69    8.10
   5   9  22   89.69    9.40
  -5   9 -22  106.79    9.80
   5  -9  23   66.89    6.40
   5   9  23   48.00    6.20
  -5   9 -23   58.49    8.10
   5  -9  24   41.80    5.10
   5   9  24   26.90    5.70
   5   9  24   25.80    5.90
  -5   9 -24   31.80    7.50
   5  -9  25    2.90    4.50
  -5   9 -25    3.50    7.30
   5  11 -25   12.60    9.10
   5  11 -25   18.00    5.10
   5 -11 -24   70.99    6.60
   5  11 -24   64.09   10.30
   5  11 -24   71.59    7.20
  -5  11  24   84.29   10.10
   5 -11 -23   14.20    3.80
   5  11 -23   17.10    8.10
   5  11 -23   18.20    4.90
  -5  11  23   26.40    7.30
   5 -11 -22   22.90    4.10
   5  11 -22   27.80    7.60
   5  11 -22   23.80    4.90
  -5  11  22   27.50    6.70
   5 -11 -21   24.10    4.20
   5  11 -21   23.40    4.60
   5  11 -21   16.40    7.50
  -5  11  21   28.00    5.50
   5 -11 -20   30.10    4.40
   5  11 -20   31.40    4.90
   5  11 -20   36.90    8.30
  -5  11  20   29.60    4.70
   5 -11 -19  136.09   10.70
   5  11 -19  118.99    9.70
   5  11 -19  122.39   12.00
  -5  11  19  140.29   11.00
   5 -11 -18   44.90    4.90
   5  11 -18   53.09    8.20
   5  11 -18   46.80    5.20
  -5  11  18   41.20    4.90
   5 -11 -17   17.00    3.80
   5  11 -17    0.10    7.10
  -5  11  17   16.60    3.80
   5 -11 -16   25.20    3.90
   5  11 -16   16.70    3.80
   5  11 -16   16.30    7.00
  -5  11  16   28.70    4.20
   5 -11 -15   16.50    3.80
   5  11 -15   12.10    3.50
   5  11 -15    7.10    6.80
  -5  11  15   19.50    3.60
   5 -11 -14  145.89   11.40
   5  11 -14  123.79   11.60
   5  11 -14  115.99    9.20
  -5  11  14  155.98   11.80
   5 -11 -13   79.49    6.90
   5  11 -13   69.29    6.10
   5  11 -13   77.89    9.10
  -5  11  13   73.29    6.20
   5 -11 -12   24.80    4.20
   5  11 -12    9.70    3.30
   5  11 -12   15.50    7.00
  -5  11  12   22.00    3.30
   5 -11 -11    5.10    3.50
   5  11 -11    7.20    6.80
   5  11 -11    3.40    3.50
  -5  11  11    0.90    2.90
   5 -11 -10   64.59    6.10
   5  11 -10   60.49    8.40
   5  11 -10   59.69    5.70
  -5  11  10   68.69    6.10
   5 -11  -9    0.30    3.60
   5  11  -9   -2.90    3.00
   5  11  -9    2.80    7.10
  -5  11   9   -0.80    3.30
   5 -11  -8   63.89    6.10
   5  11  -8   74.39    9.10
   5  11  -8   61.99    5.60
  -5  11   8   65.99    5.80
   5 -11  -7  527.35   38.30
   5  11  -7  470.05   34.10
   5  11  -7  515.75   38.30
  -5  11   7  511.45   37.00
   5 -11  -6    5.40    3.60
   5  11  -6   -2.10    7.60
   5  11  -6    1.20    3.20
  -5  11   6    5.60    3.10
   5 -11  -5  608.34   44.00
   5  11  -5  543.45   39.30
   5  11  -5  603.14   44.50
  -5  11   5  604.04   43.60
   5 -11  -4  148.79   11.70
   5  11  -4  120.89   11.90
  -5  11   4  155.98   11.90
   5 -11  -3  538.45   39.10
   5  11  -3  585.74   43.30
  -5  11   3  520.75   37.60
   5 -11  -2  168.98   13.00
   5  11  -2  157.78   13.90
  -5  11   2  174.78   13.20
   5 -11  -1    6.20    3.90
   5  11  -1   14.80    6.40
  -5  11   1    9.40    3.30
   5 -11   0  105.49    8.80
   5  11   0  111.69    9.00
   5  11   0  108.89   11.10
   5  11   1   28.60    4.10
   5  11   1   29.20    7.40
   5 -11   2  103.49    8.60
   5  11   2   93.79    7.80
   5  11   2   98.89   10.60
   5 -11   3  442.06   32.20
   5  11   3  414.86   31.20
   5  11   3  391.36   28.50
   5 -11   4   76.89    6.90
   5  11   4   57.79    8.40
  -5  11  -4   75.79    6.40
   5 -11   5  287.17   21.20
   5  11   5  262.07   19.30
   5  11   5  263.17   20.70
  -5  11  -5  286.77   21.00
   5 -11   6  222.08   16.70
   5  11   6  166.98   12.60
   5  11   6  174.08   14.60
  -5  11  -6  211.38   15.70
   5 -11   7   24.30    4.20
   5  11   7    9.60    7.00
  -5  11  -7   25.80    3.60
   5 -11   8   30.40    4.40
   5  11   8   41.50    4.50
   5  11   8   46.10    8.00
  -5  11  -8   29.20    3.90
   5 -11   9   12.50    3.60
   5  11   9    5.40    6.50
   5  11   9   10.70    3.20
  -5  11  -9   12.30    3.10
   5 -11  10   17.50    3.80
   5  11  10   29.90    3.80
   5  11  10   28.90    6.80
  -5  11 -10   17.70    3.30
   5 -11  11  291.47   21.50
   5  11  11  274.27   21.10
   5  11  11  251.67   18.50
  -5  11 -11  265.27   19.50
   5 -11  12  706.13   50.89
   5  11  12  677.83   49.30
   5  11  12  665.13   47.90
  -5  11 -12  692.83   49.90
   5 -11  13    3.90    3.10
   5  11  13    0.50    6.20
   5  11  13    2.10    3.10
  -5  11 -13    7.70    3.00
   5 -11  14   32.50    3.90
   5  11  14   33.20    7.10
   5  11  14   28.80    3.80
  -5  11 -14   34.80    4.30
   5 -11  15  116.99    9.20
   5  11  15   98.19    7.90
   5  11  15  100.29   10.10
  -5  11 -15  115.29    9.10
   5 -11  16    6.90    3.00
   5  11  16    3.70    5.80
   5  11  16    3.10    3.10
  -5  11 -16    5.30    3.50
   5 -11  17    6.90    3.10
   5  11  17   11.00    3.30
   5  11  17    8.20    6.50
  -5  11 -17    8.70    3.80
   5 -11  18   94.29    7.70
   5  11  18   88.39    7.50
   5  11  18   85.89    9.50
  -5  11 -18  115.79    9.60
   5 -11  19  110.39    8.80
   5  11  19   87.19    7.50
   5  11  19   94.99   10.20
  -5  11 -19  108.09    9.10
   5 -11  20    2.30    3.30
   5  11  20    5.40    7.60
   5  11  20    6.10    4.00
  -5  11 -20    2.30    4.20
   5 -11  21  112.39    9.00
   5  11  21   87.69   10.20
   5  11  21   90.09    8.20
  -5  11 -21   86.69    7.70
   5 -11  22   54.09    5.30
   5  11  22   47.00    6.00
   5  11  22   40.90    8.70
  -5  11 -22   55.99    6.60
   5 -11  23  106.19    8.50
   5  11  23  101.69    9.20
   5  11  23   86.99   10.80
  -5  11 -23   84.99    8.40
   5 -11  24    1.50    4.30
  -5  11 -24    2.20    6.50
   5  13 -24    2.90    5.70
   5  13 -24   -3.40    8.40
   5 -13 -23   31.00    4.90
   5  13 -23   29.40    9.00
   5  13 -23   33.20    5.60
  -5  13  23   30.00    8.20
   5 -13 -22   51.49    5.40
   5  13 -22   60.29   10.00
   5  13 -22   51.69    5.90
  -5  13  22   57.69    7.50
   5 -13 -21   16.70    3.70
   5  13 -21   17.60    4.40
   5  13 -21   24.60    8.60
  -5  13  21   22.80    5.60
   5 -13 -20   15.60    3.80
   5  13 -20   25.40    4.70
   5  13 -20   29.00    8.80
  -5  13  20   23.70    5.20
   5 -13 -19    3.80    3.70
   5  13 -19   -1.50    3.80
   5  13 -19    3.00    7.50
  -5  13  19    2.00    4.20
   5 -13 -18   -0.70    3.80
   5  13 -18    0.30    7.60
   5  13 -18    1.90    4.10
  -5  13  18    2.80    3.90
   5 -13 -17    0.60    3.80
   5  13 -17   -3.30    7.40
   5  13 -17   -3.90    4.00
  -5  13  17   -0.70    3.70
   5 -13 -16   34.40    4.60
   5  13 -16   20.20    7.10
  -5  13  16   41.70    4.80
   5 -13 -15   74.39    6.70
   5  13 -15   56.39    8.10
   5  13 -15   58.09    6.00
  -5  13  15   71.29    6.10
   5 -13 -14  202.38   15.20
   5  13 -14  170.78   14.50
   5  13 -14  155.68   12.00
  -5  13  14  203.48   15.10
   5 -13 -13  208.38   15.60
   5  13 -13  214.08   17.40
   5  13 -13  187.58   14.30
  -5  13  13  218.78   16.10
   5 -13 -12  236.28   17.50
   5  13 -12  233.98   17.50
   5  13 -12  270.27   21.10
  -5  13  12  251.67   18.40
   5 -13 -11   21.20    3.80
   5  13 -11   14.80    3.40
   5  13 -11   11.70    6.50
  -5  13  11   18.70    3.30
   5 -13 -10  266.17   19.70
   5  13 -10  304.87   23.60
   5  13 -10  260.07   19.20
  -5  13  10  285.37   20.90
   5 -13  -9  109.09    8.90
   5  13  -9  127.29   12.00
   5  13  -9  111.09    8.90
  -5  13   9  119.59    9.50
   5 -13  -8  368.46   27.00
   5  13  -8  347.17   25.40
   5  13  -8  392.66   29.80
  -5  13   8  377.76   27.50
   5 -13  -7    6.80    3.70
   5  13  -7    6.50    7.00
   5  13  -7    1.30    3.60
  -5  13   7    9.00    3.20
   5 -13  -6   23.10    4.30
   5  13  -6   18.80    7.50
   5  13  -6   10.00    3.50
  -5  13   6   16.90    3.50
   5 -13  -5   19.90    4.00
   5  13  -5   15.20    7.60
   5  13  -5   11.90    3.60
  -5  13   5   19.80    3.70
   5 -13  -4   79.89    7.20
   5  13  -4   66.59    9.20
  -5  13   4   76.59    6.60
   5 -13  -3  112.79    9.30
   5  13  -3   98.69   10.80
  -5  13   3  117.99    9.40
   5 -13  -2   39.30    5.10
   5  13  -2   40.30    8.20
  -5  13   2   36.10    4.50
   5 -13  -1   50.09    5.50
   5  13  -1   44.50    8.40
  -5  13   1   47.50    5.00
   5 -13   0   10.90    3.90
   5  13   0   18.20    4.00
   5  13   0   22.00    7.20
   5 -13   1    5.60    3.80
   5  13   1    2.10    3.70
   5  13   1    8.80    6.20
   5  13   2   81.19    7.20
   5  13   2   86.19    9.90
   5 -13   3  164.18   12.70
   5  13   3  148.89   13.20
   5  13   3  136.19   10.70
   5 -13   4  678.73   49.00
   5  13   4  628.74   45.50
   5  13   4  636.44   46.80
  -5  13  -4  669.03   48.30
   5 -13   5   37.90    4.90
   5  13   5   29.50    7.60
   5  13   5   26.40    4.20
  -5  13  -5   46.40    4.80
   5 -13   6    6.70    3.70
   5  13   6   12.90    7.50
   5  13   6    4.80    3.60
  -5  13  -6    6.70    3.20
   5 -13   7  100.29    8.40
   5  13   7   79.69    8.80
   5  13   7   80.19    7.00
  -5  13  -7  102.79    8.30
   5 -13   8   59.69    5.80
  -5  13  -8   59.49    5.50
   5 -13   9   -0.80    3.20
   5  13   9   -1.30    3.40
   5  13   9   -0.30    6.50
  -5  13  -9   -1.20    2.90
   5 -13  10    6.90    3.20
   5  13  10    5.20    2.80
   5  13  10    3.90    6.00
  -5  13 -10    3.80    2.90
   5 -13  11   49.90    4.90
   5  13  11   37.30    4.00
   5  13  11   43.10    7.00
  -5  13 -11   55.69    5.20
   5 -13  12   29.80    3.90
   5  13  12   25.70    6.90
   5  13  12   24.40    3.70
  -5  13 -12   27.10    3.70
   5 -13  13    5.80    2.90
   5  13  13    6.20    6.30
   5  13  13   -0.10    3.20
  -5  13 -13    2.90    3.00
   5 -13  14  137.89   10.60
   5  13  14  112.39    8.90
   5  13  14  130.99   11.90
  -5  13 -14  132.59   10.30
   5 -13  15   61.49    5.70
   5  13  15   57.09    5.70
   5  13  15   60.19    7.90
  -5  13 -15   59.19    5.70
   5 -13  16   40.40    4.40
   5  13  16   33.70    4.30
   5  13  16   38.90    7.30
  -5  13 -16   42.80    4.70
   5 -13  17   -0.50    3.10
   5  13  17    4.20    3.70
   5  13  17    4.60    6.40
  -5  13 -17    4.70    3.40
   5 -13  18   46.50    5.00
   5  13  18   32.90    5.10
   5  13  18   40.00    7.80
  -5  13 -18   44.20    5.10
   5 -13  19   27.70    4.00
   5  13  19   16.70    4.70
   5  13  19   13.60    7.00
  -5  13 -19   25.90    4.60
   5 -13  20   34.00    4.20
   5  13  20   24.70    7.70
   5  13  20   27.40    5.20
  -5  13 -20   38.40    5.30
   5 -13  21   60.19    5.60
   5  13  21   38.80   10.30
   5  13  21   47.80    6.50
  -5  13 -21   63.69    6.80
   5 -13  22   37.90    4.60
   5  13  22   12.80    7.40
  -5  13 -22   28.60    5.60
   5 -15 -21    8.30    4.60
   5  15 -21    7.00    5.40
   5  15 -21   14.70    9.30
  -5  15  21   10.50    5.40
   5 -15 -20   12.60    4.10
   5  15 -20   11.90    8.50
   5  15 -20   13.40    4.50
  -5  15  20   12.20    5.40
   5 -15 -19    1.90    3.60
   5  15 -19    9.00    8.70
   5  15 -19    5.50    4.40
  -5  15  19    7.00    5.20
   5 -15 -18   12.00    3.80
   5  15 -18    7.90    4.30
   5  15 -18    8.70    8.60
  -5  15  18   14.50    5.00
   5 -15 -17    3.50    3.70
   5  15 -17   -0.20    4.30
   5  15 -17   10.60    7.90
  -5  15  17    2.10    4.10
   5 -15 -16   13.70    3.80
   5  15 -16    2.40    7.10
   5  15 -16    4.80    4.30
  -5  15  16   13.20    3.40
   5 -15 -15   64.89    6.20
   5  15 -15   56.99    6.10
   5  15 -15   58.69    8.70
  -5  15  15   63.19    5.60
   5 -15 -14   55.09    5.70
   5  15 -14   46.20    5.50
   5  15 -14   48.90    8.30
  -5  15  14   60.39    5.50
   5 -15 -13  221.58   16.60
   5  15 -13  221.28   18.00
   5  15 -13  192.78   14.70
  -5  15  13  227.28   16.80
   5 -15 -12   29.10    4.30
   5  15 -12   24.00    4.30
   5  15 -12   32.50    7.30
  -5  15  12   25.40    3.70
   5 -15 -11   78.19    6.90
   5  15 -11   62.79    6.10
   5  15 -11   74.09    9.20
  -5  15  11   74.79    6.20
   5 -15 -10   70.29    6.40
   5  15 -10   84.69    9.60
   5  15 -10   71.29    6.60
  -5  15  10   73.29    6.10
   5 -15  -9    1.90    3.40
   5  15  -9    2.60    6.80
   5  15  -9   -0.20    3.50
  -5  15   9   -0.10    3.20
   5 -15  -8   -1.10    3.40
   5  15  -8    1.80    3.30
   5  15  -8   -0.80    6.50
  -5  15   8    0.40    3.00
   5 -15  -7   58.89    5.60
   5  15  -7   40.40    8.00
  -5  15   7   59.59    5.60
   5 -15  -6   17.80    3.70
   5  15  -6   17.80    3.50
   5  15  -6    4.50    7.20
  -5  15   6   12.80    3.40
   5 -15  -5    2.20    3.30
   5  15  -5    4.90    3.60
   5  15  -5    4.90    6.70
  -5  15   5    0.80    3.20
   5 -15  -4  132.09   10.40
   5  15  -4  118.49   11.40
  -5  15   4  145.89   11.30
   5 -15  -3  195.98   14.80
   5  15  -3  208.18   17.00
  -5  15   3  202.58   15.20
   5 -15  -2   -4.70    3.40
   5  15  -2   -3.40    6.30
  -5  15   2    1.10    3.20
   5 -15  -1    0.20    3.20
   5  15  -1    0.00    5.80
   5  15  -1   -0.80    3.60
  -5  15   1   -0.30    3.20
   5 -15   0   26.00    3.90
   5  15   0   26.80    4.30
   5  15   0   26.90    7.20
  -5  15   0   20.30    3.70
   5  15   1   40.20    4.80
   5  15   1   45.60    7.80
   5 -15   2  300.97   22.10
   5  15   2  254.17   19.90
   5  15   2  241.08   18.00
   5 -15   3  127.49   10.00
   5  15   3  148.39   13.00
   5  15   3  140.49   11.00
   5 -15   4   12.80    3.30
   5  15   4   13.30    6.40
   5  15   4   16.00    3.80
  -5  15  -4   13.40    3.30
   5 -15   5  159.88   12.20
   5  15   5  136.99   10.80
   5  15   5  153.18   13.30
  -5  15  -5  160.58   12.20
   5 -15   6  521.95   37.80
   5  15   6  487.75   35.50
   5  15   6  491.55   36.40
  -5  15  -6  512.65   37.10
   5 -15   7   46.20    4.70
   5  15   7   23.70    7.20
  -5  15  -7   46.10    4.50
   5 -15   8   47.00    4.90
   5  15   8   30.10    6.40
  -5  15  -8   43.40    4.60
   5 -15   9    2.00    3.20
   5  15   9   -0.20    3.10
   5  15   9    2.90    5.60
  -5  15  -9    1.70    3.00
   5 -15  10    3.30    3.10
   5  15  10    6.20    6.60
   5  15  10    1.60    3.20
  -5  15 -10    0.50    3.10
   5 -15  11   34.80    4.20
   5  15  11   23.20    6.50
   5  15  11   22.00    3.80
  -5  15 -11   34.50    4.10
   5 -15  12    8.50    3.00
   5  15  12    2.60    6.40
   5  15  12    5.20    3.30
  -5  15 -12    8.10    3.40
   5 -15  13    8.10    2.90
   5  15  13    4.30    3.30
   5  15  13   -2.90    6.70
  -5  15 -13    6.90    3.40
   5 -15  14   53.49    5.20
   5  15  14   47.90    5.40
   5  15  14   41.70    7.50
  -5  15 -14   52.49    5.40
   5 -15  15  124.09    9.70
   5  15  15  117.19   11.70
   5  15  15  111.59    9.10
  -5  15 -15  112.09    9.10
   5 -15  16   50.19    5.00
   5  15  16   41.10    5.40
   5  15  16   53.09    9.20
  -5  15 -16   52.89    5.40
   5 -15  17   12.20    3.20
   5  15  17   17.50    4.40
   5  15  17   10.20    7.40
  -5  15 -17   12.60    3.80
   5 -15  18    1.70    3.10
   5  15  18    3.10    4.50
   5  15  18    3.70    6.90
  -5  15 -18    0.70    3.90
   5 -15  19   17.40    3.60
   5  15  19   12.20    7.00
   5  15  19   10.70    5.20
  -5  15 -19   16.30    4.80
   5 -17 -17   27.50    4.70
  -5  17  17   26.30    5.00
   5 -17 -16   15.00    4.40
   5  17 -16   -2.30    7.00
  -5  17  16   14.30    4.20
   5 -17 -15   -1.20    3.80
   5  17 -15    1.70    7.70
  -5  17  15    5.00    3.60
   5 -17 -14   58.69    5.90
   5  17 -14   56.59    5.90
   5  17 -14   50.99    9.30
  -5  17  14   66.99    6.10
   5 -17 -13   59.89    5.80
   5  17 -13   57.09    9.80
   5  17 -13   56.89    5.80
  -5  17  13   60.89    5.60
   5 -17 -12   13.90    3.90
   5  17 -12   17.80    4.40
   5  17 -12   24.60    7.90
  -5  17  12   18.90    3.50
   5 -17 -11    0.80    3.60
   5  17 -11   -3.20    3.90
   5  17 -11    2.80    6.70
  -5  17  11    1.00    3.10
   5 -17 -10   27.40    4.20
   5  17 -10   38.70    7.20
   5  17 -10   30.60    4.80
  -5  17  10   31.20    3.90
   5 -17  -9    1.80    3.60
   5  17  -9    8.90    6.80
   5  17  -9    1.60    3.90
  -5  17   9    1.40    3.20
   5 -17  -8    1.90    3.40
   5  17  -8   11.60    6.60
   5  17  -8    3.50    3.80
  -5  17   8   -2.30    3.30
   5 -17  -7   13.10    3.50
   5  17  -7   14.70    6.90
   5  17  -7    7.50    4.00
  -5  17   7   15.70    3.80
   5 -17  -6   84.49    7.10
   5  17  -6   78.79    9.40
   5  17  -6   62.89    6.30
  -5  17   6   94.09    7.90
   5 -17  -5   44.10    4.80
   5  17  -5   47.80    8.20
   5  17  -5   40.10    5.20
  -5  17   5   48.30    5.20
   5 -17  -4  281.97   20.80
   5  17  -4  289.27   22.50
  -5  17   4  292.17   21.50
   5 -17  -3   26.30    3.90
   5  17  -3   38.00    7.60
  -5  17   3   19.60    3.60
   5 -17  -2   -1.10    3.10
   5  17  -2    7.80    6.70
  -5  17   2    1.60    3.30
   5 -17  -1   34.80    4.20
   5  17  -1   45.50    7.50
   5  17  -1   39.70    5.20
  -5  17   1   42.90    4.70
   5 -17   0   -0.30    3.10
   5  17   0    1.20    3.90
   5  17   0    1.80    6.40
  -5  17   0    7.00    3.50
   5 -17   1    1.40    3.00
   5  17   1    5.70    4.00
   5  17   1    2.90    6.20
   5  17   2   93.59   10.10
   5  17   2   87.39    7.80
   5  17   3   51.99    5.80
   5  17   3   50.59    8.10
   5 -17   4    9.70    2.70
   5  17   4    3.30    5.90
   5  17   4    8.40    4.10
  -5  17  -4    8.20    3.30
   5  17   5   -0.90    4.00
   5  17   5   -1.60    6.60
  -5  17  -5    0.20    3.30
   5 -17   6   21.60    3.20
   5  17   6   12.90    6.70
   5  17   6   10.00    4.30
  -5  17  -6   12.00    3.50
   5 -17   7    4.50    2.60
   5  17   7   -1.60    6.10
   5  17   7    3.60    3.90
  -5  17  -7    0.80    3.20
   5  17   8    5.20    3.50
   5  17   8   10.80    5.90
  -5  17  -8    4.80    3.30
   5  17   9    7.50    3.80
   5  17   9    0.70    6.00
  -5  17  -9    0.50    3.30
   5  17  10   -2.00    3.70
   5  17  10    1.10    6.60
  -5  17 -10    1.90    3.20
   5  17  11   31.60    7.40
   5  17  11   28.60    4.50
   5  17  12   65.69    9.10
   5  17  12   55.19    5.80
  -5  17 -12   68.49    6.10
   5 -17  14    1.10    2.40
   5  17  14   12.00    6.70
   5  17  14    7.70    4.30
   5  17  15   18.70    7.10
   5  17  15   16.50    4.70
   6   0 -24   31.60    3.50
   6   0 -24   27.00    3.00
   6   0 -23    0.30    2.50
   6   0 -23   -1.20    2.30
   6   0 -22   -0.90    2.50
  -6   0  22   -0.40    4.70
   6   0 -21    1.50    2.80
  -6   0  21   -2.40    5.50
   6   0 -20  355.76   25.80
  -6   0  20  339.77   25.40
   6   0 -19   -0.30    2.80
  -6   0  19   -2.20    5.80
   6   0 -18  229.48   16.90
  -6   0  18  222.38   17.40
   6   0 -17    2.20    3.00
  -6   0  17   -0.90    5.50
   6   0 -16  116.89    9.10
  -6   0  16  120.59   10.70
   6   0 -15    2.10    3.00
  -6   0  15    1.20    5.30
   6   0 -14   33.20    4.10
  -6   0  14   33.90    5.50
   6   0 -13    2.20    3.20
  -6   0  13    3.20    5.00
   6   0 -12  167.68   12.60
  -6   0  12  197.88   15.30
   6   0 -11    4.10    2.90
  -6   0  11   10.00    4.60
   6   0 -10 1463.45  104.99
  -6   0  10 1658.03  118.99
   6   0  -9    1.80    2.90
  -6   0   9    1.10    4.10
   6   0  -8  568.04   41.00
  -6   0   8  626.44   45.40
   6   0  -7    1.80    3.10
  -6   0   7   -1.80    4.60
   6   0  -6  529.15   38.30
  -6   0   6  563.14   40.90
   6   0  -5    2.40    3.30
  -6   0   5   -3.20    4.50
   6   0  -4  125.19    9.80
  -6   0   4  138.19   11.30
   6   0  -3    3.20    3.20
  -6   0   3   -0.30    4.60
   6   0  -2  264.37   19.50
  -6   0   2  293.07   21.80
   6   0   0 1323.77   94.99
  -6   0   0 1414.06  101.59
   6   0   1    4.40    3.10
  -6   0  -1   -0.10    4.40
   6   0   2   16.20    3.20
  -6   0  -2   24.90    5.00
   6   0   3    1.10    2.90
  -6   0  -3   -0.90    4.10
   6   0   4   98.09    7.80
  -6   0  -4  117.99    9.90
   6   0   5    2.30    2.60
  -6   0  -5    4.60    4.60
   6   0   6 3216.08  230.18
  -6   0  -6 3528.35  252.77
   6   0   7   -0.40    2.70
  -6   0  -7    3.60    4.60
   6   0   8  135.19   10.30
  -6   0  -8  140.99   11.40
   6   0   9   -0.10    2.80
  -6   0  -9   -0.50    4.40
   6   0  10  392.66   28.50
  -6   0 -10  401.26   29.40
   6   0  11    0.10    2.90
  -6   0 -11   -2.80    4.70
   6   0  12   86.79    6.90
  -6   0 -12   91.89    8.50
   6   0  13   -0.80    2.50
  -6   0 -13    9.90    5.10
   6   0  14   95.89    7.60
  -6   0 -14   95.29    8.80
   6   0  15    3.50    2.90
  -6   0 -15    6.00    5.50
   6   0  16   80.09    6.70
  -6   0 -16   83.69    8.30
   6   0  17    0.50    3.00
  -6   0 -17    8.00    5.90
   6   0  18  108.59    8.50
  -6   0 -18  106.49    9.90
   6   0  19    1.10    2.90
  -6   0 -19    0.70    5.50
   6   0  20  137.49   10.50
  -6   0 -20  128.49   11.10
   6   0  21   -0.40    3.10
  -6   0 -21    0.60    5.60
   6   0  22   15.20    3.50
  -6   0 -22   18.60    5.30
   6   0  23    0.30    3.20
  -6   0 -23   -4.80    4.60
   6   0  24   12.80    3.80
  -6   0 -24   12.40    4.20
   6   2 -25    7.40    2.60
   6   2 -25    6.10    2.70
   6  -2 -24   31.80    3.50
   6   2 -24   32.70    3.60
   6   2 -24   36.80    4.00
  -6   2  24   35.70    5.50
   6  -2 -23    5.70    2.60
   6   2 -23    2.50    2.50
   6   2 -23    1.00    2.50
  -6   2  23    4.80    4.90
   6  -2 -22   30.30    3.60
   6   2 -22   24.40    3.20
   6   2 -22   26.50    3.70
  -6   2  22   29.40    5.50
   6  -2 -21  141.59   10.70
   6   2 -21  136.39   10.60
   6   2 -21  122.99    9.30
  -6   2  21  118.29   10.50
   6  -2 -20    6.60    3.10
  -6  -2  20    4.90    5.30
   6   2 -20    9.00    3.60
  -6   2  20    6.40    6.20
   6  -2 -19  234.68   17.30
  -6  -2  19  207.68   16.40
   6   2 -19  195.48   14.70
  -6   2  19  229.08   18.10
   6  -2 -18    8.00    2.90
  -6  -2  18    7.00    6.00
   6   2 -18    4.00    3.60
  -6   2  18    2.50    6.10
   6  -2 -17  526.65   38.00
  -6  -2  17  499.75   36.70
   6   2 -17  481.35   34.90
  -6   2  17  543.65   39.80
   6  -2 -16   18.70    3.00
  -6  -2  16   24.10    5.90
   6   2 -16   25.10    4.30
  -6   2  16   10.90    6.00
   6  -2 -15   89.69    7.00
  -6  -2  15   89.29    8.70
   6   2 -15   79.69    7.20
  -6   2  15  105.59    9.70
   6  -2 -14  403.06   29.10
  -6  -2  14  422.06   30.90
   6   2 -14  430.46   31.40
  -6   2  14  435.26   32.00
   6  -2 -13   10.30    2.70
  -6  -2  13   12.20    5.30
   6   2 -13    8.60    4.20
  -6   2  13   15.40    5.00
   6  -2 -12    1.20    2.50
  -6  -2  12    5.00    5.20
   6   2 -12    5.30    4.00
  -6   2  12    6.40    4.80
   6  -2 -11  124.49    9.40
  -6  -2  11  144.19   11.80
   6   2 -11  134.69   10.70
  -6   2  11  140.59   11.40
   6  -2 -10  275.47   20.10
  -6  -2  10  309.37   23.00
   6   2 -10  283.37   21.00
  -6   2  10  302.37   22.40
   6  -2  -9  476.85   34.40
  -6  -2   9  442.96   32.40
   6   2  -9  421.86   30.80
  -6   2   9  518.55   37.70
   6  -2  -8  706.83   50.89
  -6  -2   8  690.53   50.09
   6   2  -8  613.54   44.40
  -6   2   8  737.83   53.29
   6  -2  -7 1731.83  124.09
  -6  -2   7 1856.11  133.29
   6   2  -7 1755.32  125.99
  -6   2   7 1876.21  134.69
  -6  -2   6   21.90    5.00
   6   2  -6   18.60    4.50
   6  -2  -5   63.39    5.50
  -6  -2   5   54.09    6.40
   6   2  -5   50.09    5.70
  -6   2   5   75.19    7.10
   6  -2  -4   46.40    4.40
  -6  -2   4   37.10    5.60
   6   2  -4   29.80    4.90
  -6   2   4   42.90    5.40
   6  -2  -3   22.70    3.20
  -6  -2   3   20.00    5.00
   6   2  -3   14.50    4.30
  -6   2   3   19.80    4.30
   6  -2  -2    6.90    2.60
  -6  -2   2   12.50    4.80
   6   2  -2    8.40    4.00
  -6   2   2   12.70    4.10
   6  -2  -1  373.86   27.10
   6   2  -1  340.17   25.10
  -6   2   1  283.77   21.00
   6  -2   0    3.70    2.60
  -6  -2   0    4.10    4.60
   6   2   0    5.20    4.10
   6  -2   1 1195.48   85.79
  -6  -2  -1 1228.48   88.39
   6   2   1 1133.69   81.59
  -6   2  -1 1237.08   88.89
   6  -2   2  812.92   58.39
  -6  -2  -2  687.83   49.90
   6   2   2  649.54   47.00
  -6   2  -2  866.61   62.39
   6  -2   3  959.40   68.89
  -6  -2  -3 1126.39   81.09
   6   2   3 1022.30   73.59
  -6   2  -3 1019.40   73.39
   6  -2   4  813.42   58.39
  -6  -2  -4  920.01   66.39
   6   2   4  860.51   61.99
  -6   2  -4  901.41   64.99
   6  -2   5  363.66   26.30
  -6  -2  -5  379.96   28.00
   6   2   5  355.96   26.10
  -6   2  -5  417.16   30.40
   6  -2   6   70.49    5.70
  -6  -2  -6   52.39    6.40
   6   2   6   53.69    5.70
   6  -2   7 1324.67   94.99
  -6  -2  -7 1331.47   95.69
   6   2   7 1312.67   94.29
  -6   2  -7 1448.46  103.99
   6  -2   8    2.80    2.20
  -6  -2  -8   -3.00    4.40
   6   2   8    3.40    3.70
  -6   2  -8    5.50    3.80
   6  -2   9  923.61   66.29
  -6  -2  -9 1045.20   75.29
   6   2   9  981.30   70.59
  -6   2  -9 1022.50   73.59
   6  -2  10  164.08   12.20
  -6  -2 -10  188.28   14.80
   6   2  10  175.98   13.40
  -6   2 -10  180.88   14.10
   6  -2  11  168.48   12.50
  -6  -2 -11  158.38   12.80
   6   2  11  131.89   10.30
  -6   2 -11  183.08   14.40
   6  -2  12   58.99    5.00
  -6  -2 -12   50.89    6.30
  -6   2 -12   66.69    7.30
   6  -2  13  112.29    8.60
  -6  -2 -13  134.39   11.20
   6   2  13  114.49    9.00
  -6   2 -13  116.29   10.20
   6  -2  14   -0.20    2.70
  -6  -2 -14    0.00    5.20
   6   2  14    2.10    3.30
  -6   2 -14   -0.70    4.90
   6  -2  15  123.79    9.50
  -6  -2 -15  121.99   10.60
   6   2  15  122.99    9.70
  -6   2 -15  143.99   12.00
   6  -2  16   81.09    6.70
  -6  -2 -16   72.89    8.00
   6   2  16   66.19    5.90
  -6   2 -16   82.29    8.50
   6  -2  17  331.07   24.10
  -6  -2 -17  343.37   25.60
   6   2  17  329.97   24.00
  -6   2 -17  349.87   26.30
   6  -2  18   20.40    3.50
  -6  -2 -18   16.20    5.90
   6   2  18   16.00    3.20
  -6   2 -18   26.80    6.40
   6  -2  19  213.48   15.80
  -6  -2 -19  186.18   14.80
   6   2  19  196.68   14.60
  -6   2 -19  197.28   15.80
   6  -2  20   43.50    4.50
  -6  -2 -20   43.70    6.30
   6   2  20   49.00    4.80
  -6   2 -20   49.50    7.50
   6  -2  21   24.40    3.70
  -6  -2 -21   21.90    4.80
   6   2  21   19.40    3.30
  -6   2 -21   22.40    6.20
   6  -2  22   90.69    7.60
   6   2  22   65.79    5.80
  -6   2 -22   70.09    7.90
   6  -2  23   86.79    7.50
   6   2  23   58.29    5.10
   6   2  23   75.49    6.50
  -6   2 -23   64.69    7.70
   6  -2  24   48.10    5.40
  -6   2 -24   34.20    6.40
   6  -2  25    4.70    3.30
  -6   2 -25   -0.80    5.20
   6   4 -26  231.98   17.20
   6   4 -26  178.88   13.40
   6  -4 -25   -1.00    2.10
   6   4 -25    0.60    3.30
   6   4 -25    0.90    3.40
  -6   4  25    0.30    3.70
   6  -4 -24    4.40    2.80
   6   4 -24    1.60    3.10
   6   4 -24   -1.40    3.60
  -6   4  24    0.90    5.20
   6  -4 -23   66.39    5.70
   6   4 -23   41.70    5.10
   6   4 -23   52.59    4.90
  -6   4  23   51.19    7.20
   6  -4 -22    3.40    2.90
   6   4 -22    0.40    2.90
   6   4 -22    2.60    4.00
  -6   4  22    3.40    5.70
   6  -4 -21    2.60    3.00
   6   4 -21    2.00    2.60
   6   4 -21    5.30    4.50
  -6   4  21    4.40    6.40
   6  -4 -20  382.76   27.80
   6   4 -20  326.37   24.20
   6   4 -20  315.07   22.90
  -6   4  20  372.76   27.90
   6  -4 -19    7.80    3.00
   6   4 -19   16.70    3.00
   6   4 -19    9.40    4.80
  -6   4  19   14.90    6.60
   6  -4 -18  705.93   50.79
   6   4 -18  624.64   45.30
   6   4 -18  636.24   45.80
  -6   4  18  731.23   53.19
   6  -4 -17   52.19    4.80
   6   4 -17   66.59    6.90
  -6   4  17   42.50    7.40
   6  -4 -16    3.80    2.60
  -6  -4  16   -0.80    5.50
   6   4 -16   -1.90    4.80
  -6   4  16    2.10    6.30
   6  -4 -15   11.80    2.70
  -6  -4  15    6.90    5.50
   6   4 -15    4.70    4.80
  -6   4  15    7.90    5.70
   6  -4 -14   20.60    3.00
  -6  -4  14   23.40    5.60
   6   4 -14   23.80    5.50
  -6   4  14   21.40    5.70
   6  -4 -13   42.10    4.10
   6   4 -13   27.80    5.90
  -6   4  13   49.00    6.10
   6  -4 -12   62.09    5.40
   6   4 -12   41.10    6.40
  -6   4  12   60.09    6.40
   6  -4 -11    1.70    2.50
  -6  -4  11   -1.70    5.20
   6   4 -11    3.50    4.90
  -6   4  11    2.70    4.30
   6  -4 -10  360.76   26.10
  -6  -4  10  340.17   25.20
   6   4 -10  329.27   24.40
  -6   4  10  387.96   28.30
   6  -4  -9   13.10    2.50
  -6  -4   9   12.70    5.10
   6   4  -9   10.10    5.00
  -6   4   9   12.00    4.00
   6  -4  -8  232.68   17.00
  -6  -4   8  255.27   19.30
   6   4  -8  231.08   17.60
  -6   4   8  265.07   19.70
   6  -4  -7    9.80    2.50
  -6  -4   7   20.60    5.10
   6   4  -7   17.90    4.80
  -6   4   7    4.80    3.80
   6  -4  -6   87.59    6.90
  -6  -4   6   79.79    7.90
   6   4  -6   76.49    7.50
  -6   4   6   90.69    7.70
   6  -4  -5   37.80    3.70
  -6  -4   5   58.59    6.70
   6   4  -5   41.90    5.70
  -6   4   5   39.70    4.80
   6  -4  -4   45.60    4.20
  -6   4   4   51.19    5.30
   6  -4  -3  145.99   11.00
  -6  -4   3  168.08   13.40
   6   4  -3  145.69   11.70
  -6   4   3  165.38   12.60
   6  -4  -2  540.45   39.00
  -6  -4   2  593.44   43.20
   6   4  -2  552.44   40.20
  -6   4   2  550.64   39.80
   6  -4  -1  255.97   18.70
  -6   4   1  281.07   20.70
   6  -4   0 2009.80  143.99
  -6  -4   0 1961.60  140.89
   6   4   0 1889.81  135.69
   6  -4   1  709.73   50.99
  -6  -4  -1  668.13   48.50
   6   4   1  627.64   45.60
  -6   4  -1  730.63   52.69
   6  -4   2    5.20    2.50
  -6  -4  -2    3.20    4.70
   6   4   2    2.60    4.60
  -6   4  -2    6.80    3.40
   6  -4   3  365.06   26.50
  -6  -4  -3  384.56   28.40
   6   4   3  352.16   26.00
  -6   4  -3  373.86   27.20
   6  -4   4 1147.69   82.29
  -6  -4  -4 1092.29   78.69
   6   4   4  997.90   71.89
  -6   4  -4 1174.58   84.39
   6  -4   5  724.93   52.09
  -6  -4  -5  669.03   48.60
   6   4   5  622.44   45.10
  -6   4  -5  778.12   55.99
   6  -4   6  576.94   41.60
  -6  -4  -6  550.64   40.10
   6   4   6  522.55   38.10
  -6   4  -6  669.73   48.30
   6  -4   7   69.79    5.70
  -6  -4  -7   87.29    8.30
   6   4   7   85.19    7.80
  -6   4  -7   79.59    7.10
   6  -4   8  867.91   62.29
  -6  -4  -8  825.82   59.69
   6   4   8  825.22   59.59
  -6   4  -8  950.80   68.39
   6  -4   9   14.50    2.80
  -6  -4  -9   15.50    4.90
   6   4   9   13.80    4.60
  -6   4  -9   12.30    3.90
   6  -4  10  458.35   33.10
  -6  -4 -10  452.15   33.20
   6   4  10  418.66   30.60
  -6   4 -10  482.55   35.10
   6  -4  11   10.40    3.00
  -6  -4 -11   16.90    5.30
   6   4  11   11.30    4.60
  -6   4 -11   10.80    4.40
   6  -4  12   20.20    3.00
  -6  -4 -12   30.40    5.70
   6   4  12   27.50    4.70
  -6   4 -12   17.20    4.30
   6  -4  13  113.69    8.70
  -6  -4 -13  112.39    9.80
   6   4  13  117.29    9.90
  -6   4 -13  121.69   10.10
   6  -4  14   11.60    2.90
  -6  -4 -14   15.90    5.10
   6   4  14   16.40    4.60
  -6   4 -14   12.50    4.30
   6  -4  15   27.90    3.60
  -6  -4 -15   35.10    5.90
   6   4  15   26.00    4.70
  -6   4 -15   33.70    5.70
   6  -4  16  381.86   27.70
  -6  -4 -16  354.16   26.30
   6   4  16  343.37   25.10
  -6   4 -16  406.96   29.90
   6  -4  17    8.60    3.10
  -6  -4 -17    4.30    5.70
   6   4  17    8.30    3.70
  -6   4 -17    3.80    5.90
   6  -4  18  135.69   10.50
  -6  -4 -18  126.99   10.90
   6   4  18  124.99   10.00
  -6   4 -18  144.79   12.80
   6  -4  19    0.00    3.10
  -6  -4 -19    1.50    5.30
   6   4  19    4.90    3.60
  -6   4 -19   -4.40    6.50
   6  -4  20  459.25   33.30
   6   4  20  363.26   26.40
   6   4  20  352.66   25.70
  -6   4 -20  450.35   33.30
   6   4  21   90.19    7.20
   6   4  21   87.29    7.00
   6  -4  22   -4.70    3.70
   6   4  22   -2.30    2.90
   6   4  22   -0.90    2.70
  -6   4 -22   -0.30    6.60
   6  -4  23    3.70    3.90
   6   4  23    3.10    3.20
   6   4  23   -1.40    3.20
  -6   4 -23   -4.80    6.50
   6  -4  24   17.80    4.10
  -6   4 -24   13.00    6.80
   6  -4  25    8.00    4.30
  -6   4 -25    1.40    7.10
   6  -4  26  189.98   14.40
  -6   4 -26  158.38   14.40
   6   6 -26    0.90    4.50
   6   6 -26   -1.20    4.20
  -6   6  26   -0.90    3.90
   6  -6 -25  125.49    9.60
   6   6 -25  141.49   11.20
   6   6 -25  103.69    9.50
  -6   6  25  102.69   10.40
   6  -6 -24   19.00    3.40
   6   6 -24   16.30    6.00
   6   6 -24   26.80    4.50
  -6   6  24   25.30    7.30
   6  -6 -23    3.60    3.40
   6   6 -23    5.30    5.70
   6   6 -23    0.80    3.80
  -6   6  23   -0.60    6.70
   6  -6 -22   55.39    5.40
   6   6 -22   70.89    6.40
   6   6 -22   59.39    7.20
  -6   6  22   44.60    7.90
   6  -6 -21  550.84   39.80
   6   6 -21  517.35   37.90
   6   6 -21  563.54   40.70
  -6   6  21  559.44   41.10
   6  -6 -20   26.90    3.80
   6   6 -20   40.50    4.40
   6   6 -20   39.20    6.70
  -6   6  20   25.70    7.10
   6  -6 -19   19.40    3.50
   6   6 -19   18.90    3.50
   6   6 -19   14.00    6.60
  -6   6  19   13.30    6.80
   6  -6 -18  463.75   33.60
   6   6 -18  442.26   32.80
   6   6 -18  433.46   31.40
  -6   6  18  490.45   36.10
   6  -6 -17  144.79   11.00
   6   6 -17  115.09    8.90
   6   6 -17  127.99   11.60
  -6   6  17  147.99   12.20
   6  -6 -16   31.60    3.90
   6   6 -16   28.30    3.60
   6   6 -16   28.20    6.40
  -6   6  16   34.70    5.60
   6  -6 -15  113.49    8.90
   6   6 -15  111.79    8.60
   6   6 -15  111.09   10.10
  -6   6  15  117.79   10.00
   6  -6 -14    1.50    2.80
   6   6 -14    3.70    2.20
   6   6 -14    1.80    5.50
  -6   6  14    4.80    4.60
   6  -6 -13  113.89    8.90
  -6  -6  13  144.79   12.00
   6   6 -13  129.39   11.30
  -6   6  13  120.89   10.00
   6  -6 -12   18.90    3.20
  -6  -6  12   16.00    6.10
   6   6 -12    5.30    5.70
  -6   6  12   17.20    4.40
   6  -6 -11  158.38   11.90
  -6  -6  11  163.48   13.30
   6   6 -11  148.39   12.50
  -6   6  11  159.28   12.30
   6  -6 -10   21.90    3.40
  -6  -6  10   22.30    6.30
   6   6 -10   30.00    6.60
  -6   6  10   22.30    3.90
   6  -6  -9  958.70   68.89
  -6  -6   9  838.32   60.59
   6   6  -9  850.71   61.59
  -6   6   9  907.61   65.29
   6  -6  -8    5.90    2.60
  -6  -6   8    8.10    5.00
   6   6  -8    4.40    5.20
  -6   6   8    9.80    3.20
   6  -6  -7 1040.00   74.69
  -6  -6   7 1052.59   75.89
   6   6  -7 1075.29   77.59
  -6   6   7 1046.30   75.09
  -6  -6   6   70.09    7.50
   6   6  -6   75.19    7.80
  -6   6   6   52.99    5.00
   6  -6  -5    2.40    2.40
  -6  -6   5    2.80    4.70
   6   6  -5    0.30    5.00
  -6   6   5    0.10    3.00
   6  -6  -4   -3.40    2.40
  -6  -6   4    6.30    4.90
   6   6  -4   -0.20    4.90
  -6   6   4    1.40    3.00
   6  -6  -3  386.36   28.00
  -6  -6   3  408.96   30.20
   6   6  -3  403.56   29.80
  -6   6   3  407.86   29.60
   6  -6  -2    7.60    2.50
  -6  -6   2    8.50    4.90
   6   6  -2    1.40    5.10
  -6   6   2   19.20    3.50
   6  -6  -1 1351.16   96.89
   6   6  -1 1285.77   92.59
  -6   6   1 1469.25  105.39
   6  -6   0    2.20    2.50
  -6  -6   0   -1.80    4.70
   6   6   0   -0.80    4.70
   6  -6   1  547.05   39.50
  -6  -6  -1  536.85   39.20
   6   6   1  523.95   38.30
  -6   6  -1  605.24   43.70
   6  -6   2   47.70    4.40
  -6  -6  -2   43.00    6.00
   6   6   2   45.80    6.10
  -6   6  -2   61.79    5.50
   6  -6   3   48.70    4.50
  -6  -6  -3   63.59    6.90
   6   6   3   60.59    6.80
  -6   6  -3   62.89    5.70
   6  -6   4   88.99    7.10
   6   6   4   78.29    7.80
  -6   6  -4  100.69    8.10
   6  -6   5  122.59    9.40
  -6  -6  -5   96.09    8.80
   6   6   5   97.99    9.00
   6  -6   6  113.79    8.80
  -6  -6  -6   93.39    8.80
   6   6   6   90.89    8.70
   6  -6   7  172.48   12.90
  -6  -6  -7  163.98   13.20
   6   6   7  158.68   12.90
  -6   6  -7  203.08   15.10
   6  -6   8   -0.80    3.00
  -6  -6  -8   -2.80    4.90
   6   6   8   -2.80    5.50
  -6   6  -8   -2.60    2.80
   6  -6   9 1016.90   73.09
  -6  -6  -9  980.20   70.69
   6   6   9  998.30   72.09
  -6   6  -9  964.40   69.29
   6  -6  10    5.10    2.80
  -6  -6 -10    8.70    4.90
   6   6  10   11.60    5.80
  -6   6 -10    4.80    3.30
   6  -6  11  313.47   22.90
  -6  -6 -11  274.77   20.60
   6   6  11  279.27   21.10
  -6   6 -11  322.07   23.50
   6  -6  12  268.87   19.70
  -6  -6 -12  243.08   18.60
   6   6  12  234.28   17.90
  -6   6 -12  263.17   19.30
   6  -6  13   91.49    7.40
  -6  -6 -13   76.59    7.90
   6   6  13   62.89    7.20
  -6   6 -13   86.09    7.20
   6  -6  14   25.70    3.40
  -6  -6 -14   22.40    6.10
   6   6  14   21.30    5.10
  -6   6 -14   30.00    5.00
   6  -6  15  241.68   17.70
   6   6  15  213.48   16.30
  -6   6 -15  266.37   20.00
   6  -6  16  216.48   16.00
   6   6  16  198.78   15.40
   6   6  16  194.58   14.40
  -6   6 -16  230.38   17.70
   6  -6  17  103.09    8.30
   6   6  17   86.29    8.30
   6   6  17   84.69    6.80
  -6   6 -17   97.89    9.20
   6  -6  18  290.17   21.30
   6   6  18  260.07   19.00
   6   6  18  257.07   19.40
  -6   6 -18  326.37   24.50
   6  -6  19  111.49    8.80
   6   6  19   93.99    7.50
   6   6  19   79.59    7.40
  -6   6 -19  110.49    9.90
   6  -6  20   62.69    5.80
   6   6  20   38.20    5.00
   6   6  20   49.20    4.80
  -6   6 -20   45.90    7.20
   6   6  21   60.79    5.60
   6   6  21   55.09    5.90
  -6   6 -21   86.29    9.30
   6  -6  22    2.40    3.70
   6   6  22    1.80    3.50
   6   6  22   -1.30    3.80
  -6   6 -22   -1.70    7.60
   6  -6  23   -0.60    3.90
   6   6  23    3.00    3.90
   6   6  23    2.00    3.60
  -6   6 -23   -2.10    7.80
   6  -6  24   29.60    4.60
   6   6  24   19.80    4.10
   6   6  24   27.60    5.20
  -6   6 -24   32.00    8.70
   6  -6  25   73.99    7.40
  -6   6 -25   47.70    9.70
   6  -8 -26   88.79    7.30
   6   8 -26  104.69   10.80
  -6   8  26   77.89   11.70
   6  -8 -25    2.10    3.40
   6   8 -25    0.90    4.60
   6   8 -25   -5.40    6.80
  -6   8  25   -1.00    9.20
   6  -8 -24   85.09    7.20
   6   8 -24   67.39    9.10
   6   8 -24   80.19    7.60
  -6   8  24   90.79   11.00
   6  -8 -23    3.10    3.40
   6   8 -23   -2.20    7.40
   6   8 -23   -2.20    3.80
  -6   8  23   -6.40    8.30
   6  -8 -22    4.40    3.60
   6   8 -22   -0.30    7.20
   6   8 -22   -0.40    3.70
  -6   8  22   -8.90    8.00
   6  -8 -21   54.49    5.70
   6   8 -21   59.79    5.90
   6   8 -21   58.09    8.40
  -6   8  21   54.19    7.40
   6  -8 -20  102.19    8.40
   6   8 -20   76.39    9.10
   6   8 -20   88.59    7.60
  -6   8  20  101.59    9.00
   6  -8 -19    0.40    3.40
   6   8 -19    1.20    3.40
   6   8 -19    4.50    6.80
  -6   8  19    1.80    4.60
   6  -8 -18  202.58   15.20
   6   8 -18  197.08   14.70
   6   8 -18  202.98   16.70
  -6   8  18  231.08   17.60
   6  -8 -17   17.80    3.80
   6   8 -17    9.40    3.30
   6   8 -17   13.10    6.90
  -6   8  17   15.70    5.00
   6  -8 -16   95.09    7.90
   6   8 -16   88.19    9.60
   6   8 -16   89.99    7.40
  -6   8  16  108.39    9.20
   6  -8 -15   20.60    3.80
   6   8 -15   12.30    6.40
   6   8 -15   13.10    3.10
  -6   8  15   23.00    4.10
   6  -8 -14   12.60    3.30
   6   8 -14   11.80    2.80
   6   8 -14   13.00    6.60
  -6   8  14   12.90    3.40
   6  -8 -13   10.80    3.30
   6   8 -13   11.30    2.80
   6   8 -13   17.90    6.40
  -6   8  13    5.40    3.30
   6  -8 -12    5.00    3.00
   6   8 -12    0.60    6.30
   6   8 -12    3.80    2.60
  -6   8  12    3.50    3.10
   6  -8 -11    1.90    3.10
   6   8 -11    3.80    6.50
   6   8 -11    0.20    2.50
  -6   8  11    0.10    3.40
   6  -8 -10  314.57   23.00
   6   8 -10  283.37   20.70
   6   8 -10  293.77   22.60
  -6   8  10  341.07   24.90
   6  -8  -9   44.20    4.70
   6   8  -9   41.00    4.10
   6   8  -9   33.70    7.70
  -6   8   9   44.30    4.90
   6  -8  -8  390.86   28.50
   6   8  -8  386.56   28.00
   6   8  -8  416.66   31.10
  -6   8   8  426.66   31.00
   6  -8  -7    2.80    3.20
   6   8  -7   -0.90    2.50
   6   8  -7    3.20    6.80
  -6   8   7    7.70    3.40
   6  -8  -6  429.56   31.20
   6   8  -6  458.55   34.10
  -6   8   6  446.06   32.30
   6  -8  -5  298.77   21.90
  -6  -8   5  223.98   17.60
   6   8  -5  231.08   18.60
   6  -8  -4  845.12   60.79
  -6  -8   4  778.32   56.59
   6   8  -4  747.83   54.49
  -6   8   4  923.61   66.39
   6  -8  -3   76.39    6.70
  -6  -8   3   88.19    9.30
   6   8  -3   91.89    9.70
  -6   8   3   85.09    7.10
   6  -8  -2  259.57   19.20
   6   8  -2  228.18   18.20
  -6   8   2  278.37   20.50
   6  -8  -1   32.30    4.20
  -6  -8   1   47.60    7.20
   6   8  -1   48.90    7.20
  -6   8   1   36.50    4.30
   6  -8   0  122.29    9.60
  -6  -8   0  108.79   10.40
   6   8   0   89.89    8.90
   6  -8   1   21.40    3.70
  -6  -8  -1    4.90    6.10
   6   8   1   10.60    6.20
  -6   8  -1   24.20    3.80
   6  -8   2  492.95   35.70
  -6  -8  -2  541.15   39.70
   6   8   2  480.75   35.40
  -6   8  -2  537.35   38.90
   6  -8   3   62.49    5.80
  -6  -8  -3   53.09    7.40
   6   8   3   53.79    7.60
  -6   8  -3   76.29    6.60
   6  -8   4  148.89   11.50
  -6  -8  -4  189.28   15.20
   6   8   4  178.48   14.80
  -6   8  -4  156.88   12.00
   6  -8   5   26.40    3.90
  -6  -8  -5   28.70    6.30
   6   8   5   30.50    6.80
  -6   8  -5   27.60    3.70
   6  -8   6  419.16   30.50
  -6  -8  -6  401.06   29.70
   6   8   6  386.56   28.90
  -6   8  -6  451.25   32.80
   6  -8   7   37.10    4.40
  -6  -8  -7   27.20    5.80
   6   8   7   23.10    6.40
   6  -8   8  415.76   30.20
   6   8   8  393.56   29.30
  -6   8  -8  447.86   32.50
   6  -8   9   96.29    7.90
   6   8   9   88.29    9.00
   6   8   9   88.19    7.10
  -6   8  -9  110.09    8.80
   6  -8  10  147.39   11.40
   6   8  10  144.89   11.00
   6   8  10  135.69   11.80
  -6   8 -10  144.49   11.10
   6  -8  11  144.69   11.10
   6   8  11  132.79   11.70
   6   8  11  136.09   10.20
  -6   8 -11  150.98   11.60
   6  -8  12   10.80    3.30
   6   8  12   14.60    2.60
   6   8  12   11.20    5.80
  -6   8 -12    7.30    3.10
   6  -8  13    2.70    3.10
   6   8  13   12.60    5.90
   6   8  13    9.20    2.80
  -6   8 -13    5.50    3.50
   6  -8  14    6.20    3.10
   6   8  14    7.20    5.90
   6   8  14    4.20    2.50
  -6   8 -14    7.40    3.50
   6  -8  15  102.59    8.20
   6   8  15   70.89    8.30
  -6   8 -15   89.19    7.80
   6  -8  16  225.08   16.70
   6   8  16  181.18   14.70
  -6   8 -16  224.18   16.90
   6  -8  17  130.29   10.10
   6   8  17  110.49    8.60
   6   8  17  107.49    9.90
  -6   8 -17  114.99    9.60
   6  -8  18   13.90    3.40
   6   8  18   12.50    3.10
   6   8  18    7.10    5.20
  -6   8 -18   24.50    5.30
   6  -8  19   28.60    4.20
   6   8  19   20.00    3.30
   6   8  19   18.10    5.40
  -6   8 -19   32.80    6.10
   6  -8  20  100.99    8.40
   6   8  20   81.39    6.80
   6   8  20   75.09    8.00
  -6   8 -20   99.69    9.80
   6  -8  21    0.30    3.50
   6   8  21    3.30    5.30
   6   8  21    1.20    3.50
  -6   8 -21    3.50    6.60
   6  -8  22    3.10    3.70
   6   8  22    3.50    4.70
   6   8  22   -1.50    4.00
  -6   8 -22   -1.40    6.50
   6  -8  23    1.40    4.10
   6   8  23   -1.70    5.00
   6   8  23   -4.40    4.80
  -6   8 -23    2.60    6.70
   6  -8  24    5.80    4.90
   6   8  24    5.00    5.40
   6   8  24    4.80    6.10
  -6   8 -24    2.20    8.20
   6  -8  25    5.50    5.10
  -6   8 -25   -0.50    9.90
   6  10 -26   -4.80    6.50
   6  10 -25   23.10    5.20
   6  10 -25    9.70    9.30
   6 -10 -24   38.60    5.00
   6  10 -24   34.80    5.30
   6  10 -24   24.30    8.80
  -6  10  24   39.40    9.70
   6 -10 -23   78.99    7.30
   6  10 -23   89.59    8.00
   6  10 -23   75.09    9.60
  -6  10  23   77.59    9.60
   6 -10 -22   39.90    5.10
   6  10 -22   35.30    7.80
   6  10 -22   37.10    5.10
  -6  10  22   38.40    7.50
   6 -10 -21   21.80    4.30
   6  10 -21   18.20    7.70
   6  10 -21   17.20    4.30
  -6  10  21   28.70    6.60
   6 -10 -20    4.90    3.80
   6  10 -20    0.30    3.90
   6  10 -20    2.90    7.40
  -6  10  20    4.40    5.80
   6 -10 -19  137.59   10.90
   6  10 -19  123.49   12.00
   6  10 -19  125.89   10.10
  -6  10  19  167.78   13.30
   6 -10 -18  380.86   27.90
   6  10 -18  346.97   25.50
   6  10 -18  372.76   28.20
  -6  10  18  387.46   28.40
   6 -10 -17  174.68   13.40
   6  10 -17  155.78   12.10
   6  10 -17  178.58   15.30
  -6  10  17  173.18   13.20
   6 -10 -16   13.10    3.90
   6  10 -16   34.00    7.70
  -6  10  16   15.40    3.90
   6 -10 -15  139.49   11.00
   6  10 -15  136.89   10.70
   6  10 -15  155.58   13.60
  -6  10  15  151.38   11.70
   6 -10 -14   99.69    8.30
   6  10 -14  133.19   12.30
   6  10 -14  116.79    9.20
  -6  10  14  102.39    8.30
   6 -10 -13    9.30    3.70
   6  10 -13    2.00    6.90
   6  10 -13    2.10    3.20
  -6  10  13    8.60    3.40
   6 -10 -12   35.70    4.50
   6  10 -12   23.60    7.50
   6  10 -12   24.20    3.60
  -6  10  12   39.30    4.60
   6 -10 -11  161.38   12.40
   6  10 -11  173.28   15.30
  -6  10  11  195.48   14.80
   6 -10 -10    3.60    3.60
   6  10 -10   -0.50    2.90
   6  10 -10   -5.30    7.30
  -6  10  10    1.20    3.50
   6 -10  -9  269.77   20.00
   6  10  -9  235.38   19.00
   6  10  -9  219.08   16.30
  -6  10   9  269.07   19.90
   6 -10  -8   58.59    5.80
   6  10  -8   44.10    8.30
  -6  10   8   63.89    5.90
   6 -10  -7  218.58   16.40
   6  10  -7  231.98   17.20
   6  10  -7  255.57   20.40
  -6  10   7  219.08   16.30
   6 -10  -6    3.30    3.70
   6  10  -6    0.60    3.10
   6  10  -6    6.50    7.60
  -6  10   6    5.60    3.20
   6 -10  -5    5.90    3.90
   6  10  -5   14.60    3.40
   6  10  -5   15.40    7.50
  -6  10   5    2.10    3.20
   6 -10  -4   31.50    4.60
   6  10  -4   33.90    8.10
  -6  10   4   36.20    4.30
   6 -10  -3   42.50    5.20
   6  10  -3   25.60    7.90
  -6  10   3   43.20    4.60
   6 -10  -2   64.99    6.50
   6  10  -2   40.50    8.10
  -6  10   2   60.59    5.60
   6 -10  -1  628.54   45.50
   6  10  -1  538.45   39.90
  -6  10   1  625.14   45.10
   6 -10   0    3.70    3.80
   6  10   0    9.20    7.00
   6  10   0   10.80    3.40
   6 -10   1  114.09    9.30
   6  10   1  106.59   10.90
   6  10   1  100.59    8.20
   6 -10   2    2.00    3.70
   6  10   2    4.10    6.80
   6  10   2   -2.70    3.20
   6 -10   3  576.94   41.80
   6  10   3  629.14   46.20
   6  10   3  584.34   42.20
   6 -10   4  207.08   15.60
   6  10   4  216.18   16.10
   6  10   4  248.78   19.80
  -6  10  -4  221.58   16.50
   6 -10   5  201.38   15.30
   6  10   5  214.38   17.40
   6  10   5  203.38   15.20
  -6  10  -5  221.18   16.40
   6 -10   6   36.90    4.50
   6  10   6   41.40    7.70
   6  10   6   50.89    4.90
  -6  10  -6   36.10    4.20
   6 -10   7    6.10    4.00
   6  10   7    3.30    6.70
   6  10   7    1.10    2.90
  -6  10  -7    7.40    3.10
   6 -10   8  148.99   11.60
   6  10   8  138.59   10.60
   6  10   8  149.88   13.10
  -6  10  -8  156.78   11.90
   6 -10   9  556.04   40.20
   6  10   9  557.84   41.10
   6  10   9  540.45   39.00
  -6  10  -9  538.65   38.90
   6 -10  10  467.35   33.90
   6  10  10  377.56   27.40
   6  10  10  382.76   28.70
  -6  10 -10  497.45   36.10
   6 -10  11  156.28   12.00
   6  10  11  124.69    9.60
   6  10  11  142.79   12.40
  -6  10 -11  171.08   13.00
   6 -10  12  218.38   16.30
   6  10  12  193.18   15.50
   6  10  12  193.18   14.30
  -6  10 -12  245.38   18.20
   6 -10  13   10.60    3.40
   6  10  13   10.40    6.70
   6  10  13   13.70    3.20
  -6  10 -13   15.20    4.10
   6 -10  14    2.60    3.10
   6  10  14   -1.10    2.70
   6  10  14    2.50    6.20
  -6  10 -14   -1.50    3.70
   6 -10  15   56.19    5.30
   6  10  15   45.50    7.40
   6  10  15   46.70    4.70
  -6  10 -15   70.39    6.60
   6 -10  16   12.60    3.50
   6  10  16    4.50    3.10
   6  10  16   10.00    6.50
  -6  10 -16    4.40    4.30
   6 -10  17  304.67   22.40
   6  10  17  248.78   19.50
   6  10  17  239.28   17.60
  -6  10 -17  307.77   22.80
   6 -10  18   61.79    5.80
   6  10  18   43.90    4.70
   6  10  18   49.99    7.90
  -6  10 -18   48.70    5.50
   6 -10  19  227.88   16.90
   6  10  19  211.78   17.00
   6  10  19  189.58   14.20
  -6  10 -19  224.88   17.10
   6 -10  20    8.70    3.30
   6  10  20   14.40    4.20
   6  10  20   11.80    6.50
  -6  10 -20    3.20    5.00
   6 -10  21   23.60    4.10
   6  10  21   22.90    5.00
   6  10  21   20.40    7.30
  -6  10 -21   22.00    6.00
   6 -10  22    5.20    3.50
   6  10  22    5.20    8.00
   6  10  22    3.80    4.60
  -6  10 -22    2.90    6.20
   6 -10  23   13.00    4.20
   6  10  23    7.90    5.20
   6  10  23   12.90    8.30
  -6  10 -23   17.30    7.20
   6 -10  24    9.20    4.70
  -6  10 -24    1.60    6.70
   6  12 -24   -5.00    5.20
   6  12 -24    4.70    7.00
   6 -12 -23   11.20    4.20
   6  12 -23   10.80    9.10
   6  12 -23   12.80    4.70
  -6  12  23   13.00    8.80
   6 -12 -22    5.50    4.00
   6  12 -22    3.40    4.40
   6  12 -22    5.10    8.70
  -6  12  22    6.50    7.90
   6 -12 -21    0.70    4.20
   6  12 -21    2.20    4.20
   6  12 -21    3.20    8.20
  -6  12  21    1.90    6.50
   6 -12 -20   61.29    6.10
   6  12 -20   42.10    8.70
   6  12 -20   44.80    5.50
  -6  12  20   55.39    6.80
   6 -12 -19    6.60    3.70
   6  12 -19    6.40    7.10
   6  12 -19    5.90    4.20
  -6  12  19   11.50    4.50
   6 -12 -18   37.60    4.80
   6  12 -18   26.30    7.80
   6  12 -18   28.30    4.30
  -6  12  18   33.00    4.50
   6 -12 -17   13.80    4.10
   6  12 -17   14.20    4.20
   6  12 -17   13.90    7.80
  -6  12  17   16.50    3.90
   6 -12 -16  265.27   19.70
   6  12 -16  236.98   17.70
   6  12 -16  293.57   22.90
  -6  12  16  303.97   22.40
   6 -12 -15    2.20    3.80
   6  12 -15   13.60    4.00
   6  12 -15   22.30    7.20
  -6  12  15    5.70    3.70
   6 -12 -14    4.00    3.70
   6  12 -14   -4.30    3.40
   6  12 -14    4.80    6.90
  -6  12  14   -0.20    3.40
   6 -12 -13   15.60    3.80
   6  12 -13    6.10    7.00
   6  12 -13   15.00    3.60
  -6  12  13   16.20    3.60
   6 -12 -12   16.10    3.80
   6  12 -12    2.60    6.80
   6  12 -12    8.20    3.20
  -6  12  12   12.30    3.20
   6 -12 -11   12.40    3.90
   6  12 -11   11.00    3.40
   6  12 -11    6.90    7.10
  -6  12  11   11.90    3.50
   6 -12 -10  930.21   66.99
   6  12 -10  913.71   66.49
   6  12 -10  815.92   58.79
  -6  12  10  949.90   68.29
   6 -12  -9    3.00    3.90
   6  12  -9   13.80    7.50
   6  12  -9    4.30    3.40
  -6  12   9    1.10    3.30
   6 -12  -8   24.30    4.30
   6  12  -8   22.70    4.00
   6  12  -8   24.40    7.80
  -6  12   8   27.70    3.90
   6 -12  -7   24.30    4.40
   6  12  -7   26.50    4.10
   6  12  -7   24.50    7.60
  -6  12   7   30.10    4.00
   6 -12  -6  154.28   12.10
   6  12  -6  166.18   12.70
   6  12  -6  183.28   15.70
  -6  12   6  159.38   12.20
   6 -12  -5    4.50    3.80
   6  12  -5    2.30    7.20
   6  12  -5    5.30    3.40
  -6  12   5    1.30    3.20
   6 -12  -4   28.20    4.70
   6  12  -4   34.40    7.90
  -6  12   4   25.60    3.80
   6 -12  -3   16.60    4.20
   6  12  -3   15.70    7.30
  -6  12   3   23.70    3.80
   6 -12  -2  144.79   11.50
   6  12  -2  120.99   11.80
  -6  12   2  148.79   11.50
   6 -12  -1    7.40    4.00
   6  12  -1    8.30    7.20
  -6  12   1    7.50    3.50
   6 -12   0  530.95   38.60
   6  12   0  463.55   33.70
   6  12   0  486.65   36.30
   6 -12   1   -0.70    3.80
   6  12   1   -6.10    7.30
   6  12   1   -2.70    3.70
   6 -12   2  212.48   16.00
   6  12   2  221.48   17.80
   6  12   2  210.28   15.80
   6 -12   3    2.90    3.80
   6  12   3    0.70    3.50
   6  12   3    5.10    7.40
   6 -12   4   42.20    5.00
   6  12   4   29.20    7.90
  -6  12  -4   47.40    4.90
   6 -12   5    7.20    3.90
   6  12   5   17.20    7.30
   6  12   5   14.40    3.70
  -6  12  -5    8.60    3.30
   6 -12   6   69.69    6.50
   6  12   6   56.69    8.30
   6  12   6   57.09    5.70
  -6  12  -6   76.59    6.60
   6 -12   7   79.19    7.10
   6  12   7   55.59    8.10
  -6  12  -7   79.19    6.80
   6 -12   8   23.30    4.10
   6  12   8   30.90    4.00
   6  12   8   31.80    7.30
  -6  12  -8   27.20    3.80
   6 -12   9  166.08   12.70
   6  12   9  121.19    9.60
   6  12   9  134.69   12.20
  -6  12  -9  152.48   11.60
   6 -12  10  297.87   21.90
   6  12  10  238.28   19.00
  -6  12 -10  299.87   21.90
   6 -12  11    7.30    3.30
   6  12  11   11.60    2.90
   6  12  11   10.70    6.10
  -6  12 -11   12.70    3.30
   6 -12  12   64.69    5.90
   6  12  12   50.79    5.00
   6  12  12   58.69    7.70
  -6  12 -12   58.49    5.50
   6 -12  13    5.40    3.20
   6  12  13    9.70    6.20
   6  12  13    1.40    3.10
  -6  12 -13    9.10    3.80
   6 -12  14   13.80    3.50
   6  12  14   12.50    3.20
   6  12  14   17.00    6.50
  -6  12 -14   18.30    4.00
   6 -12  15    8.70    3.50
   6  12  15    4.30    3.40
   6  12  15    7.80    6.50
  -6  12 -15   10.10    3.80
   6 -12  16  131.29   10.20
   6  12  16   99.19   10.30
   6  12  16  101.09    8.10
   6 -12  17   -0.90    3.20
   6  12  17   -4.40    6.60
   6  12  17   -3.30    3.50
  -6  12 -17   -1.20    4.10
   6 -12  18  156.48   12.00
   6  12  18  143.99   11.50
   6  12  18  137.89   12.50
  -6  12 -18  155.98   12.20
   6 -12  19    8.10    3.50
   6  12  19    5.50    6.60
   6  12  19    6.00    4.40
  -6  12 -19    3.40    4.40
   6 -12  20   28.20    4.10
   6  12  20   18.90    4.90
   6  12  20   15.60    7.30
  -6  12 -20   23.10    5.20
   6 -12  21   -1.90    3.50
   6  12  21    0.10    9.10
   6  12  21   -1.50    5.50
  -6  12 -21   -7.10    5.10
   6 -12  22   14.70    4.10
   6  12  22    3.70    7.20
  -6  12 -22    6.70    5.60
   6  14 -21    2.50    4.80
   6  14 -21    3.90    8.40
  -6  14  21    4.10    5.50
   6 -14 -20    0.30    4.40
   6  14 -20    1.10    8.20
   6  14 -20    2.90    4.10
  -6  14  20    5.10    5.30
   6 -14 -19   25.90    4.80
   6  14 -19   14.80    4.40
   6  14 -19   20.60    8.80
  -6  14  19   22.60    5.10
   6 -14 -18   -0.10    4.00
   6  14 -18    2.40    8.60
   6  14 -18    3.50    4.20
  -6  14  18    0.20    4.70
   6 -14 -17  184.28   14.10
   6  14 -17  161.88   12.80
   6  14 -17  184.48   15.90
  -6  14  17  210.68   15.90
   6 -14 -16    4.40    4.00
   6  14 -16    6.10    4.20
   6  14 -16    0.20    7.40
  -6  14  16    7.30    3.90
   6 -14 -15   24.10    4.20
   6  14 -15   21.50    4.40
   6  14 -15   33.60    7.80
  -6  14  15   22.90    4.00
   6 -14 -14   -0.10    3.70
   6  14 -14    0.10    6.90
   6  14 -14   -3.80    3.70
  -6  14  14   -3.60    3.70
   6 -14 -13   59.49    5.90
   6  14 -13   34.90    8.40
  -6  14  13   63.99    5.90
   6 -14 -12   -1.50    3.50
   6  14 -12   -8.00    6.70
   6  14 -12    0.30    3.50
  -6  14  12    0.00    2.90
   6 -14 -11  305.97   22.50
   6  14 -11  271.17   20.00
   6  14 -11  305.57   23.60
  -6  14  11  335.67   24.40
   6 -14 -10  208.08   15.70
   6  14 -10  255.27   20.50
   6  14 -10  226.38   16.80
  -6  14  10  208.48   15.40
   6 -14  -9    7.20    3.80
   6  14  -9    6.70    3.30
   6  14  -9    9.80    7.00
  -6  14   9    4.40    3.10
   6 -14  -8   10.60    3.70
   6  14  -8   10.70    3.50
   6  14  -8   18.30    7.40
  -6  14   8    8.70    3.10
   6 -14  -7   86.69    7.50
   6  14  -7   90.09   10.00
   6  14  -7   75.79    6.60
  -6  14   7   81.19    6.80
   6 -14  -6    1.90    3.40
   6  14  -6   -2.40    3.40
   6  14  -6    1.10    6.90
  -6  14   6   -1.00    3.10
   6 -14  -5   18.00    4.00
   6  14  -5   16.10    3.70
   6  14  -5   17.40    7.20
  -6  14   5   14.10    3.40
   6 -14  -4    2.10    3.70
   6  14  -4   -2.60    6.90
  -6  14   4   -1.20    3.10
   6 -14  -3   -0.70    3.50
   6  14  -3    3.10    7.00
  -6  14   3    1.70    3.20
   6 -14  -2    7.10    3.70
   6  14  -2    5.20    6.70
  -6  14   2    6.00    3.30
   6 -14  -1  220.68   16.50
   6  14  -1  170.38   14.50
  -6  14   1  228.58   16.90
   6 -14   0    9.30    3.70
   6  14   0    6.50    3.50
   6  14   0    9.60    6.40
   6 -14   1   55.19    5.60
   6  14   1   60.89    5.80
   6  14   1   72.59    8.90
   6 -14   2    3.90    3.30
   6  14   2    6.50    6.60
   6  14   2    8.20    3.60
   6 -14   3   58.39    5.70
   6  14   3   66.39    6.20
   6  14   3   58.19    7.60
   6 -14   4    0.70    3.50
   6  14   4    0.50    3.60
   6  14   4    3.30    6.70
  -6  14  -4   -0.80    3.20
   6 -14   5  691.63   49.90
   6  14   5  669.23   49.00
   6  14   5  638.74   46.20
  -6  14  -5  710.03   51.19
   6 -14   6   -0.30    3.20
   6  14   6    3.50    6.50
   6  14   6   -1.00    3.50
  -6  14  -6   -1.20    2.90
   6 -14   7   16.60    3.70
   6  14   7   20.00    3.80
   6  14   7   21.60    6.70
  -6  14  -7   15.30    3.20
   6 -14   8    5.70    3.50
   6  14   8    1.00    3.20
   6  14   8    0.60    6.30
  -6  14  -8    6.70    3.00
   6 -14   9   67.09    6.20
   6  14   9   48.30    4.70
   6  14   9   63.49    8.00
  -6  14  -9   66.29    5.80
   6 -14  10   27.10    3.90
   6  14  10   18.50    3.40
   6  14  10   29.20    6.60
  -6  14 -10   27.50    3.90
   6 -14  11   44.70    4.90
   6  14  11   40.10    7.50
   6  14  11   36.00    4.20
  -6  14 -11   49.30    4.90
   6 -14  12   27.30    3.80
   6  14  12   24.60    6.70
   6  14  12   20.00    3.60
  -6  14 -12   27.00    3.90
   6 -14  13   47.90    4.80
   6  14  13   52.89    7.80
   6  14  13   40.50    4.50
  -6  14 -13   48.10    5.10
   6 -14  14    9.10    3.30
   6  14  14    7.00    3.40
   6  14  14    9.10    6.40
  -6  14 -14    5.60    3.70
   6 -14  15   21.10    3.60
   6  14  15   13.90    4.20
   6  14  15    8.70    7.00
  -6  14 -15   17.60    4.10
   6 -14  16    4.60    3.20
   6  14  16    5.70    3.90
   6  14  16    5.30    7.20
  -6  14 -16    3.90    4.30
   6 -14  17   74.09    6.50
   6  14  17   71.39    9.20
  -6  14 -17   90.09    8.10
   6 -14  18   15.40    3.50
   6  14  18   10.00    4.60
   6  14  18   13.90    7.30
  -6  14 -18   14.80    5.00
   6 -14  19   34.90    4.40
   6  14  19   25.40    5.40
   6  14  19   21.20    6.40
  -6  14 -19   33.90    5.50
   6 -16 -18   27.80    5.20
   6  16 -18   19.60    8.30
  -6  16  18   27.80    6.10
   6 -16 -17    8.10    4.50
   6  16 -17   13.50    8.30
  -6  16  17    8.60    5.10
   6 -16 -16   68.59    6.90
   6  16 -16   69.39    9.90
   6  16 -16   85.69    7.30
  -6  16  16   81.69    7.70
   6 -16 -15    3.20    4.10
   6  16 -15   -4.50    8.30
   6  16 -15    9.60    3.70
  -6  16  15    3.00    4.20
   6 -16 -14    2.70    3.90
   6  16 -14    0.80    9.90
   6  16 -14    0.30    3.90
  -6  16  14    5.40    3.70
   6 -16 -13   12.30    4.00
   6  16 -13   19.20    8.50
   6  16 -13    9.70    3.80
  -6  16  13   16.00    3.70
   6 -16 -12    4.80    3.70
   6  16 -12    0.10    4.00
   6  16 -12   -4.80    7.30
  -6  16  12    3.20    3.30
   6 -16 -11    2.40    3.80
   6  16 -11   -3.10    4.10
   6  16 -11    5.50    6.60
  -6  16  11   -0.70    3.20
   6 -16 -10   75.79    6.80
   6  16 -10   61.99    6.20
   6  16 -10   59.09    8.70
  -6  16  10   89.19    7.30
   6 -16  -9   53.79    5.50
   6  16  -9   62.69    8.50
   6  16  -9   60.09    5.90
  -6  16   9   67.59    5.80
   6 -16  -8    3.30    3.30
   6  16  -8    7.30    3.80
   6  16  -8    3.40    7.20
  -6  16   8    5.90    3.40
   6 -16  -7   13.60    3.60
   6  16  -7    7.90    3.50
   6  16  -7    4.30    7.30
  -6  16   7   12.10    3.60
   6 -16  -6   71.89    6.40
   6  16  -6   70.09    6.70
   6  16  -6   67.79    9.10
  -6  16   6   81.49    6.90
   6 -16  -5   -0.20    3.40
   6  16  -5   -0.40    6.50
   6  16  -5   16.40    4.20
  -6  16   5    5.40    3.40
   6 -16  -4   16.80    3.70
   6  16  -4    7.10    6.50
  -6  16   4   16.70    3.70
   6 -16  -3   33.70    4.30
   6  16  -3   34.40    7.00
  -6  16   3   33.40    4.20
   6 -16  -2    9.50    3.40
   6  16  -2    5.70    6.30
  -6  16   2    9.10    3.40
   6 -16  -1   27.20    4.00
   6  16  -1   22.90    5.80
   6  16  -1   22.60    4.10
  -6  16   1   27.20    4.00
   6 -16   0  165.38   12.60
   6  16   0  142.89   11.20
   6  16   0  143.39   12.70
  -6  16   0  169.38   12.90
   6 -16   1    9.50    3.30
   6  16   1    4.90    6.30
   6  16   1    4.00    3.70
   6 -16   2   -4.10    3.00
   6  16   2    7.50    6.20
   6  16   2   -3.00    3.90
   6 -16   3   14.30    3.30
   6  16   3   11.10    6.70
   6  16   3   14.70    4.10
   6 -16   4    2.20    2.90
   6  16   4   -3.00    6.20
   6  16   4    1.40    3.90
  -6  16  -4    4.20    3.50
   6 -16   5   10.90    3.00
   6  16   5    5.20    6.60
   6  16   5    6.00    3.70
  -6  16  -5    4.20    3.50
   6 -16   6    6.30    3.00
   6  16   6    2.30    3.90
   6  16   6    1.30    6.60
  -6  16  -6    3.00    3.40
   6 -16   7   17.20    3.20
   6  16   7   10.30    3.70
   6  16   7    9.90    6.60
  -6  16  -7   11.00    3.40
   6  16   8   70.69    8.40
   6  16   8   66.89    6.00
   6 -16   9   13.70    3.10
   6  16   9    5.00    3.60
   6  16   9    4.40    6.30
  -6  16  -9    1.10    3.00
   6 -16  10   64.99    5.70
   6  16  10   43.90    7.50
  -6  16 -10   59.29    5.60
   6 -16  11   13.00    3.00
   6  16  11    4.10    7.50
   6  16  11    0.00    3.40
  -6  16 -11    2.90    3.40
   6 -16  12   16.30    3.00
   6  16  12    4.70    7.00
   6  16  12    4.40    3.80
  -6  16 -12    3.40    3.20
   6 -16  13   17.90    3.20
   6  16  13    1.70    6.60
  -6  16 -13   23.60    3.70
   6  16  14   -2.60    6.80
   6  16  14   -2.70    3.70
  -6  16 -14   -1.30    3.00
   6 -16  15    5.80    3.40
   6  16  15   -3.60    6.30
   6  16  15    2.70    4.40
  -6  16 -15    4.40    2.90
   6  16  16    5.30    7.40
   6  16  16    4.90    4.80
   6 -18  -9    5.60    3.60
   6 -18  -8   -1.80    3.10
   6 -18  -6    0.40    2.70
  -6  18   6    0.30    3.80
   6 -18  -3    0.10    2.40
  -6  18   3    0.30    3.50
   6 -18  -2   -1.10    2.40
   6  18  -2    0.10    5.00
  -6  18   2   -1.30    3.60
   6 -18  -1    0.50    2.40
   6  18  -1    0.00    5.20
   6 -18   0    0.00    2.30
   6  18   0    3.60    5.30
   6 -18   1    0.80    2.30
   6  18   1   -1.60    4.90
   6  18   2    0.10    5.20
   6  18   3   -1.30    5.00
   6  18   4   -1.70    4.00
   7   1 -26   14.60    3.30
   7   1 -26   14.90    3.40
   7  -1 -25   36.60    3.80
   7  -1 -25   48.70    5.00
   7   1 -25   38.90    4.30
   7   1 -25   34.90    3.90
   7  -1 -24  135.79   10.40
   7   1 -24  120.69    9.20
   7   1 -24  136.49   10.50
  -7   1  24  128.79   11.40
   7  -1 -23   41.50    4.40
   7   1 -23   41.30    4.50
  -7   1  23   36.20    6.40
   7  -1 -22   58.59    5.50
  -7  -1  22   62.19    7.60
   7   1 -22   59.99    5.40
  -7   1  22   51.29    7.30
   7  -1 -21  144.79   11.00
  -7  -1  21  123.69   11.20
   7   1 -21  130.79   10.10
  -7   1  21  141.99   12.40
   7  -1 -20   37.00    4.20
  -7  -1  20   43.80    7.10
   7   1 -20   47.60    4.90
  -7   1  20   42.90    7.40
   7  -1 -19   12.70    3.30
  -7  -1  19   16.90    6.10
   7   1 -19   11.70    4.00
  -7   1  19   13.90    6.60
   7  -1 -18    2.80    2.90
  -7  -1  18    2.20    6.00
   7   1 -18   -0.80    3.60
  -7   1  18    2.80    6.20
   7  -1 -17   -2.30    2.80
  -7  -1  17    3.10    5.90
   7   1 -17    2.20    3.50
  -7   1  17    3.40    6.20
   7  -1 -16   31.00    3.70
  -7  -1  16   42.80    6.80
   7   1 -16   32.20    4.30
  -7   1  16   34.40    6.70
   7  -1 -15   23.60    3.40
  -7  -1  15   31.20    6.60
   7   1 -15   25.70    3.80
  -7   1  15   22.70    6.30
   7  -1 -14  431.86   31.30
  -7  -1  14  410.76   30.40
   7   1 -14  372.26   27.20
  -7   1  14  414.16   30.60
   7  -1 -13  437.46   31.70
  -7  -1  13  387.66   28.70
   7   1 -13  363.96   26.60
  -7   1  13  460.75   33.80
   7  -1 -12    1.40    3.20
  -7  -1  12    1.00    5.60
   7   1 -12    3.30    4.00
  -7   1  12    1.60    5.70
   7  -1 -11  319.57   23.40
  -7  -1  11  337.67   25.20
   7   1 -11  304.37   22.50
  -7   1  11  311.67   23.40
   7  -1 -10  344.47   25.20
  -7  -1  10  374.16   27.70
   7   1 -10  348.97   25.60
  -7   1  10  341.97   25.50
   7  -1  -9  228.18   16.90
  -7  -1   9  213.28   16.40
   7   1  -9  218.18   16.50
  -7   1   9  251.17   19.00
   7  -1  -8   43.60    4.60
  -7  -1   8   31.30    5.60
   7   1  -8   34.90    4.80
  -7   1   8   47.50    6.00
   7  -1  -7  205.08   15.30
  -7  -1   7  191.08   15.00
   7   1  -7  183.88   14.10
  -7   1   7  219.08   16.80
   7  -1  -6   73.39    6.30
  -7  -1   6   89.29    8.50
   7   1  -6   83.29    7.50
  -7   1   6   76.29    7.60
   7  -1  -5  250.27   18.50
  -7  -1   5  255.57   19.40
   7   1  -5  249.88   18.70
  -7   1   5  258.67   19.50
   7  -1  -4  324.07   23.70
  -7  -1   4  418.06   30.70
   7   1  -4  396.26   29.00
  -7   1   4  344.27   25.40
   7  -1  -3   92.49    7.50
  -7  -1   3   88.59    8.30
   7   1  -3   83.99    7.60
  -7   1   3  105.49    9.30
   7  -1  -2  393.56   28.60
  -7  -1   2  452.15   33.20
   7   1  -2  444.26   32.40
  -7   1   2  434.06   31.80
   7  -1  -1    5.00    3.10
   7   1  -1    3.60    4.00
   7  -1   0   54.39    5.10
  -7  -1   0   64.39    6.60
   7   1   0   63.39    6.20
  -7   1   0   63.29    6.70
   7  -1   1  260.97   19.20
  -7  -1  -1  285.37   21.40
   7   1   1  271.17   20.20
  -7   1  -1  277.47   20.80
   7  -1   2  404.46   29.40
  -7  -1  -2  398.56   29.40
   7   1   2  372.76   27.30
  -7   1  -2  437.06   32.10
   7  -1   3  349.67   25.50
  -7  -1  -3  329.07   24.50
   7   1   3  322.97   23.70
  -7   1  -3  381.36   28.10
   7  -1   4  438.66   31.80
  -7  -1  -4  531.65   38.80
   7   1   4  511.95   37.10
  -7   1  -4  446.96   32.80
   7  -1   5  449.26   32.50
  -7  -1  -5  474.15   34.70
   7   1   5  427.26   31.10
  -7   1  -5  479.15   35.10
   7  -1   6  224.18   16.60
  -7  -1  -6  240.58   18.30
   7   1   6  199.78   14.90
  -7   1  -6  227.68   17.50
   7  -1   7  409.16   29.70
  -7  -1  -7  390.86   28.80
   7   1   7  321.87   23.50
  -7   1  -7  423.96   31.10
   7  -1   8  110.69    8.70
  -7  -1  -8  138.49   11.50
   7   1   8  119.89    9.50
  -7   1  -8  106.89    9.80
   7  -1   9   12.60    3.00
  -7  -1  -9   16.10    5.30
   7   1   9    8.50    3.30
  -7   1  -9   15.30    5.50
   7  -1  10    1.30    2.90
  -7  -1 -10    0.70    5.10
   7   1  10    2.30    3.40
  -7   1 -10   -1.90    5.50
   7  -1  11  109.59    8.50
  -7  -1 -11  117.29   10.20
   7   1  11  122.99    9.60
  -7   1 -11  118.99   10.50
   7  -1  12   34.30    3.70
  -7  -1 -12   52.69    6.80
   7   1  12   42.50    4.60
  -7   1 -12   36.30    5.90
   7  -1  13   56.79    5.00
  -7  -1 -13   59.19    7.30
   7   1  13   51.39    5.00
  -7   1 -13   70.99    8.20
   7  -1  14  599.74   43.20
  -7  -1 -14  661.73   48.20
   7   1  14  589.34   42.50
  -7   1 -14  678.93   49.50
   7  -1  15  106.59    8.30
  -7   1 -15  125.89   11.40
   7  -1  16  111.39    8.80
  -7  -1 -16  109.29   10.30
   7   1  16  107.99    8.50
  -7   1 -16  113.19   10.80
   7  -1  17    4.00    2.90
  -7  -1 -17    1.40    6.10
   7   1  17    4.80    3.10
  -7   1 -17    9.10    6.40
   7  -1  18  126.99    9.80
  -7  -1 -18  111.79   10.70
   7   1  18  115.09    9.00
  -7   1 -18  129.69   12.20
   7  -1  19   15.20    3.20
  -7  -1 -19    5.00    6.20
   7   1  19    9.50    3.40
  -7   1 -19   11.80    6.70
   7  -1  20  199.38   14.90
  -7  -1 -20  192.38   15.60
   7   1  20  191.88   14.40
  -7   1 -20  200.08   16.50
   7  -1  21    1.40    3.70
  -7  -1 -21    5.20    5.90
   7   1  21   -0.40    3.30
  -7   1 -21   -2.10    6.90
   7  -1  22   91.59    7.80
  -7  -1 -22   84.39    8.80
   7   1  22  106.29    8.70
  -7   1 -22   91.59    9.70
   7  -1  23   89.79    7.90
  -7  -1 -23   75.89    8.30
   7   1  23   92.09    7.90
  -7   1 -23   82.19    9.50
   7  -1  24   63.89    6.70
  -7  -1 -24   57.59    7.20
   7   1  24   59.69    6.40
  -7   1 -24   48.50    7.60
   7  -1  25   12.50    4.90
   7   1  25    1.50    4.40
   7   1  25    3.30    3.60
  -7   1 -25    8.20    6.30
   7   3 -27   77.29    7.10
   7   3 -27   76.49    6.80
   7  -3 -26    2.70    3.50
   7   3 -26    1.00    3.70
   7   3 -26    5.40    3.60
   7  -3 -25   50.49    5.40
   7   3 -25   41.40    4.70
   7   3 -25   38.70    4.50
  -7   3  25   42.30    7.50
   7  -3 -24   25.90    4.00
   7   3 -24   19.40    4.20
   7   3 -24   19.60    3.50
  -7   3  24   25.70    6.60
   7  -3 -23    5.10    3.30
   7   3 -23    1.30    2.80
   7   3 -23    2.90    4.10
  -7   3  23    6.20    6.20
   7  -3 -22   77.09    6.50
   7   3 -22   62.49    6.40
   7   3 -22   64.09    5.70
  -7   3  22   64.59    8.70
   7  -3 -21   81.09    6.80
   7   3 -21   69.59    6.00
   7   3 -21   71.29    6.90
  -7   3  21   74.69    9.00
   7  -3 -20   16.20    3.40
  -7  -3  20   12.10    5.50
   7   3 -20   11.00    4.10
  -7   3  20   15.80    6.70
   7  -3 -19    6.60    3.20
  -7  -3  19   14.20    5.30
   7   3 -19   14.50    4.90
  -7   3  19    5.30    6.80
   7  -3 -18    5.00    3.10
  -7  -3  18    6.50    5.20
   7   3 -18    5.60    4.50
  -7   3  18    6.20    6.80
   7  -3 -17   14.70    3.40
  -7  -3  17   15.30    5.30
   7   3 -17    9.60    4.90
  -7   3  17   11.40    6.20
   7  -3 -16   16.90    3.20
  -7  -3  16   16.10    5.00
   7   3 -16   17.60    5.10
  -7   3  16   16.50    6.40
   7  -3 -15   88.99    7.20
  -7  -3  15   72.49    7.60
   7   3 -15   75.19    7.40
  -7   3  15   81.59    8.70
   7  -3 -14    4.30    2.80
  -7  -3  14    7.70    5.60
   7   3 -14    6.20    4.50
  -7   3  14    3.50    5.80
   7  -3 -13  580.34   41.80
  -7  -3  13  591.14   43.10
   7   3 -13  525.05   38.20
  -7   3  13  557.84   40.70
   7  -3 -12  116.59    9.00
  -7  -3  12   99.49    9.60
   7   3 -12   87.49    8.20
  -7   3  12  128.69   11.30
   7  -3 -11  150.48   11.30
  -7  -3  11  181.18   14.50
   7   3 -11  157.88   12.70
  -7   3  11  170.88   14.00
   7  -3 -10  353.56   25.70
  -7  -3  10  362.56   27.00
   7   3 -10  317.57   23.70
  -7   3  10  384.26   28.40
   7  -3  -9  101.89    8.10
  -7  -3   9  114.49   10.10
   7   3  -9  108.09    9.60
  -7   3   9  113.29    9.90
   7  -3  -8  156.18   11.70
  -7  -3   8  185.48   14.60
   7   3  -8  162.98   13.10
  -7   3   8  187.58   14.60
   7  -3  -7  360.76   26.20
  -7  -3   7  394.26   29.20
   7   3  -7  358.46   26.50
  -7   3   7  401.26   29.40
   7  -3  -6  498.35   36.00
  -7  -3   6  500.45   36.70
   7   3  -6  451.95   33.10
  -7   3   6  548.65   39.90
   7  -3  -5  199.98   14.80
  -7  -3   5  222.98   17.30
   7   3  -5  214.68   16.50
  -7   3   5  227.48   17.30
   7  -3  -4  769.32   55.29
  -7  -3   4  738.03   53.59
   7   3  -4  736.23   53.29
  -7   3   4  848.92   61.29
   7  -3  -3  172.68   12.80
  -7  -3   3  225.48   17.40
   7   3  -3  219.18   16.80
  -7   3   3  199.18   15.20
   7  -3  -2    8.10    2.60
  -7  -3   2   14.70    5.40
   7   3  -2   10.00    4.20
  -7   3   2    8.80    4.20
   7  -3  -1    2.80    2.50
   7   3  -1    7.60    4.50
   7  -3   0    0.10    2.40
  -7  -3   0    1.80    4.90
   7   3   0    4.20    4.40
   7  -3   1   67.29    5.60
  -7  -3  -1   69.09    7.30
   7   3   1   54.09    6.10
  -7   3  -1   80.89    7.50
   7  -3   2    1.00    2.50
  -7  -3  -2    3.20    4.90
   7   3   2   -1.50    4.30
  -7   3  -2    1.40    4.10
   7  -3   3  245.58   18.00
  -7  -3  -3  298.77   22.50
   7   3   3  257.57   19.40
  -7   3  -3  296.27   22.00
   7  -3   4   91.09    7.20
  -7  -3  -4  104.89    9.50
   7   3   4   93.69    8.30
  -7   3  -4  106.89    9.10
   7  -3   5 1515.05  108.59
  -7  -3  -5 1630.94  117.19
   7   3   5 1428.76  102.69
  -7   3  -5 1663.93  119.49
   7  -3   6  246.88   18.10
  -7  -3  -6  251.17   19.20
   7   3   6  221.58   16.80
  -7   3  -6  296.97   22.00
   7  -3   7    3.10    2.40
  -7  -3  -7   10.60    5.40
   7   3   7   11.30    4.50
  -7   3  -7    5.60    4.40
   7  -3   8   17.30    3.10
  -7  -3  -8   21.50    5.40
   7   3   8   16.40    5.00
  -7   3  -8   24.40    4.80
   7  -3   9   40.70    4.30
  -7  -3  -9   44.00    6.30
   7   3   9   45.30    5.80
  -7   3  -9   39.80    5.40
   7  -3  10    5.20    3.00
  -7  -3 -10    4.50    5.10
   7   3  10    3.00    4.60
  -7   3 -10    2.60    4.40
   7  -3  11  263.47   19.30
  -7  -3 -11  267.47   20.20
   7   3  11  260.97   19.40
  -7   3 -11  290.37   21.70
   7  -3  12   81.79    6.60
  -7  -3 -12   60.29    7.30
  -7   3 -12   91.19    8.50
   7  -3  13   19.70    3.20
  -7  -3 -13   17.80    5.80
   7   3  13   19.00    3.90
  -7   3 -13   24.10    6.10
   7  -3  14   48.10    4.60
  -7  -3 -14   68.99    8.00
   7   3  14   52.69    5.20
  -7   3 -14   55.09    7.50
   7  -3  15   18.10    3.20
  -7  -3 -15   16.80    6.10
   7   3  15   15.30    3.70
  -7   3 -15   27.10    7.10
   7  -3  16    1.50    2.70
  -7  -3 -16   -3.00    6.00
   7   3  16    0.20    3.50
  -7   3 -16    5.50    6.80
   7  -3  17   96.39    7.80
  -7  -3 -17   83.29    8.90
   7   3  17   94.59    7.90
  -7   3 -17   95.19   10.00
  -7  -3 -18    9.30    6.20
   7   3  18   12.90    3.30
  -7   3 -18   27.70    7.20
   7  -3  19   -2.30    3.00
  -7  -3 -19    0.70    5.50
   7   3  19   -0.40    2.90
  -7   3 -19   -6.60    6.90
   7  -3  20   -0.80    3.20
  -7  -3 -20   -2.90    6.00
   7   3  20   -0.70    3.10
  -7   3 -20   -0.50    6.50
   7  -3  21  135.49   10.60
  -7  -3 -21  107.49   10.10
   7   3  21  105.99    8.50
  -7   3 -21  118.69   11.30
   7  -3  22   39.30    4.80
   7   3  22   22.60    4.20
  -7   3 -22   34.30    7.90
   7  -3  23  116.09    9.60
   7   3  23   90.29    7.60
   7   3  23   83.19    7.10
  -7   3 -23   94.19   11.00
   7  -3  24   27.10    5.20
   7   3  24   13.70    3.70
   7   3  24   18.00    4.40
  -7   3 -24   19.60    8.00
   7  -3  25   -2.80    5.40
   7   3  25    1.70    4.30
   7   3  25    1.80    4.10
  -7   3 -25    4.60    8.50
   7   5 -27   -2.00    4.60
   7   5 -27   -2.10    4.50
   7  -5 -26    7.70    3.60
   7   5 -26    0.40    4.40
   7   5 -26    4.90    4.40
  -7   5  26    6.10    7.60
   7  -5 -25    8.20    4.00
   7   5 -25    6.70    4.00
   7   5 -25    3.80    4.50
  -7   5  25   -1.10    8.10
   7  -5 -24    9.70    3.90
   7   5 -24    9.70    3.90
   7   5 -24    6.50    5.30
  -7   5  24    9.70    7.80
   7  -5 -23  215.08   16.20
   7   5 -23  164.48   12.60
  -7   5  23  201.18   16.90
   7  -5 -22   62.59    6.00
   7   5 -22   67.89    7.40
   7   5 -22   71.69    6.30
  -7   5  22   50.39    8.30
   7  -5 -21   10.30    3.50
   7   5 -21    4.20    3.20
   7   5 -21    6.30    5.50
  -7   5  21    4.60    6.40
   7  -5 -20   23.40    3.90
   7   5 -20   20.00    3.60
   7   5 -20   17.80    5.60
  -7   5  20   22.10    6.30
   7  -5 -19   95.69    7.90
   7   5 -19   99.19    7.90
   7   5 -19   84.99    8.80
  -7   5  19   94.79    9.40
   7  -5 -18   21.90    4.00
   7   5 -18   24.40    3.40
   7   5 -18   36.70    6.50
  -7   5  18   27.80    6.40
   7  -5 -17   93.19    7.70
  -7  -5  17   99.39    9.20
   7   5 -17   88.59    8.90
  -7   5  17   92.29    9.10
   7  -5 -16  333.57   24.30
  -7  -5  16  360.96   26.80
   7   5 -16  318.87   24.00
  -7   5  16  358.76   26.70
   7  -5 -15   13.60    3.10
  -7  -5  15    8.20    5.50
   7   5 -15    6.10    5.50
  -7   5  15   19.40    5.40
   7  -5 -14   37.40    4.20
  -7  -5  14   32.30    6.40
   7   5 -14   32.60    6.50
  -7   5  14   34.30    5.40
   7  -5 -13  198.08   14.70
  -7  -5  13  196.88   15.60
   7   5 -13  189.48   15.20
  -7   5  13  209.08   16.00
   7  -5 -12  157.88   11.90
  -7  -5  12  179.88   14.70
   7   5 -12  165.68   13.80
  -7   5  12  168.48   13.40
   7  -5 -11   38.10    4.30
  -7  -5  11   35.40    6.50
   7   5 -11   34.40    7.00
  -7   5  11   43.20    5.90
   7  -5 -10  148.09   11.30
  -7  -5  10  163.88   13.60
   7   5 -10  151.58   12.90
  -7   5  10  161.78   13.00
   7  -5  -9   92.69    7.50
  -7  -5   9   89.49    9.10
   7   5  -9   92.49    9.60
  -7   5   9  105.09    9.30
   7  -5  -8   19.20    3.40
  -7  -5   8   11.40    6.00
   7   5  -8   10.30    6.30
  -7   5   8   19.80    5.20
   7  -5  -7   49.80    4.70
  -7   5   7   56.59    6.30
   7  -5  -6    7.00    2.70
  -7  -5   6   -0.40    5.30
   7   5  -6    1.10    5.80
  -7   5   6    6.40    4.30
   7  -5  -5 1561.14  111.99
  -7  -5   5 1643.84  118.19
   7   5  -5 1559.14  112.19
  -7   5   5 1743.83  125.19
   7  -5  -4    7.00    2.80
  -7  -5   4    1.90    5.50
   7   5  -4   -0.30    5.00
  -7   5   4    6.40    4.00
   7  -5  -3  858.01   61.69
  -7  -5   3  869.81   62.99
   7   5  -3  834.02   60.39
  -7   5   3  953.10   68.69
   7  -5  -2    1.70    2.60
  -7  -5   2    8.40    5.50
   7   5  -2    7.50    5.40
  -7   5   2   -1.20    3.80
   7  -5  -1    6.20    2.70
   7   5  -1    6.90    5.40
  -7   5   1    8.10    3.60
   7  -5   0   18.70    3.10
  -7  -5   0   15.00    5.40
   7   5   0   20.40    5.60
   7  -5   1    2.80    2.50
  -7  -5  -1    0.00    4.60
   7   5   1    5.40    5.30
  -7   5  -1    4.20    3.90
   7  -5   2  212.98   15.90
  -7  -5  -2  180.38   14.30
   7   5   2  179.28   14.50
  -7   5  -2  226.78   17.10
   7  -5   3   26.30    3.70
  -7  -5  -3   14.40    5.30
   7   5   3   13.20    5.60
   7  -5   4   97.79    8.00
  -7  -5  -4  111.89   10.10
   7   5   4  116.19   10.40
  -7   5  -4  107.39    9.00
   7  -5   5   50.39    5.00
  -7  -5  -5   56.99    6.90
   7   5   5   58.49    7.50
  -7   5  -5   62.39    6.60
   7  -5   6  551.54   39.90
  -7  -5  -6  527.15   38.60
   7   5   6  534.15   39.20
  -7   5  -6  601.14   43.60
   7  -5   7  348.97   25.40
  -7  -5  -7  298.27   22.50
   7   5   7  298.77   22.70
  -7   5  -7  391.36   28.70
   7  -5   8    8.20    3.10
  -7  -5  -8    0.20    5.50
   7   5   8    4.70    5.50
  -7   5  -8   13.20    4.70
   7  -5   9   22.00    3.50
  -7  -5  -9   10.50    5.60
   7   5   9   10.30    5.30
  -7   5  -9   23.50    4.80
   7  -5  10    6.60    3.20
  -7  -5 -10   -4.40    5.30
   7   5  10    2.50    4.90
  -7   5 -10    4.00    4.30
   7  -5  11   28.80    3.70
  -7  -5 -11   29.10    5.60
   7   5  11   33.10    5.50
  -7   5 -11   31.10    5.00
   7  -5  12   51.79    5.00
  -7  -5 -12   63.99    7.60
   7   5  12   56.49    6.30
  -7   5 -12   55.89    6.10
   7  -5  13  665.43   47.90
  -7  -5 -13  648.44   47.20
   7   5  13  626.04   45.40
  -7   5 -13  668.83   48.50
   7  -5  14  231.78   17.00
  -7  -5 -14  252.17   19.50
   7   5  14  253.27   19.00
  -7   5 -14  223.58   17.20
   7  -5  15   45.30    4.60
  -7  -5 -15   34.40    6.60
   7   5  15   30.00    5.40
  -7   5 -15   55.19    7.10
   7  -5  16  218.28   16.20
  -7  -5 -16  208.38   16.60
   7   5  16  214.58   16.30
  -7   5 -16  213.88   16.90
   7  -5  17   48.00    4.90
  -7  -5 -17   53.59    7.30
   7   5  17   45.00    5.30
  -7   5 -17   60.19    7.90
   7  -5  18    0.10    3.20
  -7  -5 -18    5.70    5.70
   7   5  18    3.00    3.90
  -7   5 -18    0.70    6.60
   7  -5  19    6.50    3.30
   7   5  19    7.10    4.00
  -7   5 -19    5.50    7.20
   7  -5  20   18.00    4.00
   7   5  20   17.30    3.10
   7   5  20   16.80    4.40
  -7   5 -20   11.00    7.40
   7  -5  21    8.80    3.80
   7   5  21    8.10    3.10
   7   5  21   12.90    4.00
  -7   5 -21    1.70    8.00
   7  -5  22   41.30    5.10
   7   5  22   28.90    4.30
   7   5  22   30.50    4.70
  -7   5 -22   36.40    8.60
   7  -5  23    9.60    4.90
   7   5  23   -1.60    3.90
   7   5  23    3.00    4.00
  -7   5 -23    4.90    8.30
   7  -5  24   53.09    6.50
   7   5  24   29.00    5.20
   7   5  24   34.20    5.40
  -7   5 -24   40.40    9.70
   7  -5  25   32.30    6.10
  -7   5 -25   19.90    9.20
   7   7 -26    0.90    6.10
   7   7 -26   -1.30    4.50
  -7   7  26   -6.50   10.90
   7  -7 -25    2.70    4.20
   7   7 -25    4.20    6.60
   7   7 -25    1.10    4.40
  -7   7  25    8.90   10.20
   7  -7 -24   -1.00    4.20
   7   7 -24    4.20    4.10
   7   7 -24    4.00    6.90
  -7   7  24   -8.20    8.50
   7  -7 -23   22.90    4.70
   7   7 -23   25.80    4.40
   7   7 -23   31.50    7.30
  -7   7  23   23.60    8.30
   7  -7 -22   26.80    4.70
   7   7 -22   30.10    4.50
   7   7 -22   27.90    6.80
  -7   7  22   31.90    8.00
   7  -7 -21    0.30    4.00
   7   7 -21    2.90    6.30
   7   7 -21    2.10    3.40
  -7   7  21    2.40    7.00
   7  -7 -20   27.10    4.50
   7   7 -20   26.00    6.90
   7   7 -20   30.90    4.20
  -7   7  20   39.20    7.30
   7  -7 -19   39.10    4.70
   7   7 -19   56.89    8.20
   7   7 -19   58.59    5.60
  -7   7  19   41.60    7.10
   7  -7 -18   -1.50    3.50
   7   7 -18   -8.30    6.90
   7   7 -18   -2.70    3.00
  -7   7  18   -3.20    5.50
   7  -7 -17   35.60    4.60
   7   7 -17   43.40    7.60
   7   7 -17   36.50    4.20
  -7   7  17   32.30    5.90
   7  -7 -16   20.90    4.00
   7   7 -16   18.20    7.20
   7   7 -16    6.70    3.10
  -7   7  16   21.70    5.50
   7  -7 -15  126.59    9.90
   7   7 -15  109.49   10.80
   7   7 -15  102.29    8.10
  -7   7  15  132.79   11.00
   7  -7 -14   51.99    5.20
   7   7 -14   42.60    7.50
   7   7 -14   47.50    4.50
  -7   7  14   57.89    6.10
   7  -7 -13  103.89    8.40
   7   7 -13  108.09   10.70
  -7   7  13  116.79    9.80
   7  -7 -12  154.28   11.70
  -7  -7  12  166.58   14.10
   7   7 -12  141.49   12.70
  -7   7  12  173.08   13.60
   7  -7 -11    8.90    3.30
  -7  -7  11   17.40    6.70
   7   7 -11    9.30    6.70
  -7   7  11    7.40    4.70
   7  -7 -10  180.08   13.60
  -7  -7  10  206.88   16.70
   7   7 -10  182.88   15.30
  -7   7  10  195.68   14.90
   7  -7  -9   11.00    3.50
  -7  -7   9   25.70    6.70
   7   7  -9   20.60    7.30
  -7   7   9    6.60    3.80
   7  -7  -8   13.10    3.60
  -7  -7   8   10.90    6.40
   7   7  -8   20.00    7.40
  -7   7   8   13.40    4.00
   7  -7  -7   30.20    4.30
  -7  -7   7   19.10    6.50
   7   7  -7   22.50    7.40
  -7   7   7   30.20    4.40
   7  -7  -6  444.46   32.30
  -7  -7   6  383.66   28.80
   7   7  -6  391.76   29.50
  -7   7   6  429.36   31.30
   7  -7  -5   11.90    3.50
  -7  -7   5   15.70    5.90
   7   7  -5    6.00    6.90
  -7   7   5    8.50    3.80
   7  -7  -4  427.76   31.10
  -7  -7   4  378.86   28.50
   7   7  -4  400.16   30.10
  -7   7   4  413.76   30.10
   7  -7  -3  873.11   62.89
  -7  -7   3  889.71   64.59
   7   7  -3  924.11   67.09
  -7   7   3  835.62   60.19
   7  -7  -2    0.30    3.50
   7   7  -2    0.30    6.50
  -7   7   2   -0.20    3.50
   7  -7  -1   22.50    4.00
   7   7  -1   17.80    7.10
  -7   7   1   26.00    3.90
   7  -7   0   83.29    7.20
   7   7   0   85.79    9.40
   7  -7   1   11.00    3.50
  -7  -7  -1   14.30    6.40
   7   7   1   17.60    6.80
   7  -7   2  163.68   12.50
  -7  -7  -2  168.38   14.10
   7   7   2  170.98   14.60
   7  -7   3   76.49    6.80
  -7  -7  -3   65.99    8.20
   7   7   3   71.59    9.00
  -7   7  -3   73.49    6.50
   7  -7   4    2.60    3.50
  -7  -7  -4    1.20    6.20
   7   7   4    2.00    6.60
  -7   7  -4    7.70    3.70
   7  -7   5  410.06   29.80
  -7  -7  -5  388.56   29.20
   7   7   5  401.06   30.00
  -7   7  -5  405.16   29.60
   7  -7   6  173.38   13.20
  -7  -7  -6  143.59   12.30
   7   7   6  138.79   12.20
  -7   7  -6  178.98   13.60
   7  -7   7   94.99    7.90
  -7  -7  -7   87.69    8.80
   7   7   7   92.69    9.40
  -7   7  -7   87.99    7.70
   7  -7   8   53.09    5.30
   7   7   8   35.80    7.30
  -7   7  -8   51.49    5.30
   7  -7   9    7.30    3.40
  -7  -7  -9    2.90    5.80
   7   7   9   -0.70    6.40
  -7   7  -9    3.80    3.30
   7  -7  10  331.07   24.20
  -7  -7 -10  324.57   24.30
   7   7  10  328.17   24.80
  -7   7 -10  333.57   24.50
   7  -7  11   88.29    7.40
  -7  -7 -11   95.79    9.20
   7   7  11   89.09    9.10
  -7   7 -11   72.99    6.80
   7  -7  12  291.07   21.30
  -7  -7 -12  268.17   20.70
   7   7  12  260.07   19.80
  -7   7 -12  323.67   23.80
   7  -7  13  213.18   15.90
  -7  -7 -13  208.78   16.80
   7   7  13  204.58   16.20
  -7   7 -13  222.68   17.00
   7  -7  14   23.60    3.80
  -7  -7 -14   15.30    6.00
   7   7  14    5.60    5.60
  -7   7 -14   23.30    5.30
   7  -7  15   43.40    4.60
   7   7  15   42.30    6.40
   7   7  15   39.50    4.00
  -7   7 -15   46.20    6.70
   7  -7  16    1.50    3.20
   7   7  16   -0.60    2.70
   7   7  16   -3.50    5.20
  -7   7 -16    4.60    5.30
   7  -7  17    1.20    3.20
   7   7  17   -1.20    5.00
   7   7  17    1.10    2.70
  -7   7 -17    5.90    5.80
   7  -7  18    6.10    3.40
   7   7  18    6.40    2.70
   7   7  18    7.50    5.00
  -7   7 -18    6.40    6.00
   7  -7  19   16.50    3.80
   7   7  19    5.70    4.80
   7   7  19    5.70    3.10
  -7   7 -19   22.10    6.60
   7  -7  20   14.80    4.00
   7   7  20    8.50    4.50
   7   7  20    4.30    3.30
  -7   7 -20    6.70    6.80
   7  -7  21  191.88   14.50
   7   7  21  147.19   11.70
   7   7  21  151.18   11.70
  -7   7 -21  186.68   15.70
   7   7  22   85.39    8.00
   7   7  22   89.69    7.70
  -7   7 -22  115.79   11.90
   7  -7  23    7.00    4.20
   7   7  23    9.50    5.60
   7   7  23   12.00    4.30
  -7   7 -23   22.20    8.60
   7  -7  24   37.20    5.90
   7   7  24   13.10    5.30
   7   7  24   16.00    5.20
  -7   7 -24   27.90    9.50
   7   9 -25    4.30    8.00
   7   9 -25    1.30    4.80
  -7   9  25    0.40    8.80
   7  -9 -24   24.80    4.80
   7   9 -24   21.50    4.70
   7   9 -24   12.90    7.80
  -7   9  24   24.90   10.20
   7  -9 -23   18.40    4.60
   7   9 -23   20.50    7.40
   7   9 -23   21.20    4.50
  -7   9  23   20.30    8.60
   7  -9 -22  150.68   12.00
   7   9 -22  141.29   13.00
   7   9 -22  133.89   10.80
  -7   9  22  161.08   14.70
   7  -9 -21    3.90    4.40
   7   9 -21    0.00    3.90
   7   9 -21    3.10    7.50
  -7   9  21   -1.10    7.20
   7  -9 -20   40.00    5.40
   7   9 -20   34.30    4.80
   7   9 -20   38.70    8.70
  -7   9  20   37.60    6.60
   7  -9 -19    3.20    4.10
   7   9 -19   -0.90    6.90
   7   9 -19    0.60    3.60
  -7   9  19   -0.70    5.20
   7  -9 -18   83.09    7.40
   7   9 -18   66.59    8.90
   7   9 -18   68.59    6.40
  -7   9  18   88.99    8.60
   7  -9 -17   19.30    4.10
   7   9 -17   18.10    3.80
   7   9 -17    6.70    6.60
  -7   9  17   15.60    4.90
   7  -9 -16  425.96   31.10
   7   9 -16  373.86   27.30
   7   9 -16  400.56   30.10
  -7   9  16  502.85   36.70
   7  -9 -15    2.90    3.70
   7   9 -15    1.70    7.00
   7   9 -15    1.10    2.90
  -7   9  15    0.70    4.60
   7  -9 -14    6.40    3.50
   7   9 -14    3.70    3.00
   7   9 -14    3.80    7.00
  -7   9  14    7.80    4.30
   7  -9 -13  217.18   16.30
   7   9 -13  206.98   16.80
   7   9 -13  198.78   14.80
  -7   9  13  207.18   15.60
   7  -9 -12   54.99    5.50
   7   9 -12   61.09    5.50
   7   9 -12   74.69    9.30
  -7   9  12   60.59    6.20
   7  -9 -11  254.87   18.90
   7   9 -11  254.57   18.70
   7   9 -11  267.47   21.20
  -7   9  11  262.77   19.50
   7  -9 -10   24.50    4.10
   7   9 -10   38.00    4.20
   7   9 -10   46.70    8.40
  -7   9  10   24.20    4.50
   7  -9  -9   34.30    4.70
   7   9  -9   30.10    4.00
   7   9  -9   36.10    8.10
  -7   9   9   32.60    4.70
   7  -9  -8  115.59    9.40
   7   9  -8  111.29   11.30
   7   9  -8  101.39    8.20
  -7   9   8  119.19    9.70
   7  -9  -7  178.78   13.70
   7   9  -7  164.48   14.70
   7   9  -7  154.78   11.80
  -7   9   7  206.38   15.60
   7  -9  -6  313.27   23.10
   7   9  -6  284.97   20.90
   7   9  -6  312.37   24.40
  -7   9   6  325.47   24.00
   7  -9  -5   95.49    8.10
   7   9  -5   92.79   10.70
  -7   9   5  118.79    9.70
   7  -9  -4  365.56   26.80
   7   9  -4  370.46   28.20
  -7   9   4  386.36   28.30
   7  -9  -3   30.60    4.70
  -7  -9   3   24.40    7.50
   7   9  -3   22.70    7.00
  -7   9   3   42.20    5.20
   7  -9  -2  305.27   22.60
   7   9  -2  306.87   23.80
  -7   9   2  319.17   23.40
   7  -9  -1  185.08   14.20
   7   9  -1  176.68   15.10
  -7   9   1  211.78   16.00
   7  -9   0   22.50    4.30
   7   9   0   31.00    7.60
   7  -9   1   34.20    4.70
  -7  -9  -1   31.80    6.60
   7   9   1   28.10    7.70
   7  -9   2   39.60    4.90
  -7  -9  -2   36.10    6.90
   7   9   2   37.50    7.80
   7  -9   3  140.99   11.10
  -7  -9  -3  135.99   12.10
   7   9   3  119.99   11.70
  -7   9  -3  115.79    9.50
   7  -9   4  155.78   12.10
  -7  -9  -4  157.38   13.60
   7   9   4  155.28   13.70
  -7   9  -4  179.48   13.70
   7  -9   5   76.39    7.00
   7   9   5   68.99    9.00
  -7   9  -5   81.49    7.30
   7  -9   6  322.77   23.70
   7   9   6  287.47   22.30
   7   9   6  277.07   20.40
  -7   9  -6  333.37   24.50
   7  -9   7    5.00    3.60
   7   9   7    7.40    7.10
   7   9   7    7.70    2.80
  -7   9  -7   -0.50    3.90
   7  -9   8   26.80    4.20
   7   9   8   28.40    7.50
   7   9   8   22.90    3.70
  -7   9  -8   34.60    4.60
   7  -9   9    8.00    3.50
   7   9   9    6.30    3.10
   7   9   9   12.70    7.10
  -7   9  -9    9.70    3.80
   7  -9  10    5.50    3.60
   7   9  10    3.90    6.50
   7   9  10    3.00    3.00
  -7   9 -10    3.30    3.70
   7  -9  11   72.49    6.50
   7   9  11   71.29    8.40
   7   9  11   66.49    5.70
  -7   9 -11   63.09    6.10
   7  -9  12  332.07   24.30
   7   9  12  284.47   20.70
   7   9  12  294.67   22.50
  -7   9 -12  332.97   24.40
   7  -9  13   22.20    3.60
   7   9  13   12.80    6.20
   7   9  13   16.50    3.00
  -7   9 -13   28.70    4.60
   7  -9  14  274.57   20.20
   7   9  14  293.37   22.50
   7   9  14  270.67   19.80
  -7   9 -14  287.47   21.30
   7  -9  15   83.39    7.10
   7   9  15   76.79    6.30
   7   9  15   77.09    8.60
  -7   9 -15   96.59    8.40
   7  -9  16   74.49    6.70
   7   9  16   76.49    8.50
   7   9  16   69.99    6.10
  -7   9 -16   70.59    7.10
   7  -9  17    7.00    3.50
   7   9  17    1.40    5.80
   7   9  17    2.20    3.00
  -7   9 -17    6.70    5.60
   7  -9  18   74.69    6.70
   7   9  18   74.29    6.40
   7   9  18   70.89    8.00
  -7   9 -18   81.39    8.60
   7  -9  19    6.60    3.70
   7   9  19   13.80    6.50
   7   9  19    6.50    3.80
  -7   9 -19   14.20    6.40
   7  -9  20   99.99    8.40
   7   9  20   76.59    8.70
   7   9  20   79.79    7.20
  -7   9 -20   91.19    9.40
   7  -9  21   -3.40    3.80
   7   9  21    0.80    4.40
   7   9  21    6.40    6.10
  -7   9 -21    2.10    6.30
   7  -9  22  121.49    9.60
   7   9  22   82.49    9.30
   7   9  22   93.79    8.50
  -7   9 -22  112.29   10.90
   7   9  23   21.60    5.40
   7   9  23   24.60    7.80
  -7   9 -23   39.50    8.90
   7  -9  24   14.10    5.10
   7  11 -24   18.30    7.00
   7  11 -24   17.10    5.50
   7 -11 -23    8.30    4.80
   7  11 -23   10.60    8.90
   7  11 -23   10.60    4.60
  -7  11  23    9.40    9.70
   7 -11 -22   34.00    5.10
   7  11 -22   24.80    4.90
   7  11 -22   23.50    8.30
  -7  11  22   33.90    8.30
   7 -11 -21   56.59    6.00
   7  11 -21   55.69    9.00
   7  11 -21   51.89    5.60
  -7  11  21   58.89    8.90
   7 -11 -20    1.50    4.10
   7  11 -20    3.40    7.30
   7  11 -20    1.60    3.70
  -7  11  20   -5.70    6.60
   7 -11 -19    0.60    4.00
   7  11 -19    5.50    7.60
   7  11 -19    1.50    3.60
  -7  11  19    6.90    6.10
   7 -11 -18    3.20    4.30
   7  11 -18    4.30    3.80
   7  11 -18    0.50    7.20
  -7  11  18    6.60    5.30
   7 -11 -17    3.20    4.40
   7  11 -17    6.20    7.20
   7  11 -17    4.60    3.60
  -7  11  17    9.40    4.80
   7 -11 -16   86.59    7.80
   7  11 -16   90.19    7.60
   7  11 -16   80.09    9.30
  -7  11  16   83.99    7.50
   7 -11 -15    7.30    4.00
   7  11 -15    9.60    7.10
   7  11 -15    1.30    3.40
  -7  11  15    4.10    4.00
   7 -11 -14  234.68   17.50
   7  11 -14  205.68   15.50
   7  11 -14  218.58   17.60
  -7  11  14  243.98   18.10
   7 -11 -13   14.50    3.90
   7  11 -13   28.70    7.30
   7  11 -13   22.80    3.60
  -7  11  13   14.30    3.50
   7 -11 -12   87.59    7.50
   7  11 -12   79.39    9.50
   7  11 -12   78.59    6.60
  -7  11  12  100.19    8.20
   7 -11 -11    1.70    3.60
   7  11 -11    1.60    3.00
   7  11 -11   -0.10    7.00
  -7  11  11    0.70    3.90
   7 -11 -10   50.19    5.40
   7  11 -10   42.60    4.60
   7  11 -10   37.20    8.00
  -7  11  10   60.29    6.10
   7 -11  -9   10.70    4.00
   7  11  -9   19.60    7.50
   7  11  -9   17.80    3.60
  -7  11   9   22.20    4.40
   7 -11  -8    1.80    3.80
   7  11  -8   -0.10    7.50
   7  11  -8   -0.40    3.30
  -7  11   8    2.40    4.10
   7 -11  -7   51.19    5.40
   7  11  -7   34.20    4.40
   7  11  -7   41.70    8.20
  -7  11   7   55.09    5.90
   7 -11  -6   14.60    4.30
   7  11  -6   10.80    3.50
   7  11  -6   15.60    7.80
  -7  11   6   17.50    4.00
   7 -11  -5  166.48   12.90
   7  11  -5  169.68   15.20
   7  11  -5  135.79   10.60
  -7  11   5  181.58   13.90
   7 -11  -4  119.59    9.80
   7  11  -4  111.39   11.90
  -7  11   4  139.89   11.10
   7 -11  -3  130.39   10.50
   7  11  -3  150.18   14.10
  -7  11   3  145.09   11.40
   7 -11  -2    7.60    4.20
   7  11  -2    7.40    7.80
  -7  11   2    9.60    4.10
   7 -11  -1   39.20    5.10
   7  11  -1   38.70    8.40
  -7  11   1   43.30    5.20
   7 -11   0    1.80    4.00
   7  11   0   -0.10    3.10
   7  11   0    8.20    7.80
   7 -11   1    9.50    4.10
   7  11   1   16.40    7.90
   7  11   1   20.00    3.60
   7 -11   2   61.69    5.90
   7  11   2   53.29    8.60
   7  11   2   53.39    5.40
   7 -11   3   33.00    4.70
   7  11   3   14.30    7.70
   7  11   3   22.40    3.80
   7 -11   4  199.48   15.20
   7  11   4  187.58   14.20
   7  11   4  201.18   16.90
  -7  11  -4  226.98   17.00
   7 -11   5   67.69    6.40
   7  11   5   72.79    9.20
   7  11   5   70.89    6.40
  -7  11  -5   79.19    7.00
   7 -11   6    0.20    3.80
   7  11   6    0.30    6.90
   7  11   6   -1.40    3.30
  -7  11  -6    4.60    3.70
   7 -11   7   31.40    4.60
   7  11   7   26.30    3.90
   7  11   7   20.50    6.90
  -7  11  -7   33.30    4.70
   7 -11   8   47.30    5.00
   7  11   8   37.00    4.30
   7  11   8   41.30    7.60
  -7  11  -8   45.00    5.20
   7 -11   9    2.30    3.30
   7  11   9    1.60    3.00
   7  11   9    3.40    6.30
  -7  11  -9    7.60    3.70
   7 -11  10   -1.70    3.20
   7  11  10   -2.70    3.00
   7  11  10   -1.40    6.30
  -7  11 -10    1.60    3.60
   7 -11  11   38.80    4.50
   7  11  11   34.00    6.80
   7  11  11   25.70    3.60
  -7  11 -11   44.40    5.10
   7 -11  12   14.70    3.50
   7  11  12    4.30    6.30
   7  11  12    5.80    3.00
  -7  11 -12   14.90    4.00
   7 -11  13   57.99    5.60
   7  11  13   50.69    4.80
   7  11  13   59.89    8.00
  -7  11 -13   62.29    6.30
   7 -11  14    8.40    3.50
   7  11  14    4.50    6.40
   7  11  14    6.60    3.00
  -7  11 -14    8.20    4.10
   7 -11  15  147.49   11.40
   7  11  15  124.29    9.70
   7  11  15  124.19   11.60
  -7  11 -15  156.78   12.30
   7 -11  16   33.40    4.40
   7  11  16   27.90    7.30
   7  11  16   26.20    4.00
  -7  11 -16   33.60    4.90
   7 -11  17    1.00    3.40
   7  11  17    2.00    3.60
   7  11  17    2.80    6.60
  -7  11 -17    3.30    4.30
   7 -11  18    1.80    3.80
   7  11  18   -1.10    6.60
   7  11  18    0.00    4.10
  -7  11 -18    4.30    4.20
   7 -11  19   35.40    4.60
   7  11  19   18.10    6.50
   7  11  19   18.60    4.50
  -7  11 -19   29.30    5.80
   7 -11  20    4.80    3.70
   7  11  20   -1.00    6.50
   7  11  20    2.00    4.50
  -7  11 -20    0.00    5.90
   7 -11  21   48.00    5.20
   7  11  21   38.80    5.90
   7  11  21   40.60    8.90
  -7  11 -21   46.30    7.80
   7 -11  22   -0.50    4.00
  -7  11 -22    5.80    6.30
   7 -13 -22   11.80    5.20
   7  13 -22   10.70    5.10
   7  13 -22    1.80    7.30
  -7  13  22   10.10    7.30
   7 -13 -21   14.90    4.90
   7  13 -21   11.30    4.60
   7  13 -21    6.90    7.90
  -7  13  21   16.50    6.60
   7 -13 -20    7.90    4.60
   7  13 -20    8.70    4.60
   7  13 -20   10.10    8.50
  -7  13  20    4.50    6.70
   7 -13 -19   24.00    4.70
   7  13 -19   21.50    4.60
   7  13 -19   29.70    9.20
  -7  13  19   25.40    6.30
   7 -13 -18    5.20    4.00
   7  13 -18    8.50    4.10
   7  13 -18    4.10    7.70
  -7  13  18    3.20    4.80
   7 -13 -17    4.70    4.10
   7  13 -17    5.40    4.40
   7  13 -17    1.50    7.50
  -7  13  17    3.00    4.00
   7 -13 -16  104.39    8.90
   7  13 -16   86.29    7.60
   7  13 -16   89.99   10.10
  -7  13  16  108.59    8.90
   7 -13 -15   18.10    4.40
   7  13 -15    5.50    7.20
   7  13 -15   10.30    3.90
  -7  13  15   15.70    3.90
   7 -13 -14   50.29    5.80
   7  13 -14   57.09    8.60
   7  13 -14   53.99    5.60
  -7  13  14   61.19    6.10
   7 -13 -13   33.50    5.00
   7  13 -13   20.40    7.40
  -7  13  13   34.20    4.60
   7 -13 -12    4.40    4.00
   7  13 -12    4.90    7.60
   7  13 -12    2.20    3.70
  -7  13  12    5.30    3.60
   7 -13 -11    4.20    3.90
   7  13 -11    5.20    7.30
   7  13 -11    4.60    3.20
  -7  13  11    2.70    3.50
   7 -13 -10    6.50    3.90
   7  13 -10    3.10    3.10
   7  13 -10    3.30    7.10
  -7  13  10    2.90    3.90
   7 -13  -9   -2.70    3.60
   7  13  -9    1.70    7.30
   7  13  -9    4.40    3.10
  -7  13   9   -0.20    3.80
   7 -13  -8    5.30    3.70
   7  13  -8    6.40    7.20
   7  13  -8    4.20    3.10
  -7  13   8    4.40    3.50
   7 -13  -7    4.20    3.60
   7  13  -7   -4.00    7.20
   7  13  -7    1.40    3.10
  -7  13   7    4.80    3.60
   7 -13  -6   15.20    3.80
   7  13  -6   14.20    7.50
   7  13  -6    9.60    3.50
  -7  13   6   14.00    3.70
   7 -13  -5   17.20    3.90
   7  13  -5   19.80    3.80
   7  13  -5   22.20    7.50
  -7  13   5   19.30    3.80
   7 -13  -4   37.20    4.70
   7  13  -4   39.00    8.20
  -7  13   4   39.60    4.60
   7 -13  -3   19.00    4.20
   7  13  -3   23.90    7.90
  -7  13   3   26.10    4.00
   7 -13  -2   90.39    7.80
   7  13  -2   86.59   10.00
  -7  13   2   99.09    8.20
   7 -13  -1   17.20    4.00
   7  13  -1   10.10    7.20
   7  13  -1    7.70    3.50
  -7  13   1   20.30    3.60
   7 -13   0   18.20    4.00
   7  13   0   15.50    7.00
   7  13   0   10.00    3.50
   7 -13   1   70.19    6.40
   7  13   1   50.59    5.20
   7  13   1   52.99    8.40
   7 -13   2    3.80    3.40
   7  13   2   10.20    7.10
   7  13   2    2.60    3.40
   7 -13   3   99.59    8.30
   7  13   3  105.79   11.00
   7  13   3   92.29    7.80
   7 -13   4    1.50    3.50
   7  13   4   13.00    7.00
   7  13   4    2.60    3.40
  -7  13  -4   -0.90    3.20
   7 -13   5   16.90    3.60
   7  13   5   13.60    3.50
   7  13   5   17.90    6.80
  -7  13  -5   19.90    3.60
   7 -13   6  164.68   12.60
   7  13   6  160.68   14.00
   7  13   6  157.18   12.10
  -7  13  -6  163.48   12.40
   7 -13   7   49.10    5.10
   7  13   7   36.80    7.20
   7  13   7   35.00    4.60
  -7  13  -7   50.09    5.10
   7 -13   8   46.00    5.10
   7  13   8   53.29    7.80
   7  13   8   47.10    4.90
  -7  13  -8   46.70    4.90
   7 -13   9   10.20    3.70
   7  13   9    9.40    2.90
   7  13   9   10.70    6.10
  -7  13  -9    9.10    3.60
   7 -13  10   33.40    4.60
   7  13  10   19.90    6.80
  -7  13 -10   39.10    4.80
   7 -13  11    3.70    3.60
   7  13  11    4.60    3.40
   7  13  11    1.30    6.20
  -7  13 -11   12.90    3.70
   7 -13  12   15.20    3.60
   7  13  12    6.80    3.50
   7  13  12    5.50    6.20
  -7  13 -12   14.50    4.30
   7 -13  13   16.90    3.60
   7  13  13   11.60    3.50
   7  13  13   10.00    6.50
  -7  13 -13   21.20    4.60
   7 -13  14   79.49    6.90
   7  13  14   60.79    8.10
   7  13  14   59.79    5.60
  -7  13 -14   74.69    7.20
   7 -13  15   10.80    3.70
   7  13  15    8.70    6.70
   7  13  15   13.10    3.90
  -7  13 -15   14.80    4.00
   7 -13  16   26.10    3.90
   7  13  16   23.50    4.60
   7  13  16   21.00    7.30
  -7  13 -16   26.00    5.00
   7 -13  17    1.70    3.20
   7  13  17    7.60    7.00
   7  13  17   -1.20    4.20
  -7  13 -17    6.00    4.60
   7 -13  18    2.20    3.40
   7  13  18   -0.50    7.60
   7  13  18    2.10    4.40
   7 -13  19   10.90    3.80
   7  13  19    5.90    4.80
   7  13  19    3.60    6.10
  -7  13 -19   12.90    4.90
   7 -15 -18    5.60    4.50
   7  15 -18    1.10    7.90
  -7  15  18    4.10    5.10
   7 -15 -17   15.60    4.60
   7  15 -17    9.70    8.20
  -7  15  17   11.70    4.90
   7 -15 -16   10.30    4.50
   7  15 -16    8.00    8.00
   7  15 -16    7.90    4.00
  -7  15  16   14.80    4.60
   7 -15 -15   21.50    4.50
   7  15 -15   16.70    3.90
   7  15 -15   16.40    8.90
  -7  15  15   26.70    4.80
   7 -15 -14   10.90    4.00
   7  15 -14   14.30    3.90
   7  15 -14    9.60    9.50
  -7  15  14   14.70    4.50
   7 -15 -13   30.30    4.50
   7  15 -13   33.20    8.40
   7  15 -13   25.40    4.30
  -7  15  13   38.60    4.80
   7 -15 -12   52.99    5.70
   7  15 -12   48.80    8.80
   7  15 -12   43.20    5.20
  -7  15  12   64.99    6.30
   7 -15 -11   22.00    4.30
   7  15 -11   16.20    3.90
   7  15 -11   30.00    7.50
  -7  15  11   21.80    4.00
   7 -15 -10   18.50    4.20
   7  15 -10   21.10    4.00
   7  15 -10   20.80    7.60
  -7  15  10   23.30    3.80
   7 -15  -9   -3.50    3.90
   7  15  -9    2.30    7.20
   7  15  -9    1.70    3.70
  -7  15   9   -0.30    3.50
   7 -15  -8    2.30    3.70
   7  15  -8    5.80    6.90
   7  15  -8    2.10    3.70
  -7  15   8   -1.60    3.50
   7 -15  -7   12.20    3.90
   7  15  -7   10.50    3.80
   7  15  -7    4.60    7.30
  -7  15   7   10.50    3.50
   7 -15  -6   11.60    4.00
   7  15  -6    9.50    7.10
   7  15  -6    4.80    4.00
  -7  15   6   17.20    3.80
   7 -15  -5   13.00    4.00
   7  15  -5    8.90    7.30
   7  15  -5   22.30    4.40
  -7  15   5   12.10    3.60
   7 -15  -4   26.10    4.50
   7  15  -4   15.60    6.30
  -7  15   4   23.60    3.90
   7 -15  -3    7.10    3.90
   7  15  -3    5.60    6.00
  -7  15   3    4.10    3.10
   7 -15  -2    8.10    3.70
   7  15  -2    4.50    6.70
  -7  15   2    6.40    3.30
   7 -15  -1   28.60    4.30
   7  15  -1   18.40    4.10
   7  15  -1   22.10    6.90
  -7  15   1   28.70    4.00
   7 -15   0    9.30    3.60
   7  15   0    6.90    6.60
   7  15   0    4.30    3.70
   7 -15   1    7.00    3.60
   7  15   1    1.20    3.70
   7  15   1   11.10    6.40
   7 -15   2   51.49    5.30
   7  15   2   44.70    5.30
   7  15   2   49.40    7.90
   7 -15   3  114.79    9.20
   7  15   3  100.49    8.50
   7  15   3  110.29   10.80
   7 -15   4  108.99    8.80
   7  15   4   86.59    7.60
   7  15   4   94.29   10.00
   7 -15   5  102.19    8.40
   7  15   5  105.79    8.80
   7  15   5  100.09   10.10
  -7  15  -5  121.09    9.70
   7 -15   6    8.80    3.40
   7  15   6    6.70    6.80
   7  15   6    5.40    3.80
  -7  15  -6    8.20    3.50
   7 -15   7    5.80    3.40
   7  15   7    8.90    6.70
   7  15   7   10.40    3.80
  -7  15  -7   10.00    3.70
   7 -15   8    3.60    3.10
   7  15   8   -8.10    5.90
   7  15   8    2.20    3.40
  -7  15  -8    0.60    3.40
   7 -15   9   15.00    3.50
   7  15   9   13.40    3.50
   7  15   9   11.70    6.40
  -7  15  -9    9.80    3.60
   7 -15  10    7.60    3.20
   7  15  10    7.00    3.50
   7  15  10    4.20    6.40
  -7  15 -10    5.40    3.70
   7 -15  11   13.00    3.00
   7  15  11    3.70    3.50
   7  15  11    5.20    6.80
  -7  15 -11    9.10    3.90
   7 -15  12   35.00    4.00
   7  15  12   29.10    7.30
   7  15  12   22.40    4.00
  -7  15 -12   39.20    5.00
   7 -15  13   58.29    5.40
   7  15  13   52.79    5.30
   7  15  13   59.09    8.40
  -7  15 -13   66.49    6.40
   7 -15  14    8.00    3.30
   7  15  14   -6.00    6.60
   7  15  14    2.60    3.60
   7 -15  15   37.70    4.60
   7  15  15   28.40    5.20
   7  15  15   22.00    6.30
   7 -15  16   13.70    3.60
   7  15  16    8.50    6.00
   7  15  16    5.00    4.60
  -7  15 -16    9.40    3.60
   7 -17 -13    0.60    3.80
   7 -17 -12   49.50    5.90
  -7  17  12   47.40    5.20
   7 -17 -11   -3.50    4.10
  -7  17  11    0.90    4.40
   7 -17 -10    1.00    4.10
  -7  17  10    1.90    3.80
   7 -17  -9   10.00    4.10
  -7  17   9   -0.60    3.40
   7 -17  -8    9.40    3.30
  -7  17   8    2.90    3.30
   7 -17  -4   -0.60    2.40
   7  17  -4   -1.60    5.70
   7  17  -4   -3.40    2.70
  -7  17   4    1.10    3.80
   7 -17  -3    3.80    2.50
   7  17  -3    1.60    5.30
   7  17  -3   -1.70    3.10
   7 -17  -2   -2.70    2.30
   7  17  -2    1.60    5.00
  -7  17   2    0.60    3.60
   7  17  -1   38.40    5.10
  -7  17   1   37.00    4.80
   7 -17   0   -1.40    2.20
   7  17   0   -2.70    4.40
   7 -17   1    2.20    2.10
   7  17   1    0.00    4.90
   7  17   1   -2.40    4.30
  -7  17  -1   -9.80    3.00
   7 -17   2    0.00    2.20
   7  17   2   15.10    4.70
   7  17   2   -0.60    4.90
  -7  17  -2    0.40    2.70
   7 -17   3   -1.40    2.20
   7  17   3   -1.30    5.20
   7  17   3    1.40    4.40
  -7  17  -3   -1.10    2.80
   7 -17   4    1.20    2.20
   7  17   4   -2.30    5.30
   7  17   5   -6.30    4.50
   7  17   5   -4.60    5.60
   7  17   7    0.20    5.80
   7  17   7    2.70    3.60
   7  17   8    1.40    5.10
   8   0 -26   13.10    3.40
   8   0 -26   19.50    4.30
   8   0 -25    0.70    3.80
   8   0 -24   44.40    5.20
  -8   0  24   52.49    8.50
   8   0 -23    0.60    3.70
  -8   0  23    0.90    6.20
   8   0 -22    0.40    3.60
  -8   0  22   -6.80    5.90
   8   0 -21    0.00    3.50
  -8   0  21   -0.70    5.60
   8   0 -20   12.90    3.30
  -8   0  20   17.10    5.80
   8   0 -19    0.70    3.60
  -8   0  19   -0.10    5.80
   8   0 -18  108.59    8.90
  -8   0  18   97.19    9.60
   8   0 -17    2.10    3.70
  -8   0  17    0.10    5.90
   8   0 -16  110.39    9.00
  -8   0  16  103.49    9.90
   8   0 -15    1.40    3.50
  -8   0  15    7.40    5.50
   8   0 -14    1.50    3.70
  -8   0  14    5.40    5.80
   8   0 -13    4.00    3.50
  -8   0  13   -0.40    6.30
   8   0 -12   16.20    4.00
  -8   0  12   13.60    5.90
   8   0 -11    1.50    3.80
  -8   0  11   -1.10    6.20
   8   0 -10    7.60    3.90
  -8   0  10   14.00    6.40
   8   0  -9   -1.50    3.80
  -8   0   9   -7.80    6.00
   8   0  -8 1504.35  107.99
  -8   0   8 1804.92  129.79
   8   0  -7    2.90    4.20
  -8   0   7    4.00    6.30
   8   0  -6  129.49   10.40
  -8   0   6  141.19   12.60
   8   0  -5    1.20    4.30
  -8   0   5   -2.50    6.00
   8   0  -4   24.40    4.70
  -8   0   4   28.30    6.80
   8   0  -3    2.30    4.20
  -8   0   3    0.20    6.00
   8   0  -2  201.98   15.40
  -8   0   2  228.18   18.00
   8   0   0  142.29   11.10
  -8   0   0  168.28   14.00
   8   0   1    1.50    4.10
  -8   0  -1    3.20    5.60
   8   0   2   94.19    7.90
  -8   0  -2  121.99   11.10
   8   0   3   -1.30    3.90
  -8   0  -3    2.90    6.00
   8   0   4  157.48   12.30
  -8   0  -4  182.78   15.10
   8   0   5    5.10    4.00
  -8   0  -5    1.00    6.50
   8   0   6  143.09   11.30
  -8   0  -6  161.18   13.50
   8   0   7    6.30    3.80
  -8   0  -7    2.40    6.10
   8   0   8  184.48   14.10
  -8   0  -8  197.08   15.90
   8   0   9    2.10    3.80
  -8   0  -9    1.90    5.60
   8   0  10  376.56   27.50
  -8   0 -10  385.66   28.60
   8   0  11   -1.00    3.20
  -8   0 -11   -1.20    5.40
   8   0  12  125.69    9.70
  -8   0 -12  138.09   11.90
   8   0  13    0.10    2.70
  -8   0 -13   -7.40    6.60
   8   0  14   95.79    7.60
  -8   0 -14  107.99   10.50
   8   0  15    0.40    2.80
  -8   0 -15    3.10    6.60
   8   0  16   16.20    3.40
  -8   0 -16   29.50    7.30
   8   0  17    0.60    3.00
  -8   0 -17    0.20    6.90
   8   0  18  203.88   15.20
  -8   0 -18  221.18   17.90
   8   0  19    0.50    3.40
  -8   0 -19    8.00    7.00
   8   0  20   91.69    7.70
  -8   0 -20   84.49   10.10
   8   0  21    1.30    3.30
  -8   0 -21    1.10    7.60
   8   0  22   21.00    4.40
  -8   0 -22   29.20    8.40
   8   0  23   -2.40    4.30
  -8   0 -23   -0.70    8.10
   8   0  24   32.40    6.10
  -8   0 -24   19.80    7.10
   8   2 -27   37.00    5.70
   8  -2 -26   29.60    4.90
   8   2 -26   17.30    4.50
   8   2 -26   16.70    4.00
  -8   2  26   30.60    8.40
   8  -2 -25  101.09    8.50
   8   2 -25   93.99    7.90
   8   2 -25   87.39    7.80
  -8   2  25   81.59   10.00
   8  -2 -24   30.10    4.80
   8   2 -24   15.70    3.60
   8   2 -24   16.90    4.60
  -8   2  24   21.90    8.10
   8  -2 -23    3.00    3.70
   8   2 -23    2.30    4.00
  -8   2  23    3.50    7.10
   8  -2 -22   11.70    3.90
  -8  -2  22    9.50    5.70
   8   2 -22    5.70    4.10
  -8   2  22   12.80    6.40
   8  -2 -21    2.40    3.60
  -8  -2  21    5.60    5.50
   8   2 -21    8.20    4.10
  -8   2  21    8.50    6.00
   8  -2 -20    6.20    3.30
  -8  -2  20    7.20    5.30
   8   2 -20    6.60    4.10
  -8   2  20    6.40    6.00
   8  -2 -19  101.69    8.30
  -8  -2  19   98.39    9.50
   8   2 -19   92.59    8.20
  -8   2  19  117.49   10.90
   8  -2 -18   16.80    3.80
  -8  -2  18   29.10    6.30
   8   2 -18   15.40    4.60
  -8   2  18    8.40    6.20
   8  -2 -17  292.67   21.50
  -8  -2  17  313.27   23.70
   8   2 -17  260.97   19.50
  -8   2  17  314.87   23.80
   8  -2 -16   51.29    5.20
  -8  -2  16   63.99    7.50
   8   2 -16   57.69    6.00
  -8   2  16   50.79    7.40
   8  -2 -15  211.28   15.70
  -8  -2  15  201.18   15.70
  -8   2  15  245.08   18.80
   8  -2 -14    5.00    3.20
  -8  -2  14   -2.90    5.80
   8   2 -14   -0.40    4.20
  -8   2  14  -10.90    5.70
   8  -2 -13   53.89    5.10
  -8  -2  13   66.59    8.30
   8   2 -13   61.59    6.50
  -8   2  13   59.19    8.00
   8  -2 -12   80.39    6.70
  -8  -2  12  114.29   10.80
   8   2 -12  102.19    9.00
  -8   2  12   82.69    9.20
   8  -2 -11  348.57   25.40
  -8  -2  11  407.16   30.40
   8   2 -11  358.76   26.60
  -8   2  11  390.16   29.10
   8  -2 -10  164.18   12.50
  -8  -2  10  128.59   11.80
  -8   2  10  183.28   14.90
   8  -2  -9  485.95   35.20
  -8  -2   9  568.34   41.70
   8   2  -9  521.95   38.20
  -8   2   9  548.35   40.40
   8  -2  -8   22.80    3.90
  -8  -2   8   31.40    6.70
   8   2  -8   32.60    6.10
  -8   2   8   18.10    6.70
   8  -2  -7  291.97   21.50
  -8  -2   7  316.17   24.10
   8   2  -7  291.27   22.00
  -8   2   7  315.27   24.00
   8  -2  -6   13.40    4.00
  -8  -2   6   10.70    6.50
   8   2  -6    4.10    5.20
  -8   2   6    7.30    6.10
   8  -2  -5   12.80    3.90
  -8  -2   5   14.70    6.50
   8   2  -5   14.20    5.50
  -8   2   5    4.30    6.20
   8  -2  -4   28.60    4.50
  -8  -2   4   48.00    6.80
   8   2  -4   40.80    6.50
  -8   2   4   36.80    7.00
   8  -2  -3    5.40    3.80
  -8  -2   3    0.40    6.40
   8   2  -3    2.40    5.40
  -8   2   3    2.90    6.00
   8  -2  -2  330.87   24.30
  -8  -2   2  342.47   25.80
   8   2  -2  315.07   23.60
  -8   2   2  357.16   26.80
   8  -2  -1 1270.77   91.29
   8   2  -1 1242.98   89.49
   8  -2   0    1.70    3.70
   8   2   0   14.80    5.30
  -8   2   0    0.20    5.90
   8  -2   1  536.85   38.90
  -8  -2  -1  590.24   43.30
   8   2   1  531.45   38.80
  -8   2  -1  614.94   44.90
   8  -2   2  242.18   18.00
  -8  -2  -2  235.58   18.60
   8   2   2  221.98   17.10
  -8   2  -2  282.67   21.60
   8  -2   3  189.68   14.30
  -8  -2  -3  228.18   18.10
   8   2   3  214.48   16.60
  -8   2  -3  216.88   17.20
   8  -2   4   -0.20    3.40
  -8  -2  -4    4.50    6.50
   8   2   4    1.70    5.00
  -8   2  -4    1.40    6.50
   8  -2   5    9.60    3.50
  -8  -2  -5   12.10    6.30
   8   2   5   11.30    5.20
  -8   2  -5   15.60    6.70
   8  -2   6   28.80    4.10
  -8  -2  -6   40.30    7.00
   8   2   6   36.50    5.60
  -8   2  -6   43.70    7.40
   8  -2   7  444.96   32.30
  -8  -2  -7  490.25   36.10
   8   2   7  429.36   31.40
  -8   2  -7  542.25   39.90
   8  -2   8   46.50    4.80
  -8  -2  -8   61.69    8.20
   8   2   8   49.10    5.60
  -8   2  -8   59.99    7.80
   8  -2   9  488.15   35.30
  -8  -2  -9  502.85   36.90
   8   2   9  433.86   31.60
  -8   2  -9  552.04   40.40
   8  -2  10    5.50    3.00
  -8  -2 -10    9.50    5.80
   8   2  10   10.20    3.80
  -8   2 -10    8.30    6.20
   8  -2  11  139.09   10.60
  -8  -2 -11  143.99   12.20
   8   2  11  125.99    9.90
  -8   2 -11  155.38   13.00
   8  -2  12    2.00    2.80
  -8  -2 -12    0.40    6.20
   8   2  12   -0.20    3.50
  -8   2 -12    1.80    6.20
   8  -2  13  137.89   10.50
  -8  -2 -13  149.59   12.80
   8   2  13  148.59   11.40
  -8   2 -13  149.29   13.20
   8  -2  14  389.46   28.20
  -8  -2 -14  405.16   30.30
   8   2  14  389.46   28.40
  -8   2 -14  430.96   32.10
   8  -2  15  161.58   12.20
  -8  -2 -15  199.28   16.20
   8   2  15  196.18   14.70
  -8   2 -15  177.28   15.00
   8  -2  16   95.29    7.80
  -8  -2 -16   78.19    9.10
  -8   2 -16  111.49   10.80
   8  -2  17   68.79    6.10
  -8  -2 -17   83.49    9.50
   8   2  17   73.09    6.30
  -8   2 -17   68.99    9.10
   8  -2  18    4.60    3.20
  -8  -2 -18   -3.60    6.90
   8   2  18    2.80    3.30
  -8   2 -18    0.90    7.20
   8  -2  19   42.10    4.90
  -8  -2 -19   39.20    8.00
   8   2  19   36.90    4.20
  -8   2 -19   41.40    8.00
   8  -2  20    7.30    3.70
  -8  -2 -20    1.90    7.00
   8   2  20    3.10    3.50
  -8   2 -20   -0.10    7.50
   8  -2  21    3.40    3.60
  -8  -2 -21   -3.40    6.80
   8   2  21    1.90    3.70
  -8   2 -21    2.90    8.00
   8  -2  22    6.60    4.30
  -8  -2 -22    7.20    7.00
   8   2  22    2.30    4.00
  -8   2 -22   -1.80    8.40
   8  -2  23    1.10    4.70
  -8  -2 -23    2.90    7.20
   8   2  23    6.40    4.50
  -8   2 -23    1.80    8.90
   8  -2  24    9.20    5.50
  -8  -2 -24   -2.90    7.00
   8   2  24    5.10    5.10
  -8   2 -24   13.10    9.60
   8  -4 -26   70.39    7.20
   8   4 -26   65.19    6.70
   8   4 -26   55.69    6.50
  -8   4  26   74.19   11.20
   8  -4 -25    2.20    4.60
   8   4 -25   -2.40    3.90
   8   4 -25   -2.00    4.70
  -8   4  25   -4.60    8.90
   8  -4 -24   86.69    7.70
   8   4 -24   83.49    7.30
   8   4 -24   83.19    8.00
  -8   4  24   85.69   10.60
   8  -4 -23   10.30    4.30
   8   4 -23   -1.10    3.40
   8   4 -23    4.90    4.60
  -8   4  23   11.80    7.80
   8  -4 -22   19.70    4.30
   8   4 -22   12.10    3.30
   8   4 -22   10.30    5.00
  -8   4  22   20.70    7.50
   8  -4 -21   12.40    4.10
   8   4 -21    7.80    4.80
   8   4 -21    8.50    3.20
  -8   4  21    6.10    6.60
   8  -4 -20   84.89    7.30
  -8  -4  20   65.79    7.40
  -8   4  20   80.59    8.80
   8  -4 -19    8.50    3.50
  -8  -4  19    8.60    5.70
   8   4 -19   11.90    5.20
  -8   4  19   10.40    6.30
   8  -4 -18  213.58   16.00
  -8  -4  18  228.58   17.90
   8   4 -18  213.68   16.80
  -8   4  18  241.28   18.90
   8  -4 -17    2.10    3.50
  -8  -4  17    1.40    6.00
   8   4 -17    3.90    5.60
  -8   4  17   -0.50    6.50
   8  -4 -16  184.98   13.90
  -8  -4  16  187.28   15.10
   8   4 -16  174.58   14.20
  -8   4  16  205.38   16.50
   8  -4 -15  125.89    9.90
  -8  -4  15  136.09   11.80
   8   4 -15  130.29   11.10
  -8   4  15  134.79   11.90
   8  -4 -14   17.20    3.40
  -8  -4  14   14.60    5.90
   8   4 -14   13.30    5.50
  -8   4  14   23.40    6.60
   8  -4 -13   15.90    3.60
  -8  -4  13   10.20    6.60
   8   4 -13    9.20    5.50
  -8   4  13   14.70    6.50
   8  -4 -12   20.20    3.80
  -8  -4  12   14.50    7.20
   8   4 -12   14.90    5.80
  -8   4  12   24.40    7.10
   8  -4 -11   51.49    5.30
  -8  -4  11   49.70    7.80
   8   4 -11   49.90    7.20
  -8   4  11   57.19    7.90
   8  -4 -10   91.09    7.50
  -8  -4  10   74.59    9.10
   8   4 -10   63.99    7.60
  -8   4  10   99.49    9.50
   8  -4  -9   14.30    3.50
  -8  -4   9   10.70    6.90
   8   4  -9   12.10    5.90
  -8   4   9   11.30    6.20
   8  -4  -8  741.93   53.49
  -8  -4   8  764.12   55.69
   8   4  -8  721.73   52.59
  -8   4   8  780.62   56.49
   8  -4  -7  263.67   19.50
  -8  -4   7  198.88   16.30
   8   4  -7  197.88   16.00
   8  -4  -6  111.79    9.00
   8   4  -6  148.19   12.80
  -8   4   6  120.59   10.50
   8  -4  -5   49.00    5.20
  -8  -4   5   66.99    8.60
   8   4  -5   73.09    8.60
  -8   4   5   51.19    6.90
   8  -4  -4   87.19    7.50
  -8  -4   4   90.49    9.50
   8   4  -4   79.99    8.90
  -8   4   4   92.69    9.00
   8  -4  -3  475.75   34.50
  -8  -4   3  471.25   35.00
   8   4  -3  467.85   34.60
  -8   4   3  527.75   38.60
   8  -4  -2  533.45   38.60
  -8  -4   2  617.64   45.30
   8   4  -2  593.64   43.50
  -8   4   2  573.24   41.90
   8  -4  -1   29.60    4.30
   8   4  -1   32.70    6.80
  -8   4   1   32.70    6.20
   8  -4   0  177.88   13.50
  -8  -4   0  151.68   12.90
   8   4   0  164.38   13.80
   8  -4   1    5.90    3.40
  -8  -4  -1    3.00    6.70
   8   4   1    1.90    5.80
   8  -4   2  367.56   26.80
  -8  -4  -2  386.36   28.80
   8   4   2  364.86   27.30
  -8   4  -2  339.27   25.40
   8  -4   3   15.40    3.80
  -8  -4  -3    3.90    6.30
   8   4   3    0.50    5.90
  -8   4  -3   12.30    5.70
   8  -4   4    3.10    3.40
  -8  -4  -4   -0.10    6.40
   8   4   4    1.00    5.60
  -8   4  -4   -0.50    5.60
   8  -4   5   58.59    5.70
  -8  -4  -5   65.29    8.30
   8   4   5   60.09    7.30
  -8   4  -5   62.19    7.20
   8  -4   6   19.30    3.90
  -8  -4  -6   19.00    6.30
   8   4   6   15.30    5.40
  -8   4  -6   17.90    5.60
   8  -4   7  475.05   34.40
  -8  -4  -7  461.75   34.20
   8   4   7  433.16   31.90
  -8   4  -7  498.15   36.40
   8  -4   8  710.93   51.19
  -8  -4  -8  665.43   48.60
   8   4   8  628.04   45.70
  -8   4  -8  768.42   55.59
   8  -4   9   12.30    3.30
  -8  -4  -9    8.70    6.00
   8   4   9    6.70    5.30
  -8   4  -9   16.80    5.40
   8  -4  10  215.38   16.00
  -8  -4 -10  243.28   18.80
   8   4  10  232.18   17.70
  -8   4 -10  234.98   18.10
   8  -4  11  156.88   11.90
  -8  -4 -11  175.68   14.20
   8   4  11  176.18   13.80
  -8   4 -11  167.38   13.40
   8  -4  12    0.70    3.00
  -8  -4 -12   -0.60    6.00
   8   4  12   -1.90    4.30
  -8   4 -12   15.00    5.90
   8  -4  13    8.10    2.90
  -8  -4 -13   11.40    6.40
   8   4  13    5.50    4.20
  -8   4 -13   18.60    6.70
   8  -4  14   67.69    6.00
  -8  -4 -14   52.89    8.00
  -8   4 -14   80.59    9.60
   8  -4  15   -1.30    3.30
  -8  -4 -15    1.30    6.50
   8   4  15   -1.70    3.90
  -8   4 -15    4.50    7.20
   8  -4  16  401.76   29.20
  -8  -4 -16  355.06   26.70
   8   4  16  340.87   25.00
  -8   4 -16  446.96   33.40
   8  -4  17   10.60    3.60
  -8  -4 -17    4.20    6.40
   8   4  17    6.70    4.00
  -8   4 -17   26.20    7.70
   8  -4  18  195.58   14.70
  -8  -4 -18  185.18   15.50
   8   4  18  196.68   14.90
  -8   4 -18  213.68   17.60
   8  -4  19   14.10    3.70
  -8  -4 -19   10.70    6.50
   8   4  19   11.70    3.90
  -8   4 -19   18.90    7.90
   8  -4  20   12.40    3.70
  -8  -4 -20   16.90    6.90
   8   4  20    8.50    3.80
  -8   4 -20   10.10    7.90
   8  -4  21   14.60    4.10
  -8  -4 -21   19.30    6.80
   8   4  21   19.00    4.30
  -8   4 -21   18.80    7.60
   8  -4  22    2.20    4.30
   8   4  22    2.30    3.30
   8   4  22    1.20    4.30
  -8   4 -22   -7.50    8.80
   8  -4  23    6.60    4.90
   8   4  23    6.70    4.90
   8   4  23   14.10    4.10
  -8   4 -23   15.90    9.70
   8  -4  24   34.50    6.20
   8   4  24   14.80    4.20
   8   4  24   18.10    5.70
  -8   4 -24   26.30   10.10
   8   6 -26    7.50    6.20
   8   6 -26    9.10    4.90
   8  -6 -25    0.30    4.90
   8   6 -25    2.30    4.50
   8   6 -25    0.60    5.90
  -8   6  25    4.80   10.30
   8  -6 -24   -2.50    4.80
   8   6 -24   -0.80    4.20
   8   6 -24    1.40    5.80
  -8   6  24    4.00    9.30
   8  -6 -23   14.20    4.60
   8   6 -23   11.30    3.80
   8   6 -23   16.80    6.10
  -8   6  23    9.30    8.30
   8  -6 -22   -0.90    4.30
   8   6 -22    1.20    6.50
   8   6 -22    1.20    3.60
  -8   6  22    5.90    7.40
   8  -6 -21    1.70    3.80
   8   6 -21    1.40    6.20
   8   6 -21    2.40    3.30
  -8   6  21   -4.90    7.20
   8  -6 -20    8.10    4.20
   8   6 -20    6.30    6.00
   8   6 -20    8.60    3.30
  -8   6  20   14.10    6.90
   8  -6 -19  138.59   10.90
   8   6 -19  109.29    8.80
   8   6 -19  104.39    9.80
  -8   6  19  137.89   12.30
   8  -6 -18    0.60    3.60
   8   6 -18    1.90    5.80
   8   6 -18    0.00    3.00
  -8   6  18    0.50    6.40
   8  -6 -17  543.45   39.40
   8   6 -17  553.84   40.70
  -8   6  17  631.94   46.20
   8  -6 -16  101.49    8.40
  -8  -6  16  136.29   12.10
   8   6 -16  103.09   10.20
  -8   6  16  108.99   10.60
   8  -6 -15   63.89    6.20
  -8  -6  15   68.19    7.70
   8   6 -15   58.79    7.70
  -8   6  15   70.19    8.30
   8  -6 -14  100.39    8.30
  -8  -6  14  123.79   11.40
   8   6 -14   99.79   10.10
  -8   6  14  104.39    9.60
   8  -6 -13   28.70    4.10
   8   6 -13   51.39    8.00
  -8   6  13   30.60    5.70
   8  -6 -12    1.70    3.50
  -8  -6  12    1.70    7.30
   8   6 -12   -0.30    6.70
  -8   6  12    5.10    5.60
   8  -6 -11  117.09    9.40
  -8  -6  11  102.89   10.50
   8   6 -11   94.59   10.60
  -8   6  11  110.09   10.10
   8  -6 -10    4.40    3.50
  -8  -6  10   -4.50    6.70
   8   6 -10   -1.10    7.00
  -8   6  10    7.10    5.60
   8  -6  -9  205.58   15.40
  -8  -6   9  204.28   16.70
   8   6  -9  200.18   16.60
  -8   6   9  243.78   18.70
   8  -6  -8   47.30    5.00
  -8  -6   8   55.59    8.20
   8   6  -8   54.29    8.30
  -8   6   8   48.70    6.70
   8  -6  -7  624.84   45.10
  -8  -6   7  604.94   44.50
   8   6  -7  577.54   42.60
  -8   6   7  724.73   52.59
   8  -6  -6    0.50    3.60
  -8  -6   6    9.70    6.70
   8   6  -6    7.00    7.40
  -8   6   6    6.70    5.70
   8  -6  -5   89.39    7.70
  -8  -6   5   80.79    9.70
   8   6  -5   78.09   10.00
  -8   6   5   83.29    8.50
   8  -6  -4  152.78   11.80
  -8  -6   4  153.18   13.80
   8   6  -4  134.29   12.80
  -8   6   4  162.08   13.20
   8  -6  -3  332.07   24.40
  -8  -6   3  309.87   23.90
   8   6  -3  285.17   22.40
  -8   6   3  388.86   28.80
   8  -6  -2   36.50    4.60
   8   6  -2   36.30    8.10
  -8   6   2   34.00    6.10
   8  -6  -1  595.94   43.10
   8   6  -1  583.24   43.00
   8  -6   0    4.80    3.60
   8   6   0   14.80    7.10
   8  -6   1   85.49    7.40
   8   6   1   97.19   10.60
   8  -6   2  108.19    8.80
  -8  -6  -2  111.69   11.20
   8   6   2   98.29   10.40
   8  -6   3  353.96   25.90
  -8  -6  -3  360.76   27.50
   8   6   3  337.87   25.80
  -8   6  -3  413.46   30.50
   8  -6   4    0.70    3.40
  -8  -6  -4    3.20    6.70
   8   6   4    1.10    7.00
  -8   6  -4   -6.20    5.40
   8  -6   5   13.20    3.80
  -8  -6  -5   17.00    7.10
   8   6   5   14.10    7.00
  -8   6  -5   13.10    5.60
   8  -6   6   34.20    4.60
  -8  -6  -6   36.40    7.60
   8   6   6   38.30    7.30
  -8   6  -6   35.60    6.10
   8  -6   7  188.88   14.30
  -8  -6  -7  188.28   15.40
   8   6   7  190.98   15.70
  -8   6  -7  235.58   18.20
   8  -6   8  108.09    8.80
  -8  -6  -8   84.99    9.00
   8   6   8   96.79    9.90
  -8   6  -8   95.79    8.90
   8  -6   9  348.37   25.50
  -8  -6  -9  285.87   22.00
   8   6   9  277.47   21.20
   8  -6  10   12.20    3.60
  -8  -6 -10   20.10    6.30
   8   6  10   19.60    5.90
  -8   6 -10   16.90    5.10
   8  -6  11   15.10    3.90
  -8  -6 -11   20.60    6.60
   8   6  11   19.80    5.50
  -8   6 -11   17.60    5.70
   8  -6  12    0.80    3.20
  -8  -6 -12    4.50    6.40
   8   6  12    2.10    5.00
  -8   6 -12    4.00    5.00
   8  -6  13    5.00    3.10
  -8  -6 -13    9.20    6.00
   8   6  13    1.60    5.30
  -8   6 -13    3.20    5.30
   8  -6  14   -0.70    2.90
  -8  -6 -14   -1.00    6.50
   8   6  14   -1.80    5.40
  -8   6 -14   -5.50    5.50
   8  -6  15   17.20    3.50
  -8  -6 -15   19.00    6.70
   8   6  15   27.10    5.60
  -8   6 -15   26.30    6.30
   8  -6  16   18.50    3.60
  -8  -6 -16   19.60    6.60
   8   6  16   13.70    4.80
  -8   6 -16   22.50    6.10
   8  -6  17   23.00    3.90
  -8  -6 -17   19.80    6.70
   8   6  17   14.20    4.70
  -8   6 -17   24.80    7.20
   8  -6  18   14.10    3.70
   8   6  18    9.30    4.30
  -8   6 -18   16.60    7.70
   8  -6  19  270.47   19.90
   8   6  19  220.88   16.70
   8   6  19  232.48   17.10
   8  -6  20    1.80    3.60
   8   6  20    5.30    4.50
   8   6  20   -1.50    3.50
  -8   6 -20   -0.20    8.00
   8  -6  21   92.39    7.90
   8   6  21   73.49    7.40
   8   6  21   75.89    6.80
  -8   6 -21   69.89    9.60
   8  -6  22   41.90    5.00
   8   6  22   33.20    5.70
   8   6  22   31.40    4.60
  -8   6 -22   32.00    9.30
   8  -6  23   17.80    4.80
   8   6  23   10.10    5.30
   8   6  23   11.30    4.80
  -8   6 -23    9.80    9.40
   8  -6  24   10.90    5.70
  -8   6 -24   -0.30    8.90
   8   8 -25   -2.00    7.50
   8   8 -25    6.90    4.70
   8  -8 -24   30.70    5.40
   8   8 -24   29.90    7.90
   8   8 -24   31.90    5.10
  -8   8  24   27.40   11.40
   8  -8 -23   14.50    5.00
   8   8 -23   12.20    6.80
   8   8 -23   16.80    4.40
  -8   8  23   12.80    9.30
   8  -8 -22   -0.50    4.80
   8   8 -22   -2.70    6.60
   8   8 -22    0.30    4.00
  -8   8  22    2.50    8.10
   8  -8 -21  101.39    8.80
   8   8 -21   96.69    8.20
   8   8 -21   88.89    9.70
  -8   8  21   95.39   10.90
   8  -8 -20   49.90    5.90
   8   8 -20   45.40    5.10
   8   8 -20   51.79    8.30
  -8   8  20   54.99    8.90
   8  -8 -19   16.30    4.40
   8   8 -19    8.70    7.60
   8   8 -19   11.70    3.60
  -8   8  19   18.80    7.00
   8  -8 -18   73.39    7.00
   8   8 -18   69.39    8.80
   8   8 -18   67.29    6.10
  -8   8  18   85.99    9.00
   8  -8 -17   29.70    4.60
   8   8 -17   32.20    4.10
   8   8 -17   31.20    7.40
  -8   8  17   35.00    6.00
   8  -8 -16   54.39    5.50
   8   8 -16   48.10    4.80
   8   8 -16   50.39    7.90
  -8   8  16   56.39    6.70
   8  -8 -15   67.69    6.40
   8   8 -15   75.19    9.00
   8   8 -15   70.99    6.20
  -8   8  15   75.79    7.90
   8  -8 -14   28.10    4.30
   8   8 -14   42.30    4.40
   8   8 -14   43.10    7.70
  -8   8  14   33.10    5.80
   8  -8 -13   10.50    3.70
   8   8 -13   15.80    7.20
   8   8 -13   14.90    3.10
  -8   8  13    4.40    5.00
   8  -8 -12   52.49    5.40
   8   8 -12   45.00    7.90
  -8   8  12   61.29    7.30
   8  -8 -11    6.00    3.60
  -8  -8  11    3.30    5.90
   8   8 -11    7.00    7.70
  -8   8  11    5.90    5.20
   8  -8 -10  121.89    9.80
  -8  -8  10  119.49   11.40
   8   8 -10  101.29   11.10
  -8   8  10  140.99   11.90
   8  -8  -9   22.80    4.20
  -8  -8   9   19.80    7.10
   8   8  -9   21.30    7.80
  -8   8   9   33.10    5.90
   8  -8  -8   52.29    5.50
  -8  -8   8   60.09    8.50
   8   8  -8   57.09    9.50
  -8   8   8   48.10    6.10
   8  -8  -7   -1.10    3.80
  -8  -8   7    1.00    7.40
   8   8  -7    2.70    7.70
  -8   8   7    1.90    4.20
   8  -8  -6  130.49   10.50
  -8  -8   6  142.19   13.20
   8   8  -6  130.49   12.80
  -8   8   6  115.79    9.80
   8  -8  -5    2.80    3.90
  -8  -8   5   -1.80    7.10
   8   8  -5   -9.00    7.90
  -8   8   5   -4.50    4.50
   8  -8  -4   18.80    4.20
  -8  -8   4   17.20    7.70
   8   8  -4   24.00    8.00
  -8   8   4   17.70    4.60
   8  -8  -3    5.10    3.80
  -8  -8   3    8.40    7.20
   8   8  -3    0.90    7.80
  -8   8   3    0.80    4.10
   8  -8  -2  164.58   12.70
   8   8  -2  139.09   13.30
  -8   8   2  162.28   12.80
   8  -8  -1   52.59    5.60
   8   8  -1   52.09    9.00
  -8   8   1   45.90    5.60
   8  -8   0  222.08   16.80
   8   8   0  195.28   16.60
   8  -8   1   80.39    7.30
  -8  -8  -1   85.19    9.80
   8   8   1   94.49   10.60
   8  -8   2  236.08   17.60
  -8  -8  -2  250.97   20.00
   8   8   2  224.18   18.30
   8  -8   3   21.70    4.20
  -8  -8  -3   18.30    6.50
   8   8   3   18.00    7.50
  -8   8  -3   25.60    4.70
   8  -8   4    6.70    3.90
  -8  -8  -4    6.30    6.80
   8   8   4    6.70    7.60
  -8   8  -4    2.30    4.30
   8  -8   5  120.19    9.80
  -8  -8  -5  128.39   12.00
   8   8   5  116.59   11.80
  -8   8  -5  127.49   10.40
   8  -8   6   14.30    3.80
  -8  -8  -6   17.70    6.60
   8   8   6   15.60    7.20
  -8   8  -6   12.70    4.60
   8  -8   7    6.20    3.70
  -8  -8  -7    5.10    6.40
   8   8   7   -1.30    6.70
  -8   8  -7    2.50    4.10
   8  -8   8  166.18   12.80
  -8  -8  -8  150.78   12.90
   8   8   8  146.69   13.20
  -8   8  -8  161.68   12.80
   8  -8   9  130.29   10.30
  -8  -8  -9  117.29   11.10
   8   8   9  123.69   11.90
  -8   8  -9  149.99   12.00
   8  -8  10  368.66   26.90
  -8  -8 -10  401.46   30.00
   8   8  10  402.36   30.10
  -8   8 -10  377.56   27.70
   8  -8  11  202.78   15.20
  -8  -8 -11  178.38   15.00
   8   8  11  159.98   13.30
   8  -8  12   37.20    4.40
  -8  -8 -12   45.20    7.30
   8   8  12   39.60    6.50
  -8   8 -12   40.50    5.90
   8  -8  13   98.69    8.00
   8   8  13   80.29    8.40
  -8   8 -13  105.69    9.50
   8  -8  14   12.70    3.40
   8   8  14    5.20    2.70
   8   8  14    8.40    5.50
  -8   8 -14   16.70    5.50
   8  -8  15    8.30    3.50
   8   8  15    5.80    5.30
   8   8  15    4.50    3.00
  -8   8 -15   10.20    5.60
   8  -8  16   49.70    5.20
   8   8  16   37.60    4.00
   8   8  16   44.10    6.50
  -8   8 -16   63.69    8.00
   8  -8  17   25.30    4.00
   8   8  17   22.80    3.60
   8   8  17   30.70    6.20
  -8   8 -17   17.20    6.30
   8  -8  18   75.19    6.80
   8   8  18   62.29    5.70
   8   8  18   60.39    7.30
  -8   8 -18   87.89    9.60
   8  -8  19    5.10    3.80
   8   8  19    4.90    3.60
   8   8  19    6.30    4.90
  -8   8 -19    2.40    6.50
   8  -8  20   28.40    4.60
   8   8  20   28.20    4.80
   8   8  20   19.70    4.70
  -8   8 -20   27.70    7.20
   8  -8  21   64.29    6.20
   8   8  21   50.39    5.90
   8   8  21   44.10    6.20
  -8   8 -21   65.79    9.40
   8  -8  22   17.90    4.20
   8   8  22   11.00    5.10
   8   8  22    5.30    6.20
  -8   8 -22   13.10    9.10
   8  -8  23    2.60    4.90
  -8   8 -23   -2.40    6.90
   8  10 -24   -2.50    7.00
   8  10 -24    1.90    4.80
   8 -10 -23    2.00    4.80
   8  10 -23    6.80    4.70
   8  10 -23    2.90    8.20
  -8  10  23    2.70   11.00
   8 -10 -22   -3.60    4.80
   8  10 -22    1.90    4.00
   8  10 -22   -2.90    7.50
  -8  10  22   -1.50   10.00
   8 -10 -21   -0.20    4.50
   8  10 -21    1.90    4.20
   8  10 -21    2.00    7.70
  -8  10  21   -4.10    8.00
   8 -10 -20    6.60    4.60
   8  10 -20    5.60    3.80
   8  10 -20    4.80    7.70
  -8  10  20   13.40    7.20
   8 -10 -19   36.10    5.20
   8  10 -19   30.10    7.90
   8  10 -19   20.20    3.90
  -8  10  19   42.00    7.10
   8 -10 -18    6.20    4.40
   8  10 -18    5.30    3.40
   8  10 -18    0.10    7.40
  -8  10  18   10.80    6.00
   8 -10 -17   53.59    6.10
   8  10 -17   52.89    5.50
   8  10 -17   54.89    9.20
  -8  10  17   58.29    7.30
   8 -10 -16    1.80    4.00
   8  10 -16    1.40    3.20
   8  10 -16    4.20    7.30
  -8  10  16    5.20    5.60
   8 -10 -15   20.00    4.30
   8  10 -15   15.10    6.80
   8  10 -15   21.90    3.60
  -8  10  15   17.20    5.10
   8 -10 -14   15.70    4.00
   8  10 -14   15.00    3.20
   8  10 -14   10.60    6.60
  -8  10  14   23.60    5.20
   8 -10 -13    8.00    3.70
   8  10 -13    2.90    3.00
   8  10 -13   -0.50    7.20
  -8  10  13    8.70    4.30
   8 -10 -12   27.20    4.20
   8  10 -12   15.60    7.00
   8  10 -12   19.80    3.40
  -8  10  12   22.20    4.30
   8 -10 -11   10.70    3.80
   8  10 -11    8.70    3.00
   8  10 -11   12.60    7.20
  -8  10  11   11.70    4.30
   8 -10 -10    2.90    3.60
   8  10 -10    1.20    3.20
   8  10 -10    2.50    7.50
  -8  10  10    4.60    4.10
   8 -10  -9  246.48   18.40
   8  10  -9  212.28   15.80
   8  10  -9  228.58   18.60
  -8  10   9  236.78   17.80
   8 -10  -8   -0.20    3.70
   8  10  -8    0.60    7.30
   8  10  -8   -0.20    3.30
  -8  10   8    5.70    4.10
   8 -10  -7  200.18   15.20
   8  10  -7  191.98   14.40
   8  10  -7  198.88   16.70
  -8  10   7  206.28   15.70
   8 -10  -6    0.70    3.80
   8  10  -6    0.80    7.60
   8  10  -6   -3.10    3.30
  -8  10   6    3.10    3.90
   8 -10  -5    1.00    4.00
   8  10  -5    1.50    3.20
   8  10  -5    1.20    7.80
  -8  10   5    2.10    4.20
   8 -10  -4    7.00    4.20
   8  10  -4    0.10    7.70
  -8  10   4    3.40    3.70
   8 -10  -3    2.30    4.10
   8  10  -3    3.30    7.80
  -8  10   3    0.60    4.40
   8 -10  -2   29.30    4.70
   8  10  -2   27.30    8.30
  -8  10   2   30.00    5.10
   8 -10  -1  178.28   13.80
   8  10  -1  214.98   15.90
  -8  10   1  180.08   13.90
   8 -10   0    2.90    4.10
   8  10   0    3.90    6.60
   8  10   0    4.50    3.20
   8 -10   1  107.69    9.10
   8  10   1   87.29   10.40
   8  10   1   84.59    7.10
   8 -10   2   23.00    4.40
   8  10   2   21.50    7.40
   8  10   2   23.00    3.70
   8 -10   3  122.49    9.90
   8  10   3  112.99   11.70
   8  10   3  112.79    9.10
  -8  10  -3  110.49    9.20
   8 -10   4   66.89    6.50
   8  10   4   76.69    9.70
   8  10   4   76.89    6.80
  -8  10  -4   73.59    7.00
   8 -10   5    2.50    3.70
   8  10   5   -1.00    7.30
   8  10   5    3.10    3.30
  -8  10  -5    3.90    4.20
   8 -10   6  196.38   14.90
   8  10   6  194.08   16.20
   8  10   6  184.88   13.90
  -8  10  -6  217.78   16.40
   8 -10   7   87.69    7.60
   8  10   7   93.49    7.70
   8  10   7   87.99    9.90
  -8  10  -7   93.59    8.20
   8 -10   8    9.90    3.60
   8  10   8   17.50    3.40
   8  10   8   15.70    6.90
  -8  10  -8    7.90    3.90
   8 -10   9   99.39    8.20
   8  10   9   89.79    7.50
   8  10   9   77.89    9.00
  -8  10  -9  113.39    9.50
   8 -10  10    8.70    3.40
   8  10  10    9.70    2.70
   8  10  10    8.10    6.40
  -8  10 -10   10.70    3.90
   8 -10  11    9.60    3.40
   8  10  11    9.20    2.80
   8  10  11   12.10    6.20
  -8  10 -11   14.10    4.10
   8 -10  12   -1.40    3.30
   8  10  12   -0.50    6.30
   8  10  12    1.70    2.60
  -8  10 -12    0.60    4.10
   8 -10  13   -1.30    3.30
   8  10  13    2.60    6.40
   8  10  13    0.60    2.90
  -8  10 -13   -1.20    4.30
   8 -10  14    8.30    3.50
   8  10  14    7.80    2.90
   8  10  14    6.30    6.60
  -8  10 -14    3.50    4.70
   8 -10  15   90.19    7.70
   8  10  15   70.09    8.30
   8  10  15   66.19    5.80
   8 -10  16   20.90    3.90
   8  10  16   17.10    6.20
   8  10  16   17.40    3.60
  -8  10 -16   25.00    6.30
   8 -10  17  141.19   11.10
   8  10  17  109.19    8.90
   8  10  17  108.19   10.20
   8 -10  18   19.80    4.20
   8  10  18   18.70    4.30
   8  10  18   14.20    6.00
  -8  10 -18   15.50    6.30
   8 -10  19   39.80    4.80
   8  10  19   33.50    6.40
   8  10  19   28.70    4.80
  -8  10 -19   39.60    7.20
   8 -10  20    3.30    3.70
   8  10  20    4.20    6.30
   8  10  20    3.80    4.50
  -8  10 -20    9.80    6.40
   8 -10  21    0.90    4.00
   8  10  21   -5.90    6.30
   8  10  21    0.40    5.00
  -8  10 -21   -0.50    6.00
   8 -12 -22    5.00    5.20
   8  12 -22    4.60    7.20
   8  12 -22    1.10    5.20
  -8  12  22    3.50    7.40
   8 -12 -21    3.50    4.70
   8  12 -21    3.20    4.60
   8  12 -21    2.10    7.20
  -8  12  21    6.90    6.50
   8 -12 -20   13.90    4.70
   8  12 -20   12.40    8.90
   8  12 -20   12.30    4.60
  -8  12  20   16.50    7.50
   8 -12 -19    3.10    4.40
   8  12 -19    2.20    3.90
   8  12 -19    1.80    8.20
  -8  12  19    8.30    6.60
   8 -12 -18   40.90    5.40
   8  12 -18   33.40    4.80
   8  12 -18   36.80    8.00
  -8  12  18   36.50    6.90
   8 -12 -17    3.70    4.50
   8  12 -17   -2.30    7.30
   8  12 -17    6.40    4.00
  -8  12  17    4.90    5.80
   8 -12 -16   92.39    8.30
   8  12 -16   82.89    7.40
   8  12 -16   88.09   10.20
  -8  12  16  100.29    9.00
   8 -12 -15   -2.40    4.30
   8  12 -15    1.70    7.20
   8  12 -15   -0.10    3.60
  -8  12  15    2.70    4.30
   8 -12 -14   -4.90    4.20
   8  12 -14   -4.20    7.00
   8  12 -14   -0.80    3.50
  -8  12  14   -2.50    4.20
   8 -12 -13    2.00    4.10
   8  12 -13   -0.60    3.40
   8  12 -13   -1.10    7.00
  -8  12  13    3.60    4.00
   8 -12 -12   50.39    5.70
   8  12 -12   34.00    4.30
   8  12 -12   34.50    8.00
  -8  12  12   50.79    5.30
   8 -12 -11   -1.90    3.90
   8  12 -11   -7.00    7.10
   8  12 -11    1.40    3.10
  -8  12  11    1.30    3.50
   8 -12 -10  126.79   10.20
   8  12 -10  111.19   11.20
   8  12 -10  101.09    8.20
  -8  12  10  130.69   10.50
   8 -12  -9    7.30    3.90
   8  12  -9    6.90    7.30
   8  12  -9    5.60    3.10
  -8  12   9    9.90    4.10
   8 -12  -8  139.79   11.10
   8  12  -8  127.89   10.00
   8  12  -8  137.89   13.00
  -8  12   8  159.18   12.40
   8 -12  -7   23.60    4.00
   8  12  -7   34.70    7.80
   8  12  -7   31.40    4.00
  -8  12   7   31.80    4.80
   8 -12  -6   15.80    3.90
   8  12  -6    8.20    3.40
   8  12  -6   15.50    7.40
  -8  12   6   15.00    4.40
   8 -12  -5    0.30    3.60
   8  12  -5    4.10    3.30
   8  12  -5    0.80    7.20
  -8  12   5    1.70    3.90
   8 -12  -4    1.50    3.50
   8  12  -4    5.90    7.20
  -8  12   4   -0.20    4.20
   8 -12  -3   11.50    4.10
   8  12  -3    8.70    7.50
  -8  12   3   11.70    4.40
   8 -12  -2   39.90    5.10
   8  12  -2   24.30    7.40
  -8  12   2   41.40    5.20
   8 -12  -1    4.50    3.80
   8  12  -1    2.90    6.80
   8  12  -1   -5.10    3.40
  -8  12   1    7.20    4.10
   8 -12   0  297.87   22.10
   8  12   0  251.47   18.70
   8  12   0  278.17   21.50
   8 -12   1    3.20    3.20
   8  12   1    2.80    3.30
   8  12   1   -1.10    6.80
   8 -12   2   90.59    7.70
   8  12   2   79.19    6.90
   8  12   2   77.89    9.00
   8 -12   3    8.00    3.60
   8  12   3    7.70    3.40
   8  12   3    6.90    6.60
  -8  12  -3   -6.90    3.90
   8 -12   4    7.90    3.70
   8  12   4    8.20    3.40
   8  12   4    7.10    6.40
  -8  12  -4   10.90    4.20
   8 -12   5   14.80    3.60
   8  12   5    7.90    6.60
   8  12   5    6.30    3.40
  -8  12  -5    8.80    4.00
   8 -12   6  462.15   33.60
   8  12   6  423.46   30.80
   8  12   6  465.05   34.60
  -8  12  -6  568.94   41.20
   8 -12   7  270.47   20.10
   8  12   7  273.67   21.20
   8  12   7  253.47   18.70
  -8  12  -7  288.57   21.40
   8 -12   8   70.79    6.50
  -8  12  -8   90.69    7.90
   8 -12   9   -3.20    3.50
   8  12   9   -3.20    2.70
   8  12   9   -3.70    6.00
  -8  12  -9   -1.20    4.00
   8 -12  10   87.59    7.50
   8  12  10   76.79    9.10
   8  12  10   73.49    6.10
  -8  12 -10  102.59    8.70
   8 -12  11   16.60    3.90
   8  12  11   15.80    6.90
   8  12  11   21.20    3.70
  -8  12 -11   12.30    4.00
   8 -12  12   68.09    6.20
   8  12  12   50.19    7.90
   8  12  12   59.69    5.60
  -8  12 -12   70.79    6.60
   8 -12  13    4.10    3.40
   8  12  13   -1.80    6.70
   8  12  13    1.80    3.00
  -8  12 -13    0.00    3.90
   8 -12  14    5.80    3.60
   8  12  14    5.70    6.40
   8  12  14    4.40    3.10
  -8  12 -14    6.40    4.00
   8 -12  15   -1.90    3.50
   8  12  15   -7.30    6.50
   8  12  15    1.40    3.70
  -8  12 -15    2.20    4.20
   8 -12  16   17.80    3.70
   8  12  16   19.10    7.00
   8  12  16   10.20    4.20
  -8  12 -16   19.30    5.30
   8 -12  17   -0.10    3.50
   8  12  17    3.10    4.30
   8  12  17   -4.70    6.70
  -8  12 -17   -2.60    5.30
   8 -12  18   39.70    4.80
   8  12  18   29.60    4.70
   8  12  18   31.50    6.70
  -8  12 -18   38.90    6.40
   8 -12  19   -0.20    3.60
   8  12  19    2.30    4.40
   8  12  19   -1.10    6.30
  -8  12 -19    0.70    6.10
   8 -14 -18    0.90    4.40
   8  14 -18   -1.80    7.60
   8  14 -18   11.90    3.90
  -8  14  18    2.80    5.50
   8 -14 -17    4.30    4.40
   8  14 -17    4.20    8.50
   8  14 -17   20.50    4.10
  -8  14  17    0.80    5.80
   8 -14 -16   29.30    5.10
   8  14 -16   29.90    8.90
   8  14 -16   17.10    3.80
  -8  14  16   27.10    5.30
   8 -14 -15   32.00    5.00
   8  14 -15   22.60    4.20
   8  14 -15   36.40    9.10
  -8  14  15   32.20    5.00
   8 -14 -14   -0.70    4.10
   8  14 -14    0.50    3.70
   8  14 -14   -4.70    8.40
  -8  14  14   -0.80    4.30
   8 -14 -13    2.70    4.30
   8  14 -13    4.50    7.80
   8  14 -13    2.10    3.80
  -8  14  13   10.10    4.00
   8 -14 -12    9.40    4.40
   8  14 -12    6.60    7.30
   8  14 -12    0.70    3.70
  -8  14  12   12.50    4.00
   8 -14 -11   31.40    4.80
   8  14 -11   30.10    7.70
   8  14 -11   25.30    4.20
  -8  14  11   33.40    4.60
   8 -14 -10    2.70    4.20
   8  14 -10   -1.00    3.50
   8  14 -10    1.20    6.80
  -8  14  10   -0.10    3.60
   8 -14  -9   41.00    5.10
   8  14  -9   46.70    8.10
   8  14  -9   39.00    4.70
  -8  14   9   51.59    5.80
   8 -14  -8   25.00    4.40
   8  14  -8   20.40    3.90
   8  14  -8   21.20    7.40
  -8  14   8   24.60    4.70
   8 -14  -7   21.00    4.20
   8  14  -7   13.80    3.90
   8  14  -7   13.50    7.10
  -8  14   7   25.10    4.50
   8 -14  -6    2.70    3.90
   8  14  -6    3.70    6.80
   8  14  -6   -1.10    3.70
  -8  14   6    4.10    4.30
   8 -14  -5   12.30    4.00
   8  14  -5   20.10    3.70
   8  14  -5   21.30    7.30
  -8  14   5    9.20    4.10
   8 -14  -4    9.70    4.00
   8  14  -4    8.60    6.90
  -8  14   4   10.90    4.40
   8 -14  -3   10.40    3.90
[truncated: 128,222 more chars]
