# Supplementary material for: Combining In Situ Techniques (XRD, IR, and 13C NMR) and Gas Adsorption Measurements Reveals CO2-Induced Structural Transitions and High CO2/CH4 Selectivity for a Flexible Metal–Organic Framework JUK-8
Source: ACS Appl Mater Interfaces. 2021 Jun 8;13(24):28503–13. doi: 10.1021/acsami.1c07268 (PMC8289234; doi:10.1021/acsami.1c07268)
Supplement: Supplementary file 3 — am1c07268_si_003.cif [file am1c07268_si_003.cif]

 
data_shelx
 
_audit_creation_method            SHELXL-2013
_chemical_name_systematic
;
 ?
;
_chemical_name_common             ?
_chemical_melting_point           ?
_chemical_formula_moiety          ?
_chemical_formula_sum
 'C34 H28 N6 O9 Zn' 
_chemical_formula_weight          729.99

loop_
 _atom_type_symbol
 _atom_type_description
 _atom_type_scat_dispersion_real
 _atom_type_scat_dispersion_imag
 _atom_type_scat_source
 'C'  'C'   0.0033   0.0016
 'International Tables Vol C Tables 4.2.6.8 and 6.1.1.4'
 'H'  'H'   0.0000   0.0000
 'International Tables Vol C Tables 4.2.6.8 and 6.1.1.4'
 'N'  'N'   0.0061   0.0033
 'International Tables Vol C Tables 4.2.6.8 and 6.1.1.4'
 'O'  'O'   0.0106   0.0060
 'International Tables Vol C Tables 4.2.6.8 and 6.1.1.4'
 'Zn'  'Zn'   0.2839   1.4301
 'International Tables Vol C Tables 4.2.6.8 and 6.1.1.4'
 
_space_group_crystal_system       monoclinic
_space_group_IT_number            15
_space_group_name_H-M_alt         'C 2/c'
_space_group_name_Hall            '-C 2yc'
 
_shelx_space_group_comment
;
The symmetry employed for this shelxl refinement is uniquely defined
by the following loop, which should always be used as a source of
symmetry information in preference to the above space-group names.
They are only intended as comments.
;
 
loop_
 _space_group_symop_operation_xyz
 'x, y, z'
 '-x, y, -z+1/2'
 'x+1/2, y+1/2, z'
 '-x+1/2, y+1/2, -z+1/2'
 '-x, -y, -z'
 'x, -y, z-1/2'
 '-x+1/2, -y+1/2, -z'
 'x+1/2, -y+1/2, z-1/2'
 
_cell_length_a                    13.8699(3)
_cell_length_b                    17.5411(3)
_cell_length_c                    27.7173(3)
_cell_angle_alpha                 90
_cell_angle_beta                  94.0070(10)
_cell_angle_gamma                 90
_cell_volume                      6726.9(2)
_cell_formula_units_Z             8
_cell_measurement_temperature     130(2)
_cell_measurement_reflns_used   13006
_cell_measurement_theta_min     2.9440
_cell_measurement_theta_max     29.0580 
 
_exptl_crystal_description        block 
_exptl_crystal_colour             colourless 
_exptl_crystal_density_meas       ? 
_exptl_crystal_density_method     'not measured'              
_exptl_crystal_density_diffrn     1.442          
_exptl_crystal_F_000              3008
_exptl_transmission_factor_min    ?                                             
_exptl_transmission_factor_max    ?                                             
_exptl_crystal_size_max           0.40 
_exptl_crystal_size_mid           0.25 
_exptl_crystal_size_min           0.20
_exptl_absorpt_coefficient_mu     0.794
_shelx_estimated_absorpt_T_min    ? 
_shelx_estimated_absorpt_T_max    ? 
_exptl_absorpt_correction_T_min                   0.58874
_exptl_absorpt_correction_T_max                   1.00000
_exptl_absorpt_correction_type            multi-scan
_exptl_absorpt_process_details
;
CrysAlisPro 1.171.39.46 (Rigaku Oxford Diffraction, 2018)
Empirical absorption correction using spherical harmonics,
 implemented in SCALE3 ABSPACK scaling algorithm.
;
_exptl_special_details
;
 ?
;
_diffrn_ambient_temperature 130(1) 
_diffrn_ambient_environment N~2~
_diffrn_source 'micro-focus sealed X-ray tube'
_diffrn_source_type 'SuperNova (Mo) X-ray Source'
_diffrn_radiation_probe x-ray
_diffrn_radiation_type 'Mo K\a'
_diffrn_radiation_wavelength 0.71073
_diffrn_radiation_monochromator mirror
_diffrn_measurement_device 'four-circle diffractometer'
_diffrn_measurement_device_type 'SuperNova, Dual, Cu at home/near, Atlas'
_diffrn_detector 'CCD plate'
_diffrn_detector_type Atlas
_diffrn_detector_area_resol_mean 10.3756 
_diffrn_reflns_number             41158
_diffrn_reflns_av_unetI/netI      0.0605
_diffrn_reflns_av_R_equivalents   0.0562
_diffrn_reflns_limit_h_min        -18
_diffrn_reflns_limit_h_max        18
_diffrn_reflns_limit_k_min        -23
_diffrn_reflns_limit_k_max        24
_diffrn_reflns_limit_l_min        -37
_diffrn_reflns_limit_l_max        38
_diffrn_reflns_theta_min          2.750
_diffrn_reflns_theta_max          29.697
_diffrn_reflns_theta_full         25.242
_diffrn_measured_fraction_theta_max   0.934
_diffrn_measured_fraction_theta_full  0.998
_diffrn_reflns_Laue_measured_fraction_max    0.934
_diffrn_reflns_Laue_measured_fraction_full   0.998
_diffrn_reflns_point_group_measured_fraction_max   0.934
_diffrn_reflns_point_group_measured_fraction_full  0.998
_reflns_number_total              8938
_reflns_number_gt                 5823
_reflns_threshold_expression      'I > 2\s(I)'
_reflns_Friedel_coverage          0.000
_reflns_Friedel_fraction_max      .
_reflns_Friedel_fraction_full     .
 
_reflns_special_details
;
 Reflections were merged by SHELXL according to the crystal
 class for the calculation of statistics and refinement.
 
 _reflns_Friedel_fraction is defined as the number of unique
 Friedel pairs measured divided by the number that would be
 possible theoretically, ignoring centric projections and
 systematic absences.
;
 
_computing_data_collection     'CrysAlisPro 1.171.39.46 (Rigaku OD, 2018)'
_computing_cell_refinement     'CrysAlisPro 1.171.39.46 (Rigaku OD, 2018)'
_computing_data_reduction      'CrysAlisPro 1.171.39.46 (Rigaku OD, 2018)'
_computing_structure_solution   'SIR2014 (Burla et al., 2015)'
_computing_structure_refinement 'SHELXL-2014/7 (Sheldrick, 2014)'
_computing_molecular_graphics
;
  ORTEP-3 for Windows (Farrugia, 2012); MERCURY (Version
  1.4; Macrae et al., 2008)
; 
_refine_special_details
;
 ?
;
_refine_ls_structure_factor_coef  Fsqd
_refine_ls_matrix_type            full
_refine_ls_weighting_scheme       calc
_refine_ls_weighting_details
'w=1/[\s^2^(Fo^2^)+(0.0270P)^2^+26.1244P] where P=(Fo^2^+2Fc^2^)/3'
_atom_sites_solution_primary      ?
_atom_sites_solution_secondary    ?
_atom_sites_solution_hydrogens    mixed
_refine_ls_hydrogen_treatment     mixed
_refine_ls_extinction_method      none
_refine_ls_extinction_coef        .
_refine_ls_number_reflns          8937
_refine_ls_number_parameters      463
_refine_ls_number_restraints      3
_refine_ls_R_factor_all           0.1066
_refine_ls_R_factor_gt            0.0594
_refine_ls_wR_factor_ref          0.1278
_refine_ls_wR_factor_gt           0.1118
_refine_ls_goodness_of_fit_ref    1.085
_refine_ls_restrained_S_all       1.085
_refine_ls_shift/su_max           0.000
_refine_ls_shift/su_mean          0.000
 
loop_
 _atom_site_label
 _atom_site_type_symbol
 _atom_site_fract_x
 _atom_site_fract_y
 _atom_site_fract_z
 _atom_site_U_iso_or_equiv
 _atom_site_adp_type
 _atom_site_occupancy
 _atom_site_site_symmetry_order  
 _atom_site_calc_flag
 _atom_site_refinement_flags_posn
 _atom_site_refinement_flags_adp
 _atom_site_refinement_flags_occupancy
 _atom_site_disorder_assembly
 _atom_site_disorder_group
Zn1 Zn 0.23394(3) 0.36464(2) 0.18899(2) 0.02502(10) Uani 1 1 d . . . . .
O3 O 0.25182(15) 0.55936(12) 0.62320(7) 0.0263(5) Uani 1 1 d . . . . .
O6 O 0.20351(17) 0.43932(13) 0.24951(8) 0.0325(5) Uani 1 1 d . . . . .
O2 O -0.41492(16) -0.04483(13) -0.10361(8) 0.0324(5) Uani 1 1 d . . . . .
O1 O -0.21799(17) 0.13675(14) -0.00185(9) 0.0395(6) Uani 1 1 d . . . . .
N5 N -0.5878(2) -0.07874(15) -0.15029(9) 0.0271(6) Uani 1 1 d . . . . .
O4 O 0.30122(17) 0.67801(13) 0.62791(7) 0.0330(5) Uani 1 1 d . . . . .
O7 O 0.35023(17) 0.42250(14) 0.22648(8) 0.0339(5) Uani 1 1 d . . . . .
N1 N 0.09220(19) 0.33888(15) 0.16648(9) 0.0266(6) Uani 1 1 d . . . . .
N4 N -0.57632(19) -0.02258(14) -0.11612(9) 0.0254(6) Uani 1 1 d . . . . .
H4 H -0.6262 0.0049 -0.1086 0.030 Uiso 1 1 calc R U . . .
N2 N -0.1942(2) 0.22322(16) 0.07731(10) 0.0322(6) Uani 1 1 d . . . . .
C8 C -0.3888(2) 0.13246(17) -0.00047(11) 0.0259(6) Uani 1 1 d . . . . .
C14 C -0.4872(2) -0.00943(17) -0.09376(11) 0.0236(6) Uani 1 1 d . . . . .
N3 N -0.2841(2) 0.20267(16) 0.05841(10) 0.0336(7) Uani 1 1 d . . . . .
H3 H -0.3367 0.2179 0.0717 0.040 Uiso 1 1 calc R U . . .
C16 C -0.6944(2) -0.14709(18) -0.20502(11) 0.0264(7) Uani 1 1 d . . . . .
C13 C -0.3958(2) 0.07872(17) -0.03758(11) 0.0254(7) Uani 1 1 d . . . . .
H13 H -0.3386 0.0608 -0.0508 0.030 Uiso 1 1 calc R U . . .
C2 C -0.0795(2) 0.35218(19) 0.16615(11) 0.0294(7) Uani 1 1 d . . . . .
H2 H -0.1332 0.3780 0.1780 0.035 Uiso 1 1 calc R U . . .
C12 C -0.4848(2) 0.05091(17) -0.05547(10) 0.0227(6) Uani 1 1 d . . . . .
O5 O 0.4620(2) 0.58505(18) 0.42660(9) 0.0555(9) Uani 1 1 d . . . . .
C10 C -0.5621(2) 0.13060(19) 0.00111(11) 0.0304(7) Uani 1 1 d . . . . .
H10 H -0.6193 0.1487 0.0142 0.037 Uiso 1 1 calc R U . . .
C11 C -0.5684(2) 0.07702(18) -0.03546(11) 0.0266(7) Uani 1 1 d . . . . .
H11 H -0.6297 0.0578 -0.0471 0.032 Uiso 1 1 calc R U . . .
C19 C -0.6222(2) -0.1930(2) -0.22183(12) 0.0333(8) Uani 1 1 d . . . . .
H19 H -0.5563 -0.1848 -0.2114 0.040 Uiso 1 1 calc R U . . .
C1 C 0.0138(2) 0.37275(18) 0.18180(10) 0.0256(6) Uani 1 1 d . . . . .
H1 H 0.0225 0.4130 0.2046 0.031 Uiso 1 1 calc R U . . .
C4 C -0.0120(3) 0.2565(2) 0.11773(12) 0.0331(8) Uani 1 1 d . . . . .
H4A H -0.0185 0.2149 0.0958 0.040 Uiso 1 1 calc R U . . .
C34 C 0.2937(3) 0.44793(18) 0.25649(11) 0.0294(7) Uani 1 1 d . . . . .
C3 C -0.0936(2) 0.29284(19) 0.13263(11) 0.0278(7) Uani 1 1 d . . . . .
C31 C 0.3363(2) 0.48563(19) 0.30153(11) 0.0287(7) Uani 1 1 d . . . . .
C9 C -0.4728(2) 0.15818(18) 0.01886(11) 0.0292(7) Uani 1 1 d . . . . .
H9 H -0.4690 0.1947 0.0442 0.035 Uiso 1 1 calc R U . . .
C7 C -0.2892(2) 0.15717(17) 0.01774(12) 0.0286(7) Uani 1 1 d . . . . .
C30 C 0.2764(3) 0.5191(2) 0.33407(12) 0.0360(8) Uani 1 1 d . . . . .
H30 H 0.2084 0.5196 0.3271 0.043 Uiso 1 1 calc R U . . .
C15 C -0.6741(2) -0.08720(18) -0.16936(11) 0.0284(7) Uani 1 1 d . . . . .
H15 H -0.7244 -0.0546 -0.1603 0.034 Uiso 1 1 calc R U . . .
C6 C -0.1899(3) 0.2707(2) 0.11264(12) 0.0352(8) Uani 1 1 d . . . . .
H6 H -0.2467 0.2906 0.1252 0.042 Uiso 1 1 calc R U . . .
C28 C 0.4150(3) 0.5504(2) 0.38644(12) 0.0414(9) Uani 1 1 d . . . . .
C5 C 0.0776(3) 0.28057(19) 0.13466(11) 0.0321(8) Uani 1 1 d . . . . .
H5 H 0.1325 0.2552 0.1236 0.039 Uiso 1 1 calc R U . . .
C18 C -0.8078(2) -0.2203(2) -0.25428(12) 0.0336(8) Uani 1 1 d . . . . .
H18 H -0.8730 -0.2297 -0.2657 0.040 Uiso 1 1 calc R U . . .
N6 N -0.73884(19) -0.26561(16) -0.26974(9) 0.0277(6) Uani 1 1 d . . . . .
C17 C -0.7888(3) -0.1606(2) -0.22252(12) 0.0345(8) Uani 1 1 d . . . . .
H17 H -0.8398 -0.1293 -0.2128 0.041 Uiso 1 1 calc R U . . .
C20 C -0.6481(2) -0.2509(2) -0.25393(12) 0.0334(8) Uani 1 1 d . . . . .
H20 H -0.5984 -0.2818 -0.2654 0.040 Uiso 1 1 calc R U . . .
C32 C 0.4357(3) 0.4847(2) 0.31225(11) 0.0352(8) Uani 1 1 d . . . . .
H32 H 0.4767 0.4615 0.2904 0.042 Uiso 1 1 calc R U . . .
C25 C 0.4147(3) 0.5910(2) 0.46917(12) 0.0457(11) Uani 1 1 d . . . . .
C29 C 0.3163(3) 0.5519(2) 0.37671(12) 0.0396(9) Uani 1 1 d . . . . .
H29 H 0.2758 0.5750 0.3988 0.048 Uiso 1 1 calc R U . . .
C33 C 0.4754(3) 0.5174(2) 0.35472(12) 0.0397(9) Uani 1 1 d . . . . .
H33 H 0.5434 0.5171 0.3619 0.048 Uiso 1 1 calc R U . . .
C26 C 0.4143(4) 0.6614(3) 0.49122(15) 0.0775(19) Uani 1 1 d . . . . .
H26 H 0.4407 0.7044 0.4761 0.093 Uiso 1 1 calc R U . . .
C27 C 0.3752(4) 0.6689(2) 0.53561(13) 0.0625(15) Uani 1 1 d . . . . .
H27 H 0.3754 0.7172 0.5510 0.075 Uiso 1 1 calc R U . . .
C22 C 0.3360(2) 0.60684(19) 0.55758(11) 0.0301(7) Uani 1 1 d . . . . .
C23 C 0.3366(2) 0.53630(19) 0.53452(11) 0.0300(7) Uani 1 1 d . . . . .
H23 H 0.3099 0.4932 0.5495 0.036 Uiso 1 1 calc R U . . .
C24 C 0.3756(3) 0.5281(2) 0.49014(12) 0.0355(8) Uani 1 1 d . . . . .
H24 H 0.3753 0.4799 0.4745 0.043 Uiso 1 1 calc R U . . .
C21 C 0.2944(2) 0.61512(18) 0.60528(11) 0.0269(7) Uani 1 1 d . . . . .
O1W O 0.4298(2) 0.20040(17) 0.14059(12) 0.0527(8) Uani 1 1 d . . . . .
H1W1 H 0.373(3) 0.221(3) 0.1311(16) 0.063 Uiso 1 1 d . U . . .
H2W1 H 0.420(3) 0.156(3) 0.1314(17) 0.063 Uiso 1 1 d . U . . .
O2W O -0.4209(2) 0.2869(2) 0.11294(13) 0.0665(9) Uani 1 1 d D . . . .
H1W2 H -0.464(2) 0.258(2) 0.1219(17) 0.080 Uiso 1 1 d D U . . .
H2W2 H -0.446(3) 0.3231(19) 0.0970(17) 0.080 Uiso 1 1 d D U . . .
 
loop_
 _atom_site_aniso_label
 _atom_site_aniso_U_11
 _atom_site_aniso_U_22
 _atom_site_aniso_U_33
 _atom_site_aniso_U_23
 _atom_site_aniso_U_13
 _atom_site_aniso_U_12
Zn1 0.0285(2) 0.02743(19) 0.01881(16) -0.00011(15) -0.00053(13) 0.00159(17)
O3 0.0265(12) 0.0285(12) 0.0240(11) 0.0042(9) 0.0016(9) -0.0078(10)
O6 0.0349(14) 0.0359(13) 0.0261(11) -0.0014(10) -0.0022(10) -0.0008(11)
O2 0.0256(12) 0.0343(13) 0.0371(13) -0.0094(10) 0.0011(10) 0.0032(10)
O1 0.0330(13) 0.0339(13) 0.0499(14) -0.0108(12) -0.0095(11) 0.0016(12)
N5 0.0309(15) 0.0229(13) 0.0270(13) -0.0050(11) -0.0009(11) 0.0019(11)
O4 0.0450(15) 0.0314(13) 0.0232(11) -0.0055(9) 0.0065(10) -0.0153(11)
O7 0.0404(14) 0.0400(14) 0.0219(11) -0.0059(10) 0.0062(10) -0.0103(11)
N1 0.0302(15) 0.0278(14) 0.0212(12) -0.0005(10) -0.0016(11) 0.0016(11)
N4 0.0241(14) 0.0220(13) 0.0295(13) -0.0071(11) -0.0027(11) 0.0057(11)
N2 0.0343(16) 0.0308(15) 0.0300(14) 0.0015(12) -0.0069(12) -0.0086(13)
C8 0.0311(17) 0.0188(14) 0.0268(14) 0.0034(13) -0.0056(12) -0.0009(14)
C14 0.0241(17) 0.0215(15) 0.0249(15) 0.0014(12) -0.0003(12) -0.0008(13)
N3 0.0321(16) 0.0358(16) 0.0320(15) -0.0028(12) -0.0046(12) -0.0107(13)
C16 0.0262(16) 0.0254(17) 0.0272(15) -0.0037(12) -0.0015(12) 0.0011(13)
C13 0.0272(17) 0.0228(15) 0.0261(15) 0.0019(12) 0.0007(13) 0.0019(13)
C2 0.0299(17) 0.0328(18) 0.0257(15) -0.0014(13) 0.0036(13) -0.0013(14)
C12 0.0251(16) 0.0184(14) 0.0240(14) 0.0016(12) -0.0018(12) 0.0007(12)
O5 0.0623(19) 0.079(2) 0.0270(12) -0.0228(13) 0.0184(12) -0.0455(17)
C10 0.0292(17) 0.0301(17) 0.0316(16) -0.0053(14) -0.0007(13) 0.0065(15)
C11 0.0264(17) 0.0264(16) 0.0262(15) -0.0016(13) -0.0025(13) 0.0013(13)
C19 0.0206(16) 0.041(2) 0.0383(18) -0.0130(15) -0.0006(14) -0.0016(15)
C1 0.0325(17) 0.0248(16) 0.0196(13) -0.0037(12) 0.0022(12) -0.0033(14)
C4 0.040(2) 0.0317(18) 0.0271(16) -0.0072(14) -0.0037(14) -0.0017(16)
C34 0.041(2) 0.0253(16) 0.0218(15) 0.0015(13) 0.0002(14) -0.0045(15)
C3 0.0313(18) 0.0300(17) 0.0220(14) 0.0015(13) 0.0000(13) -0.0047(14)
C31 0.0335(19) 0.0306(17) 0.0225(15) -0.0030(13) 0.0058(13) -0.0063(14)
C9 0.0361(19) 0.0223(16) 0.0285(16) -0.0048(12) -0.0036(14) 0.0040(14)
C7 0.0320(18) 0.0197(15) 0.0332(17) 0.0020(13) -0.0051(14) -0.0009(13)
C30 0.040(2) 0.0361(19) 0.0325(18) -0.0049(15) 0.0063(15) -0.0062(16)
C15 0.0263(17) 0.0262(16) 0.0322(16) -0.0065(13) -0.0012(13) 0.0042(14)
C6 0.035(2) 0.040(2) 0.0309(17) -0.0041(15) 0.0008(15) -0.0101(16)
C28 0.053(2) 0.048(2) 0.0250(16) -0.0115(16) 0.0102(16) -0.0271(19)
C5 0.0350(19) 0.0325(18) 0.0283(16) -0.0081(14) -0.0006(14) 0.0064(15)
C18 0.0241(17) 0.038(2) 0.0376(18) -0.0081(15) -0.0057(14) 0.0008(15)
N6 0.0241(14) 0.0343(15) 0.0248(13) -0.0039(11) 0.0012(11) -0.0014(12)
C17 0.0299(19) 0.0342(18) 0.0387(19) -0.0102(15) -0.0016(15) 0.0061(15)
C20 0.0257(18) 0.0384(19) 0.0362(18) -0.0137(15) 0.0037(14) -0.0003(15)
C32 0.035(2) 0.047(2) 0.0247(16) -0.0063(15) 0.0085(14) -0.0066(17)
C25 0.055(3) 0.059(3) 0.0242(17) -0.0156(17) 0.0136(16) -0.034(2)
C29 0.044(2) 0.044(2) 0.0322(18) -0.0131(16) 0.0145(16) -0.0120(18)
C33 0.034(2) 0.060(2) 0.0256(17) -0.0065(16) 0.0060(14) -0.0155(18)
C26 0.137(5) 0.063(3) 0.037(2) -0.022(2) 0.044(3) -0.069(3)
C27 0.116(4) 0.046(2) 0.0297(19) -0.0157(17) 0.029(2) -0.049(3)
C22 0.0357(19) 0.0344(17) 0.0207(14) -0.0031(13) 0.0041(13) -0.0159(15)
C23 0.0318(18) 0.0308(17) 0.0275(16) -0.0013(13) 0.0034(13) -0.0105(14)
C24 0.035(2) 0.039(2) 0.0333(18) -0.0106(15) 0.0052(15) -0.0119(16)
C21 0.0284(17) 0.0303(17) 0.0217(14) 0.0007(12) -0.0007(12) -0.0090(13)
O1W 0.0389(16) 0.0403(16) 0.077(2) -0.0141(15) -0.0100(15) 0.0159(14)
O2W 0.055(2) 0.077(3) 0.067(2) -0.0175(18) 0.0033(17) -0.0067(18)
 
_geom_special_details
;
 All esds (except the esd in the dihedral angle between two l.s. planes)
 are estimated using the full covariance matrix.  The cell esds are taken
 into account individually in the estimation of esds in distances, angles
 and torsion angles; correlations between esds in cell parameters are only
 used when they are defined by crystal symmetry.  An approximate (isotropic)
 treatment of cell esds is used for estimating esds involving l.s. planes.
;
 
loop_
 _geom_bond_atom_site_label_1
 _geom_bond_atom_site_label_2
 _geom_bond_distance
 _geom_bond_site_symmetry_2
 _geom_bond_publ_flag
Zn1 N1 2.070(3) . ?
Zn1 N6 2.099(3) 6_656 ?
Zn1 O7 2.116(2) . ?
Zn1 O4 2.125(2) 6_565 ?
Zn1 O6 2.193(2) . ?
Zn1 O3 2.286(2) 6_565 ?
Zn1 C34 2.471(3) . ?
Zn1 C21 2.546(3) 6_565 ?
O3 C21 1.262(4) . ?
O3 Zn1 2.286(2) 6_566 ?
O6 C34 1.261(4) . ?
O2 C14 1.227(4) . ?
O1 C7 1.214(4) . ?
N5 C15 1.283(4) . ?
N5 N4 1.368(3) . ?
O4 C21 1.269(4) . ?
O4 Zn1 2.125(2) 6_566 ?
O7 C34 1.264(4) . ?
N1 C1 1.334(4) . ?
N1 C5 1.357(4) . ?
N4 C14 1.362(4) . ?
N4 H4 0.8800 . ?
N2 C6 1.284(4) . ?
N2 N3 1.367(4) . ?
C8 C9 1.392(5) . ?
C8 C13 1.394(4) . ?
C8 C7 1.501(4) . ?
C14 C12 1.498(4) . ?
N3 C7 1.379(4) . ?
N3 H3 0.8800 . ?
C16 C17 1.384(4) . ?
C16 C19 1.391(4) . ?
C16 C15 1.456(4) . ?
C13 C12 1.386(4) . ?
C13 H13 0.9500 . ?
C2 C1 1.383(4) . ?
C2 C3 1.400(4) . ?
C2 H2 0.9500 . ?
C12 C11 1.397(4) . ?
O5 C28 1.390(4) . ?
O5 C25 1.394(4) . ?
C10 C11 1.381(4) . ?
C10 C9 1.387(4) . ?
C10 H10 0.9500 . ?
C11 H11 0.9500 . ?
C19 C20 1.380(4) . ?
C19 H19 0.9500 . ?
C1 H1 0.9500 . ?
C4 C5 1.365(5) . ?
C4 C3 1.386(5) . ?
C4 H4A 0.9500 . ?
C34 C31 1.497(4) . ?
C3 C6 1.463(5) . ?
C31 C32 1.391(5) . ?
C31 C30 1.398(5) . ?
C9 H9 0.9500 . ?
C30 C29 1.393(5) . ?
C30 H30 0.9500 . ?
C15 H15 0.9500 . ?
C6 H6 0.9500 . ?
C28 C29 1.377(5) . ?
C28 C33 1.383(5) . ?
C5 H5 0.9500 . ?
C18 N6 1.337(4) . ?
C18 C17 1.381(5) . ?
C18 H18 0.9500 . ?
N6 C20 1.328(4) . ?
N6 Zn1 2.099(3) 6_455 ?
C17 H17 0.9500 . ?
C20 H20 0.9500 . ?
C32 C33 1.388(5) . ?
C32 H32 0.9500 . ?
C25 C26 1.377(6) . ?
C25 C24 1.377(5) . ?
C29 H29 0.9500 . ?
C33 H33 0.9500 . ?
C26 C27 1.385(5) . ?
C26 H26 0.9500 . ?
C27 C22 1.377(5) . ?
C27 H27 0.9500 . ?
C22 C23 1.393(5) . ?
C22 C21 1.486(4) . ?
C23 C24 1.385(4) . ?
C23 H23 0.9500 . ?
C24 H24 0.9500 . ?
C21 Zn1 2.546(3) 6_566 ?
O1W H1W1 0.89(5) . ?
O1W H2W1 0.82(5) . ?
O2W H1W2 0.842(10) . ?
O2W H2W2 0.837(10) . ?
 
loop_
 _geom_angle_atom_site_label_1
 _geom_angle_atom_site_label_2
 _geom_angle_atom_site_label_3
 _geom_angle
 _geom_angle_site_symmetry_1
 _geom_angle_site_symmetry_3
 _geom_angle_publ_flag
N1 Zn1 N6 96.57(10) . 6_656 ?
N1 Zn1 O7 158.10(10) . . ?
N6 Zn1 O7 91.57(10) 6_656 . ?
N1 Zn1 O4 98.26(10) . 6_565 ?
N6 Zn1 O4 94.05(9) 6_656 6_565 ?
O7 Zn1 O4 101.42(9) . 6_565 ?
N1 Zn1 O6 97.55(10) . . ?
N6 Zn1 O6 96.56(9) 6_656 . ?
O7 Zn1 O6 61.22(9) . . ?
O4 Zn1 O6 159.79(9) 6_565 . ?
N1 Zn1 O3 92.33(9) . 6_565 ?
N6 Zn1 O3 153.08(9) 6_656 6_565 ?
O7 Zn1 O3 89.46(8) . 6_565 ?
O4 Zn1 O3 59.46(8) 6_565 6_565 ?
O6 Zn1 O3 107.42(8) . 6_565 ?
N1 Zn1 C34 128.18(11) . . ?
N6 Zn1 C34 92.22(10) 6_656 . ?
O7 Zn1 C34 30.77(10) . . ?
O4 Zn1 C34 131.97(11) 6_565 . ?
O6 Zn1 C34 30.64(10) . . ?
O3 Zn1 C34 102.11(9) 6_565 . ?
N1 Zn1 C21 97.01(10) . 6_565 ?
N6 Zn1 C21 123.62(10) 6_656 6_565 ?
O7 Zn1 C21 95.30(9) . 6_565 ?
O4 Zn1 C21 29.82(9) 6_565 6_565 ?
O6 Zn1 C21 135.00(10) . 6_565 ?
O3 Zn1 C21 29.66(8) 6_565 6_565 ?
C34 Zn1 C21 119.55(11) . 6_565 ?
C21 O3 Zn1 86.66(18) . 6_566 ?
C34 O6 Zn1 86.96(19) . . ?
C15 N5 N4 115.4(3) . . ?
C21 O4 Zn1 93.78(18) . 6_566 ?
C34 O7 Zn1 90.3(2) . . ?
C1 N1 C5 117.1(3) . . ?
C1 N1 Zn1 125.8(2) . . ?
C5 N1 Zn1 117.1(2) . . ?
C14 N4 N5 119.6(3) . . ?
C14 N4 H4 120.2 . . ?
N5 N4 H4 120.2 . . ?
C6 N2 N3 117.1(3) . . ?
C9 C8 C13 119.1(3) . . ?
C9 C8 C7 123.6(3) . . ?
C13 C8 C7 117.3(3) . . ?
O2 C14 N4 122.9(3) . . ?
O2 C14 C12 122.5(3) . . ?
N4 C14 C12 114.7(3) . . ?
N2 N3 C7 117.3(3) . . ?
N2 N3 H3 121.3 . . ?
C7 N3 H3 121.3 . . ?
C17 C16 C19 117.9(3) . . ?
C17 C16 C15 119.7(3) . . ?
C19 C16 C15 122.4(3) . . ?
C12 C13 C8 121.1(3) . . ?
C12 C13 H13 119.5 . . ?
C8 C13 H13 119.5 . . ?
C1 C2 C3 119.1(3) . . ?
C1 C2 H2 120.4 . . ?
C3 C2 H2 120.4 . . ?
C13 C12 C11 119.0(3) . . ?
C13 C12 C14 118.6(3) . . ?
C11 C12 C14 122.3(3) . . ?
C28 O5 C25 119.2(3) . . ?
C11 C10 C9 120.4(3) . . ?
C11 C10 H10 119.8 . . ?
C9 C10 H10 119.8 . . ?
C10 C11 C12 120.2(3) . . ?
C10 C11 H11 119.9 . . ?
C12 C11 H11 119.9 . . ?
C20 C19 C16 118.7(3) . . ?
C20 C19 H19 120.6 . . ?
C16 C19 H19 120.6 . . ?
N1 C1 C2 123.3(3) . . ?
N1 C1 H1 118.3 . . ?
C2 C1 H1 118.3 . . ?
C5 C4 C3 119.8(3) . . ?
C5 C4 H4A 120.1 . . ?
C3 C4 H4A 120.1 . . ?
O6 C34 O7 120.8(3) . . ?
O6 C34 C31 120.7(3) . . ?
O7 C34 C31 118.5(3) . . ?
O6 C34 Zn1 62.40(16) . . ?
O7 C34 Zn1 58.91(16) . . ?
C31 C34 Zn1 169.9(2) . . ?
C4 C3 C2 117.4(3) . . ?
C4 C3 C6 120.5(3) . . ?
C2 C3 C6 122.0(3) . . ?
C32 C31 C30 119.5(3) . . ?
C32 C31 C34 120.1(3) . . ?
C30 C31 C34 120.4(3) . . ?
C10 C9 C8 120.1(3) . . ?
C10 C9 H9 119.9 . . ?
C8 C9 H9 119.9 . . ?
O1 C7 N3 122.7(3) . . ?
O1 C7 C8 121.5(3) . . ?
N3 C7 C8 115.8(3) . . ?
C29 C30 C31 120.1(3) . . ?
C29 C30 H30 119.9 . . ?
C31 C30 H30 119.9 . . ?
N5 C15 C16 119.6(3) . . ?
N5 C15 H15 120.2 . . ?
C16 C15 H15 120.2 . . ?
N2 C6 C3 117.0(3) . . ?
N2 C6 H6 121.5 . . ?
C3 C6 H6 121.5 . . ?
C29 C28 C33 121.5(3) . . ?
C29 C28 O5 123.6(3) . . ?
C33 C28 O5 114.9(3) . . ?
N1 C5 C4 123.2(3) . . ?
N1 C5 H5 118.4 . . ?
C4 C5 H5 118.4 . . ?
N6 C18 C17 123.1(3) . . ?
N6 C18 H18 118.5 . . ?
C17 C18 H18 118.5 . . ?
C20 N6 C18 117.5(3) . . ?
C20 N6 Zn1 118.1(2) . 6_455 ?
C18 N6 Zn1 124.1(2) . 6_455 ?
C18 C17 C16 119.2(3) . . ?
C18 C17 H17 120.4 . . ?
C16 C17 H17 120.4 . . ?
N6 C20 C19 123.6(3) . . ?
N6 C20 H20 118.2 . . ?
C19 C20 H20 118.2 . . ?
C33 C32 C31 120.3(3) . . ?
C33 C32 H32 119.8 . . ?
C31 C32 H32 119.8 . . ?
C26 C25 C24 121.1(3) . . ?
C26 C25 O5 117.4(3) . . ?
C24 C25 O5 121.3(3) . . ?
C28 C29 C30 119.3(3) . . ?
C28 C29 H29 120.4 . . ?
C30 C29 H29 120.4 . . ?
C28 C33 C32 119.3(3) . . ?
C28 C33 H33 120.3 . . ?
C32 C33 H33 120.3 . . ?
C25 C26 C27 119.6(4) . . ?
C25 C26 H26 120.2 . . ?
C27 C26 H26 120.2 . . ?
C22 C27 C26 120.6(4) . . ?
C22 C27 H27 119.7 . . ?
C26 C27 H27 119.7 . . ?
C27 C22 C23 118.9(3) . . ?
C27 C22 C21 120.4(3) . . ?
C23 C22 C21 120.7(3) . . ?
C24 C23 C22 121.0(3) . . ?
C24 C23 H23 119.5 . . ?
C22 C23 H23 119.5 . . ?
C25 C24 C23 118.7(3) . . ?
C25 C24 H24 120.6 . . ?
C23 C24 H24 120.6 . . ?
O3 C21 O4 120.0(3) . . ?
O3 C21 C22 119.7(3) . . ?
O4 C21 C22 120.3(3) . . ?
O3 C21 Zn1 63.67(16) . 6_566 ?
O4 C21 Zn1 56.40(15) . 6_566 ?
C22 C21 Zn1 175.8(2) . 6_566 ?
H1W1 O1W H2W1 100(4) . . ?
H1W2 O2W H2W2 109(2) . . ?
 
loop_
 _geom_torsion_atom_site_label_1
 _geom_torsion_atom_site_label_2
 _geom_torsion_atom_site_label_3
 _geom_torsion_atom_site_label_4
 _geom_torsion
 _geom_torsion_site_symmetry_1
 _geom_torsion_site_symmetry_2
 _geom_torsion_site_symmetry_3
 _geom_torsion_site_symmetry_4
 _geom_torsion_publ_flag
C15 N5 N4 C14 179.9(3) . . . . ?
N5 N4 C14 O2 1.7(5) . . . . ?
N5 N4 C14 C12 -177.3(3) . . . . ?
C6 N2 N3 C7 174.3(3) . . . . ?
C9 C8 C13 C12 0.2(4) . . . . ?
C7 C8 C13 C12 177.9(3) . . . . ?
C8 C13 C12 C11 -0.6(4) . . . . ?
C8 C13 C12 C14 -177.2(3) . . . . ?
O2 C14 C12 C13 13.6(4) . . . . ?
N4 C14 C12 C13 -167.4(3) . . . . ?
O2 C14 C12 C11 -163.0(3) . . . . ?
N4 C14 C12 C11 16.0(4) . . . . ?
C9 C10 C11 C12 -1.0(5) . . . . ?
C13 C12 C11 C10 1.0(5) . . . . ?
C14 C12 C11 C10 177.5(3) . . . . ?
C17 C16 C19 C20 -1.7(5) . . . . ?
C15 C16 C19 C20 177.0(3) . . . . ?
C5 N1 C1 C2 -1.3(5) . . . . ?
Zn1 N1 C1 C2 -178.7(2) . . . . ?
C3 C2 C1 N1 0.1(5) . . . . ?
Zn1 O6 C34 O7 8.5(3) . . . . ?
Zn1 O6 C34 C31 -168.9(3) . . . . ?
Zn1 O7 C34 O6 -8.8(3) . . . . ?
Zn1 O7 C34 C31 168.7(3) . . . . ?
C5 C4 C3 C2 -1.9(5) . . . . ?
C5 C4 C3 C6 176.4(3) . . . . ?
C1 C2 C3 C4 1.5(5) . . . . ?
C1 C2 C3 C6 -176.8(3) . . . . ?
O6 C34 C31 C32 170.4(3) . . . . ?
O7 C34 C31 C32 -7.1(5) . . . . ?
Zn1 C34 C31 C32 65.4(15) . . . . ?
O6 C34 C31 C30 -6.9(5) . . . . ?
O7 C34 C31 C30 175.6(3) . . . . ?
Zn1 C34 C31 C30 -111.9(14) . . . . ?
C11 C10 C9 C8 0.6(5) . . . . ?
C13 C8 C9 C10 -0.2(5) . . . . ?
C7 C8 C9 C10 -177.8(3) . . . . ?
N2 N3 C7 O1 -1.6(5) . . . . ?
N2 N3 C7 C8 177.0(3) . . . . ?
C9 C8 C7 O1 -175.8(3) . . . . ?
C13 C8 C7 O1 6.6(5) . . . . ?
C9 C8 C7 N3 5.6(4) . . . . ?
C13 C8 C7 N3 -172.0(3) . . . . ?
C32 C31 C30 C29 0.5(5) . . . . ?
C34 C31 C30 C29 177.8(3) . . . . ?
N4 N5 C15 C16 -178.1(3) . . . . ?
C17 C16 C15 N5 174.4(3) . . . . ?
C19 C16 C15 N5 -4.3(5) . . . . ?
N3 N2 C6 C3 -179.7(3) . . . . ?
C4 C3 C6 N2 -7.8(5) . . . . ?
C2 C3 C6 N2 170.5(3) . . . . ?
C25 O5 C28 C29 30.6(6) . . . . ?
C25 O5 C28 C33 -153.1(4) . . . . ?
C1 N1 C5 C4 0.8(5) . . . . ?
Zn1 N1 C5 C4 178.5(3) . . . . ?
C3 C4 C5 N1 0.8(5) . . . . ?
C17 C18 N6 C20 -1.0(5) . . . . ?
C17 C18 N6 Zn1 172.2(3) . . . 6_455 ?
N6 C18 C17 C16 -1.0(6) . . . . ?
C19 C16 C17 C18 2.3(5) . . . . ?
C15 C16 C17 C18 -176.4(3) . . . . ?
C18 N6 C20 C19 1.7(5) . . . . ?
Zn1 N6 C20 C19 -171.9(3) 6_455 . . . ?
C16 C19 C20 N6 -0.3(6) . . . . ?
C30 C31 C32 C33 -0.6(5) . . . . ?
C34 C31 C32 C33 -177.9(3) . . . . ?
C28 O5 C25 C26 -130.8(5) . . . . ?
C28 O5 C25 C24 53.5(6) . . . . ?
C33 C28 C29 C30 0.3(6) . . . . ?
O5 C28 C29 C30 176.4(3) . . . . ?
C31 C30 C29 C28 -0.4(6) . . . . ?
C29 C28 C33 C32 -0.3(6) . . . . ?
O5 C28 C33 C32 -176.7(3) . . . . ?
C31 C32 C33 C28 0.5(6) . . . . ?
C24 C25 C26 C27 1.0(8) . . . . ?
O5 C25 C26 C27 -174.7(5) . . . . ?
C25 C26 C27 C22 -0.6(9) . . . . ?
C26 C27 C22 C23 0.2(7) . . . . ?
C26 C27 C22 C21 179.8(5) . . . . ?
C27 C22 C23 C24 -0.2(6) . . . . ?
C21 C22 C23 C24 -179.8(3) . . . . ?
C26 C25 C24 C23 -0.9(7) . . . . ?
O5 C25 C24 C23 174.6(3) . . . . ?
C22 C23 C24 C25 0.5(6) . . . . ?
Zn1 O3 C21 O4 -3.2(3) 6_566 . . . ?
Zn1 O3 C21 C22 177.1(3) 6_566 . . . ?
Zn1 O4 C21 O3 3.4(3) 6_566 . . . ?
Zn1 O4 C21 C22 -176.9(3) 6_566 . . . ?
C27 C22 C21 O3 174.3(4) . . . . ?
C23 C22 C21 O3 -6.1(5) . . . . ?
C27 C22 C21 O4 -5.4(5) . . . . ?
C23 C22 C21 O4 174.2(3) . . . . ?
 
loop_
 _geom_hbond_atom_site_label_D 
 _geom_hbond_atom_site_label_H 
 _geom_hbond_atom_site_label_A 
 _geom_hbond_distance_DH 
 _geom_hbond_distance_HA 
 _geom_hbond_distance_DA 
 _geom_hbond_angle_DHA 
 _geom_hbond_site_symmetry_A 
N4 H4 O3  0.88 2.00 2.822(3) 154.3 4_445
N3 H3 O2W  0.88 2.08 2.910(5) 156.8 .
C2 H2 O6  0.95 2.53 3.365(4) 146.2 2
C19 H19 O1W  0.95 2.55 3.372(4) 144.3 5
C4 H4A O5  0.95 2.50 3.339(5) 147.2 4_545
C15 H15 O3  0.95 2.29 3.099(4) 142.4 4_445
C6 H6 O2W  0.95 2.42 3.218(5) 141.7 .
C5 H5 O4  0.95 2.61 3.204(4) 120.7 6_565
C20 H20 O7  0.95 2.57 3.059(4) 112.0 6_455
C24 H24 O1  0.95 2.53 3.183(4) 125.9 8_556
O1W H1W1 O4  0.89(5) 2.03(5) 2.787(4) 142(4) 6_565
O1W H2W1 O2  0.82(5) 2.10(5) 2.917(4) 172(5) 5
O2W H1W2 O1W  0.842(10) 1.881(13) 2.720(5) 174(4) 1_455
 
_refine_diff_density_max    0.999
_refine_diff_density_min   -0.545
_refine_diff_density_rms    0.081

_shelxl_version_number 2013-4

_shelx_res_file
;
TITL SIR2014 run in space group C 2/c
CELL  0.71073  13.8699  17.5411  27.7173   90.000   94.007   90.000
ZERR     8.00   0.0003   0.0003   0.0003    0.000    0.001    0.000
LATT   7
SYMM  - X,   Y, 1/2 - Z
SFAC  C    H    N    O    ZN
UNIT  272 224 48 72 8
MERG   2
FMAP   2
OMIT -13 1 6
OMIT -13 1 3
PLAN   -50
DFIX 0.84 0.01 O2W H1W2 O2W H2W2
DANG 1.34 0.02 H1W2 H2W2
ACTA
BOND   $H
HTAB
EQIV $1 -x-1/2, y-1/2, -z+1/2
HTAB N4 O3_$1
HTAB N3 O2W
EQIV $2 -x, y, -z+1/2
HTAB C2 O6_$2
EQIV $3 -x, -y, -z
HTAB C19 O1W_$3
EQIV $4 -x+1/2, y-1/2, -z+1/2
HTAB C4 O5_$4
HTAB C15 O3_$1
HTAB C6 O2W
EQIV $5 x, -y+1, z-1/2
HTAB C5 O4_$5
EQIV $6 x-1, -y, z-1/2
HTAB C20 O7_$6
EQIV $7 x+1/2, -y+1/2, z+1/2
HTAB C24 O1_$7
HTAB O1W O4_$5
HTAB O1W O2_$3
EQIV $8 x-1, y, z
HTAB O2W O1W_$8
CONF
L.S.  10
TEMP    -143
WGHT    0.027000   26.124409
FVAR       0.85478
ZN1   5    0.233944    0.364643    0.188985    11.00000    0.02852    0.02743 =
         0.01881   -0.00011   -0.00053    0.00159
O3    4    0.251824    0.559362    0.623204    11.00000    0.02649    0.02846 =
         0.02400    0.00420    0.00158   -0.00781
O6    4    0.203511    0.439317    0.249513    11.00000    0.03491    0.03594 =
         0.02613   -0.00144   -0.00224   -0.00075
O2    4   -0.414919   -0.044828   -0.103611    11.00000    0.02562    0.03426 =
         0.03713   -0.00939    0.00115    0.00324
O1    4   -0.217990    0.136755   -0.001850    11.00000    0.03300    0.03389 =
         0.04990   -0.01075   -0.00946    0.00155
N5    3   -0.587776   -0.078744   -0.150287    11.00000    0.03087    0.02295 =
         0.02698   -0.00502   -0.00085    0.00189
O4    4    0.301224    0.678005    0.627905    11.00000    0.04503    0.03139 =
         0.02319   -0.00546    0.00647   -0.01526
O7    4    0.350232    0.422495    0.226478    11.00000    0.04043    0.04004 =
         0.02186   -0.00593    0.00617   -0.01028
N1    3    0.092201    0.338885    0.166480    11.00000    0.03025    0.02777 =
         0.02123   -0.00053   -0.00164    0.00156
N4    3   -0.576316   -0.022585   -0.116121    11.00000    0.02413    0.02196 =
         0.02950   -0.00709   -0.00272    0.00574
AFIX  43
H4    2   -0.626202    0.004897   -0.108624    11.00000   -1.20000
AFIX   0
N2    3   -0.194185    0.223218    0.077314    11.00000    0.03432    0.03082 =
         0.03004    0.00150   -0.00686   -0.00857
C8    1   -0.388753    0.132463   -0.000470    11.00000    0.03109    0.01877 =
         0.02676    0.00344   -0.00562   -0.00089
C14   1   -0.487250   -0.009430   -0.093762    11.00000    0.02414    0.02149 =
         0.02494    0.00137   -0.00034   -0.00079
N3    3   -0.284119    0.202674    0.058409    11.00000    0.03205    0.03581 =
         0.03195   -0.00278   -0.00463   -0.01067
AFIX  43
H3    2   -0.336655    0.217879    0.071660    11.00000   -1.20000
AFIX   0
C16   1   -0.694437   -0.147089   -0.205019    11.00000    0.02620    0.02541 =
         0.02721   -0.00372   -0.00152    0.00105
C13   1   -0.395767    0.078717   -0.037575    11.00000    0.02717    0.02281 =
         0.02606    0.00189    0.00067    0.00188
AFIX  43
H13   2   -0.338612    0.060837   -0.050831    11.00000   -1.20000
AFIX   0
C2    1   -0.079454    0.352183    0.166153    11.00000    0.02993    0.03283 =
         0.02568   -0.00144    0.00359   -0.00132
AFIX  43
H2    2   -0.133208    0.377977    0.177995    11.00000   -1.20000
AFIX   0
C12   1   -0.484767    0.050906   -0.055467    11.00000    0.02510    0.01838 =
         0.02405    0.00161   -0.00182    0.00071
O5    4    0.462023    0.585049    0.426598    11.00000    0.06228    0.07939 =
         0.02699   -0.02277    0.01838   -0.04552
C10   1   -0.562078    0.130602    0.001111    11.00000    0.02920    0.03013 =
         0.03159   -0.00532   -0.00068    0.00650
AFIX  43
H10   2   -0.619286    0.148706    0.014209    11.00000   -1.20000
AFIX   0
C11   1   -0.568355    0.077019   -0.035460    11.00000    0.02643    0.02642 =
         0.02625   -0.00158   -0.00250    0.00133
AFIX  43
H11   2   -0.629718    0.057846   -0.047054    11.00000   -1.20000
AFIX   0
C19   1   -0.622212   -0.193046   -0.221830    11.00000    0.02058    0.04059 =
         0.03833   -0.01302   -0.00057   -0.00164
AFIX  43
H19   2   -0.556328   -0.184793   -0.211412    11.00000   -1.20000
AFIX   0
C1    1    0.013793    0.372746    0.181802    11.00000    0.03246    0.02478 =
         0.01957   -0.00368    0.00217   -0.00328
AFIX  43
H1    2    0.022462    0.413014    0.204613    11.00000   -1.20000
AFIX   0
C4    1   -0.012019    0.256484    0.117727    11.00000    0.03955    0.03174 =
         0.02708   -0.00716   -0.00370   -0.00167
AFIX  43
H4A   2   -0.018513    0.214902    0.095780    11.00000   -1.20000
AFIX   0
C34   1    0.293657    0.447931    0.256487    11.00000    0.04093    0.02531 =
         0.02180    0.00153    0.00021   -0.00451
C3    1   -0.093567    0.292844    0.132627    11.00000    0.03132    0.03000 =
         0.02196    0.00149    0.00004   -0.00470
C31   1    0.336283    0.485632    0.301526    11.00000    0.03351    0.03059 =
         0.02253   -0.00299    0.00583   -0.00626
C9    1   -0.472812    0.158178    0.018856    11.00000    0.03611    0.02227 =
         0.02855   -0.00477   -0.00362    0.00404
AFIX  43
H9    2   -0.469042    0.194675    0.044241    11.00000   -1.20000
AFIX   0
C7    1   -0.289204    0.157173    0.017743    11.00000    0.03202    0.01968 =
         0.03316    0.00196   -0.00510   -0.00086
C30   1    0.276401    0.519150    0.334073    11.00000    0.03977    0.03614 =
         0.03255   -0.00493    0.00625   -0.00617
AFIX  43
H30   2    0.208361    0.519610    0.327103    11.00000   -1.20000
AFIX   0
C15   1   -0.674074   -0.087198   -0.169364    11.00000    0.02625    0.02622 =
         0.03224   -0.00654   -0.00123    0.00419
AFIX  43
H15   2   -0.724404   -0.054580   -0.160286    11.00000   -1.20000
AFIX   0
C6    1   -0.189896    0.270719    0.112642    11.00000    0.03462    0.03993 =
         0.03094   -0.00408    0.00077   -0.01014
AFIX  43
H6    2   -0.246707    0.290591    0.125227    11.00000   -1.20000
AFIX   0
C28   1    0.415006    0.550372    0.386440    11.00000    0.05259    0.04783 =
         0.02496   -0.01151    0.01017   -0.02715
C5    1    0.077616    0.280566    0.134660    11.00000    0.03500    0.03253 =
         0.02833   -0.00815   -0.00057    0.00636
AFIX  43
H5    2    0.132483    0.255247    0.123622    11.00000   -1.20000
AFIX   0
C18   1   -0.807819   -0.220346   -0.254278    11.00000    0.02413    0.03816 =
         0.03755   -0.00809   -0.00565    0.00078
AFIX  43
H18   2   -0.872956   -0.229660   -0.265654    11.00000   -1.20000
AFIX   0
N6    3   -0.738843   -0.265615   -0.269741    11.00000    0.02407    0.03434 =
         0.02476   -0.00389    0.00124   -0.00140
C17   1   -0.788786   -0.160648   -0.222524    11.00000    0.02995    0.03421 =
         0.03874   -0.01020   -0.00159    0.00615
AFIX  43
H17   2   -0.839822   -0.129291   -0.212822    11.00000   -1.20000
AFIX   0
C20   1   -0.648135   -0.250854   -0.253935    11.00000    0.02572    0.03843 =
         0.03624   -0.01368    0.00372   -0.00033
AFIX  43
H20   2   -0.598352   -0.281808   -0.265365    11.00000   -1.20000
AFIX   0
C32   1    0.435721    0.484669    0.312250    11.00000    0.03510    0.04667 =
         0.02469   -0.00625    0.00853   -0.00665
AFIX  43
H32   2    0.476688    0.461523    0.290403    11.00000   -1.20000
AFIX   0
C25   1    0.414704    0.591026    0.469165    11.00000    0.05542    0.05884 =
         0.02424   -0.01556    0.01356   -0.03418
C29   1    0.316289    0.551881    0.376709    11.00000    0.04405    0.04421 =
         0.03222   -0.01314    0.01451   -0.01196
AFIX  43
H29   2    0.275846    0.574980    0.398821    11.00000   -1.20000
AFIX   0
C33   1    0.475445    0.517362    0.354723    11.00000    0.03380    0.06028 =
         0.02563   -0.00650    0.00604   -0.01551
AFIX  43
H33   2    0.543420    0.517066    0.361929    11.00000   -1.20000
AFIX   0
C26   1    0.414305    0.661354    0.491220    11.00000    0.13749    0.06277 =
         0.03750   -0.02214    0.04396   -0.06864
AFIX  43
H26   2    0.440684    0.704446    0.476092    11.00000   -1.20000
AFIX   0
C27   1    0.375188    0.668857    0.535609    11.00000    0.11551    0.04559 =
         0.02973   -0.01565    0.02893   -0.04869
AFIX  43
H27   2    0.375401    0.717228    0.551032    11.00000   -1.20000
AFIX   0
C22   1    0.335995    0.606839    0.557584    11.00000    0.03567    0.03435 =
         0.02067   -0.00307    0.00411   -0.01591
C23   1    0.336619    0.536297    0.534524    11.00000    0.03180    0.03079 =
         0.02752   -0.00126    0.00341   -0.01052
AFIX  43
H23   2    0.309914    0.493168    0.549466    11.00000   -1.20000
AFIX   0
C24   1    0.375575    0.528057    0.490140    11.00000    0.03473    0.03894 =
         0.03330   -0.01059    0.00519   -0.01192
AFIX  43
H24   2    0.375303    0.479884    0.474470    11.00000   -1.20000
AFIX   0
C21   1    0.294401    0.615123    0.605281    11.00000    0.02840    0.03033 =
         0.02166    0.00073   -0.00072   -0.00899
O1W   4    0.429795    0.200401    0.140591    11.00000    0.03894    0.04029 =
         0.07675   -0.01407   -0.01002    0.01591
H1W1  2    0.372714    0.221119    0.131081    11.00000   -1.20000
H2W1  2    0.420069    0.156280    0.131384    11.00000   -1.20000
O2W   4   -0.420923    0.286941    0.112943    11.00000    0.05465    0.07731 =
         0.06733   -0.01746    0.00332   -0.00671
H1W2  2   -0.464405    0.257695    0.121863    11.00000   -1.20000
H2W2  2   -0.446370    0.323076    0.096953    11.00000   -1.20000
HKLF    4

REM  SIR2014 run in space group C 2/c
REM R1 =  0.0594 for    5821 Fo > 4sig(Fo)  and  0.1066 for all    8937 data
REM    463 parameters refined using      3 restraints

END

WGHT      0.0285     24.7900

REM Instructions for potential hydrogen bonds
HTAB N4 O3_$1
HTAB N3 O2W
HTAB C2 O6_$2
HTAB C19 O1W_$3
HTAB C4 O5_$4
HTAB C15 O3_$1
HTAB C6 O2W
HTAB C5 O4_$5
HTAB C20 O7_$6
HTAB C24 O1_$7
HTAB O1W O4_$5
HTAB O1W O2_$3
HTAB O2W O1W_$8

REM Highest difference peak  0.999,  deepest hole -0.545,  1-sigma level  0.081
Q1    1   0.5461  0.0304  0.2644  11.00000  0.05    1.00
Q2    1  -0.1999  0.1364 -0.0654  11.00000  0.05    0.62
Q3    1   0.2197  0.3620  0.1542  11.00000  0.05    0.48
Q4    1  -0.1664  0.1198 -0.1000  11.00000  0.05    0.41
Q5    1   0.1580  0.3387  0.1755  11.00000  0.05    0.39
Q6    1   0.3219  0.3629  0.2265  11.00000  0.05    0.37
Q7    1   0.2664  0.3204  0.2018  11.00000  0.05    0.37
Q8    1   0.2918  0.3281  0.1974  11.00000  0.05    0.36
Q9    1   0.1750  0.4107  0.1781  11.00000  0.05    0.36
Q10   1   0.3780  0.3619  0.2075  11.00000  0.05    0.35
Q11   1   0.1948  0.4346  0.1225  11.00000  0.05    0.35
Q12   1  -0.5235  0.0766 -0.0511  11.00000  0.05    0.34
Q13   1   0.2018  0.3245  0.1415  11.00000  0.05    0.34
Q14   1   0.4371  0.3635  0.2320  11.00000  0.05    0.33
Q15   1   0.3799  0.3292  0.1394  11.00000  0.05    0.33
Q16   1  -0.7602 -0.0652 -0.1449  11.00000  0.05    0.33
Q17   1   0.2599  0.3198  0.2286  11.00000  0.05    0.33
Q18   1   0.4187  0.6332  0.4174  11.00000  0.05    0.32
Q19   1   0.2587  0.2989  0.1300  11.00000  0.05    0.32
Q20   1   0.3191  0.3220  0.1502  11.00000  0.05    0.32
Q21   1  -0.1373  0.2119  0.0693  11.00000  0.05    0.31
Q22   1   0.2032  0.2761  0.1908  11.00000  0.05    0.31
Q23   1  -0.3993  0.2371  0.1120  11.00000  0.05    0.29
Q24   1   0.0993  0.3759  0.1698  11.00000  0.05    0.29
Q25   1   0.3157  0.4223  0.3392  11.00000  0.05    0.29
Q26   1  -0.3614  0.1615  0.0001  11.00000  0.05    0.29
Q27   1  -0.2961  0.1843  0.1217  11.00000  0.05    0.29
Q28   1  -0.4406  0.1609 -0.0006  11.00000  0.05    0.28
Q29   1  -0.3817  0.1145 -0.0221  11.00000  0.05    0.28
Q30   1   0.2064  0.2935  0.2523  11.00000  0.05    0.28
Q31   1   0.3393  0.3132  0.2300  11.00000  0.05    0.28
Q32   1  -0.2548  0.1148  0.0093  11.00000  0.05    0.27
Q33   1   0.4485  0.5607  0.3413  11.00000  0.05    0.27
Q34   1  -0.5372 -0.3156 -0.2433  11.00000  0.05    0.27
Q35   1   0.2277  0.4084  0.3054  11.00000  0.05    0.27
Q36   1   0.2681  0.3987  0.2298  11.00000  0.05    0.27
Q37   1   0.3244  0.4651  0.2777  11.00000  0.05    0.26
Q38   1   0.4578  0.5125  0.3304  11.00000  0.05    0.26
Q39   1   0.2430  0.3610  0.2280  11.00000  0.05    0.26
Q40   1   0.1134  0.3715  0.2053  11.00000  0.05    0.26
Q41   1  -0.3444  0.1391  0.0121  11.00000  0.05    0.26
Q42   1  -0.0696  0.3226  0.1507  11.00000  0.05    0.26
Q43   1  -0.4883  0.0294 -0.0768  11.00000  0.05    0.26
Q44   1  -0.6569 -0.3092 -0.2141  11.00000  0.05    0.26
Q45   1   0.2628  0.4269  0.1597  11.00000  0.05    0.25
Q46   1   0.1176  0.3215  0.1488  11.00000  0.05    0.25
Q47   1   0.1992  0.2847  0.2190  11.00000  0.05    0.25
Q48   1   0.2187  0.4099  0.2419  11.00000  0.05    0.25
Q49   1   0.3853  0.4359  0.2132  11.00000  0.05    0.25
Q50   1   0.2757  0.2534  0.1799  11.00000  0.05    0.25
;
_shelx_res_checksum   66357

_shelx_hkl_file
;
   0   0  -4 335.154 55.9191   1
   0   0  -5-1.89134 52.9721   4
   0   0   5 5.54490 45.0954   2
   0   0   5 9.28125 37.8884   3
   0   0  -5 17.4645 50.7263   1
   0   0   6 23662.1 342.511   3
   0   0  -6 24008.2 424.756   4
   0   0   6 23376.5 372.572   2
   0   0  -6 23584.9 345.405   3
   0   0  -6 23407.1 408.565   1
   0   0   7 60.5566 71.2419   2
   0   0  -7 38.5132 74.1118   1
   0   0   7 49.8983 56.5332   3
   0   0  -7 77.1957 66.1355   3
   0   0  -7 49.0412 82.8644   4
   0   0   8 58939.8 685.944   2
   0   0  -8 61342.6 777.927   4
   0   0  -8 60124.3 743.856   1
   0   0  -8 61150.6 638.394   3
   0   0   8 59993.9 631.655   3
   0   0  -9 85.9676 75.4388   3
   0   0  -9 43.2285 92.9945   1
   0   0  -9 48.9081 95.5201   4
   0   0   9 76.7529 80.5124   2
   0   0   9 29.4891 61.3393   3
   0   0 -10 9175.64 336.146   1
   0   0 -10 9267.18 286.897   3
   0   0  10 9017.38 307.369   2
   0   0  10 9375.67 263.919   5
   0   0 -10 9034.10 347.789   4
   0   0  10 9133.39 281.124   3
   0   0  11 33.8708 68.5579   5
   0   0 -11 28.7368 71.5780   3
   0   0 -11 2.75257 93.2840   1
   0   0 -11 45.5759 100.344   4
   0   0  11 94.3159 90.9403   2
   0   0 -12 4377.56 262.503   1
   0   0  12 4471.62 205.795   5
   0   0  12 4108.87 235.967   2
   0   0 -12 4403.42 272.144   4
   0   0 -12 4233.98 218.512   3
   0   0 -13 30.1381 108.187   1
   0   0 -13 144.899 90.6607   3
   0   0  13 30.4535 98.3271   2
   0   0 -13-15.1885 111.891   4
   0   0  13 49.6512 81.0655   5
   0   0 -14 26508.3 690.909   4
   0   0 -14 25651.5 653.444   1
   0   0 -14 26192.7 565.471   3
   0   0  14 26962.0 615.474   2
   0   0  14 26901.0 521.740   5
   0   0 -15 229.826 151.189   1
   0   0  15 287.352 112.326   5
   0   0  15 539.178 161.322   2
   0   0 -15 485.129 141.591   3
   0   0 -15 173.780 149.622   4
   0   0 -16 63698.6 1137.71   4
   0   0 -16 63953.8 1097.11   1
   0   0 -16 64711.2 958.100   3
   0   0  16 64058.1 1012.58   2
   0   0  16 65804.6 869.709   5
   0   0 -17 405.040 174.696   4
   0   0  17 339.084 154.375   2
   0   0 -17 299.150 123.684   3
   0   0 -17 329.057 167.818   1
   0   0  17 255.541 115.758   5
   0   0  18 492.078 124.914   5
   0   0 -18 361.734 174.385   4
   0   0 -18 290.824 161.725   1
   0   0  18 571.985 165.512   2
   0   0  19 228.602 157.939   2
   0   0 -19 198.318 174.215   4
   0   0 -19 101.411 153.765   1
   0   0  19 250.330 116.493   5
   0   0 -20 113.026 161.287   1
   0   0  20 247.862 157.913   2
   0   0  20 215.477 120.198   5
   0   0 -20 144.056 172.424   4
   0   0 -21 24.4923 172.260   1
   0   0  21 436.478 178.305   2
   0   0 -21 137.774 176.020   4
   0   0  21 213.656 122.090   5
   0   0  22 1163.32 222.602   2
   0   0 -22 1101.26 199.756   3
   0   0 -22 884.712 222.765   1
   0   0  22 1019.95 171.743   5
   0   0 -22 780.971 220.477   4
   0   0  23 421.705 187.415   2
   0   0  23 431.105 143.687   5
   0   0 -23 435.575 169.705   3
   0   0 -23 288.825 208.961   4
   0   0 -23 199.556 185.628   1
   0   0 -24 1658.25 285.494   1
   0   0 -24 2126.63 259.480   3
   0   0  24 1847.29 214.094   5
   0   0  24 2073.46 275.370   2
   0   0 -24 1876.24 307.727   4
   0   0 -25 345.100 218.120   4
   0   0  25 625.037 209.212   2
   0   0  25 427.239 153.661   5
   0   0 -25 524.511 196.714   3
   0   0 -25 400.077 212.060   1
   0   0  26 10261.5 549.946   2
   0   0 -26 9248.76 588.550   4
   0   0 -26 10445.0 531.490   3
   0   0  26 9914.35 447.928   5
   0   0 -26 9500.09 590.924   1
   0   0 -27 442.097 242.477   4
   0   0 -27 333.861 191.710   3
   0   0 -27 364.377 237.230   1
   0   0  27 321.003 202.354   2
   0   0  28 222.242 194.450   2
   0   0 -28 436.135 204.067   3
   0   0 -28 329.049 239.215   1
   0   0 -28 215.923 233.207   4
   0   0  29 8.09375 208.233   2
   0   0 -29 272.576 242.161   1
   0   0 -29 413.259 209.041   3
   0   0 -29 181.258 235.677   4
   0   0  30-13.2073 229.324   2
   0   0 -30 195.738 237.517   1
   0   0 -30 232.199 255.276   4
   0   0  31-125.944 248.090   2
   0   0 -31-80.2759 242.196   1
   0   0 -31 81.5783 246.315   4
   0   0 -32 6178.43 568.170   4
   0   0  32 6247.93 506.929   2
   0   0  33-111.833 256.539   2
   0   0 -33 312.942 288.426   4
   0   0 -34 2423.46 431.007   4
   0   0  34 1523.01 316.213   2
   0   0  35-404.563 338.491   6
   0   0  35-40.2487 250.447   2
   0   0 -35 382.602 297.858   4
   0   0 -36 3207.36 480.724   4
   0   0  36 2066.92 419.134   6
   0   0  36 2368.08 378.062   2
   0   0  37-70.9607 253.454   2
   0   0  38-105.712 265.084   2
   0  -2   2 4739.18 130.317   2
   0  -2  -2 4750.82 95.5764   1
   0  -2  -2 4761.47 99.3756   6
   0   2  -3 8430.30 202.667   4
   0   2   3 8081.75 181.924   3
   0   2   3 8218.80 204.530   5
   0  -2  -3 7932.25 153.869   1
   0  -2   3 7805.70 187.602   2
   0  -2  -3 7957.77 159.837   6
   0   2   4 306.681 38.7932   2
   0   2   4 323.161 65.9546   5
   0   2  -4 305.108 66.8037   4
   0  -2  -4 325.955 53.3602   1
   0  -2   4 375.542 67.5912   2
   0   2   4 307.800 53.6858   3
   0   2   5 2969.75 147.399   5
   0   2   5 2902.83 104.808   2
   0   2   5 2988.29 129.642   3
   0   2  -5 3191.78 154.230   1
   0  -2  -5 3171.31 142.763   4
   0  -2  -5 2999.62 132.216   1
   0  -2   5 3071.03 149.811   2
   0   2  -5 3203.93 161.842   4
   0   2   6 2055.46 104.019   2
   0  -2  -6 2057.82 128.362   1
   0  -2  -6 2056.94 120.906   3
   0  -2   6 2213.30 141.713   2
   0   2   6 2272.08 142.097   5
   0  -2  -6 2065.44 130.182   4
   0   2  -6 2135.13 143.068   1
   0   2  -6 2120.73 146.986   4
   0  -2   6 2141.68 122.276   3
   0   2   6 2121.53 121.683   3
   0   2  -7 22700.5 450.380   1
   0  -2   7 22637.8 197.763   5
   0   2   7 21112.6 341.477   2
   0  -2  -7 21979.5 412.425   1
   0   2  -7 22354.5 468.169   4
   0  -2   7 21357.0 427.354   2
   0   2   7 21826.8 416.597   5
   0  -2   7 21668.0 384.454   3
   0   2   7 21629.4 378.570   3
   0  -2  -7 21206.4 409.310   4
   0  -2  -7 21974.5 383.730   3
   0  -2  -8 11751.2 298.306   3
   0  -2  -8 11159.0 322.011   4
   0   2   8 11677.3 321.242   5
   0  -2  -8 11402.6 323.704   1
   0   2   8 11312.4 292.294   3
   0   2   8 10915.5 271.600   2
   0   2  -8 11358.9 344.087   1
   0  -2   8 11294.3 333.307   2
   0  -2   8 11103.2 293.062   3
   0  -2   8 11369.3 159.756   5
   0   2  -8 11341.4 360.805   4
   0   2  -9 7389.82 314.318   4
   0  -2  -9 7462.29 258.772   3
   0  -2   9 7196.65 250.408   3
   0  -2   9 7380.22 286.353   2
   0   2  -9 7272.59 296.737   1
   0  -2  -9 7236.89 280.518   1
   0   2   9 7183.84 236.767   2
   0   2   9 7330.77 269.297   5
   0   2   9 6968.39 244.989   3
   0  -2  -9 7245.81 283.556   4
   0   2 -10 372.363 113.148   1
   0  -2  10 424.861 111.040   2
   0   2  10 341.500 86.1835   2
   0  -2 -10 371.636 87.9302   3
   0  -2 -10 324.668 106.536   4
   0  -2  10 357.522 83.7836   3
   0   2 -10 295.549 121.321   4
   0   2  10 364.038 98.3185   5
   0  -2 -10 277.935 102.247   1
   0  -2  11 2084.44 182.851   2
   0   2 -11 2008.07 198.954   4
   0  -2 -11 1992.92 179.856   1
   0  -2 -11 2161.72 162.656   3
   0  -2 -11 1934.63 177.907   4
   0   2  11 1947.23 152.764   2
   0   2 -11 1969.75 190.466   1
   0   2  11 2127.00 170.052   5
   0  -2  12 142.584 103.363   2
   0  -2 -12 212.838 111.843   4
   0  -2 -12 225.133 111.144   1
   0   2  12 191.274 95.7934   5
   0   2 -12 213.543 118.937   1
   0   2 -12 138.991 113.683   4
   0   2  12 170.655 90.2084   2
   0  -2 -12 237.877 89.3062   3
   0   2  13 1477.18 155.548   2
   0   2  13 1448.86 159.772   5
   0   2 -13 1382.80 183.395   1
   0  -2 -13 1307.96 168.306   1
   0   2 -13 1385.68 190.970   4
   0  -2 -13 1451.22 154.624   3
   0  -2  13 1424.91 177.968   2
   0  -2 -13 1472.62 180.443   4
   0   2  14 11584.2 391.871   2
   0  -2 -14 10597.1 430.251   1
   0   2  14 11444.0 396.347   5
   0  -2  14 11530.2 295.013   5
   0   2 -14 10474.1 460.034   4
   0  -2 -14 10997.6 389.895   3
   0   2 -14 11448.3 451.940   1
   0  -2  14 11479.4 439.541   2
   0  -2 -14 10808.2 431.595   4
   0  -2 -15 95412.0 1294.53   4
   0   2 -15 95925.5 1384.62   4
   0  -2  15 96988.6 1260.32   2
   0  -2  15 100795. 887.289   5
   0  -2 -15 97910.4 1296.96   1
   0   2  15 99559.7 1165.17   5
   0   2  15 99225.2 1147.18   2
   0   2 -15 97566.3 1327.08   1
   0  -2 -15 99047.9 1172.17   3
   0  -2  16 4020.23 200.422   5
   0   2 -16 4122.41 315.673   1
   0  -2 -16 3692.82 261.962   3
   0   2 -16 3947.94 332.119   4
   0  -2  16 3856.43 292.274   2
   0   2  16 3811.47 257.513   2
   0  -2 -16 4093.25 309.569   1
   0   2  16 3774.37 256.096   5
   0  -2 -16 4152.06 310.713   4
   0   2 -17 5252.35 354.963   1
   0  -2 -17 5187.90 341.881   1
   0  -2 -17 5403.07 353.595   4
   0  -2  17 5232.68 334.742   2
   0   2 -17 4912.81 362.422   4
   0   2  17 5404.80 300.738   5
   0  -2  17 5343.13 232.637   5
   0   2  17 5157.03 301.512   2
   0   2 -18 101.309 151.364   4
   0   2  18 98.3073 114.070   2
   0   2 -18 58.8836 143.619   1
   0  -2 -18 112.918 143.606   1
   0   2  18 48.5475 114.782   5
   0  -2  18 23.2672 135.745   2
   0  -2 -18 76.7571 146.175   4
   0  -2  18 125.306 86.5388   5
   0  -2  19 7911.43 425.420   2
   0  -2  19 8178.01 301.371   5
   0   2  19 7971.55 392.634   2
   0   2  19 7926.49 375.831   5
   0   2 -19 7908.92 450.758   1
   0   2 -19 7329.07 454.498   4
   0  -2 -19 7707.24 440.207   4
   0  -2 -19 7304.95 425.103   1
   0   2 -20 3438.75 345.467   4
   0  -2 -20 3374.37 317.888   1
   0   2  20 3785.21 294.668   2
   0   2  20 3580.16 272.419   5
   0  -2  20 3531.90 314.742   2
   0  -2 -20 3426.21 322.354   4
   0   2 -20 3344.32 326.857   1
   0  -2  20 3579.10 216.062   5
   0  -2  21 6481.66 287.848   5
   0  -2  21 6130.22 405.189   2
   0  -2 -21 6075.60 418.542   1
   0  -2 -21 6074.59 427.893   4
   0  -2 -21 6286.45 376.687   3
   0   2 -21 6396.49 437.823   1
   0   2  21 6366.02 372.122   2
   0   2  21 6416.77 360.379   5
   0   2 -21 5566.76 435.123   4
   0   2  22 822.738 176.026   5
   0  -2 -22 713.914 179.974   3
   0  -2 -22 798.176 220.439   4
   0  -2  22 895.071 223.082   2
   0   2 -22 883.638 217.665   1
   0   2  22 846.647 186.809   2
   0   2 -22 460.023 211.432   4
   0  -2 -22 624.952 200.683   1
   0  -2  22 675.507 128.509   5
   0   2  23 3577.51 308.784   2
   0  -2  23 3488.33 230.683   5
   0  -2 -23 3445.02 355.290   4
   0  -2 -23 3173.95 341.847   1
   0   2  23 3551.45 290.246   5
   0   2 -23 3224.47 354.939   1
   0  -2 -23 3491.19 311.837   3
   0  -2  23 3425.75 335.135   2
   0   2 -23 3015.08 353.937   4
   0   2  24 114.261 145.641   2
   0  -2 -24 114.478 183.318   4
   0   2 -24 58.3027 183.673   1
   0   2 -24-18.6542 197.174   4
   0  -2  24 54.4058 179.804   2
   0   2  24 40.0736 129.593   5
   0  -2  24 78.5684 107.056   5
   0  -2 -24 108.682 187.717   1
   0  -2 -24 2.08295 149.329   3
   0   2  25 3813.25 314.568   5
   0  -2  25 3802.03 362.559   2
   0   2 -25 3505.69 392.665   4
   0   2  25 3874.89 331.516   2
   0  -2 -25 3713.04 332.208   3
   0   2 -25 3475.80 383.857   1
   0  -2 -25 3577.23 375.423   4
   0  -2 -25 3465.06 373.506   1
   0  -2 -26 202.188 169.450   3
   0   2  26 254.513 159.082   2
   0   2 -26 356.603 227.512   1
   0  -2 -26 259.412 219.012   1
   0   2  26 325.702 153.515   5
   0  -2  26 337.776 210.631   2
   0   2 -26 363.017 237.631   4
   0  -2 -26 97.0432 200.914   4
   0  -2  27 1650.41 293.899   2
   0   2  27 1560.94 231.204   5
   0   2 -27 1604.29 311.338   1
   0  -2 -27 1514.36 255.792   3
   0   2  27 1283.18 235.584   2
   0  -2 -27 1774.80 319.742   4
   0   2 -27 1380.15 310.862   4
   0  -2 -27 1462.01 289.177   1
   0  -2 -28-98.3731 219.153   1
   0   2  28 28.4111 159.088   5
   0  -2 -28 225.255 221.343   4
   0   2  28-279.596 216.591   2
   0  -2 -28 170.594 187.832   3
   0   2 -28-59.3278 233.674   4
   0  -2  28 28.3002 204.117   2
   0   2 -29 142.727 234.542   4
   0  -2 -29 178.438 217.490   1
   0  -2 -29 329.143 256.892   4
   0  -2 -29 297.836 200.768   3
   0  -2  29 178.382 206.037   2
   0   2  29-235.423 230.252   2
   0   2  30-283.805 236.055   2
   0  -2 -30-167.768 239.262   4
   0  -2 -30 76.1655 185.952   3
   0   2 -30-257.277 279.385   4
   0   2  30-273.895 286.535   6
   0  -2 -30-119.604 220.511   1
   0  -2  30-337.959 257.954   2
   0   2 -31 1591.39 358.202   4
   0   2  31 1727.45 294.920   2
   0  -2  31 1554.00 311.492   2
   0   2  31 1346.49 329.340   6
   0  -2 -31 1529.00 338.459   4
   0  -2 -31 1899.48 357.822   1
   0  -2 -32 313.866 266.926   4
   0  -2  32 88.7175 250.367   2
   0   2 -32 297.376 286.779   4
   0   2  32 64.1965 224.617   2
   0  -2 -32 380.512 277.836   1
   0   2  32 134.044 253.685   6
   0   2  33 5936.61 486.051   2
   0  -2 -33 6495.60 583.252   4
   0  -2  33 6978.01 558.438   2
   0  -2 -33 5893.89 562.057   1
   0   2  33 6143.41 580.428   6
   0   2 -33 6487.84 610.651   4
   0  -2 -34 409.341 284.670   1
   0   2  34 309.390 222.235   2
   0  -2  34 171.725 252.840   2
   0   2 -34 681.743 330.657   4
   0  -2 -34 191.510 258.160   4
   0   2  34 351.943 289.897   6
   0   2 -35 1472.24 392.458   4
   0  -2 -35 1499.20 366.266   4
   0  -2  35 723.935 280.541   2
   0   2  35 989.608 326.179   6
   0   2  35 944.671 267.193   2
   0   2  36-23.4497 222.550   2
   0   2 -36-98.0147 288.047   4
   0  -2 -36 368.644 293.082   4
   0  -2  36-182.573 280.980   2
   0   2  36-353.451 335.835   6
   0  -2  37-113.226 275.383   2
   0   2  37-178.290 312.270   6
   0   4  -2 7051.21 177.419   5
   0   4   2 7359.63 217.959   3
   0   4   2 7110.24 234.587   5
   0  -4   2 7035.19 189.752   2
   0  -4   3 55548.9 465.088   5
   0   4  -3 55505.9 443.806   5
   0   4   3 56078.8 601.319   3
   0  -4  -3 54942.2 429.581   6
   0   4   3 55217.3 660.042   5
   0  -4  -3 57082.7 416.662   1
   0  -4   3 55405.1 566.718   2
   0  -4   4 81299.0 746.291   2
   0  -4  -4 82759.0 605.454   6
   0   4   4 81139.0 746.869   3
   0   4  -4 80480.7 481.859   5
   0   4  -4 84475.7 800.152   4
   0   4   4 82284.1 837.812   5
   0  -4   4 81464.2 524.273   5
   0  -4  -4 82525.8 589.989   1
   0  -4  -5 229145. 1086.48   1
   0   4  -5 228298. 722.616   5
   0   4   5 232364. 1460.28   5
   0  -4   5 230613. 806.973   5
   0   4   5 232015. 977.900   6
   0   4  -5 236913. 1447.45   4
   0   4   5 230614. 1301.81   3
   0  -4  -5 232035. 1134.87   6
   0   4   5 230087. 944.056   1
   0  -4   5 228915. 1330.86   2
   0   4   6 158952. 902.482   1
   0   4  -6 159043. 1272.65   4
   0   4  -6 159098. 551.567   5
   0  -4   6 153452. 606.046   5
   0  -4   6 154341. 1161.81   2
   0   4   6 155352. 1244.94   5
   0  -4  -6 153374. 984.463   1
   0  -4  -6 153404. 1011.07   6
   0   4   6 158053. 916.068   6
   0   4   6 154194. 1101.90   3
   0   4   6 152737. 631.255   2
   0   4  -7 2630.25 71.5460   5
   0   4   7 2704.27 112.635   2
   0  -4  -7 2355.43 146.350   1
   0  -4   7 2871.59 193.942   2
   0  -4   7 2335.41 74.8451   5
   0   4   7 2126.26 126.497   1
   0  -4  -7 2538.85 163.189   3
   0   4   7 2226.63 131.425   6
   0   4  -7 2358.17 185.011   4
   0   4   7 2851.45 206.312   5
   0   4  -8 69946.0 338.493   5
   0   4   8 67797.3 886.681   5
   0  -4  -8 69142.6 769.254   1
   0  -4   8 72104.6 368.746   5
   0   4   8 69697.3 733.438   6
   0   4  -8 70167.5 947.147   4
   0  -4   8 69411.2 872.248   2
   0  -4  -8 67304.9 787.419   3
   0   4   8 69776.1 720.143   1
   0   4   8 68558.1 568.121   2
   0   4   9 7510.37 268.089   6
   0   4   9 7502.44 216.111   2
   0   4  -9 7593.07 336.765   4
   0  -4   9 7630.80 313.421   2
   0  -4  -9 7231.73 276.510   3
   0  -4   9 7300.25 117.499   5
   0  -4  -9 7618.99 283.813   1
   0   4   9 7291.23 313.462   5
   0  -4  10 30910.8 634.464   2
   0   4  10 30669.0 555.993   6
   0  -4  10 30348.4 240.424   5
   0  -4 -10 29830.2 565.720   3
   0   4 -10 30610.0 679.935   4
   0   4  10 30834.6 631.915   5
   0   4  10 29824.3 451.405   2
   0  -4 -10 31236.1 591.252   1
   0   4 -11 2903.90 246.619   4
   0   4  11 2859.53 163.695   2
   0  -4  11 3012.83 231.022   2
   0  -4 -11 3125.04 219.911   4
   0   4  11 2667.42 217.920   5
   0  -4 -11 2593.74 188.994   3
   0   4  11 2858.66 199.560   6
   0  -4 -11 2908.51 208.856   1
   0  -4  11 2641.00 77.5227   5
   0   4 -12 8719.17 406.657   4
   0   4  12 8306.93 278.869   2
   0  -4 -12 8183.53 326.008   3
   0  -4 -12 8787.78 356.485   4
   0  -4  12 8651.59 375.469   2
   0  -4  12 8277.09 139.272   5
   0  -4 -12 8388.65 347.671   1
   0   4  12 8318.77 356.181   5
   0   4  12 7958.88 327.723   6
   0  -4 -13 3279.77 243.341   1
   0  -4  13 3042.46 91.3329   5
   0   4  13 3364.99 193.321   2
   0  -4 -13 3500.34 245.079   4
   0  -4 -13 3068.56 217.917   3
   0   4 -13 3166.04 274.748   4
   0  -4  13 3361.70 258.434   2
   0   4  13 3276.51 233.447   6
   0   4  13 3158.56 243.940   5
   0  -4  14 147.420 133.073   2
   0   4  14 145.833 116.418   5
   0   4 -14 148.702 140.019   4
   0  -4 -14 106.399 98.5696   3
   0  -4  14 115.665 35.9004   5
   0   4  14 151.981 98.8555   2
   0   4  14 90.8981 115.160   6
   0  -4 -14 78.2575 117.624   4
   0  -4 -14 145.372 120.191   1
   0  -4 -15 1596.51 203.028   4
   0   4  15 1487.10 181.819   6
   0  -4 -15 1386.12 192.950   1
   0  -4  15 1608.81 209.082   2
   0   4  15 1762.35 202.559   5
   0   4  15 1629.69 165.390   2
   0   4 -15 1385.65 222.959   4
   0  -4  15 1354.25 74.5342   5
   0  -4 -16 4431.92 306.100   1
   0   4 -16 4432.15 349.516   4
   0  -4  16 4536.81 320.725   2
   0  -4 -16 4436.61 305.568   4
   0   4  16 4306.90 295.322   6
   0   4  16 4370.45 296.915   5
   0  -4  16 4414.85 162.883   5
   0  -4  16 3955.72 123.860   5
   0   4  16 4451.24 252.178   2
   0   4  17-1.24969 146.042   6
   0  -4 -17 100.300 144.366   4
   0  -4 -17 47.5475 125.514   1
   0  -4  17 145.578 62.3173   5
   0  -4  17 98.3505 141.218   2
   0   4  17 130.757 135.025   5
   0   4 -17 43.7296 146.445   4
   0  -4  17 63.3133 39.6383   5
   0   4  17 106.593 107.575   2
   0  -4 -18 815.806 185.356   4
   0  -4  18 701.438 184.491   2
   0   4 -18 648.953 201.024   4
   0  -4  18 447.388 57.8490   5
   0   4  18 610.692 140.223   2
   0   4  18 723.255 173.467   5
   0  -4 -18 477.848 163.924   1
   0  -4  18 648.992 87.9301   5
   0   4  18 488.633 152.179   6
   0  -4  19 1192.75 216.648   2
   0  -4  19 1298.07 111.773   5
   0  -4 -19 1148.48 206.135   4
   0   4  19 1178.92 194.694   5
   0  -4 -19 1225.09 188.109   3
   0  -4  19 1023.50 81.2754   5
   0   4  19 1163.41 170.762   2
   0  -4 -19 1194.42 210.209   1
   0   4 -19 1270.67 242.941   4
   0   4  19 1034.41 195.237   6
   0   4 -20 291.195 193.348   4
   0  -4  20 280.442 170.239   2
   0  -4 -20 226.101 135.691   3
   0   4  20 26.3570 163.062   6
   0  -4 -20 279.063 166.664   1
   0  -4 -20 387.863 173.868   4
   0  -4  20 251.590 76.9620   5
   0   4  20 401.856 143.311   2
   0   4  20 370.837 148.132   5
   0  -4 -21 507.509 189.526   4
   0  -4 -21 612.370 203.186   1
   0   4  21 512.202 157.203   2
   0   4  21 326.720 171.433   6
   0   4  21 430.983 170.494   5
   0  -4  21 341.377 87.5371   5
   0  -4 -21 434.434 166.037   3
   0   4 -21 345.528 200.462   4
   0  -4  21 569.313 199.899   2
   0   4  22 7460.13 394.058   2
   0   4 -22 6708.33 494.078   4
   0  -4 -22 7332.79 425.509   3
   0  -4  22 7082.37 250.821   5
   0   4  22 7541.67 432.512   5
   0  -4 -22 7366.34 459.765   4
   0   4  22 6883.41 446.108   6
   0  -4 -22 6899.23 451.158   1
   0  -4  22 7534.15 467.539   2
   0   4  23 51.4979 187.851   6
   0   4 -23 153.674 204.930   4
   0  -4  23 426.176 201.556   2
   0  -4 -23 244.404 164.811   3
   0   4  23 345.443 152.024   2
   0  -4 -23 390.187 203.885   4
   0  -4 -23 249.535 179.264   1
   0   4  23 289.161 166.985   5
   0  -4 -24 3235.34 326.088   3
   0   4  24 3397.73 323.177   5
   0  -4 -24 3273.70 352.805   4
   0  -4  24 3124.53 347.090   2
   0  -4 -24 3244.99 353.091   1
   0   4  24 3264.39 290.120   2
   0   4 -24 3071.48 381.189   4
   0   4  24 3079.13 335.984   6
   0  -4  25 1221.22 262.288   2
   0   4 -25 1118.67 283.731   4
   0   4  25 1319.44 238.877   5
   0  -4 -25 1197.03 235.743   3
   0   4  25 992.461 246.939   6
   0   4  25 1426.15 226.308   2
   0  -4 -25 1343.59 280.338   4
   0  -4 -25 1065.04 251.099   1
   0   4  26 2878.45 357.909   6
   0  -4 -26 2828.08 350.462   4
   0   4  26 3204.16 326.016   5
   0  -4 -26 2705.75 344.510   1
   0  -4 -26 3344.72 340.675   3
   0   4  26 2999.35 301.288   2
   0  -4  26 3171.16 358.682   2
   0   4 -26 2970.90 399.848   4
   0   4  27-22.3231 233.115   6
   0   4  27 302.413 185.624   5
   0  -4 -27 395.041 204.449   3
   0  -4 -27 248.077 211.399   4
   0  -4  27 331.631 222.660   2
   0   4  27 114.099 178.722   2
   0  -4 -27 152.162 196.952   1
   0   4 -27 130.646 244.997   4
   0  -4 -28 78.1362 220.471   4
   0   4  28-246.206 207.897   2
   0  -4 -28-121.876 226.967   1
   0   4 -28-146.371 257.102   4
   0  -4  28 111.024 212.502   2
   0   4  28 18.0096 176.126   5
   0   4  28-154.596 246.413   6
   0  -4 -28-20.6705 193.075   3
   0   4  29 29.2464 192.335   2
   0  -4  29 98.1637 224.871   2
   0   4  29-197.093 262.553   6
   0   4 -29 17.2460 258.751   4
   0  -4 -29 23.5465 194.521   3
   0   4  29 211.177 186.341   5
   0  -4 -29 199.598 226.024   1
   0  -4 -29 214.372 231.960   4
   0  -4  30-36.5255 236.892   2
   0   4  30-102.659 266.910   6
   0  -4 -30 345.831 256.272   4
   0  -4 -30 12.4505 225.139   1
   0   4 -30-92.5545 269.598   4
   0   4  30-87.8824 201.316   5
   0   4  30-176.869 210.325   2
   0  -4 -30-131.269 203.950   3
   0   4  31 914.919 308.572   6
   0  -4  31 455.795 258.382   2
   0  -4 -31 1207.79 318.374   4
   0   4 -31 773.508 309.674   4
   0   4  31 635.555 209.474   2
   0  -4 -31 681.698 276.400   1
   0   4  32 3665.45 450.064   6
   0  -4 -32 3967.64 461.427   4
   0   4 -32 3466.59 488.681   4
   0  -4  32 3379.90 426.265   2
   0   4  32 3358.83 357.893   2
   0  -4 -32 3441.54 432.824   1
   0  -4 -33 76.0374 255.398   1
   0   4  33-248.787 280.026   6
   0  -4  33-190.735 294.295   2
   0  -4 -33 364.416 275.323   4
   0   4 -33 30.3691 282.296   4
   0  -4 -34 1296.63 339.177   1
   0   4 -34 1311.05 387.350   4
   0  -4  34 788.337 304.632   2
   0  -4 -34 1594.71 355.542   4
   0   4  34 1368.19 355.139   6
   0   4  35-206.719 290.782   6
   0  -4 -35 168.764 279.362   4
   0  -4  35-340.110 320.943   2
   0   4 -35-26.9748 285.618   4
   0  -4 -35 91.4065 248.868   1
   0  -4 -36 227.832 297.865   4
   0  -4 -36-96.1919 260.835   1
   0  -4  36-493.082 330.208   2
   0   4  36 105.038 265.902   6
   0   4  37 64.9181 276.408   6
   0   6   0 1909.30 149.361   5
   0  -6   0 2074.54 153.333   5
   0  -6   0 2131.12 104.013   2
   0  -6  -1 25629.1 282.769   2
   0  -6   1 24821.0 359.834   2
   0   6   1 24897.7 485.397   5
   0  -6   1 24990.1 455.346   5
   0   6  -1 24767.7 444.617   5
   0  -6  -2 404.193 38.8596   2
   0  -6   2 422.549 86.7296   5
   0   6   2 428.611 112.099   5
   0   6  -2 403.379 83.0737   5
   0  -6   2 377.465 79.1261   2
   0  -6   3 3858.62 175.158   5
   0  -6   3 4159.92 190.274   2
   0   6   3 4181.23 238.258   5
   0   6  -3 4139.96 175.628   5
   0  -6  -4 896.363 91.9332   1
   0  -6   4 689.618 107.796   2
   0  -6   4 717.547 87.8050   5
   0  -6  -4 876.556 88.7071   6
   0   6  -4 737.147 86.4846   5
   0   6   4 709.288 132.104   5
   0  -6   5 17852.4 411.707   2
   0  -6   5 17750.9 321.307   5
   0  -6  -5 17197.0 324.516   6
   0  -6  -5 16889.0 318.779   1
   0   6   5 17382.8 473.202   5
   0   6  -5 17003.2 290.883   5
   0   6  -6 102872. 1109.05   4
   0   6  -6 102128. 649.631   5
   0  -6  -6 101290. 838.752   1
   0  -6   6 100688. 716.203   5
   0   6   6 102426. 1155.94   5
   0  -6   6 101556. 1025.46   2
   0  -6  -6 102535. 857.390   6
   0  -6  -7 18588.9 477.643   3
   0   6   7 18554.4 516.731   5
   0  -6  -7 17917.5 389.644   6
   0   6  -7 19114.3 512.028   4
   0  -6  -7 18308.2 381.439   1
   0  -6   7 18702.0 470.562   2
   0  -6   7 18625.2 294.621   5
   0   6  -7 18532.7 257.382   5
   0   6   8 7563.92 137.362   2
   0   6   8 7957.09 357.461   5
   0   6  -8 8038.48 360.526   4
   0  -6  -8 7741.18 273.586   1
   0   6   8 7310.84 125.069   2
   0  -6   8 7821.52 329.176   2
   0  -6  -8 7804.74 320.039   3
   0   6   8 8338.00 232.093   1
   0   6  -8 7692.78 156.642   5
   0  -6   8 7793.56 181.770   5
   0   6   8 8291.62 243.065   6
   0   6   9 55056.7 438.278   2
   0  -6  -9 55140.7 837.858   3
   0   6   9 55887.1 919.999   5
   0  -6   9 56548.0 875.046   2
   0   6  -9 56337.0 950.354   4
   0  -6   9 55210.2 439.177   5
   0  -6  -9 54789.4 740.464   1
   0   6   9 56931.8 651.741   6
   0   6  -9 56467.6 389.261   5
   0   6  10 44684.9 622.766   6
   0  -6  10 41988.3 356.866   5
   0   6  10 44046.2 442.427   2
   0  -6 -10 41980.4 747.119   3
   0  -6 -10 43538.4 694.459   1
   0  -6  10 43976.7 799.496   2
   0   6 -10 42822.4 310.412   5
   0   6  10 44622.6 842.831   5
   0   6 -10 44367.0 873.962   4
   0   6  11 612.340 155.677   5
   0  -6 -11 319.844 117.930   3
   0  -6 -11 346.770 109.278   1
   0   6  11 511.850 74.4914   2
   0   6  11 321.624 101.594   6
   0   6 -11 284.452 144.324   4
   0  -6  11 534.224 149.301   2
   0  -6  11 513.887 51.4542   5
   0   6  12 273.193 142.353   5
   0  -6 -12 208.422 105.551   1
   0   6  12 294.486 71.6411   2
   0   6  12 88.9084 108.085   6
   0  -6  12 176.350 35.9235   5
   0  -6  12 220.720 134.490   2
   0   6 -12 231.166 147.476   4
   0  -6 -13 6213.06 320.394   1
   0  -6  13 6143.56 351.306   2
   0   6  13 6092.72 221.588   2
   0   6  13 6046.02 349.219   5
   0   6 -13 6364.21 388.794   4
   0   6  13 6039.89 288.754   6
   0   6  14 1806.72 222.856   5
   0  -6 -14 1746.44 199.964   1
   0  -6  14 1785.33 221.576   2
   0   6  14 1176.47 157.035   6
   0   6  14 1804.55 142.206   2
   0   6 -14 1586.69 234.888   4
   0   6 -15 3524.25 320.861   4
   0   6  15 2882.28 227.371   6
   0   6  15 3487.91 289.739   5
   0  -6 -15 3683.86 275.956   1
   0   6  15 3710.09 201.865   2
   0  -6  15 3583.02 297.565   2
   0  -6 -16 441.376 149.626   1
   0   6  16 271.471 131.434   6
   0  -6  16 509.296 174.427   2
   0   6  16 496.714 108.272   2
   0  -6 -16 418.923 141.807   3
   0   6  16 433.837 160.508   5
   0   6 -16 520.834 187.089   4
   0   6  17 1430.95 214.565   5
   0  -6  17 1337.79 221.822   2
   0  -6 -17 1455.56 199.471   3
   0   6 -17 1487.07 253.510   4
   0  -6 -17 1562.86 215.558   1
   0   6  17 1465.35 154.844   2
   0   6  17 1188.43 180.474   6
   0   6  18 209.829 158.387   5
   0   6 -18 98.8619 171.681   4
   0  -6 -18 119.411 130.373   3
   0  -6  18 211.157 164.332   2
   0   6  18 152.068 103.258   2
   0   6  18 8.79652 158.340   6
   0  -6 -18 73.9966 135.388   1
   0  -6 -19 97.3807 134.707   3
   0  -6  19 52.7432 163.597   2
   0   6  19 72.7658 143.863   5
   0   6 -19-1.01120 178.058   4
   0   6  19-4.64936 160.034   6
   0   6  19-2.75511 109.860   2
   0  -6 -19 44.5436 137.771   1
   0  -6 -20 640.714 182.832   3
   0  -6 -20 762.255 194.505   1
   0   6  20 901.117 203.935   5
   0  -6  20 747.440 222.539   2
   0   6  20 768.249 152.287   2
   0   6 -20 683.518 235.629   4
   0   6  20 661.415 177.132   6
   0   6  21 581.498 186.149   6
   0  -6  21 852.685 233.481   2
   0   6  21 1015.17 228.669   5
   0  -6 -21 892.362 201.284   3
   0   6  21 680.498 147.694   2
   0  -6 -21 642.104 202.364   1
   0   6 -21 582.187 227.489   4
   0  -6 -22 2184.93 287.040   1
   0   6  22 2030.16 218.991   2
   0  -6  22 2388.21 311.466   2
   0  -6 -22 2170.27 278.034   3
   0   6 -22 1891.89 318.180   4
   0   6  22 2123.30 286.216   5
   0   6  22 2170.43 275.248   6
   0   6  23 10511.0 444.246   2
   0   6  23 10877.9 546.255   6
   0   6  23 10558.9 550.692   5
   0  -6 -23 10048.1 549.833   1
   0  -6  23 9959.69 567.315   2
   0   6 -23 9791.44 626.398   4
   0  -6 -23 10260.2 525.981   3
   0  -6  24 1171.82 270.734   2
   0  -6 -24 903.129 244.969   1
   0   6 -24 651.670 275.048   4
   0  -6 -24 852.019 226.384   3
   0   6  24 1275.20 258.707   5
   0   6  24 724.192 178.907   2
   0   6  24 713.704 234.263   6
   0   6 -25 6450.47 543.083   4
   0   6  25 6910.85 472.164   6
   0  -6  25 7294.90 512.060   2
   0   6  25 7117.66 477.133   5
   0   6  25 7132.64 392.877   2
   0  -6 -25 6786.89 489.215   1
   0  -6 -25 6998.76 465.896   3
   0  -6 -26 87.9533 186.932   3
   0   6  26 138.588 181.562   5
   0   6 -26 271.916 251.552   4
   0   6  26 68.6699 222.342   6
   0   6  26 43.0737 151.557   2
   0  -6  26 205.197 228.635   2
   0  -6 -26 64.6895 199.026   1
   0   6 -27 476.932 258.560   4
   0   6  27 566.390 180.319   2
   0   6  27 547.904 225.982   6
   0  -6 -27 557.791 220.558   3
   0  -6  27 673.310 253.520   2
   0   6  27 573.385 229.956   5
   0  -6 -27 577.695 230.916   1
   0   6  28 1982.37 314.856   5
   0   6  28 1801.79 247.210   2
   0   6 -28 1833.61 371.341   4
   0  -6  28 1967.00 334.037   2
   0   6  28 2009.90 315.091   6
   0  -6 -28 1934.14 303.860   3
   0  -6 -28 1494.27 298.590   1
   0   6  29 587.204 233.215   5
   0  -6 -29 708.460 261.897   1
   0   6  29 504.902 242.491   6
   0   6 -29 594.174 297.998   4
   0  -6  29 764.640 273.269   2
   0  -6 -29 648.733 238.455   3
   0   6  30-158.817 263.180   6
   0   6  30-168.265 225.353   5
   0  -6 -30-46.1359 215.879   3
   0  -6  30-279.468 274.999   2
   0   6 -30-112.817 289.118   4
   0  -6 -30-127.023 225.760   1
   0  -6 -31 1250.18 301.082   3
   0  -6  31 879.149 293.178   2
   0   6  31 1140.07 281.874   5
   0   6 -31 977.718 342.162   4
   0   6  31 801.138 274.261   6
   0  -6 -31 1151.54 290.882   1
   0  -6  32-117.917 284.578   2
   0   6 -32 77.7487 295.415   4
   0   6  32-23.9048 219.664   5
   0   6  32-484.764 299.519   6
   0  -6 -32 169.354 233.916   1
   0   6  33 476.675 278.198   6
   0  -6 -33 768.986 293.949   1
   0   6 -33 733.651 343.242   4
   0  -6  33 509.302 284.857   2
   0   6  34 129.942 286.337   6
   0  -6 -34 784.002 295.216   1
   0  -6  34 415.552 281.164   2
   0   6 -34 674.838 348.021   4
   0  -6 -35 637.518 290.882   1
   0   6  35 92.5851 310.022   6
   0  -6  35 240.822 288.110   2
   0   6  36-716.431 341.568   6
   0  -6 -36 137.466 260.554   1
   0  -6 -37 256.024 277.964   1
   0   6  37-926.124 378.774   6
   0  -8   0 1234.18 96.1239   2
   0   8   0 1294.02 146.139   5
   0  -8   1 1146.38 103.505   2
   0  -8  -1 1167.35 81.8075   2
   0   8   1 1136.00 150.121   5
   0   8  -1 1037.89 134.589   5
   0   8   2 5880.50 294.329   5
   0  -8   2 5783.47 217.339   2
   0  -8  -2 5794.60 132.064   2
   0   8  -2 5788.55 252.062   5
   0   8  -3 4160.63 207.539   5
   0  -8  -3 3764.18 81.6176   2
   0   8   3 4287.41 262.215   5
   0  -8   3 4076.00 199.660   2
   0  -8   4 3844.32 207.332   2
   0   8   4 4039.42 263.997   5
   0   8  -4 3885.91 193.239   5
   0  -8   5 247.223 109.208   2
   0   8  -5 163.278 74.7577   5
   0  -8   5 182.516 80.4900   5
   0  -8  -5 251.549 81.9188   6
   0   8   5 229.533 133.865   5
   0  -8  -5 352.223 92.1481   1
   0  -8   6 30802.1 608.113   2
   0   8   6 29259.9 692.688   5
   0  -8   6 30644.4 502.183   5
   0   8  -6 30974.5 458.044   5
   0  -8  -6 29780.7 477.490   1
   0  -8   6 31022.8 584.664   3
   0   8  -7 42593.2 820.127   4
   0   8   7 41538.4 834.709   5
   0   8  -7 42614.7 504.826   5
   0  -8   7 42499.7 742.974   2
   0  -8   7 43225.0 697.877   3
   0  -8  -7 40850.2 597.755   1
   0  -8   7 41839.7 561.978   5
   0  -8   8 25183.2 598.747   2
   0   8  -8 24656.9 362.099   5
   0   8   8 24506.0 662.876   5
   0   8  -8 24542.6 653.679   4
   0  -8   8 25468.1 541.638   3
   0  -8  -8 23878.0 481.121   1
   0  -8   8 24098.1 410.451   5
   0  -8   9 13817.2 469.029   2
   0  -8   9 13343.8 295.194   5
   0   8   9 13433.2 512.893   5
   0   8  -9 13632.0 515.556   4
   0   8  -9 13949.2 255.446   5
   0  -8  -9 13027.3 384.147   1
   0  -8 -10 60266.3 840.816   1
   0   8 -10 64850.3 511.951   5
   0  -8  10 61676.7 997.638   2
   0   8 -10 60915.5 1095.80   4
   0  -8  10 58859.0 575.371   5
   0   8  10 62055.9 1080.66   5
   0   8 -11 26016.8 745.643   4
   0   8  11 26689.0 731.858   5
   0   8 -11 26742.7 305.994   5
   0  -8  11 26886.1 691.138   2
   0   8  11 24465.7 228.883   2
   0  -8 -11 25914.2 581.834   1
   0  -8  11 25483.2 358.969   5
   0   8  11 25416.0 240.856   2
   0   8  12 10169.1 185.452   2
   0   8 -12 10712.6 177.586   5
   0   8 -12 10587.6 503.311   4
   0   8  12 10840.6 195.237   2
   0   8  12 11460.1 498.996   5
   0  -8 -12 10907.9 403.005   1
   0   8  12 11420.8 342.546   6
   0  -8  12 9898.74 209.798   5
   0  -8  12 11250.0 473.038   2
   0  -8 -12 11114.9 455.326   3
   0   8  13 285.260 57.1649   2
   0  -8 -13 395.059 154.260   3
   0  -8 -13 383.138 132.979   1
   0   8  13 622.352 135.825   6
   0   8 -13 264.407 177.517   4
   0  -8  13 347.769 162.391   2
   0   8  13 378.998 63.3752   2
   0   8  13 396.561 176.376   5
   0   8  14 1726.57 175.239   6
   0  -8  14 1430.41 222.966   2
   0  -8 -14 1229.45 180.734   1
   0  -8 -14 1396.34 203.222   3
   0   8  14 1284.16 216.036   5
   0   8  14 969.261 87.5287   2
   0   8 -14 1368.58 241.438   4
   0   8  14 1191.82 96.7037   2
   0   8  15 2362.91 135.610   2
   0  -8  15 2870.11 285.849   2
   0  -8 -15 2742.03 250.468   1
   0  -8 -15 2562.80 258.706   3
   0   8  15 2992.26 221.216   6
   0   8 -15 2683.66 307.453   4
   0   8  15 2626.60 283.294   5
   0   8  15 2603.75 142.927   2
   0   8  16 13652.3 439.508   6
   0   8  16 12837.0 319.973   2
   0  -8 -16 13104.9 524.773   3
   0   8 -16 12844.6 615.646   4
   0  -8  16 13332.6 568.299   2
   0   8  16 13068.6 573.933   5
   0  -8 -16 12590.6 501.945   1
   0  -8  17 6450.06 422.758   2
   0   8  17 6445.24 423.423   5
   0   8  17 6404.43 325.618   6
   0  -8 -17 6165.92 383.561   3
   0   8  17 6274.28 241.792   2
   0  -8 -17 6229.97 372.142   1
   0   8 -17 6679.81 471.425   4
   0   8  18 1230.06 194.455   6
   0  -8  18 1463.66 254.932   2
   0   8 -18 1264.65 265.767   4
   0   8  18 1136.71 130.152   2
   0  -8 -18 1266.32 218.116   3
   0  -8 -18 1128.58 213.396   1
   0   8  18 1245.09 241.015   5
   0  -8  19 7541.29 478.205   2
   0  -8 -19 7274.87 428.654   3
   0  -8 -19 7309.15 430.240   1
   0   8  19 7491.68 382.086   6
   0   8  19 7282.23 289.243   2
   0   8 -19 6771.21 498.804   4
   0   8  19 7247.49 461.240   5
   0  -8 -20 4308.35 351.515   1
   0   8  20 4374.33 386.669   5
   0   8  20 4604.23 243.663   2
   0   8  20 4494.45 319.833   6
   0  -8 -20 4552.09 358.998   3
   0   8 -20 4275.51 423.980   4
   0  -8  20 4838.49 408.146   2
   0   8  21 1583.84 165.928   2
   0  -8 -21 1688.86 255.950   3
   0   8  21 1891.28 282.440   5
   0  -8  21 1996.93 302.160   2
   0   8 -21 1695.57 322.899   4
   0   8  21 1467.49 221.515   6
   0  -8 -21 1559.44 252.543   1
   0   8  22 4100.33 383.928   5
   0  -8  22 4308.75 405.709   2
   0   8  22 3813.92 243.943   2
   0  -8 -22 3628.54 341.975   1
   0   8 -22 3851.91 429.743   4
   0  -8 -22 4105.28 360.340   3
   0   8  22 3620.95 314.537   6
   0   8 -23 898.800 280.947   4
   0  -8 -23 1118.02 246.684   1
   0   8  23 1035.67 261.872   5
   0  -8  23 1133.52 270.375   2
   0   8  23 714.843 205.835   6
   0  -8 -23 1268.14 244.481   3
   0  -8  24 4895.77 445.574   2
   0   8  24 3822.94 348.420   6
   0  -8 -24 4277.03 384.971   3
   0  -8 -24 4293.65 386.185   1
   0   8  24 4764.10 424.710   5
   0   8 -24 4356.87 478.140   4
   0   8  25 666.653 252.309   5
   0   8  25 375.552 200.866   6
   0   8 -25 779.266 293.288   4
   0  -8 -25 679.562 226.088   1
   0  -8 -25 709.979 225.731   3
   0  -8  25 741.426 255.009   2
   0  -8  26 6103.33 498.934   2
   0   8  26 5687.31 426.033   6
   0  -8 -26 5237.70 448.476   1
   0   8 -26 5749.62 549.435   4
   0   8  26 5824.71 483.590   5
   0  -8 -26 5811.96 450.187   3
   0  -8 -27-25.4671 193.951   1
   0  -8 -27-1.99347 193.975   3
   0   8 -27 227.206 272.697   4
   0   8  27-69.6597 220.986   5
   0   8  27-282.093 244.166   6
   0  -8  27-63.7760 243.298   2
   0   8  28-113.512 236.106   5
   0  -8 -28-95.1146 201.430   3
   0  -8  28-186.601 245.860   2
   0  -8 -28-83.3045 214.422   1
   0   8 -28 9.26090 259.911   4
   0   8  28-525.412 273.024   6
   0  -8 -29-33.1723 207.920   3
   0  -8  29-183.665 274.826   2
   0   8  29-71.5092 244.356   5
   0   8  29-388.585 258.626   6
   0  -8 -29-100.950 218.783   1
   0   8 -29-176.008 281.068   4
   0  -8  30-230.819 294.988   2
   0  -8 -30-164.667 221.933   1
   0   8  30-34.2942 230.413   5
   0  -8 -30 166.850 215.103   3
   0   8 -30-24.1776 292.990   4
   0   8  30-349.716 258.818   6
   0   8 -31 773.917 330.455   4
   0   8  31 527.948 256.625   6
   0   8  31 476.602 245.379   5
   0  -8 -31 588.405 258.914   1
   0  -8  31 472.400 276.281   2
   0  -8 -31 646.439 254.551   3
   0  -8 -32 388.888 258.341   1
   0   8 -32 151.267 297.829   4
   0   8  32 24.9900 261.029   6
   0   8  32 356.457 251.684   5
   0  -8  32-173.461 306.389   2
   0   8 -33 1221.87 394.753   4
   0   8  33 1231.99 313.619   6
   0  -8  33 1021.02 324.828   2
   0   8  33 1726.71 339.157   5
   0  -8 -33 1420.88 328.083   1
   0  -8 -34 119.702 236.342   1
   0   8  34-293.135 282.392   6
   0  -8 -35 169.984 239.039   1
   0   8  35-257.894 288.782   6
   0 -10   0 30024.6 440.716   2
   0  10   0 30293.9 663.701   5
   0 -10  -1 7255.63 197.667   2
   0  10  -1 7259.26 329.742   5
   0 -10   1 7321.28 245.352   2
   0  10   1 7271.06 352.442   5
   0  10   2 3083.37 247.808   5
   0  10  -2 2942.95 218.347   5
   0 -10   2 2954.23 176.801   2
   0 -10  -2 2980.78 111.172   2
   0 -10  -3 2362.95 80.3107   2
   0  10  -3 2703.59 204.546   5
   0  10   3 2511.60 241.852   5
   0 -10   3 2680.79 180.321   2
   0  10  -4 13493.7 398.401   5
   0  10   4 13359.2 502.718   5
   0 -10   4 13645.5 393.853   2
   0  10   5 6905.07 379.344   5
   0 -10  -5 7944.04 249.976   1
   0 -10   5 6965.81 327.683   3
   0  10  -5 6864.90 278.947   5
   0 -10   5 7185.95 308.114   2
   0  10   6 4725.51 328.413   5
   0 -10   6 4588.07 263.911   2
   0 -10   6 4645.43 274.859   3
   0 -10  -6 4319.09 208.155   1
   0  10  -6 4527.08 221.244   5
   0 -10  -7 16584.9 565.559   3
   0  10   7 15364.2 568.049   5
   0 -10   7 15738.9 483.137   2
   0 -10  -7 15310.5 397.042   1
   0 -10   7 16033.6 483.739   3
   0  10  -7 16680.5 385.883   5
   0 -10   8 2776.54 242.050   2
   0 -10   8 2739.77 231.499   3
   0  10  -8 2633.67 162.312   5
   0  10  -8 2437.32 259.460   4
   0 -10  -8 1956.37 169.049   1
   0  10   8 2603.84 274.982   5
   0 -10  -8 2868.98 279.284   3
   0 -10   9 18878.0 528.180   3
   0  10  -9 18383.6 363.055   5
   0 -10  -9 17031.9 450.728   1
   0 -10   9 18323.1 560.117   2
   0  10   9 17343.3 625.743   5
   0  10  -9 17603.0 623.176   4
   0 -10  -9 18471.5 610.164   3
   0  10 -10 8074.44 447.425   4
   0 -10 -10 8590.51 440.206   3
   0 -10  10 7913.13 272.243   5
   0 -10  10 8602.10 373.667   3
   0 -10 -10 8071.22 335.535   1
   0  10 -10 8628.31 238.591   5
   0  10  10 8228.12 454.114   5
   0 -10  10 8346.55 403.023   2
   0  10  11 4464.60 353.648   5
   0  10 -11 4509.70 168.923   5
   0  10 -11 3951.38 343.675   4
   0 -10  11 4616.90 286.809   3
   0 -10  11 4569.10 319.221   2
   0 -10 -11 4235.37 256.656   1
   0 -10 -11 4716.32 338.816   3
   0  10 -12 1250.87 241.586   4
   0  10 -12 1237.41 91.5381   5
   0  10  12 1465.03 250.947   5
   0 -10  12 1522.48 224.851   2
   0 -10 -12 1050.20 163.736   1
   0 -10  12 1199.36 180.364   3
   0 -10 -12 1156.33 215.831   3
   0  10 -13 85.0818 181.707   4
   0 -10 -13 93.6522 121.956   1
   0  10  13 392.612 208.137   5
   0 -10 -13 320.216 185.620   3
   0  10 -13 203.301 56.3832   5
   0 -10  13 518.314 193.567   2
   0 -10 -14 8151.93 450.495   3
   0  10  14 8127.38 476.149   5
   0  10 -14 7801.79 490.519   4
   0 -10 -14 7783.83 376.515   1
   0 -10  14 8196.37 452.428   2
   0  10 -15 2302.39 312.004   4
   0 -10 -15 2636.92 289.942   3
   0  10  15 2726.02 318.589   5
   0 -10  15 2857.44 303.550   2
   0  10  15 1919.42 77.2961   2
   0 -10 -15 2251.57 236.663   1
   0  10 -16 8519.43 539.967   4
   0 -10 -16 8391.83 470.913   3
   0 -10  16 9428.08 504.819   2
   0 -10 -16 8792.76 427.727   1
   0  10  16 8859.19 514.427   5
   0 -10 -17 5491.08 354.387   1
   0 -10  17 6191.04 435.497   2
   0  10  17 5916.08 437.222   5
   0 -10 -17 6120.77 415.309   3
   0  10 -17 5738.38 465.208   4
   0  10  17 6447.49 317.617   6
   0  10  18-57.7014 205.666   5
   0  10 -18 196.061 222.854   4
   0  10  18 521.451 177.641   6
   0 -10  18 60.5945 186.776   2
   0 -10 -18-53.6198 154.340   1
   0 -10 -18 82.1208 164.017   3
   0  10  19 616.074 178.578   6
   0 -10 -19 246.026 156.056   1
   0 -10  19 115.609 199.968   2
   0 -10 -19 10.3775 175.339   3
   0  10  19 10.7183 203.351   5
   0  10 -19 174.070 221.774   4
   0  10  20 221.304 210.467   5
   0 -10 -20 97.2587 158.033   1
   0  10 -20 138.383 213.459   4
   0 -10  20 472.557 227.874   2
   0 -10 -20 283.740 184.574   3
   0  10  20 517.113 171.446   6
   0 -10 -21-39.1034 170.617   1
   0 -10 -21 55.8988 180.151   3
   0  10  21 429.228 178.640   6
   0  10 -21 29.3295 220.079   4
   0 -10  21 367.683 223.092   2
   0  10  21-115.056 202.099   5
   0  10  22 281.112 232.247   5
   0 -10 -22 144.435 189.053   3
   0 -10  22 338.417 227.902   2
   0  10  22 376.837 183.214   6
   0  10 -22 404.920 261.830   4
   0 -10 -22 250.094 176.801   1
   0 -10 -23 8491.94 527.327   3
   0 -10 -23 7619.88 490.591   1
   0  10  23 8102.55 563.156   5
   0  10  23 8206.76 423.928   6
   0 -10  23 8403.96 561.442   2
   0  10 -23 7707.55 609.335   4
   0  10  24-49.6116 210.556   5
   0  10  24 225.304 188.445   6
   0 -10 -24 129.601 195.504   1
   0  10 -24 193.352 265.368   4
   0 -10  24 236.853 233.085   2
   0 -10 -24 163.641 202.598   3
   0  10  25 7468.63 555.983   5
   0 -10 -25 6701.33 485.435   1
   0  10 -25 6791.07 609.495   4
   0  10  25 7725.70 439.841   6
   0 -10  25 7660.41 567.865   2
   0 -10 -25 7410.16 516.071   3
   0 -10 -26 1177.33 272.316   3
   0  10  26 1195.18 292.744   5
   0  10  26 1552.61 261.629   6
   0 -10 -26 1374.25 275.872   1
   0 -10  26 1041.50 298.939   2
   0  10 -26 1444.11 361.948   4
   0 -10 -27 237.838 199.390   1
   0  10 -27 214.825 282.190   4
   0 -10  27-51.0252 259.140   2
   0  10  27 62.1266 240.562   5
   0 -10 -27 275.320 205.073   3
   0  10  27 282.679 205.430   6
   0  10  28 525.332 215.590   6
   0  10  28-157.377 263.597   5
   0 -10  28-225.218 302.459   2
   0 -10 -28 211.189 223.370   3
   0 -10 -28 87.2707 196.430   1
   0  10 -28-1.99068 363.402   4
   0  10 -29 212.153 304.980   4
   0  10  29-249.292 266.918   5
   0 -10  29-284.131 295.066   2
   0  10  29 176.724 219.822   6
   0 -10 -29-226.792 221.139   1
   0 -10 -29 119.559 214.008   3
   0  10 -30 1398.76 397.019   4
   0  10  30 867.484 286.183   5
   0 -10 -30 959.035 283.162   3
   0 -10  30 895.438 315.189   2
   0  10  30 1324.10 272.286   6
   0  10  31 879.472 287.376   5
   0 -10 -31 664.936 267.079   3
   0 -10  31 711.022 300.943   2
   0  10 -31 862.116 348.773   4
   0 -10  32 142.998 310.029   2
   0  10  32 442.948 269.954   5
   0  10 -32 445.380 337.598   4
   0  10  33 197.033 250.344   5
   0  10  34 573.671 282.282   5
   0 -12   0 6110.50 357.836   3
   0  12   0 5891.30 344.288   5
   0 -12   0 5848.25 215.813   2
   0 -12  -1 18480.3 321.260   2
   0 -12   1 19466.5 408.727   2
   0 -12   1 17588.6 560.277   3
   0  12   1 19015.5 600.329   5
   0 -12  -1 19195.2 597.871   3
   0  12  -1 18796.1 569.925   5
   0 -12  -2 312.722 162.532   3
   0 -12   2 308.463 170.994   3
   0 -12  -2 109.403 56.6503   2
   0  12   2 229.699 157.425   5
   0  12  -2 284.013 141.236   5
   0 -12   2 132.143 93.1602   2
   0 -12   3 788.927 128.233   2
   0 -12  -3 872.045 64.4764   2
   0  12   3 833.600 187.129   5
   0  12  -3 947.288 166.065   5
   0 -12   3 793.200 176.457   3
   0 -12  -3 978.961 193.031   3
   0  12  -4 1461.22 178.978   5
   0 -12   4 1434.98 162.206   2
   0 -12  -4 1439.19 221.651   3
   0 -12   4 1706.28 214.298   3
   0  12   4 1489.70 223.019   5
   0 -12   5 1594.24 210.776   3
   0 -12   5 1391.69 170.567   2
   0  12  -5 1631.52 177.661   5
   0  12   5 1428.66 226.073   5
   0 -12  -5 2442.65 172.882   1
   0 -12  -5 1640.83 240.934   3
   0  12   6 125.953 155.502   5
   0 -12   6 188.239 139.839   3
   0 -12  -6 293.582 170.521   3
   0 -12   6 116.473 118.034   2
   0  12  -6 151.799 106.510   5
   0 -12  -6 601.733 122.787   1
   0  12   7 679.584 194.699   5
   0 -12  -7 766.276 198.738   3
   0  12  -7 795.270 131.002   5
   0 -12   7 827.896 175.159   3
   0 -12  -7 792.708 131.768   1
   0 -12   7 538.883 145.728   2
   0  12  -8 616.946 193.604   4
   0 -12   8 402.230 141.676   2
   0 -12  -8 600.294 201.529   3
   0  12  -8 458.123 108.494   5
   0 -12   8 382.113 150.572   3
   0  12   8 473.962 186.729   5
   0 -12  -8 284.828 114.528   1
   0  12   9 521.924 216.985   5
   0  12  -9 462.154 106.709   5
   0 -12   9 471.704 165.585   3
   0  12  -9 380.945 190.533   4
   0 -12  -9 376.707 200.479   3
   0 -12  -9 67.9242 112.484   1
   0 -12   9 643.729 170.455   2
   0 -12 -10 8917.75 364.908   1
   0  12  10 8586.53 494.848   5
   0 -12  10 9463.81 443.998   2
   0  12 -10 9728.83 300.335   5
   0 -12  10 9511.06 430.597   3
   0 -12 -10 9441.41 498.370   3
   0  12 -10 9044.13 507.292   4
   0 -12  11 88.3884 141.290   3
   0  12 -11 104.298 190.122   4
   0  12  11-31.9198 174.552   5
   0 -12  11 100.221 152.868   2
   0 -12 -11 93.3097 180.682   3
   0 -12 -11 15.8632 112.024   1
   0  12 -11 136.131 80.0084   5
   0  12  12 741.132 237.913   5
   0 -12  12 290.801 154.897   3
   0 -12 -12 268.607 130.262   1
   0 -12 -12 423.455 212.447   3
   0 -12  12 733.445 200.948   2
   0  12 -12 313.808 84.8609   5
   0  12 -12 235.722 194.602   4
   0 -12 -13 1013.50 237.717   3
   0  12  13 918.196 240.476   5
   0 -12  13 914.716 192.017   3
   0 -12 -13 820.719 165.728   1
   0 -12  13 1177.84 221.566   2
   0  12 -13 1063.81 102.351   5
   0  12 -13 856.474 247.553   4
   0 -12 -14 615.191 224.391   3
   0 -12 -14 573.516 165.481   1
   0 -12  14 1126.32 228.254   2
   0  12 -14 760.525 254.227   4
   0 -12  14 887.663 198.865   3
   0  12  14 1032.27 258.991   5
   0 -12  15 8805.93 502.012   2
   0 -12 -15 6691.13 375.922   1
   0 -12  15 7548.64 415.066   3
   0  12 -15 6893.93 516.891   4
   0  12  15 8001.85 531.546   5
   0 -12 -15 7373.95 483.249   3
   0 -12  16 21347.5 763.911   2
   0 -12 -16 20148.2 763.400   3
   0 -12 -16 18477.1 616.526   1
   0 -12  16 21381.7 664.872   3
   0  12 -16 18826.1 832.266   4
   0  12  16 19552.9 794.095   5
   0 -12  17 228.786 176.461   3
   0 -12 -17 211.790 219.710   3
   0 -12  17 402.817 221.460   2
   0 -12 -17 147.548 170.168   1
   0  12 -17 202.321 258.750   4
   0  12  17 247.082 232.046   5
   0  12 -18 637.783 260.726   4
   0 -12  18 1193.44 270.626   2
   0 -12 -18 479.394 172.099   1
   0  12  18 1115.51 295.769   5
   0 -12 -18 568.674 230.750   3
   0 -12  18 552.746 182.784   3
   0 -12  19-75.6010 158.733   3
   0 -12  19 164.710 215.496   2
   0  12 -19 103.687 252.287   4
   0  12  19-43.7701 212.104   5
   0 -12 -19-39.4064 199.789   3
   0 -12 -19 15.8385 158.549   1
   0  12 -20 3547.94 438.818   4
   0 -12 -20 3775.12 383.626   3
   0  12  20 3751.41 418.416   5
   0 -12  20 3683.99 390.136   2
   0 -12  20 3275.56 305.400   3
   0 -12 -20 2904.28 306.012   1
   0 -12 -21 182.921 196.832   3
   0  12 -21 330.927 267.132   4
   0 -12 -21 278.909 174.693   1
   0 -12  21 534.779 253.896   2
   0  12  21 506.419 258.555   5
   0 -12  22 1470.64 310.249   2
   0 -12 -22 1355.99 240.453   1
   0 -12 -22 1480.24 284.478   3
   0  12 -22 1554.99 360.846   4
   0  12  22 2028.37 347.666   5
   0  12  23 883.361 293.024   5
   0  12 -23 675.726 317.938   4
   0 -12 -23 680.728 249.277   3
   0 -12 -23 457.678 202.693   1
   0 -12  23 484.642 258.808   2
   0 -12 -24 2121.41 336.596   3
   0 -12  24 1882.97 353.081   2
   0  12 -24 2331.03 420.140   4
   0  12  24 2150.38 356.498   5
   0 -12  25 346.650 261.795   2
   0  12  25 434.556 265.737   5
   0 -12 -25 988.790 276.912   3
   0  12 -25 572.700 305.559   4
   0 -12 -26 297.186 227.180   3
   0  12  26 71.2350 248.374   5
   0  12 -26 120.890 291.036   4
   0 -12  26-232.727 311.176   2
   0  12  27 526.609 264.103   5
   0 -12  27 432.763 277.772   2
   0 -12 -27 908.634 284.058   3
   0  12 -27 1052.16 362.055   4
   0 -12  28-60.2420 306.072   2
   0 -12 -28 407.507 240.756   3
   0  12  28 262.578 270.238   5
   0  12 -28 132.883 304.553   4
   0  12  29 173.673 255.343   5
   0 -12 -29 276.030 246.803   3
   0 -12  29-8.99477 303.998   2
   0  12 -29 248.003 325.612   4
   0 -12 -30 339.577 252.436   3
   0  12  30 454.197 275.188   5
   0 -12  30 217.006 289.814   2
   0  12 -30 259.472 320.989   4
   0  12  31 200.125 272.132   5
   0  12  32 927.263 318.774   5
   0  14   0 21404.3 672.742   5
   0 -14   0 21385.6 680.529   3
   0 -14   0 21204.9 394.054   2
   0 -14   1 4903.36 225.686   2
   0 -14   1 5217.23 372.597   3
   0 -14  -1 4323.59 173.705   2
   0  14  -1 4665.58 341.403   5
   0  14   1 4733.97 359.210   5
   0 -14  -1 4983.89 368.161   3
   0 -14   2 3063.54 297.587   3
   0 -14  -2 3194.88 314.820   3
   0 -14  -2 2371.76 114.672   2
   0  14   2 2701.12 288.069   5
   0  14  -2 2764.25 269.772   5
   0 -14   2 2719.71 190.411   2
   0 -14   3 23.1156 97.8161   2
   0 -14   3 261.272 176.658   3
   0  14   3-72.4831 171.160   5
   0 -14  -3 122.848 190.565   3
   0  14  -3 36.8938 128.303   5
   0 -14   4 552.751 128.167   2
   0 -14  -4 557.166 208.126   3
   0  14   4 489.590 188.952   5
   0  14  -4 421.834 145.740   5
   0 -14   4 620.377 186.051   3
   0  14   5-32.5116 180.624   5
   0 -14  -5 120.866 190.604   3
   0 -14   5 3.63499 117.932   2
   0 -14   5 130.523 171.620   3
   0  14  -5-2.80139 119.715   5
   0 -14  -6 6176.46 275.072   1
   0  14   6 5722.84 416.561   5
   0  14  -6 5977.36 319.676   5
   0 -14   6 5763.29 321.820   2
   0 -14   6 6154.59 381.455   3
   0 -14  -6 5945.60 428.817   3
   0 -14  -7 1294.50 166.481   1
   0 -14  -7 1729.19 286.724   3
   0 -14   7 1752.75 253.371   3
   0 -14   7 1598.79 206.784   2
   0  14   7 1644.73 274.334   5
   0  14  -7 1804.57 195.826   5
   0  14  -8 3605.07 240.986   5
   0 -14   8 3387.94 300.126   3
   0  14   8 3323.83 347.406   5
   0 -14  -8 2852.19 213.068   1
   0 -14  -8 3516.95 360.397   3
   0 -14   8 3181.22 271.727   2
   0  14  -8 3355.92 341.900   4
   0 -14   9 683.606 192.218   3
   0 -14   9 457.254 165.507   2
   0  14   9 457.792 200.950   5
   0 -14  -9 617.839 225.828   3
   0  14  -9 817.750 235.940   4
   0  14  -9 593.589 128.873   5
   0 -14  -9-46.9381 149.585   1
   0 -14  10 1807.10 250.114   3
   0  14 -10 1460.70 271.814   4
   0 -14  10 1354.42 215.752   2
   0 -14 -10 1637.46 281.399   3
   0  14  10 1590.32 277.282   5
   0  14 -10 1727.34 167.730   5
   0 -14 -10 1711.96 190.020   1
   0  14 -11 82.1606 95.6377   5
   0 -14  11 2.41339 163.338   3
   0 -14 -11 55.1211 125.887   1
   0 -14 -11 74.3272 204.390   3
   0  14  11-49.2976 205.741   5
   0 -14  11-188.705 180.364   2
   0  14 -11-40.3277 198.582   4
   0 -14 -12 302.845 219.657   3
   0  14  12 202.127 209.568   5
   0 -14  12 28.5081 184.324   2
   0  14 -12 340.758 227.456   4
   0 -14 -12 228.743 125.409   1
   0 -14  12 472.304 182.749   3
   0 -14 -13 3336.21 376.116   3
   0  14  13 3073.56 365.756   5
   0  14 -13 2812.74 368.905   4
   0 -14  13 3197.26 304.443   3
   0 -14  13 2855.49 306.104   2
   0 -14 -13 2776.93 251.462   1
   0 -14  14 268.778 196.168   2
   0  14  14 529.764 245.742   5
   0 -14 -14 180.403 137.474   1
   0 -14 -14 466.388 241.120   3
   0 -14  14 290.087 186.144   3
   0  14 -14 128.192 221.737   4
   0 -14  15 139.933 199.046   2
   0  14 -15 197.501 231.320   4
   0  14  15 321.034 226.742   5
   0 -14  15 470.690 193.219   3
   0 -14 -15 284.386 137.579   1
   0 -14 -15 383.845 235.049   3
   0 -14  16 2642.60 330.299   2
   0 -14 -16 2879.65 273.846   1
   0  14 -16 2694.45 387.912   4
   0 -14 -16 3404.05 388.548   3
   0  14  16 3151.83 390.781   5
   0 -14  16 3299.18 320.968   3
   0 -14  17 7915.24 462.187   3
   0 -14 -17 8426.00 565.570   3
   0  14 -17 7076.54 584.215   4
   0 -14  17 7406.61 511.278   2
   0  14  17 7475.60 562.936   5
   0  14  18 3363.33 423.422   5
   0 -14  18 3554.30 392.477   2
   0 -14 -18 3794.31 428.169   3
   0  14 -18 3257.06 442.274   4
   0 -14  18 3821.10 353.479   3
   0 -14  19-98.3398 245.629   2
   0  14 -19 409.944 274.189   4
   0 -14 -19 98.0846 228.485   3
   0  14  19 39.2243 241.120   5
   0 -14  19 119.690 176.067   3
   0  14 -20 357.267 287.507   4
   0 -14  20-26.4003 250.843   2
   0 -14  20 111.703 192.327   3
   0 -14 -20 233.901 244.197   3
   0  14  20 177.496 233.957   5
   0  14 -21 680.878 315.360   4
   0 -14  21 495.671 211.162   3
   0  14  21 713.980 297.151   5
   0 -14  21 644.499 259.333   2
   0 -14 -21 701.658 276.944   3
   0 -14  22 1479.62 323.575   2
   0 -14 -22 1318.77 323.836   3
   0  14  22 1433.38 339.335   5
   0 -14  22 1654.53 286.596   3
   0  14 -22 1788.44 397.888   4
   0  14 -23 284.835 303.838   4
   0 -14  23 39.0558 262.233   2
   0 -14 -23 390.149 256.959   3
   0 -14  23 409.315 212.770   3
   0  14  23 315.988 261.532   5
   0  14  24 79.3918 265.167   5
   0 -14  24-198.843 299.409   2
   0 -14  24 134.843 200.438   3
   0 -14 -24-28.2697 244.793   3
   0  14 -24-92.5397 300.633   4
   0 -14  25 22.4135 200.769   3
   0  14 -25 48.6047 284.221   4
   0  14  25-56.3644 256.822   5
   0 -14 -25-145.036 260.700   3
   0 -14  25-365.495 308.656   2
   0 -14 -26 1026.83 308.247   3
   0 -14  26 1058.99 268.950   3
   0 -14  26 629.597 305.273   2
   0  14  26 1157.51 337.976   5
   0  14 -26 922.628 377.287   4
   0  14 -27-223.611 319.420   4
   0 -14  27-242.911 294.595   2
   0  14  27 5.82895 262.977   5
   0 -14 -27 109.371 247.094   3
   0  14 -28-10.0613 322.655   4
   0 -14 -28 122.066 248.514   3
   0  14  28 216.948 266.356   5
   0 -14  28-73.8977 299.138   2
   0  14  29 515.292 308.115   5
   0 -14 -29 327.175 265.140   3
   0 -14 -30-50.6749 248.462   3
   0  16   0 153.742 166.784   5
   0 -16   0 240.211 191.578   3
   0  16  -1 198.435 168.167   5
   0 -16   1 347.586 199.133   3
   0 -16  -1 333.531 196.035   3
   0  16   1 254.433 191.068   5
   0  16   2 2731.36 320.642   5
   0 -16   2 2844.29 318.531   3
   0  16  -2 2660.90 285.741   5
   0 -16  -2 2735.66 331.080   3
   0 -16   3 2845.08 314.234   3
   0 -16   3 2944.85 207.308   2
   0  16   3 2449.51 309.310   5
   0 -16  -3 2799.67 332.138   3
   0  16  -3 2969.37 290.756   5
   0 -16  -4 33.4358 188.597   3
   0  16   4 65.0773 188.891   5
   0  16  -4 131.597 147.482   5
   0 -16   4 8.62215 191.750   3
   0 -16   4 61.5257 109.701   2
   0  16   5 135.045 192.378   5
   0 -16   5 160.644 177.321   3
   0 -16   5 138.815 120.476   2
   0  16  -5 197.083 152.999   5
   0 -16  -5 259.484 205.451   3
   0 -16   6 66.1249 123.598   2
   0 -16  -6 234.554 135.333   1
   0 -16  -6 35.2743 210.817   3
   0 -16   6 117.910 188.109   3
   0  16   6-33.7402 193.792   5
   0  16  -6 5.36213 137.271   5
   0  16   7 3459.03 378.156   5
   0 -16  -7 3923.16 393.652   3
   0 -16   7 3749.41 348.202   3
   0 -16   7 3667.22 281.255   2
   0 -16  -7 3652.42 248.654   1
   0  16  -7 4200.57 291.967   5
   0  16   8-33.6988 208.764   5
   0 -16  -8 120.382 220.682   3
   0  16  -8 41.6587 124.610   5
   0 -16   8-16.5423 184.869   3
   0  16  -8 219.862 240.538   4
   0 -16   8 47.2278 150.097   2
   0  16  -9 6024.91 474.109   4
   0 -16   9 6384.11 429.428   3
   0 -16  -9 6648.09 492.153   3
   0  16   9 5483.59 462.094   5
   0 -16   9 5686.73 368.447   2
   0  16  10 901.238 276.942   5
   0 -16 -10 856.686 274.924   3
   0 -16  10 972.990 250.620   3
   0 -16  10 722.870 200.191   2
   0  16 -10 942.520 270.050   4
   0 -16  11 4536.73 362.258   2
   0  16  11 4360.51 431.802   5
   0 -16 -11 4509.83 445.370   3
   0  16 -11 4212.99 435.746   4
   0 -16  11 4658.22 390.367   3
   0  16 -12 40.0257 229.209   4
   0  16  12 170.377 222.181   5
   0 -16 -12-109.186 241.843   3
   0 -16  12 24.9474 191.743   3
   0 -16  12 3.51931 188.258   2
   0  16 -13 1155.09 317.274   4
   0 -16  13 943.741 237.436   2
   0  16  13 1233.46 295.917   5
   0 -16 -13 1126.45 286.545   3
   0 -16  13 1389.52 256.294   3
   0  16  14 287.184 235.678   5
   0 -16  14 360.024 202.776   3
   0  16 -14 141.369 242.328   4
   0 -16 -14 357.171 238.179   3
   0 -16  14 111.295 202.171   2
   0  16 -15 1251.48 328.550   4
   0 -16  15 1028.10 241.572   3
   0 -16  15 1072.23 248.915   2
   0 -16 -15 1455.99 317.940   3
   0  16  15 1283.38 309.446   5
   0  16 -16 4969.90 519.676   4
   0 -16  16 5289.42 422.491   3
   0 -16 -16 6151.71 521.182   3
   0  16  16 5066.66 484.594   5
   0 -16  16 4646.65 420.392   2
   0 -16 -17 2996.63 417.282   3
   0  16 -17 2604.55 424.275   4
   0  16  17 2574.36 387.318   5
   0 -16  17 2601.55 343.308   2
   0 -16  17 2905.13 341.884   3
   0  16 -18 72.9177 270.805   4
   0  16  18 115.252 255.534   5
   0 -16 -18 306.990 259.603   3
   0 -16  18 192.764 199.647   3
   0 -16  18-23.9751 231.804   2
   0  16 -19 713.119 321.208   4
   0 -16 -19 814.023 302.631   3
   0  16  19 925.014 313.849   5
   0 -16  19 920.205 259.801   3
   0 -16  19 731.993 266.399   2
   0 -16 -20 1160.49 324.831   3
   0  16  20 1020.10 332.049   5
   0 -16  20 968.327 258.846   3
   0 -16  20 976.662 283.147   2
   0  16 -20 815.459 331.593   4
   0  16  21 918.628 312.799   5
   0  16 -21 1182.35 360.469   4
   0 -16 -21 761.027 296.221   3
   0 -16  21 664.264 241.691   3
   0 -16  21 1083.09 301.570   2
   0  16 -22 1340.00 383.374   4
   0 -16 -22 1195.05 338.703   3
   0  16  22 1059.36 327.533   5
   0 -16  22 1212.44 275.903   3
   0 -16  22 1123.30 309.693   2
   0 -16  23 867.951 314.645   2
   0 -16  23 873.174 271.453   3
   0  16 -23 1040.09 380.062   4
   0  16  23 1079.37 350.506   5
   0 -16 -23 677.379 313.306   3
   0  16  24 94.2980 268.568   5
   0  16 -24 319.571 321.596   4
   0 -16  24 139.517 263.941   2
   0 -16  24 354.172 249.768   3
   0 -16 -24 18.4682 273.919   3
   0  16 -25 1489.59 427.600   4
   0 -16  25 1570.96 311.988   3
   0 -16  25 1540.93 352.480   2
   0  16  25 1529.96 369.544   5
   0 -16 -25 1590.05 374.815   3
   0 -16  26 269.204 280.931   2
   0 -16 -26 209.422 297.102   3
   0  16 -26 545.446 367.569   4
   0  16  26 229.103 284.654   5
   0 -16  27 1417.17 372.840   2
   0 -16 -27 1345.47 362.734   3
   0 -16 -28-40.9878 262.240   3
   0 -18   0 3374.07 375.380   3
   0  18   0 3249.20 347.962   5
   0 -18  -1 2860.38 365.299   3
   0  18   1 2978.27 342.512   5
   0 -18   1 3116.31 366.261   3
   0  18  -1 2902.16 333.283   5
   0  18   2 945.054 259.502   5
   0  18  -2 930.135 219.425   5
   0 -18   2 829.297 254.265   3
   0 -18  -2 1023.32 280.501   3
   0  18  -3 619.530 202.735   5
   0  18   3 554.545 240.144   5
   0 -18  -3 579.928 245.604   3
   0 -18   3 289.269 209.408   3
   0 -18   4 578.396 239.594   3
   0 -18  -4 707.670 258.012   3
   0  18  -4 728.105 207.721   5
   0  18   4 861.492 262.214   5
   0  18  -5 132.126 166.322   5
   0  18   5 410.738 237.989   5
   0 -18  -5 206.902 255.676   3
   0 -18   5 294.806 231.386   3
   0 -18   6 8216.08 517.582   3
   0  18  -6 8026.71 441.161   5
   0 -18  -6 8053.87 550.994   3
   0  18   6 7769.54 542.945   5
   0  18   7 285.118 242.743   5
   0 -18   7 633.510 262.573   3
   0 -18  -7 345.229 271.855   3
   0  18  -7 771.748 315.118   4
   0 -18   8 3522.74 370.926   3
   0  18  -8 3440.66 401.351   4
   0  18   8 3359.33 399.420   5
   0 -18  -8 3394.66 407.512   3
   0  18   9 243.389 238.165   5
   0  18  -9 556.181 281.511   4
   0 -18   9 202.556 228.242   3
   0 -18  -9 150.455 240.297   3
   0 -18 -10 1692.45 339.325   3
   0  18 -10 1792.38 352.704   4
   0 -18  10 1772.94 299.335   3
   0  18  10 1991.53 357.591   5
   0 -18  10 1841.49 258.667   2
   0 -18 -11 3282.49 414.184   3
   0 -18  11 3252.96 319.161   2
   0  18  11 3057.98 404.450   5
   0  18 -11 3012.26 413.984   4
   0 -18  11 3273.51 366.502   3
   0 -18 -12-71.3499 258.930   3
   0  18 -12 134.527 270.649   4
   0 -18  12-26.6738 176.448   2
   0 -18  12 81.2567 213.426   3
   0  18  12-95.3254 236.437   5
   0 -18 -13-101.742 266.617   3
   0  18 -13 49.4351 248.846   4
   0 -18  13 106.064 207.257   3
   0  18  13 96.5698 250.056   5
   0 -18  13-36.1248 192.199   2
   0 -18  14 67.5020 218.193   3
   0 -18 -14 83.8788 238.716   3
   0  18 -14-46.9377 248.050   4
   0 -18  14-94.1729 199.524   2
   0  18  14-168.504 256.483   5
   0 -18  15 766.266 260.127   3
   0  18 -15 516.160 288.278   4
   0 -18  15 616.678 235.297   2
   0 -18 -15 1077.14 318.094   3
   0  18  15 515.286 277.013   5
   0 -18  16 514.179 236.927   3
   0  18  16 452.917 269.466   5
   0  18 -16 562.008 307.591   4
   0 -18  16 376.322 230.270   2
   0 -18 -16 383.297 277.806   3
   0 -18  17 898.552 268.403   2
   0  18 -17 758.555 342.837   4
   0 -18 -17 1034.79 322.840   3
   0 -18  17 1215.80 286.106   3
   0  18  17 1039.73 322.857   5
   0 -18 -18 620.708 303.770   3
   0 -18  18 786.631 267.177   3
   0  18 -18 282.733 282.493   4
   0  18  18 537.548 305.518   5
   0 -18  18 582.759 256.158   2
   0  18 -19-38.6030 284.461   4
   0 -18  19-222.154 245.145   2
   0 -18  19-46.3198 224.128   3
   0 -18 -19-34.9310 272.787   3
   0  18  19-31.5343 272.320   5
   0  18  20-54.6443 264.631   5
   0 -18  20-29.7383 237.100   2
   0  18 -20 4.85890 285.459   4
   0 -18 -20-113.678 278.223   3
   0 -18  20 64.0177 220.049   3
   0 -18 -21-5.03266 271.443   3
   0 -18  21-63.5742 240.676   2
   0  18 -21 96.0961 300.418   4
   0 -18  21 34.2590 237.916   3
   0  18  21-140.536 290.637   5
   0  18 -22 1280.25 395.294   4
   0 -18  22 1257.50 304.933   3
   0 -18 -22 1126.91 358.283   3
   0 -18  22 1066.08 308.444   2
   0  18  22 1006.19 336.101   5
   0 -18  23 50.6770 255.087   2
   0 -18  23-60.9207 246.350   3
   0 -18 -23-181.753 317.449   3
   0  18 -23 234.833 313.760   4
   0 -18  24 161.484 267.580   2
   0 -18 -24 474.601 336.425   3
   0 -18  24 549.666 271.232   3
   0 -20   0 246.414 246.944   3
   0  20   0 386.381 226.784   5
   0  20   1 527.400 229.677   5
   0 -20  -1 760.560 276.930   3
   0  20  -1 606.350 230.353   5
   0 -20   1 481.774 254.288   3
   0 -20   2-19.6689 218.227   3
   0  20   2-9.29741 198.213   5
   0 -20  -2-7.28197 231.247   3
   0  20  -2 14.7728 188.936   5
   0  20  -3 171.090 190.115   5
   0  20   3 299.257 235.533   5
   0 -20   3 338.878 251.619   3
   0 -20  -3 377.577 264.042   3
   0  20   4-40.6915 220.982   5
   0 -20  -4 75.1105 236.097   3
   0 -20   4 224.750 237.003   3
   0 -20  -5-17.1635 238.866   3
   0 -20   5 163.174 245.949   3
   0  20   5 38.4668 227.847   5
   0  20   6 883.150 288.299   5
   0 -20   6 1278.94 309.240   3
   0  20  -6 1263.28 299.414   4
   0 -20  -6 969.037 311.775   3
   0 -20  -7 1392.37 327.512   3
   0 -20   7 2053.64 347.852   3
   0  20   7 1393.21 331.943   5
   0  20  -7 1751.95 333.029   4
   0  20  -8 185.625 255.902   4
   0  20   8 217.640 253.596   5
   0 -20   8 145.569 245.599   3
   0 -20  -8-4.55121 267.201   3
   0  20   9 817.294 297.649   5
   0 -20  -9 385.923 252.378   3
   0  20  -9 698.404 291.061   4
   0 -20   9 772.694 280.970   3
   0 -20 -10 141.470 263.197   3
   0  20  10 129.336 258.142   5
   0  20 -10 511.563 285.837   4
   0 -20  10 280.472 250.494   3
   0 -20 -11 418.890 277.331   3
   0  20 -11 749.704 298.405   4
   0  20  11 669.576 292.096   5
   0 -20  11 513.704 251.053   3
   0  20 -12 159.937 264.721   4
   0  20  12 41.6192 244.533   5
   0 -20 -12-141.485 295.672   3
   0 -20  12 73.9110 226.082   3
   0 -20 -13 509.122 288.643   3
   0  20  13 396.242 293.319   5
   0  20 -13 378.246 290.440   4
   0 -20  13 457.367 256.335   3
   0  20 -14-107.660 286.025   4
   0 -20  14 56.2486 233.321   3
   0 -20 -14 248.954 278.481   3
   0  20  14 127.858 274.381   5
   0 -20 -15 151.249 271.886   3
   0  20 -15-74.1272 277.631   4
   0  20  15-116.095 275.205   5
   0 -20  15-26.6987 220.993   3
   0  20  16-259.714 287.609   5
   0 -20 -16-87.9803 271.018   3
   0  20 -16 42.8636 281.717   4
   0 -20  16-114.191 234.425   3
   0  20  17 1287.93 365.427   5
   0  20 -17 680.854 351.826   4
   0 -20  17 1096.72 304.662   3
   0 -20 -17 1148.29 361.994   3
   0 -20 -18 284.075 293.360   3
   0 -20  18 136.574 244.189   3
   0  20 -18-42.5707 303.861   4
   0  20 -19 12.0105 304.211   4
   0 -20 -19 341.518 324.657   3
   0 -20  19 189.138 260.420   3
   0 -20  20 429.702 269.842   3
   0 -20  21 411.021 267.749   2
   0 -20  21 313.108 272.434   3
   0 -22   0 703.293 297.035   3
   0  22   0 201.821 226.423   5
   0 -22   1 22.2196 252.784   3
   0 -22  -1 75.7010 260.621   3
   0  22   1-140.343 234.054   5
   0  22   2 530.321 248.660   5
   0 -22  -2 227.167 264.704   3
   0 -22   2 186.421 265.690   3
   0 -22  -3-43.2804 261.090   3
   0  22   3 279.786 236.631   5
   0 -22   3 342.836 271.495   3
   0  22   4 130.354 244.202   5
   0 -22   4 40.9345 259.525   3
   0 -22  -4-143.065 269.828   3
   0  22  -5 222.816 248.864   4
   0 -22  -5 95.4130 264.039   3
   0  22   5-42.8177 226.157   5
   0 -22   5-206.169 262.642   3
   0 -22   6 308.464 272.962   3
   0 -22  -6 10.5329 265.631   3
   0  22   6 202.743 248.018   5
   0  22  -6 440.321 266.379   4
   0  22   7 436.992 271.063   5
   0 -22  -7 151.666 283.493   3
   0  22  -7 436.483 279.784   4
   0 -22   7 309.463 267.204   3
   0  22   8 1260.74 327.878   5
   0  22  -8 828.793 308.177   4
   0 -22  -8 969.459 334.079   3
   0 -22   8 972.794 321.212   3
   0  22   9 48.3212 262.304   5
   0  22  -9 185.576 274.097   4
   0 -22   9 52.6016 268.979   3
   0 -22  -9-291.446 302.772   3
   0 -22  10 1255.46 328.409   3
   0  22 -10 1150.62 345.744   4
   0 -22 -10 887.335 338.584   3
   0  22  10 1257.93 337.360   5
   0  22 -11 713.366 321.403   4
   0 -22  11 967.506 320.743   3
   0  22  11 812.629 326.828   5
   0 -22  12 169.298 269.656   3
   0  22  12 130.015 256.904   5
   0  22 -12 18.0260 268.845   4
   0  22 -13-53.7706 287.100   4
   0 -22  13 149.858 259.593   3
   0 -22  14-37.2093 257.650   3
   0  22 -14-274.519 301.140   4
   0  24  -4 278.858 264.435   4
   0  24   4 77.1626 235.609   5
   0  24   5 223.100 255.092   5
   0  24  -5 203.217 263.421   4
   0  24  -6 387.594 286.871   4
   0  24   6 735.820 327.967   5
  -1  -1  38 55.7240 240.939   2
  -1   1  37 182.512 222.633   2
  -1  -1  37 16.7748 264.191   2
  -1   1  37-64.2455 339.801   6
   1  -1 -36 223.654 291.645   4
  -1   1  36 35.8328 311.953   6
  -1   1  36 374.973 237.085   2
  -1  -1  36 165.842 250.021   2
   1   1 -36 453.961 334.403   4
   1  -1 -35 915.810 343.377   4
   1   1 -35 943.519 353.460   4
  -1  -1  35 931.370 293.473   2
  -1   1  35 772.547 273.396   2
   1  -1 -34 457.474 281.160   4
   1   1 -34 483.272 303.732   4
  -1  -1  34 141.559 229.213   2
  -1   1  34-13.8146 225.794   2
  -1   1  33-143.736 226.065   2
   1   1 -33 75.4623 270.828   4
  -1  -1  33-127.473 249.276   2
   1  -1 -33 161.400 253.230   4
  -1  -1  32 162.424 222.788   2
   1  -1 -32 570.705 277.946   4
   1  -1 -32 417.652 239.732   3
   1   1 -32 381.060 281.332   4
  -1   1  32 45.1441 215.288   2
  -1   1  31 1093.13 264.147   2
  -1  -1  31 1243.19 281.796   2
   1  -1 -31 1506.81 303.943   3
   1   1 -31 1414.37 342.920   4
   1  -1 -31 1347.13 333.674   4
   1  -1 -30 3293.08 378.307   3
   1  -1 -30 3454.85 434.770   4
   1   1 -30 3447.60 444.218   4
  -1  -1  30 2994.52 365.072   2
  -1   1  30 2944.95 344.323   2
   1  -1 -29 2782.54 385.636   4
   1  -1 -29 2174.62 326.775   3
   1   1 -29 2135.55 365.664   4
  -1   1  29 2078.07 302.202   2
   1  -1 -29 2116.52 354.120   1
  -1  -1  29 1884.39 304.037   2
   1   1 -28 1907.83 335.702   4
  -1  -1  28 1556.00 276.967   2
  -1   1  28 1671.42 240.287   5
   1  -1 -28 1890.84 328.124   1
   1  -1 -28 2078.13 339.728   4
   1  -1 -28 2361.65 319.393   3
  -1   1  28 1631.46 270.336   2
   1   1 -27 470.753 241.549   4
  -1   1  27 528.260 175.170   5
  -1  -1  27 110.641 209.614   2
   1  -1 -27 539.383 246.661   4
  -1   1  27 99.0055 202.174   2
   1  -1 -27 440.742 199.771   3
   1  -1 -27 557.757 247.489   1
   1  -1 -26 5944.49 487.073   4
  -1   1  26 5877.88 377.278   5
  -1  -1  26 5940.98 432.414   2
  -1  -1  26 5828.02 342.377   5
  -1   1  26 5768.46 412.044   2
   1  -1 -26 6194.20 440.241   3
   1  -1 -26 5615.37 462.886   1
   1   1 -26 5582.13 482.146   4
   1   1 -26 6567.65 448.168   3
   1  -1 -25 220.065 207.644   1
   1  -1 -25 149.645 193.046   4
  -1   1  25 136.270 173.529   2
   1   1 -25 293.111 190.302   3
  -1  -1  25 119.235 189.057   2
  -1   1  25 376.203 160.898   5
  -1  -1  25 277.759 136.334   5
   1   1 -25 83.6770 199.703   4
   1  -1 -25 311.481 182.309   3
  -1  -1  24 197.408 127.345   5
  -1  -1  24 141.501 170.327   2
   1  -1 -24 540.293 186.922   3
   1   1 -24 313.429 198.503   1
   1  -1 -24 270.339 182.679   1
  -1   1  24 158.537 174.292   2
   1   1 -24 240.245 200.181   4
   1  -1 -24 447.453 211.470   4
  -1   1  24 342.009 149.817   5
   1   1 -24 373.740 173.462   3
   1   1 -23-40.3126 190.079   4
   1  -1 -23-45.0757 156.688   3
  -1   1  23 80.2742 126.174   5
   1  -1 -23 54.3357 175.590   1
   1   1 -23 88.5801 179.547   1
   1  -1 -23 47.9604 172.014   4
  -1  -1  23-47.6389 161.383   2
  -1   1  23-58.5920 168.039   2
   1   1 -23 125.534 153.710   3
  -1  -1  23 32.9262 117.021   5
   1  -1 -22 1393.27 243.783   1
  -1  -1  22 1260.78 180.856   5
  -1   1  22 1124.96 203.990   2
   1   1 -22 1329.12 259.719   4
   1  -1 -22 1162.63 216.888   3
   1   1 -22 1421.24 225.037   3
   1  -1 -22 1141.65 240.691   4
  -1   1  22 1256.12 190.069   5
   1   1 -22 1461.21 257.165   1
  -1  -1  22 1385.12 232.549   2
   1  -1 -21 19116.4 649.693   3
   1   1 -21 18345.9 727.795   4
  -1  -1  21 19023.1 536.911   5
  -1   1  21 19307.7 591.745   5
   1  -1 -21 18748.9 707.598   4
  -1  -1  21 19218.6 653.086   2
   1   1 -21 19476.9 646.291   3
   1   1 -21 19252.3 706.602   1
   1  -1 -21 18535.7 685.107   1
  -1   1  21 19516.9 631.622   2
   1  -1 -20 405.765 187.728   4
  -1  -1  20 474.229 182.214   2
   1  -1 -20 358.141 179.236   1
   1   1 -20 508.814 166.899   3
   1  -1 -20 312.487 158.421   3
   1   1 -20 309.916 185.391   1
  -1   1  20 505.318 167.318   2
  -1  -1  20 392.523 127.387   5
  -1   1  20 376.356 139.249   5
   1   1 -20 295.735 192.427   4
   1  -1 -19 22208.2 702.891   1
   1   1 -19 21940.4 748.109   4
  -1   1  19 23134.2 643.924   2
   1  -1 -19 22255.7 729.880   4
  -1  -1  19 22766.9 670.147   2
  -1   1  19 22444.0 608.327   5
   1   1 -19 22853.5 722.743   1
   1  -1 -18 6889.46 392.087   1
   1   1 -18 6939.53 423.404   4
  -1   1  18 7667.94 372.566   2
   1   1 -18 7767.91 428.119   1
  -1   1  18 7207.90 347.988   5
   1  -1 -18 6919.25 412.427   4
  -1  -1  18 7644.09 394.674   2
   1   1 -17-92.9894 149.104   4
  -1  -1  17 54.3315 124.849   2
  -1   1  17 7.78526 104.972   5
   1  -1 -17-38.5729 139.606   4
   1  -1 -17-15.1019 126.649   1
  -1   1  17 86.2098 119.281   2
   1   1 -17 15.6360 140.911   1
   1  -1 -16 1244.80 198.728   4
   1   1 -16 1416.37 206.412   4
  -1   1  16 1604.78 186.648   2
   1   1 -16 1367.41 198.536   1
   1  -1 -16 1444.93 196.494   1
  -1  -1  16 1589.21 201.388   2
   1   1 -16 1500.42 182.245   3
   1  -1 -15 935.256 150.421   3
   1  -1 -15 1013.62 169.341   1
   1   1 -15 1051.64 191.481   4
  -1   1  15 1145.21 157.964   2
  -1  -1  15 1067.96 169.761   2
   1  -1 -15 988.727 176.096   4
   1   1 -15 1081.04 160.773   3
   1   1 -15 1262.10 193.280   1
   1  -1 -14 25641.5 605.887   3
  -1  -1  14 25176.5 597.916   2
   1   1 -14 25461.5 675.064   4
   1   1 -14 25912.5 597.684   3
   1  -1 -14 26302.5 667.087   4
  -1   1  14 25711.9 569.583   2
   1  -1 -14 25259.1 624.075   1
   1   1 -14 26505.0 656.286   1
   1   1 -13 28422.4 605.514   3
   1   1 -13 27841.3 681.225   4
   1  -1 -13 29371.3 676.343   4
   1   1 -13 28448.9 650.108   1
  -1  -1  13 28009.2 605.630   2
  -1   1  13 29151.9 577.809   2
   1  -1 -13 28109.6 627.417   1
   1  -1 -13 28305.5 611.582   3
   1   1 -12 3059.13 205.151   3
   1  -1 -12 3047.62 207.610   3
  -1  -1  12 3224.70 215.449   2
  -1   1  12 3374.97 202.426   2
   1  -1 -12 3001.39 217.250   1
   1  -1 -12 3077.05 226.007   4
   1   1 -12 3157.70 228.180   1
   1   1 -12 3056.29 234.846   4
   1  -1 -11 926.758 134.256   1
   1  -1 -11 1010.26 144.553   4
   1  -1 -11 1032.79 128.100   3
  -1   1  11 1013.56 122.452   2
   1   1 -11 1014.36 145.398   1
   1   1 -11 1010.85 124.861   3
  -1  -1  11 919.476 127.924   2
   1   1 -11 969.254 151.643   4
  -1   1  10 62.0987 69.5817   2
   1   1 -10 30.5631 87.6126   4
  -1  -1  10 85.3460 82.1643   2
   1   1 -10 28.3922 70.6505   3
   1  -1 -10-6.40359 71.8725   3
   1  -1 -10 40.6384 81.8683   1
   1  -1 -10 31.7781 84.8461   4
   1   1 -10 42.3793 85.8452   1
  -1  -1   9 447.018 94.8906   2
   1  -1  -9 389.044 89.0993   3
   1  -1  -9 354.492 98.0716   4
  -1  -1   9 395.337 87.6472   3
  -1   1   9 409.485 82.8464   2
   1   1  -9 350.327 100.504   1
   1  -1  -9 359.851 93.1370   1
   1   1  -9 361.393 104.464   4
   1   1  -9 326.361 86.4102   3
   1  -1  -9 316.659 75.3239   2
   1  -1  -8 200.371 89.1610   4
   1   1  -8 181.606 74.7594   3
  -1  -1   8 142.849 41.3205   5
   1  -1  -8 145.546 71.6752   3
  -1   1   8 233.097 72.1643   4
   1   1  -8 177.705 86.2194   4
  -1  -1   8 234.092 78.3343   2
  -1  -1   8 179.219 70.4063   3
  -1   1   8 209.606 71.0899   3
   1  -1  -8 242.457 82.9468   1
   1   1  -8 212.624 86.6962   1
   1  -1  -8 163.864 62.2966   2
  -1   1   8 187.013 63.3700   2
   1  -1  -7 4118.50 165.879   2
  -1   1   7 4146.55 185.313   3
  -1  -1   7 4279.73 126.729   5
   1   1  -7 4318.11 206.519   4
   1  -1  -7 4200.62 181.525   1
   1  -1  -7 4192.01 192.071   4
  -1  -1   7 4273.84 183.715   2
  -1  -1   7 4117.82 186.547   3
  -1   1   7 4036.32 159.425   2
  -1   1   6 33938.9 474.539   3
   1  -1  -6 33115.4 412.589   2
   1  -1  -6 34039.7 472.975   4
   1  -1  -6 33536.3 440.964   1
  -1  -1   6 32703.4 474.522   3
  -1  -1   6 33153.8 322.331   5
  -1  -1   6 33695.3 451.814   2
  -1   1   6 32967.2 398.885   2
   1   1  -6 34038.3 509.487   4
  -1  -1   5 20225.4 326.479   2
   1  -1  -5 20449.4 307.823   1
   1  -1  -5 20305.1 332.733   4
  -1  -1   5 19899.9 348.437   3
   1   1  -5 20582.5 364.010   4
  -1   1   5 19801.8 273.009   2
  -1   1   5 20293.5 345.442   3
   1   1  -4 29584.2 269.793   5
   1  -1  -4 29311.0 348.544   4
  -1  -1   4 29665.7 391.378   3
   1   1  -4 29906.0 394.276   4
  -1   1   4 29620.3 287.566   2
  -1  -1   4 29699.1 354.586   2
   1  -1  -4 29178.2 320.458   1
  -1   1   4 30029.9 387.738   3
   1   1  -3 60535.9 356.454   5
   1  -1  -3 58581.6 373.231   1
  -1  -1  -3 19747.9 286.890   4
  -1  -1  -3 19065.8 284.357   6
  -1   1  -3 19017.9 295.168   4
  -1  -1  -3 18787.4 231.619   2
  -1  -1  -3 19051.1 272.805   1
  -1  -1  -4 986.649 82.4008   6
  -1   1  -4 1034.09 90.9333   1
  -1  -1  -4 1103.46 59.4029   3
   1   1   4 964.873 57.3766   3
  -1  -1  -4 1073.93 87.3765   4
  -1   1  -4 1012.27 92.4860   4
  -1  -1  -4 1169.16 88.5364   1
   1   1   4 983.018 72.9965   5
  -1   1  -5 128.855 63.7341   1
   1   1   5 99.4333 36.4146   3
  -1  -1  -5 144.687 41.4481   3
   1  -1   5 117.181 36.6549   3
  -1   1  -5 130.799 62.9820   4
  -1  -1  -5 166.787 66.4769   4
  -1  -1  -5 145.361 60.8698   1
   1   1   5 152.007 54.3196   5
  -1   1  -6 5822.49 127.044   5
  -1   1  -6 5972.14 231.945   4
  -1   1  -6 5906.57 224.069   1
  -1  -1  -6 5519.62 214.019   4
  -1  -1  -6 6007.18 158.078   3
   1   1   6 5802.14 184.485   5
   1  -1   6 5624.80 118.908   5
   1   1   6 5548.75 151.162   3
  -1  -1  -6 5613.95 212.304   1
  -1  -1  -6 5922.42 185.599   5
   1  -1   6 5632.34 148.862   3
   1  -1   7 5216.51 128.283   5
  -1  -1  -7 5174.24 223.644   4
  -1   1  -7 5145.67 231.805   4
  -1   1  -7 5287.02 229.740   1
   1  -1   7 5024.47 155.274   3
  -1   1  -7 5350.16 161.063   3
   1   1   7 5357.29 187.830   5
   1   1   7 4890.87 156.120   3
  -1  -1  -7 5221.77 222.157   1
  -1  -1  -7 5159.35 185.753   5
  -1  -1  -7 5317.42 167.474   3
  -1  -1  -8 569.400 74.9921   3
   1   1   8 651.163 88.7557   5
   1  -1   8 600.486 71.0658   3
  -1   1  -8 605.806 74.6617   3
  -1  -1  -8 654.772 112.236   1
   1   1   8 579.900 71.9348   3
   1  -1   8 596.418 60.5934   5
  -1   1  -8 569.067 114.627   4
  -1  -1  -8 580.077 110.674   4
  -1  -1  -8 639.220 87.3223   5
  -1   1  -8 608.824 112.434   1
  -1  -1  -9 4805.36 200.003   5
  -1   1  -9 4765.78 249.265   1
  -1   1  -9 4883.44 257.663   4
   1  -1   9 4856.95 176.514   3
  -1  -1  -9 4817.13 248.872   4
   1  -1   9 4906.74 150.978   5
  -1  -1  -9 4801.74 243.995   1
   1   1   9 4810.18 196.507   5
  -1   1  -9 4827.68 181.062   3
   1   1   9 4756.04 174.813   3
  -1  -1  -9 4757.52 185.044   3
  -1  -1 -10 290.688 75.7106   3
   1  -1  10 296.055 60.9849   5
   1   1  10 296.703 67.3085   3
  -1   1 -10 309.511 113.645   4
  -1  -1 -10 315.665 113.833   1
  -1  -1 -10 308.480 113.013   4
  -1   1 -10 290.812 73.0701   3
   1  -1  10 261.523 65.8420   3
  -1   1 -10 334.251 113.126   1
   1   1  10 306.649 83.5953   5
  -1  -1 -11 1883.77 185.513   1
  -1   1 -11 1988.07 190.585   1
  -1  -1 -11 1688.03 181.527   4
   1   1  11 1919.72 144.173   5
  -1  -1 -11 1930.76 140.449   3
   1   1  11 1896.75 130.785   3
  -1   1 -11 1935.75 137.001   3
   1  -1  11 2024.83 116.717   5
  -1   1 -11 2027.69 196.392   4
   1  -1  11 1984.44 132.901   3
  -1  -1 -12 278.524 121.414   4
   1  -1  12 370.281 75.8374   5
   1   1  12 404.402 94.3215   5
  -1  -1 -12 388.769 132.290   1
   1  -1  12 317.719 75.0894   3
  -1   1 -12 258.650 129.871   4
  -1  -1 -12 378.617 89.8210   3
  -1   1 -12 346.972 87.2002   3
  -1   1 -12 278.744 126.428   1
   1   1  12 318.114 77.5518   3
  -1  -1 -13 11751.1 444.633   4
  -1   1 -13 12004.3 449.209   1
   1   1  13 12005.7 353.788   5
  -1   1 -13 11649.0 456.714   4
  -1  -1 -13 11734.3 349.004   3
   1  -1  13 11045.4 407.320   2
  -1  -1 -13 11570.4 437.037   1
   1  -1  13 11889.2 292.286   5
  -1   1 -13 12033.2 343.137   3
  -1   1 -14 445.467 150.329   4
  -1  -1 -14 552.730 157.275   1
   1   1  14 381.938 113.815   2
  -1  -1 -14 457.898 144.305   4
   1  -1  14 498.801 88.9361   5
  -1  -1 -14 420.398 99.8458   3
  -1   1 -14 528.131 102.555   3
   1   1  14 515.471 109.770   5
  -1   1 -14 495.913 153.076   1
   1  -1  14 414.079 129.844   2
  -1   1 -15 1617.88 218.744   4
  -1   1 -15 1818.91 163.628   3
   1   1  15 1920.41 167.942   5
  -1  -1 -15 1835.35 223.785   4
   1   1  15 1580.97 179.907   2
   1  -1  15 1539.32 191.374   2
  -1  -1 -15 1738.40 211.650   1
  -1   1 -15 1832.27 222.620   1
   1  -1  15 1669.42 135.150   5
  -1  -1 -15 1724.56 164.766   3
   1  -1  16 148.662 128.882   2
  -1  -1 -16 148.111 147.658   4
  -1   1 -16 52.8103 84.8300   3
   1   1  16 53.8829 92.4577   5
  -1  -1 -16 53.8582 132.284   1
   1   1  16-20.5507 121.358   2
   1  -1  16 105.135 79.5969   5
  -1   1 -16 6.14123 141.021   1
  -1  -1 -16 100.293 91.8191   3
  -1   1 -16 75.5258 146.948   4
   1  -1  17 4518.77 221.633   5
   1  -1  17 4171.86 306.380   2
  -1   1 -17 4434.34 256.955   3
  -1   1 -17 4280.73 341.146   4
  -1  -1 -17 4551.26 264.367   3
   1   1  17 4262.71 291.427   2
  -1   1 -17 3993.78 316.509   1
  -1  -1 -17 4465.08 331.842   1
  -1  -1 -17 4374.50 330.069   4
   1   1  17 4498.17 257.040   5
  -1  -1 -18 76.9932 110.222   3
  -1   1 -18 124.265 107.990   3
   1   1  18 10.6309 120.917   2
  -1   1 -18 72.8944 151.448   1
   1   1  18 35.8472 98.5059   5
  -1   1 -18 118.670 161.754   4
  -1  -1 -18 60.7735 149.409   4
   1  -1  18 79.6595 133.970   2
   1  -1  18 20.6908 84.5068   5
  -1  -1 -18 44.8189 142.855   1
  -1   1 -19 12576.6 588.819   4
  -1  -1 -19 13929.4 480.135   3
   1   1  19 13542.7 453.144   5
  -1   1 -19 12534.3 561.140   1
  -1   1 -19 13567.8 465.427   3
  -1  -1 -19 12975.9 571.901   4
   1  -1  19 13413.1 393.801   5
   1  -1  19 13164.9 536.802   2
   1   1  19 13531.2 520.592   2
  -1  -1 -19 13480.6 576.385   1
  -1   1 -20 9192.87 499.454   1
   1  -1  20 9084.77 468.160   2
  -1  -1 -20 9532.12 509.024   1
   1   1  20 9607.39 398.521   5
   1  -1  20 9754.31 347.728   5
  -1  -1 -20 9614.23 512.821   4
  -1   1 -20 9632.05 530.151   4
   1   1  20 9433.03 458.018   2
   1   1  21 4160.00 328.654   2
  -1   1 -21 4055.80 371.371   4
  -1  -1 -21 4269.35 368.415   1
  -1   1 -21 4334.67 376.154   1
   1  -1  21 4233.91 346.500   2
  -1  -1 -21 4479.68 382.296   4
   1   1  21 4529.74 290.806   5
   1  -1  21 4631.11 254.303   5
  -1  -1 -22 32.3174 173.536   1
   1  -1  22 81.7012 169.692   2
   1   1  22 108.015 121.844   5
   1   1  22 98.1532 155.832   2
   1  -1  22-14.4188 104.981   5
  -1  -1 -22 186.853 181.258   4
  -1   1 -22 119.883 197.501   4
  -1   1 -22 60.3613 170.998   1
  -1  -1 -23 3969.50 379.806   1
  -1   1 -23 3799.35 385.328   4
   1   1  23 4223.69 345.073   2
   1  -1  23 4291.10 259.842   5
   1  -1  23 4056.21 357.080   2
  -1  -1 -23 4282.43 318.581   3
  -1   1 -23 4131.79 385.955   1
  -1  -1 -23 4031.11 386.990   4
   1   1  23 4245.69 296.024   5
  -1  -1 -24 419.953 165.475   3
  -1  -1 -24 289.634 202.697   4
  -1  -1 -24 152.000 190.418   1
   1  -1  24 158.589 111.147   5
  -1   1 -24 131.442 199.381   4
  -1   1 -24 253.941 198.095   1
   1  -1  24 229.293 180.254   2
   1   1  24 179.552 163.523   2
   1   1  24 262.402 137.732   5
  -1   1 -25 37.8370 195.931   1
   1  -1  25 13.6052 181.457   2
  -1   1 -25 31.2866 200.004   4
   1   1  25 91.5999 163.756   2
   1   1  25-82.0555 140.378   5
  -1  -1 -25 4.66258 188.621   4
  -1  -1 -25 114.886 147.381   3
  -1  -1 -25-21.8311 203.327   1
   1  -1  25 25.3521 113.362   5
  -1  -1 -26 441.502 227.048   4
  -1  -1 -26 394.762 175.373   3
  -1   1 -26 308.187 225.244   1
   1   1  26 311.580 192.065   2
   1  -1  26 327.412 203.720   2
  -1  -1 -26 174.795 208.474   1
   1   1  26 431.348 156.607   5
  -1   1 -26 260.870 213.179   4
  -1  -1 -27 1318.45 233.575   3
  -1  -1 -27 919.266 261.692   1
  -1  -1 -27 1334.12 295.506   4
   1   1  27 1225.29 203.375   5
   1   1  27 1416.98 257.164   2
  -1   1 -27 1152.42 287.458   4
  -1   1 -27 801.972 272.208   1
   1  -1  27 1092.09 258.650   2
  -1   1 -28 2756.44 395.600   4
   1  -1  28 2789.33 353.523   2
  -1   1 -28 2645.02 375.155   1
   1   1  28 3027.25 342.703   2
  -1  -1 -28 2558.15 365.152   1
  -1  -1 -28 2790.15 311.699   3
  -1  -1 -28 2719.24 386.859   4
  -1  -1 -29 1306.50 312.181   4
   1   1  29 1691.12 288.857   2
   1   1  29 1084.29 287.763   6
  -1   1 -29 1107.15 302.949   1
  -1  -1 -29 1373.00 315.472   1
   1  -1  29 1857.10 314.243   2
  -1   1 -29 1548.84 341.883   4
   1   1  30 4491.38 422.224   2
   1   1  30 3412.01 432.984   6
  -1  -1 -30 3810.24 451.895   1
  -1  -1 -30 4176.33 460.804   4
  -1   1 -30 3868.35 453.775   1
   1  -1  30 4099.78 424.677   2
  -1   1 -30 3973.85 478.436   4
  -1   1 -31 3738.37 466.504   4
  -1  -1 -31 3379.94 446.354   1
   1  -1  31 3935.49 424.309   2
   1   1  31 4347.39 420.635   2
   1   1  31 2981.14 424.505   6
  -1  -1 -31 3717.29 465.722   4
  -1   1 -31 3912.55 468.288   1
  -1  -1 -32-27.9368 247.723   4
  -1   1 -32 178.263 272.381   4
   1   1  32-176.559 288.139   6
  -1  -1 -32 49.4970 259.007   1
   1   1  32 37.0481 216.655   2
  -1   1 -32 203.378 279.057   1
   1  -1  32 285.941 228.028   2
   1   1  33-118.140 300.118   6
  -1  -1 -33 234.260 275.867   1
   1   1  33-27.3955 235.995   2
   1  -1  33-7.65717 238.221   2
  -1  -1 -33 158.297 263.033   4
  -1   1 -33 380.146 296.011   4
  -1   1 -33 346.454 281.048   1
  -1  -1 -34 97.8408 262.362   4
   1  -1  34-54.0507 252.261   2
  -1  -1 -34-22.7346 264.368   1
   1  -1  34-558.863 359.056   6
   1   1  34-326.760 271.140   2
  -1   1 -34 165.959 286.957   4
   1   1  34-339.941 317.111   6
  -1   1 -35 1938.51 418.206   4
   1  -1  35 1713.82 354.824   2
  -1  -1 -35 1862.11 400.151   4
   1   1  35 1360.97 362.987   6
  -1  -1 -35 1673.93 390.902   1
   1  -1  35 1142.87 349.224   6
   1   1  35 1296.13 313.895   2
   1   1  36-379.385 348.080   6
  -1  -1 -36 274.496 295.405   4
  -1  -1 -36 410.944 308.585   1
   1  -1  36-231.448 295.454   2
   1   1  36-105.568 269.934   2
   1  -1  36-226.121 338.278   6
   1  -1  37 756.075 297.653   2
   1   1  37 491.866 254.691   2
  -1  -3  37-71.7091 290.445   2
  -1   3  37 118.621 271.104   6
   1   3 -36 678.361 347.669   4
  -1  -3  36 306.322 260.377   2
  -1   3  36 321.197 286.853   6
   1  -3 -36 806.994 329.179   4
   1   3 -35 458.258 320.219   4
  -1  -3  35 80.2160 248.248   2
   1  -3 -35 393.776 289.337   4
  -1   3  35 318.240 283.407   6
  -1   3  34-380.759 317.213   6
   1   3 -34-81.2773 287.191   4
  -1   3  34-80.3462 205.600   2
   1  -3 -34 309.445 278.520   4
  -1  -3  34-166.632 251.528   2
   1   3 -33-104.862 297.893   4
  -1  -3  33-75.0961 259.538   2
  -1   3  33-49.1818 268.755   6
   1  -3 -33 18.4637 237.448   4
  -1   3  33 40.2991 191.865   2
   1  -3 -32 353.782 256.820   1
   1   3 -32 47.2393 284.613   4
   1  -3 -32 341.958 259.367   4
   1  -3 -32 319.776 230.354   3
  -1   3  32 237.673 247.752   6
  -1  -3  32 215.026 250.069   2
  -1   3  32 106.026 184.010   2
   1  -3 -31 1127.12 298.714   1
   1  -3 -31 1317.45 322.699   4
  -1   3  31 797.532 229.128   2
  -1   3  31 935.974 308.740   6
  -1  -3  31 736.862 257.707   2
   1   3 -31 1093.68 340.273   4
   1  -3 -31 1356.37 293.896   3
  -1  -3  30 2896.43 375.611   2
   1   3 -30 2900.05 437.460   4
  -1   3  30 2497.80 385.031   6
   1  -3 -30 2702.45 387.552   1
  -1   3  30 2930.20 330.001   5
   1  -3 -30 2762.01 389.182   4
  -1   3  30 2635.97 322.664   2
   1  -3 -30 3363.68 383.010   3
  -1   3  29 5934.65 431.150   5
   1  -3 -29 5427.35 479.671   4
   1  -3 -29 5576.10 490.679   1
  -1   3  29 5502.28 416.986   2
  -1  -3  29 5529.81 479.862   2
   1  -3 -29 6124.32 484.850   3
   1   3 -29 5339.31 541.718   4
   1  -3 -28 1580.82 282.439   3
  -1  -3  28 961.707 250.441   2
   1   3 -28 1285.64 335.214   4
   1  -3 -28 1099.80 274.923   1
  -1   3  28 1190.99 237.691   2
  -1   3  28 1302.97 244.276   5
   1  -3 -28 1397.75 296.129   4
   1   3 -27 3937.16 440.886   4
  -1   3  27 4279.44 365.079   5
   1  -3 -27 4364.41 404.763   3
   1  -3 -27 4218.79 416.495   4
  -1  -3  27 4169.99 402.978   2
  -1   3  27 4125.21 349.519   2
   1  -3 -27 4142.09 409.853   1
   1  -3 -26 401.194 219.067   1
  -1   3  26 558.985 188.592   5
  -1   3  26 389.891 172.973   2
  -1  -3  26 237.091 200.345   2
   1  -3 -26 462.310 211.387   3
   1  -3 -26 388.922 222.362   4
   1   3 -26 384.369 226.117   4
  -1   3  25-51.0972 175.803   2
  -1   3  25 148.962 155.989   5
   1  -3 -25 50.2356 183.538   1
   1   3 -25 107.609 215.479   4
   1  -3 -25 20.3167 174.861   3
   1  -3 -25 139.413 195.066   4
  -1  -3  25 21.2292 195.772   2
   1  -3 -24 300.321 203.102   4
  -1  -3  24 178.945 113.344   5
  -1  -3  24 202.037 190.045   2
  -1   3  24 261.745 155.396   5
   1  -3 -24 196.119 185.178   1
  -1   3  24-64.5737 173.690   2
   1   3 -24 154.247 206.973   4
   1  -3 -24 308.451 181.631   3
   1   3 -23 44.1017 190.493   4
  -1  -3  23-3.61390 188.370   2
  -1  -3  23-7.94268 104.236   5
   1  -3 -23 195.137 185.793   4
   1  -3 -23-59.8219 178.540   1
  -1   3  23-150.649 163.745   2
   1  -3 -23-1.20445 157.055   3
  -1   3  23 45.2442 144.804   5
  -1   3  22 8035.40 432.589   5
   1  -3 -22 7529.00 457.429   1
  -1  -3  22 8008.88 462.849   2
   1   3 -22 7459.42 504.582   4
   1  -3 -22 7510.95 464.271   4
   1  -3 -22 8022.80 451.479   3
  -1   3  22 7873.31 406.013   2
  -1  -3  22 7348.19 314.157   5
   1  -3 -21 193.533 168.682   1
  -1   3  21-28.0195 144.973   2
   1   3 -21 107.587 183.503   4
   1  -3 -21 84.7422 155.412   3
   1  -3 -21 288.354 182.662   4
  -1   3  21 255.526 154.944   5
  -1  -3  21 314.324 170.250   2
  -1  -3  21 70.0097 94.7515   5
   1  -3 -20 6309.71 390.725   3
  -1   3  20 6522.03 349.617   2
   1  -3 -20 6328.98 409.947   4
   1   3 -20 6571.40 452.200   4
  -1  -3  20 6496.14 398.725   2
  -1   3  20 6635.40 380.103   5
   1  -3 -20 6419.58 399.839   1
   1   3 -19 668.326 208.100   4
  -1   3  19 661.752 153.445   2
   1  -3 -19 951.752 198.287   4
   1  -3 -19 797.830 176.260   3
   1  -3 -19 593.320 167.843   1
  -1   3  19 717.801 172.132   5
  -1  -3  19 847.982 196.585   2
   1   3 -18 1437.66 234.928   4
   1  -3 -18 805.930 161.686   3
  -1   3  18 1466.63 203.040   5
   1  -3 -18 1451.93 209.661   4
   1  -3 -18 1280.57 201.158   1
  -1   3  18 1445.76 177.063   2
  -1  -3  18 1468.08 210.952   2
   1  -3 -17 280.034 148.816   1
   1  -3 -17 501.023 156.854   4
  -1  -3  17 344.135 67.2712   5
  -1   3  17 372.357 123.643   2
   1   3 -17 320.811 165.395   4
  -1   3  17 368.016 135.685   5
  -1  -3  17 439.696 155.524   2
  -1  -3  16 3632.07 279.865   2
   1  -3 -16 3783.27 281.510   4
  -1   3  16 3579.77 266.847   5
  -1   3  16 3775.48 239.201   2
   1   3 -16 3574.50 315.789   4
   1  -3 -16 3517.36 271.863   1
  -1  -3  16 3258.76 148.515   5
  -1   3  15 6389.67 287.907   2
  -1  -3  15 6042.48 185.308   5
   1   3 -15 5994.43 375.523   4
  -1  -3  15 6215.01 340.295   2
   1  -3 -15 6294.94 335.424   1
   1  -3 -15 6228.72 337.619   4
  -1   3  15 5826.69 323.242   5
   1  -3 -14 464.299 144.290   4
   1  -3 -14 325.318 130.560   1
  -1   3  14 357.826 109.137   2
  -1  -3  14 331.730 138.702   2
   1  -3 -14 332.827 126.060   3
   1   3 -14 226.262 145.472   4
  -1  -3  14 276.988 58.0094   5
  -1   3  14 277.609 126.630   5
   1  -3 -13 29309.0 641.613   3
   1  -3 -13 29389.9 634.327   1
   1   3 -13 29033.1 732.412   4
   1  -3 -13 29170.6 645.719   4
  -1   3  13 29824.7 544.378   2
  -1   3  13 28733.5 641.848   5
  -1  -3  13 28152.1 361.432   5
  -1  -3  13 29180.2 654.263   2
  -1  -3  12 16114.9 263.682   5
  -1   3  12 17239.7 394.540   2
   1  -3 -12 16655.7 462.590   1
   1  -3 -12 16806.3 473.907   4
   1   3 -12 16967.5 538.569   4
   1  -3 -12 17355.4 481.000   3
  -1  -3  12 17201.0 488.298   2
   1  -3 -11 6641.66 290.410   4
  -1  -3  11 6888.19 167.598   5
   1   3 -11 7126.21 344.849   4
  -1   3  11 6718.36 238.824   2
  -1  -3  11 7040.05 309.008   2
   1  -3 -11 6420.12 281.235   1
   1  -3 -11 6862.06 302.979   3
  -1   3  10 8851.31 253.367   2
   1  -3 -10 8816.20 319.654   3
  -1  -3  10 8976.01 330.118   2
   1   3 -10 9355.83 371.882   4
   1  -3 -10 8775.76 312.901   4
   1  -3 -10 8975.50 308.772   1
  -1  -3  10 9046.53 184.742   5
   1  -3  -9 224.653 64.1147   2
  -1   3   9 95.6052 57.7316   2
  -1   3   9 139.915 66.6966   1
   1  -3  -9 235.625 88.3095   4
   1  -3  -9 89.3149 80.2750   3
  -1  -3   9 153.232 91.3246   2
   1   3  -9 74.8585 97.4972   4
  -1  -3   9 134.220 39.3902   5
   1  -3  -9 135.632 80.1792   1
   1   3  -8 7304.60 305.578   4
   1  -3  -8 7590.45 258.504   4
   1   3  -8 7405.67 161.905   5
  -1   3   8 7233.37 196.452   2
  -1   3   8 7633.67 273.059   4
  -1  -3   8 7509.49 277.753   2
   1  -3  -8 7260.94 209.212   2
   1  -3  -8 7497.98 251.194   1
  -1  -3   8 7271.93 152.668   5
  -1   3   8 7479.60 242.658   1
   1  -3  -7 53095.7 596.573   1
   1  -3  -7 52530.0 496.774   2
  -1   3   7 53319.9 573.384   1
  -1  -3   7 54205.7 403.424   5
   1   3  -7 54509.5 408.084   5
  -1   3   7 52470.5 650.065   4
  -1  -3   7 53173.7 676.198   2
   1   3  -7 54898.8 758.946   4
   1  -3  -7 53542.4 617.260   4
  -1   3   7 53072.4 459.341   2
  -1   3   6 320385. 1457.88   4
  -1  -3   6 325862. 984.999   5
   1   3  -6 333101. 1735.01   4
   1  -3  -6 317604. 1313.26   1
  -1   3   6 317007. 1254.94   1
  -1   3   6 321382. 1577.92   3
  -1  -3   6 319948. 1537.38   2
   1  -3  -6 314453. 1079.32   2
  -1   3   6 315740. 973.409   2
   1  -3  -5 66824.7 435.219   2
  -1   3   5 67128.1 505.848   1
  -1   3   5 68028.0 386.146   2
  -1  -3   5 66798.0 668.722   2
   1  -3  -5 67872.1 537.570   1
  -1   3   5 67411.8 689.752   3
   1   3  -5 68634.1 730.937   4
  -1   3   5 66943.5 516.453   6
  -1   3   5 66955.7 606.465   4
  -1  -3   5 69935.2 458.766   5
   1   3  -5 68670.6 439.338   5
  -1   3   4 35238.2 308.683   6
  -1   3   4 34685.8 301.043   1
  -1   3   4 34417.8 230.810   2
  -1  -3   4 35495.9 450.811   2
   1  -3  -4 34270.1 253.673   2
   1   3  -4 36507.0 323.901   5
   1  -3  -4 35528.9 329.028   1
  -1   3   4 34583.0 475.347   3
  -1  -3   4 35879.1 335.414   5
  -1   3   3 15994.5 308.420   3
  -1  -3   3 16039.3 278.604   2
   1   3  -3 15750.7 221.222   5
   1   3  -2 23911.3 289.150   5
  -1   3   2 23869.7 360.395   3
  -1  -3   2 24746.1 310.172   2
  -1  -3   1 45504.0 363.833   2
   1  -3  -1 44842.0 291.611   2
  -1   3   1 45628.5 299.604   2
  -1   3   1 44770.8 458.940   3
   1   3  -1 45081.5 420.960   5
  -1   3   0 39174.6 413.253   3
   1   3   0 38106.5 414.274   5
   1  -3   0 38987.1 321.990   2
  -1  -3   0 38048.5 293.403   2
  -1  -3  -1 48206.7 286.192   2
   1   3   1 47119.7 490.754   5
   1   3   1 47789.8 452.117   3
   1  -3   1 47524.1 382.688   1
  -1   3  -1 48567.1 450.831   3
   1   3   2 162205. 850.151   3
   1  -3   2 161848. 811.329   1
  -1  -3  -2 158974. 492.249   2
  -1   3  -2 161254. 853.280   4
  -1   3  -2 162582. 793.658   3
   1   3   2 161674. 511.253   2
   1   3   2 158387. 941.589   5
   1   3   3 2075.71 108.557   3
  -1  -3  -3 1806.56 65.8351   2
   1   3   3 2049.10 127.012   5
   1  -3   3 2040.59 112.429   1
  -1  -3  -3 2202.45 112.184   6
  -1   3  -3 2187.90 115.592   1
  -1  -3  -3 2302.92 110.387   1
  -1   3  -3 1970.06 119.260   4
   1   3   3 2146.41 68.2447   2
  -1   3  -4 59861.9 608.418   1
  -1  -3  -4 58506.9 393.991   2
   1   3   4 57594.3 637.052   5
  -1  -3  -4 59646.3 559.320   3
   1   3   4 59989.9 361.541   2
  -1  -3  -4 58676.0 552.901   1
   1   3   4 57960.0 539.637   3
  -1  -3  -4 59762.8 567.361   6
  -1   3  -4 59094.2 645.162   4
  -1   3  -5 58.9830 76.4532   4
  -1  -3  -5 37.8305 66.2618   1
  -1  -3  -5-36.9937 72.4088   6
  -1   3  -5 129.964 77.1561   1
  -1  -3  -5 62.1771 62.1342   3
   1   3   5 61.7785 71.6294   5
   1   3   5 112.855 41.7055   2
   1   3   5 80.0782 57.6590   3
  -1  -3  -6 1379.98 123.837   1
  -1   3  -6 1488.12 144.770   4
  -1   3  -6 1642.82 140.238   1
  -1  -3  -6 1197.60 110.861   6
  -1  -3  -6 1237.11 104.150   3
   1   3   6 1329.03 131.885   5
   1   3   6 1272.38 105.704   3
   1   3   6 1119.48 75.8093   2
  -1  -3  -7 519.018 83.9225   3
  -1  -3  -7 393.885 91.5550   1
   1   3   7 460.373 97.4439   5
  -1   3  -7 535.919 104.737   1
  -1   3  -7 533.872 113.071   4
   1   3   7 525.599 81.9446   3
  -1  -3  -7 426.472 87.1336   6
  -1   3  -8 974.351 132.354   1
  -1   3  -8 934.008 138.987   4
   1   3   8 1032.32 101.282   3
  -1  -3  -8 1062.62 125.772   1
   1   3   8 1000.33 123.329   5
  -1  -3  -8 969.213 102.650   3
   1  -3   9 1615.04 119.129   3
  -1   3  -9 1662.38 163.114   1
  -1   3  -9 1628.40 171.589   4
  -1  -3  -9 1894.80 164.821   4
  -1  -3  -9 1584.85 126.899   3
   1   3   9 1730.71 156.120   5
  -1  -3  -9 1616.54 153.324   1
   1   3   9 1673.22 129.110   3
   1   3   9 1604.29 152.186   6
  -1   3 -10 3259.08 224.536   1
  -1  -3 -10 2847.91 202.225   1
   1   3  10 3062.58 204.198   6
  -1   3 -10 2876.40 225.501   4
  -1  -3 -10 2910.99 171.130   3
   1  -3  10 2938.27 163.028   3
  -1  -3 -10 3241.36 211.537   4
   1   3  10 3131.86 203.531   5
  -1  -3 -11 1217.94 122.986   3
  -1   3 -11 1336.91 170.064   1
   1   3  11 1442.33 157.851   5
   1   3  11 1186.18 151.015   6
  -1   3 -11 1319.53 178.662   4
  -1  -3 -11 1424.11 165.631   4
   1  -3  11 1114.37 57.9889   5
   1  -3  11 1269.49 117.680   3
  -1  -3 -11 1359.61 163.508   1
  -1  -3 -12 5834.70 308.114   1
   1  -3  12 5497.70 131.018   5
  -1  -3 -12 5946.60 257.218   3
   1   3  12 5869.18 296.287   6
  -1  -3 -12 6377.73 313.750   4
  -1   3 -12 6099.44 323.239   1
   1  -3  12 5860.57 312.817   2
   1   3  12 6383.63 298.389   5
  -1   3 -12 5949.96 337.856   4
   1  -3  13 27789.6 307.175   5
  -1  -3 -13 27413.1 653.920   4
   1   3  13 27665.2 646.218   6
   1   3  13 27467.3 560.949   2
  -1   3 -13 28553.7 692.995   1
  -1  -3 -13 27933.5 565.311   3
  -1   3 -13 27898.6 726.955   4
   1  -3  13 28168.9 678.155   2
  -1  -3 -13 27967.7 669.585   1
   1   3  13 28374.2 618.675   5
  -1   3 -14 22703.9 644.709   1
  -1  -3 -14 22432.3 626.540   1
   1   3  14 22632.0 568.499   5
   1   3  14 22679.9 608.686   6
   1  -3  14 22902.0 304.122   5
   1   3  14 22238.4 526.512   2
   1  -3  14 22279.2 628.218   2
  -1  -3 -14 22203.2 609.887   4
  -1  -3 -14 22617.9 529.128   3
  -1   3 -14 22707.9 678.380   4
  -1   3 -15 239.065 161.119   4
  -1  -3 -15 141.075 95.0723   3
   1   3  15 258.557 136.244   6
   1  -3  15 130.178 131.891   2
  -1  -3 -15 201.406 145.080   1
   1   3  15 180.906 103.869   2
  -1  -3 -15 283.586 150.387   4
   1   3  15 199.510 120.026   5
  -1   3 -15 211.192 147.546   1
   1  -3  15 215.907 58.5848   5
   1  -3  16 130.352 56.6600   5
   1  -3  16 143.988 141.408   2
  -1  -3 -16 131.726 103.059   3
  -1  -3 -16 81.0988 126.144   1
  -1   3 -16 145.798 144.102   4
  -1  -3 -16 59.3184 126.948   4
  -1   3 -16 71.7913 142.069   1
   1   3  16 124.116 117.145   5
   1   3  16 86.4883 133.492   6
   1   3  16 125.960 110.100   2
  -1  -3 -17 4244.85 320.242   4
   1   3  17 4179.70 309.803   6
   1  -3  17 4279.27 326.144   2
  -1   3 -17 4080.96 326.696   1
   1   3  17 4380.26 287.577   5
  -1  -3 -17 4469.09 275.448   3
   1  -3  17 4351.23 167.098   5
  -1   3 -17 4034.19 333.710   4
  -1  -3 -17 3810.98 310.443   1
   1   3  17 4205.72 278.639   2
   1  -3  18 8328.72 446.887   2
  -1  -3 -18 8489.88 448.602   4
  -1  -3 -18 8275.36 450.901   1
   1   3  18 8644.87 400.700   5
   1  -3  18 8343.70 236.870   5
  -1   3 -18 8032.87 475.505   4
   1   3  18 8300.65 436.989   6
   1   3  18 8649.95 390.269   2
  -1   3 -18 8353.95 459.675   1
  -1  -3 -19 2469.46 278.061   4
  -1   3 -19 2428.14 285.217   1
   1  -3  19 2593.64 281.753   2
   1  -3  19 2514.72 145.969   5
  -1  -3 -19 2695.09 292.052   1
   1   3  19 2444.87 243.642   5
   1   3  19 2582.37 243.450   2
  -1   3 -19 2024.09 279.281   4
   1   3  19 2286.09 269.055   6
   1   3  20 1517.31 235.752   6
  -1  -3 -20 1432.49 245.483   4
  -1  -3 -20 1459.10 242.546   1
  -1   3 -20 1467.41 249.846   1
  -1   3 -20 1376.96 254.233   4
   1   3  20 1498.86 202.847   2
   1   3  20 1530.25 210.426   5
   1  -3  20 1252.53 227.686   2
   1  -3  20 1477.33 126.645   5
  -1  -3 -21 679.438 205.863   4
  -1   3 -21 597.801 206.117   1
  -1  -3 -21 630.237 198.853   1
  -1  -3 -21 329.291 123.766   3
   1   3  21 748.718 179.710   5
  -1   3 -21 558.642 212.671   4
   1   3  21 693.171 198.680   6
   1   3  21 971.277 188.518   2
   1  -3  21 689.474 101.738   5
   1  -3  21 715.816 206.926   2
   1   3  22 3109.57 286.899   2
  -1  -3 -22 3163.30 336.812   1
  -1  -3 -22 3364.35 287.296   3
  -1  -3 -22 2606.38 312.508   4
   1  -3  22 2907.85 320.714   2
  -1   3 -22 3011.02 332.800   1
   1  -3  22 3130.11 180.018   5
   1   3  22 2689.37 308.747   6
   1   3  22 3029.39 280.344   5
  -1   3 -22 3013.05 351.104   4
  -1  -3 -23 3168.91 338.975   4
   1   3  23 3425.50 305.721   5
  -1  -3 -23 3488.37 303.031   3
   1   3  23 3124.43 291.098   2
   1  -3  23 3140.68 339.038   2
  -1   3 -23 3064.63 352.864   1
  -1  -3 -23 3149.19 345.490   1
   1   3  23 3137.02 337.183   6
  -1   3 -23 2901.40 355.124   4
  -1  -3 -24 26.1484 148.986   3
   1   3  24-26.0993 154.743   5
   1   3  24-16.3602 143.045   2
   1   3  24-169.867 219.690   6
  -1  -3 -24-19.5593 180.171   4
  -1   3 -24-40.7571 188.440   1
  -1  -3 -24 20.7801 185.150   1
   1  -3  24 119.020 182.484   2
  -1   3 -24-82.9374 217.222   4
  -1  -3 -25 972.194 211.159   3
  -1   3 -25 640.395 241.710   1
  -1  -3 -25 550.753 223.740   1
  -1  -3 -25 846.666 249.743   4
   1  -3  25 961.877 241.403   2
  -1   3 -25 732.696 262.956   4
   1   3  25 753.114 189.425   5
   1   3  25 855.457 210.361   2
   1   3  25 501.994 211.048   6
   1  -3  26 456.776 222.581   2
  -1  -3 -26 507.914 230.483   4
   1   3  26 324.421 169.851   5
  -1  -3 -26 486.256 190.239   3
  -1  -3 -26 450.815 229.636   1
  -1   3 -26 356.706 221.306   1
   1   3  26 463.704 188.963   2
  -1   3 -26 208.154 241.459   4
   1   3  26 244.329 215.211   6
   1   3  27 2377.99 280.344   5
  -1  -3 -27 2323.80 349.617   1
   1   3  27 2150.21 330.342   6
   1   3  27 2430.53 293.813   2
  -1  -3 -27 2574.21 355.156   4
  -1   3 -27 2427.61 362.953   1
  -1  -3 -27 2881.18 311.023   3
  -1   3 -27 2294.72 368.169   4
   1  -3  27 2548.08 349.838   2
   1  -3  28 1005.09 263.860   2
   1   3  28 1036.74 269.734   6
   1   3  28 977.105 225.488   2
  -1  -3 -28 1145.28 284.689   1
  -1   3 -28 1073.53 302.657   4
  -1  -3 -28 1340.57 252.936   3
  -1  -3 -28 1362.33 305.373   4
  -1   3 -28 944.713 283.308   1
   1   3  28 1217.59 229.737   5
   1   3  29 1728.82 277.121   2
  -1   3 -29 1375.14 324.013   4
  -1  -3 -29 1669.51 326.111   4
   1   3  29 1374.04 299.490   6
   1  -3  29 1981.88 334.080   2
   1   3  29 1494.25 243.103   5
  -1  -3 -29 1506.04 310.152   1
  -1   3 -29 1517.33 328.496   1
   1  -3  30 3802.26 424.964   2
   1   3  30 4015.63 453.323   6
  -1   3 -30 3509.01 453.085   4
  -1  -3 -30 4045.84 454.977   1
   1   3  30 4113.47 383.303   2
  -1  -3 -30 3974.81 452.328   4
  -1  -3 -31 985.897 308.401   4
   1   3  31 854.375 291.505   6
   1  -3  31 1012.02 297.697   2
   1   3  31 853.469 235.120   2
  -1   3 -31 875.084 319.986   4
  -1  -3 -31 815.094 288.619   1
   1   3  32 797.271 289.091   6
   1   3  32 779.276 248.561   2
  -1  -3 -32 843.667 290.349   1
   1  -3  32 1159.86 303.429   2
  -1   3 -32 765.691 327.411   4
  -1  -3 -32 1110.33 327.739   4
   1  -3  33 171.595 237.247   2
  -1  -3 -33 32.7307 247.344   4
   1   3  33-295.319 261.977   2
   1   3  33-117.034 268.687   6
  -1  -3 -33-67.7357 252.123   1
  -1   3 -33 49.5329 274.250   4
  -1   3 -34 427.279 311.976   4
   1   3  34 88.0409 266.548   6
   1  -3  34-90.6829 260.662   2
  -1  -3 -34 339.037 272.214   1
   1   3  34-150.336 240.221   2
  -1  -3 -34 281.032 280.158   4
  -1  -3 -35-38.4460 252.156   1
  -1  -3 -35 143.808 273.796   4
   1  -3  35-279.700 298.931   2
  -1   3 -35 207.659 300.528   4
   1   3  35-364.401 301.595   6
  -1  -3 -36 3377.71 488.716   1
   1  -3  36 2991.17 442.628   2
   1   3  36 2858.43 457.857   6
  -1   5  37 2604.52 435.996   6
  -1   5  36 543.766 309.461   6
   1   5 -35 459.107 319.466   4
  -1  -5  35 883.954 314.173   2
  -1   5  35 1058.48 335.219   6
   1  -5 -34 253.122 273.027   4
   1   5 -34-68.6796 302.690   4
   1  -5 -34 215.344 259.974   1
  -1  -5  34-117.465 270.197   2
  -1   5  34-167.803 263.530   6
   1   5 -33-72.7685 299.692   4
   1  -5 -33 371.839 280.753   4
   1  -5 -33 292.439 252.409   1
  -1  -5  33-65.7590 273.797   2
  -1   5  33 7.51460 255.438   6
  -1   5  32 79.7147 213.546   5
  -1   5  32 132.298 246.793   6
   1  -5 -32 298.324 252.307   1
   1  -5 -32 396.815 268.057   4
   1   5 -32 37.8665 298.160   4
   1  -5 -32 38.7584 216.273   3
  -1  -5  32 10.9099 264.125   2
   1  -5 -31 77.3189 212.740   1
  -1   5  31 17.5351 241.574   6
  -1   5  31 163.010 194.342   5
   1  -5 -31 86.5570 213.350   3
   1  -5 -31 430.348 260.582   4
   1   5 -31-199.668 292.726   4
  -1  -5  31-107.288 265.284   2
  -1   5  30 433.146 188.468   2
  -1  -5  30 240.867 240.515   2
  -1   5  30 441.585 245.820   6
   1  -5 -30 611.754 258.665   1
  -1   5  30 717.908 239.497   5
   1   5 -30 410.600 292.835   4
   1  -5 -30 802.828 275.988   4
   1  -5 -30 566.221 237.700   3
  -1  -5  29 1257.51 303.431   2
  -1   5  29 1276.14 229.432   2
   1   5 -29 1207.79 343.228   4
   1  -5 -29 1047.39 278.234   1
   1  -5 -29 1609.21 315.753   4
  -1   5  29 1599.13 286.508   5
  -1   5  29 1246.14 295.305   6
   1  -5 -29 1194.24 280.878   3
  -1  -5  28 1644.12 303.626   2
   1  -5 -28 1626.11 308.935   1
   1  -5 -28 2027.12 317.737   3
  -1   5  28 1574.92 307.198   6
   1   5 -28 1600.83 354.933   4
  -1   5  28 1688.71 282.892   5
   1  -5 -28 1918.69 335.612   4
  -1   5  28 2129.28 265.012   2
   1  -5 -27 2147.19 315.602   1
  -1  -5  27 2131.25 324.260   2
  -1   5  27 2341.85 267.107   2
  -1   5  27 2457.13 315.080   5
   1  -5 -27 2788.79 335.336   3
   1   5 -27 2502.78 384.435   4
   1  -5 -27 2143.64 333.195   4
  -1   5  27 2238.62 331.837   6
   1   5 -26 388.289 254.298   4
  -1  -5  26 447.871 222.247   2
  -1   5  26 272.046 206.370   6
  -1   5  26 531.565 209.819   5
   1  -5 -26 384.139 199.995   1
  -1   5  26 543.174 175.118   2
   1  -5 -26 750.971 239.688   4
   1  -5 -26 473.615 223.998   3
  -1   5  25-192.421 222.643   6
   1  -5 -25-124.586 194.969   3
   1  -5 -25 62.0349 188.497   4
  -1   5  25 124.183 178.869   5
   1  -5 -25-31.9107 185.437   1
  -1   5  25-25.7413 138.141   2
   1   5 -25-129.485 232.783   4
  -1  -5  25-295.802 229.349   2
  -1   5  24-62.3781 217.710   6
   1  -5 -24-93.2095 185.245   1
   1  -5 -24-10.5144 171.326   3
   1  -5 -24 289.196 202.877   4
  -1  -5  24-267.642 217.527   2
  -1   5  24-104.805 151.330   2
  -1   5  24 91.3333 167.423   5
   1   5 -24 39.6176 206.868   4
  -1   5  23 6630.49 361.216   2
   1  -5 -23 6657.58 441.379   3
   1   5 -23 6587.18 518.235   4
  -1   5  23 6566.03 441.626   6
   1  -5 -23 6920.67 459.576   4
  -1   5  23 6891.50 442.899   5
   1  -5 -23 6438.72 436.301   1
  -1  -5  23 6501.50 450.534   2
   1  -5 -22 7135.43 452.401   4
  -1  -5  22 7492.68 468.309   2
  -1   5  22 6996.55 444.482   6
  -1   5  22 7008.57 360.503   2
  -1   5  22 6996.47 440.461   5
   1  -5 -22 6846.35 436.717   1
   1   5 -22 6746.72 504.731   4
   1  -5 -22 7259.68 444.346   3
   1  -5 -21 9500.30 489.074   3
   1   5 -21 9094.07 564.994   4
  -1   5  21 8978.61 478.217   5
  -1   5  21 9313.47 397.561   2
   1  -5 -21 9299.99 492.475   4
  -1   5  21 9107.91 484.097   6
  -1  -5  21 9272.27 501.543   2
   1  -5 -21 9088.06 485.111   1
   1  -5 -20 834.569 192.332   1
   1  -5 -20 856.495 205.718   4
  -1   5  20 702.886 185.935   6
   1  -5 -20 882.225 200.196   3
  -1   5  20 856.341 150.913   2
  -1   5  20 821.642 198.825   5
   1   5 -20 597.587 227.368   4
  -1  -5  20 1025.40 217.981   2
   1  -5 -19 5074.79 350.789   1
   1  -5 -19 5437.37 363.487   3
   1   5 -19 5554.45 429.522   4
  -1   5  19 5447.43 369.589   5
  -1   5  19 5486.16 356.074   6
   1  -5 -19 5383.38 358.921   4
  -1   5  19 5484.21 289.697   2
  -1  -5  19 5185.17 366.888   2
  -1   5  18-41.0999 147.646   6
  -1   5  18 15.7257 140.652   5
   1  -5 -18 163.827 153.107   4
  -1  -5  18 41.7482 48.2806   5
   1   5 -18 74.7164 157.985   4
  -1   5  18 2.27289 107.378   2
   1  -5 -18 69.8349 131.794   1
  -1  -5  18-17.7890 135.989   2
   1  -5 -18 17.2446 137.606   3
  -1  -5  17 1499.13 216.281   2
   1   5 -17 1372.28 235.564   4
  -1   5  17 1358.31 206.988   5
  -1   5  17 1293.49 150.335   2
   1  -5 -17 1826.17 219.530   4
   1  -5 -17 1428.25 195.600   1
  -1   5  17 1409.59 187.301   6
  -1  -5  17 1314.95 91.1516   5
   1  -5 -17 1485.82 201.670   3
  -1   5  16-30.4849 121.567   6
   1   5 -16 60.6020 157.582   4
   1  -5 -16 5.28715 106.476   3
   1  -5 -16 153.025 138.004   4
  -1   5  16 16.1251 128.938   5
  -1   5  16-47.9121 95.2481   2
   1  -5 -16-1.06536 115.403   1
  -1  -5  16-2.59425 42.0645   5
  -1  -5  16 74.3602 138.351   2
  -1   5  15 5923.77 315.500   6
  -1  -5  15 5916.48 350.246   2
   1   5 -15 5733.47 386.129   4
  -1  -5  15 5337.32 158.578   5
  -1   5  15 6032.82 359.179   5
  -1   5  15 6040.39 252.445   2
   1  -5 -15 6303.15 343.175   4
   1  -5 -15 6009.14 326.929   1
  -1  -5  14 7065.67 368.329   2
  -1   5  14 6979.23 374.576   5
  -1   5  14 6696.06 250.673   2
  -1   5  14 6900.53 325.553   6
   1   5 -14 6862.35 410.134   4
   1  -5 -14 6895.12 338.416   1
  -1  -5  14 6584.34 173.910   5
  -1   5  13 56766.0 986.871   5
  -1  -5  13 56846.3 953.136   2
  -1   5  13 57497.9 847.556   6
  -1  -5  13 56290.0 483.460   5
   1   5 -13 57825.4 1070.91   4
   1  -5 -13 57571.9 877.964   1
  -1   5  13 58249.0 670.635   2
  -1  -5  12 17381.8 267.958   5
   1   5 -12 17956.3 586.876   4
   1  -5 -12 17655.1 476.632   1
  -1  -5  12 17986.8 529.483   2
   1  -5 -12 16606.2 503.934   3
  -1   5  12 17809.2 550.782   5
  -1   5  12 17360.5 448.594   6
  -1   5  12 17654.8 347.162   2
  -1  -5  11 39666.6 744.923   2
   1   5 -11 40119.1 834.847   4
  -1  -5  11 39768.0 400.043   5
  -1   5  11 39406.4 786.023   5
   1  -5 -11 38107.6 725.712   3
  -1   5  11 39775.2 478.778   2
  -1   5  11 40003.2 632.639   6
   1   5 -11 38357.9 385.560   5
   1  -5 -11 40018.3 670.215   1
   1   5 -10 1124.77 76.1969   5
  -1   5  10 1120.95 170.423   5
   1  -5 -10 1048.74 128.554   1
  -1   5  10 1058.20 118.964   6
  -1  -5  10 1161.12 158.537   2
  -1  -5  10 1128.98 78.5156   5
  -1   5  10 1179.32 91.0859   2
   1  -5 -10 1088.44 148.601   3
   1   5 -10 1198.57 177.838   4
   1  -5  -9 8804.91 284.421   1
  -1   5   9 8724.24 363.749   5
   1  -5  -9 8525.88 328.977   3
  -1   5   9 8676.82 186.784   2
  -1   5   9 8773.54 263.150   6
   1   5  -9 9280.27 188.985   5
  -1  -5   9 8817.32 333.138   2
  -1   5   9 8326.62 253.031   1
  -1  -5   9 8988.32 195.852   5
   1   5  -9 8896.37 376.457   4
  -1   5   8 1778.20 117.591   6
  -1   5   8 1835.88 182.028   5
   1  -5  -8 1959.62 136.287   1
  -1  -5   8 1972.17 100.650   5
   1   5  -8 1928.71 93.8794   5
  -1   5   8 2071.86 85.6714   2
  -1   5   8 1844.68 119.035   1
   1   5  -8 2003.06 192.231   4
  -1  -5   8 1921.73 167.204   2
  -1   5   7 5602.71 178.033   6
  -1   5   7 5691.25 284.750   5
  -1   5   7 5789.73 177.035   1
  -1  -5   7 5925.87 169.087   5
   1   5  -7 5674.73 154.577   5
  -1  -5   7 5745.03 255.647   2
   1  -5  -7 5731.58 199.647   1
   1   5  -7 5873.40 286.709   4
  -1   5   7 5741.02 116.387   2
  -1  -5   6 16693.6 393.037   2
   1   5  -6 16433.4 436.123   4
  -1  -5   6 16867.3 285.422   5
  -1   5   6 17035.5 248.910   1
   1  -5  -6 16650.2 300.127   1
   1   5  -6 17249.2 266.523   5
  -1   5   6 16464.8 451.981   5
  -1   5   6 17040.4 260.662   6
   1  -5  -5 14486.3 250.976   1
   1   5  -5 14451.2 253.186   5
  -1  -5   5 14731.1 350.628   2
  -1   5   5 14442.1 410.174   5
  -1  -5   5 14700.7 278.836   5
   1  -5  -5 14329.0 257.438   6
  -1  -5   4 10889.1 285.027   2
  -1  -5   4 10870.9 249.578   5
  -1   5   4 10060.8 334.668   5
   1  -5  -4 10196.6 193.147   6
   1   5  -4 10629.6 232.078   5
   1   5  -4 10441.2 292.726   2
   1  -5  -4 10194.9 188.330   1
  -1  -5   3 182.260 64.8345   5
   1   5  -3 179.611 67.5112   5
  -1   5   3 177.932 94.8552   5
  -1  -5   3 163.231 69.2097   2
   1   5  -3 172.189 67.1975   2
  -1  -5   2 11467.4 274.896   5
  -1  -5   2 11541.1 249.733   2
   1  -5  -2 11190.9 153.034   2
  -1   5   2 11201.8 323.195   5
   1   5  -2 11300.5 261.881   2
   1   5  -2 10670.9 257.376   5
  -1   5   1 10171.9 281.088   3
   1   5  -1 10010.6 263.329   5
  -1  -5   1 10130.0 210.616   2
  -1   5   1 10167.2 295.681   5
   1   5  -1 9684.29 223.238   2
   1  -5  -1 9798.58 170.664   2
   1   5   0 137.637 72.2481   5
  -1   5   0 141.789 76.6951   5
  -1   5   0 116.117 66.1746   3
  -1  -5   0 128.097 43.3735   2
   1   5   0 131.801 45.4233   2
  -1   5  -1 1220.49 107.311   3
   1   5   1 1141.36 68.2803   2
  -1  -5  -1 1033.65 60.8114   2
   1   5   1 1183.99 118.054   5
  -1   5  -1 1238.19 110.679   5
  -1  -5  -2 13084.1 166.814   2
   1   5   2 13801.6 183.324   2
   1   5   2 13620.5 348.498   5
  -1   5  -2 14980.4 326.091   3
  -1   5  -2 14014.1 292.709   5
   1  -5   3 93496.0 797.503   1
   1   5   3 92212.3 926.004   5
  -1   5  -3 91916.8 679.969   5
   1   5   3 90310.8 415.968   2
  -1   5  -3 96275.5 803.721   3
  -1  -5  -3 91782.1 386.104   2
   1  -5   4 94868.5 859.478   1
  -1   5  -4 93469.2 912.239   4
   1   5   4 93584.4 977.271   5
   1   5   4 91246.9 385.769   2
  -1  -5  -4 95847.0 432.372   2
  -1   5  -4 94018.6 634.062   5
   1  -5   4 95534.6 770.701   3
  -1  -5  -4 93624.4 732.762   6
  -1  -5  -4 90879.9 709.409   1
  -1  -5  -5 10785.2 280.657   6
  -1  -5  -5 10713.6 275.833   1
   1   5   5 10551.2 141.580   2
   1  -5   5 10701.8 314.294   1
   1   5   5 11097.6 363.164   5
  -1   5  -5 10547.5 192.719   5
  -1   5  -5 10946.4 344.276   4
   1  -5   5 10593.9 268.346   3
  -1  -5  -5 11430.5 323.556   3
   1   5   6 27253.4 235.505   2
  -1  -5  -6 28862.7 516.884   3
   1  -5   6 27188.3 422.885   3
  -1   5  -6 28065.7 567.200   4
  -1  -5  -6 27139.2 474.690   6
   1   5   6 27397.7 571.451   5
  -1  -5  -6 27028.7 462.588   1
  -1   5  -6 27089.1 261.227   5
  -1   5  -7 4727.97 260.574   4
  -1  -5  -7 4992.91 234.005   3
  -1  -5  -7 5089.42 223.454   1
   1   5   7 5419.00 207.142   6
   1   5   7 4620.02 121.895   2
   1   5   7 5067.77 267.532   5
  -1  -5  -8 1218.44 132.741   3
  -1  -5  -8 1349.20 138.969   1
   1   5   8 1257.92 77.1521   2
   1   5   8 1524.86 136.520   6
   1   5   8 1479.60 178.299   5
  -1   5  -8 1256.64 162.862   4
   1  -5   9 94126.5 1129.25   2
  -1  -5  -9 92509.9 985.121   3
   1   5   9 96109.7 1134.79   5
  -1  -5  -9 94033.4 1009.44   1
   1   5   9 95831.7 910.374   6
  -1   5  -9 96095.5 1192.75   4
   1   5   9 92898.3 659.286   2
  -1   5 -10 5245.92 315.780   4
   1  -5  10 5200.43 298.707   2
  -1  -5 -10 5087.01 251.761   3
   1   5  10 5495.03 304.515   5
   1   5  10 4862.56 171.282   2
  -1  -5 -10 4762.07 255.823   1
   1   5  10 4537.37 231.160   6
   1   5  11 9102.54 381.093   5
  -1  -5 -11 8736.25 328.108   3
   1   5  11 9056.68 331.756   6
  -1   5 -11 10090.5 404.113   1
   1  -5  11 8788.95 388.142   2
  -1   5 -11 9135.29 414.308   4
   1   5  11 8480.08 240.014   2
  -1  -5 -11 9004.16 357.559   1
   1   5  12 3879.69 236.961   6
  -1  -5 -12 4008.89 259.767   1
  -1   5 -12 4373.16 290.825   1
   1   5  12 4124.89 274.917   5
  -1   5 -12 3990.74 298.350   4
  -1  -5 -12 3934.72 234.427   3
   1  -5  12 3925.94 279.638   2
   1   5  13 4731.36 297.019   5
   1   5  13 4596.16 223.476   2
  -1   5 -13 4797.32 311.385   1
  -1  -5 -13 4536.79 258.631   3
   1  -5  13 4723.69 312.376   2
   1   5  13 4335.08 256.839   6
  -1  -5 -13 4719.85 292.193   1
  -1   5 -13 4689.59 330.300   4
  -1  -5 -14 434.039 117.270   3
   1   5  14 451.970 104.567   2
   1  -5  14 435.922 150.998   2
  -1   5 -14 352.238 159.339   4
   1   5  14 171.004 135.972   6
   1   5  14 458.310 144.152   5
  -1  -5 -14 463.216 145.110   1
  -1   5 -14 497.647 155.632   1
   1   5  15 3358.65 270.836   5
  -1   5 -15 3266.87 283.111   1
   1   5  15 2942.63 236.554   6
   1  -5  15 2983.26 278.211   2
  -1   5 -15 2913.10 291.162   4
  -1  -5 -15 3193.93 267.280   1
   1   5  15 3023.83 206.803   2
   1   5  16 1196.85 188.193   5
  -1  -5 -16 1144.51 193.558   1
   1  -5  16 1132.05 203.482   2
   1   5  16 984.865 169.086   6
   1   5  16 1145.08 151.699   2
  -1   5 -16 1093.43 219.915   4
  -1   5 -16 1119.16 203.658   1
  -1   5 -17 2612.46 276.350   1
   1   5  17 2713.43 248.213   6
   1   5  17 2929.04 268.126   5
   1   5  17 2625.27 211.529   2
  -1   5 -17 2300.13 283.130   4
  -1  -5 -17 2665.78 271.687   1
   1  -5  17 2778.54 287.516   2
   1   5  18 947.892 194.624   5
  -1  -5 -18 920.526 202.009   1
  -1   5 -18 1014.04 213.156   1
   1   5  18 1037.34 162.519   2
   1  -5  18 1041.66 214.887   2
  -1   5 -18 964.627 234.881   4
   1   5  18 915.311 183.966   6
   1   5  19 6334.58 332.739   2
  -1   5 -19 6022.02 420.568   1
   1   5  19 6387.28 383.464   6
  -1  -5 -19 6473.95 360.399   3
  -1   5 -19 6141.50 444.650   4
   1   5  19 6370.99 390.524   5
  -1  -5 -19 6136.30 408.682   1
   1  -5  19 5991.04 410.067   2
  -1   5 -20 4403.53 380.891   1
   1   5  20 4381.78 339.347   5
  -1  -5 -20 4182.08 311.076   3
   1   5  20 4448.52 342.803   6
  -1   5 -20 4240.52 397.685   4
   1  -5  20 4268.30 365.580   2
   1   5  20 4054.27 280.559   2
  -1  -5 -20 4014.80 347.904   1
  -1  -5 -21 7364.62 465.098   1
  -1  -5 -21 7986.94 473.068   4
  -1   5 -21 7743.92 495.146   1
   1   5  21 7770.07 388.314   2
   1   5  21 7845.32 445.918   5
  -1  -5 -21 7435.35 415.255   3
   1  -5  21 7449.97 475.230   2
  -1   5 -21 6873.65 499.141   4
   1   5  21 7385.22 440.062   6
  -1  -5 -22 6097.58 441.322   4
   1  -5  22 5873.39 442.143   2
   1   5  22 5528.28 394.622   5
   1   5  22 5867.70 353.072   2
  -1   5 -22 5489.83 466.082   4
  -1  -5 -22 5566.62 370.132   3
   1   5  22 5854.12 411.570   6
  -1  -5 -22 5521.39 424.794   1
  -1  -5 -23 1635.02 290.212   4
  -1   5 -23 1270.49 291.411   4
   1  -5  23 1443.70 273.114   2
   1   5  23 1336.15 253.547   6
  -1  -5 -23 1192.82 253.254   1
   1   5  23 1186.31 233.285   5
  -1  -5 -23 1517.35 239.915   3
   1   5  23 1323.45 205.661   2
   1   5  24 277.913 161.594   2
  -1  -5 -24 111.732 196.458   1
   1  -5  24 168.508 201.721   2
  -1  -5 -24 181.052 162.791   3
   1   5  24 390.287 207.565   6
  -1  -5 -24 558.803 245.329   4
   1   5  24 140.107 172.901   5
  -1   5 -24 254.281 232.272   4
  -1  -5 -25 383.240 231.777   4
   1   5  25 192.355 158.923   2
  -1   5 -25 92.1657 221.498   4
   1   5  25 24.9948 183.162   5
   1   5  25 74.7644 192.780   6
   1  -5  25 253.475 214.254   2
  -1  -5 -25 78.8827 190.813   1
  -1  -5 -25 166.214 173.168   3
  -1  -5 -26 2400.48 343.876   4
   1   5  26 2058.46 261.924   2
  -1   5 -26 1766.85 340.306   4
   1   5  26 1712.05 279.876   5
  -1  -5 -26 2019.56 281.015   3
  -1  -5 -26 1667.50 301.044   1
   1   5  26 2001.78 311.215   6
   1  -5  26 2016.77 324.355   2
   1   5  27 2717.75 351.430   6
  -1  -5 -27 3494.17 401.683   4
  -1  -5 -27 2588.98 364.147   1
  -1   5 -27 2416.12 394.970   4
   1  -5  27 2862.52 369.859   2
  -1  -5 -27 2824.40 327.307   3
   1   5  27 3033.28 307.178   2
   1   5  27 2720.49 328.681   5
   1   5  28-58.9754 165.326   2
  -1   5 -28-121.714 253.321   4
   1   5  28-112.626 231.450   6
  -1  -5 -28 5.66145 181.404   3
  -1  -5 -28-120.402 228.878   1
   1  -5  28 12.7711 213.868   2
   1   5  28-130.653 202.902   5
  -1   5 -29 2303.87 405.952   4
   1   5  29 2891.47 376.038   6
   1  -5  29 2540.45 371.177   2
  -1  -5 -29 2614.44 381.246   1
   1   5  29 2585.83 329.200   5
   1   5  29 2679.18 309.033   2
  -1  -5 -29 2877.31 334.315   3
   1   5  30-173.009 267.447   6
  -1   5 -30-160.067 273.089   4
   1  -5  30 35.8135 218.309   2
   1   5  30-248.357 209.252   2
   1   5  30 71.1735 186.367   5
  -1  -5 -30-363.831 254.819   1
  -1  -5 -31 238.606 245.986   1
   1   5  31 4.69987 262.017   6
   1  -5  31 184.121 240.411   2
  -1   5 -31 87.7528 269.451   4
  -1  -5 -32-115.483 242.910   1
  -1   5 -32-270.635 307.072   4
   1   5  32-487.452 325.636   6
   1  -5  32 151.397 250.215   2
  -1   5 -33 262.520 293.173   4
  -1  -5 -33 127.793 250.130   1
   1  -5  33 245.261 266.626   2
   1   5  33-263.378 292.690   6
   1  -5  34-138.098 280.124   2
  -1  -5 -34 165.806 251.165   1
   1   5  34-755.109 355.215   6
  -1   5 -34 4.52214 291.434   4
   1  -5  35 1291.58 349.353   2
  -1  -5 -35 1677.75 373.524   1
   1   5  35 1330.48 355.448   6
   1   5  36-706.380 374.726   6
  -1  -5 -36 158.193 264.721   1
  -1   7  35-453.429 331.645   6
   1  -7 -35 303.072 256.113   1
   1   7 -34 609.591 341.585   4
  -1   7  34 309.667 263.766   6
  -1  -7  34 583.687 295.663   2
   1  -7 -34 1089.72 305.001   1
   1   7 -33 60.0775 308.631   4
   1  -7 -33 203.942 241.993   1
  -1  -7  33-128.041 290.956   2
  -1   7  33-465.213 317.550   6
  -1   7  33 157.895 239.383   5
  -1   7  32-675.185 316.638   6
   1  -7 -32 150.145 232.207   1
   1  -7 -32 21.7926 239.020   3
  -1  -7  32-295.123 283.970   2
   1   7 -32-28.4455 299.009   4
  -1   7  32-120.832 240.759   5
   1   7 -31-112.711 289.593   4
   1  -7 -31-146.778 244.765   3
   1  -7 -31 62.8000 214.072   1
  -1  -7  31-214.015 279.439   2
  -1   7  31-681.425 311.163   6
  -1   7  31-97.1303 226.818   5
  -1   7  30 688.395 252.925   5
   1  -7 -30 624.611 247.456   3
  -1  -7  30 325.757 252.549   2
   1   7 -30 394.990 292.105   4
   1  -7 -30 598.454 243.078   1
  -1   7  30-22.2251 247.648   6
  -1   7  29 983.279 272.836   5
  -1  -7  29 905.511 284.770   2
  -1   7  29 640.984 245.764   6
   1  -7 -29 862.551 257.043   1
   1   7 -29 684.984 316.451   4
   1  -7 -29 1178.11 277.457   3
  -1   7  28 460.189 228.503   6
   1   7 -28 493.904 285.657   4
   1  -7 -28 584.734 233.276   1
   1  -7 -28 742.552 250.371   3
  -1  -7  28 563.609 260.754   2
  -1   7  28 827.778 255.159   5
   1  -7 -27 210.499 206.099   3
   1  -7 -27 147.459 192.360   1
  -1   7  27 335.403 215.455   5
   1   7 -27 119.944 244.008   4
  -1   7  27-140.414 243.351   6
  -1  -7  27 274.888 222.334   2
  -1   7  26 387.918 199.790   6
   1  -7 -26 640.988 233.993   3
  -1  -7  26 567.886 241.928   2
   1   7 -26 556.667 270.563   4
   1  -7 -26 685.811 223.191   1
  -1   7  26 759.942 234.252   5
   1  -7 -25 61.3774 172.026   1
   1  -7 -25 101.452 179.606   3
  -1  -7  25-163.925 239.941   2
  -1   7  25-125.703 228.480   6
  -1   7  25-11.8569 182.471   5
  -1   7  25-5.15029 120.153   2
   1   7 -25-125.417 245.094   4
   1   7 -24 407.289 241.585   4
   1  -7 -24 652.260 213.017   3
  -1  -7  24 584.304 225.381   2
  -1   7  24 764.536 154.047   2
   1  -7 -24 544.852 205.642   1
  -1   7  24 545.288 187.261   6
  -1   7  24 719.311 229.851   5
  -1   7  23 1233.04 251.990   5
   1  -7 -23 1142.14 230.386   1
  -1   7  23 1199.97 172.679   2
   1   7 -23 1257.64 305.862   4
  -1   7  23 909.856 201.070   6
   1  -7 -23 1083.56 238.827   3
  -1  -7  23 922.163 251.936   2
   1   7 -22 1315.60 292.928   4
   1  -7 -22 1680.58 256.243   1
  -1   7  22 1458.89 266.800   5
  -1   7  22 1326.41 222.123   6
   1  -7 -22 1670.00 261.818   3
  -1   7  22 1560.91 180.091   2
  -1  -7  22 1702.69 282.295   2
  -1   7  21 11853.8 398.715   2
   1  -7 -21 11966.7 560.888   3
  -1   7  21 11738.2 581.653   5
   1  -7 -21 11392.7 534.293   1
  -1  -7  21 11975.4 583.523   2
  -1   7  21 11253.6 503.141   6
   1   7 -21 11571.0 652.829   4
  -1   7  20 17416.1 685.003   5
  -1   7  20 17468.1 460.132   2
   1   7 -20 16712.8 757.368   4
  -1  -7  20 17571.7 683.438   2
  -1   7  20 17554.8 597.499   6
   1  -7 -20 17229.9 652.491   3
   1  -7 -20 16848.5 620.054   1
   1  -7 -19-14.3519 135.368   1
  -1  -7  19 237.115 175.790   2
  -1   7  19 124.645 102.367   2
  -1   7  19-388.587 191.187   6
  -1   7  19 64.1534 168.218   5
   1  -7 -19 89.9419 166.406   3
   1   7 -19 117.112 202.354   4
  -1   7  18 4725.97 304.203   6
  -1  -7  18 5545.37 382.510   2
   1   7 -18 5161.28 423.865   4
   1  -7 -18 5529.69 370.162   3
  -1   7  18 5532.28 246.681   2
   1  -7 -18 5240.00 339.230   1
  -1   7  18 5344.32 385.625   5
   1  -7 -17-94.4751 135.633   1
   1  -7 -17-149.330 161.076   3
  -1   7  17 19.8013 154.215   5
  -1   7  17 38.8170 80.5102   2
   1   7 -17 35.6477 169.764   4
  -1  -7  17-23.7010 46.3977   5
  -1   7  17-331.373 186.417   6
  -1  -7  17 154.241 161.375   2
   1   7 -16 608.205 204.231   4
  -1   7  16 729.128 186.386   5
  -1   7  16 474.435 126.031   6
   1  -7 -16 700.845 157.045   1
  -1  -7  16 619.120 68.6464   5
   1  -7 -16 579.786 160.523   3
  -1  -7  16 781.987 194.534   2
  -1   7  16 704.700 103.364   2
   1  -7 -15 431.031 138.774   1
  -1   7  15 179.155 119.992   6
   1   7 -15 542.664 197.585   4
   1  -7 -15 261.801 140.540   3
  -1  -7  15 536.491 178.687   2
  -1   7  15 482.416 90.4550   2
  -1   7  15 369.904 167.707   5
  -1  -7  15 363.359 65.8884   5
   1  -7 -14 21578.4 635.628   3
  -1  -7  14 21979.1 650.154   2
   1  -7 -14 22281.2 577.793   1
  -1   7  14 21479.0 676.554   5
  -1   7  14 21793.1 369.121   2
  -1   7  14 22038.6 519.444   6
  -1  -7  14 19975.6 311.686   5
   1   7 -14 21073.5 712.329   4
   1  -7 -13 194.912 139.656   3
  -1  -7  13 261.540 70.4772   5
   1  -7 -13 257.733 128.336   1
  -1  -7  13 495.655 171.354   2
  -1   7  13 123.263 112.514   6
   1   7 -13 95.2091 51.5633   5
   1   7 -13 193.610 166.055   4
  -1   7  13 408.711 178.440   5
  -1   7  13 313.791 73.6850   2
   1   7 -12 75935.8 573.341   5
   1   7 -12 77717.2 1275.73   4
  -1   7  12 77834.1 856.606   6
  -1  -7  12 77288.8 1122.58   2
  -1   7  12 76596.0 1211.62   5
  -1   7  12 78638.4 584.083   2
   1  -7 -12 76638.5 972.032   1
  -1  -7  12 74021.7 623.550   5
  -1  -7  11 12737.3 459.854   2
  -1   7  11 12930.4 511.077   5
  -1   7  11 12509.7 330.257   6
  -1   7  11 12980.6 218.486   2
   1  -7 -11 12579.2 385.984   1
   1   7 -11 12458.7 242.882   5
   1   7 -11 12386.7 516.574   4
  -1  -7  11 11910.8 262.773   5
   1   7 -10 11033.3 470.198   4
   1  -7 -10 10550.0 331.837   1
   1   7 -10 10807.8 226.254   5
  -1  -7  10 10446.1 252.109   5
  -1  -7  10 10143.1 397.974   2
  -1   7  10 11069.6 459.113   5
  -1   7  10 11215.7 173.008   2
  -1   7  10 11232.4 291.811   6
  -1   7   9 686.454 93.4425   1
  -1   7   9 393.269 148.668   5
  -1   7   9 803.875 112.216   6
  -1   7   9 220.265 39.3625   2
  -1  -7   9 343.525 69.0186   5
  -1  -7   9 471.574 132.728   2
   1   7  -9 303.341 137.924   4
   1   7  -9 338.149 62.9451   5
   1  -7  -9 273.873 83.6582   1
  -1  -7   8 1356.84 108.518   5
  -1  -7   8 1402.75 164.669   2
   1  -7  -8 1308.01 118.025   1
  -1   7   8 1399.13 191.776   5
   1   7  -8 1339.26 97.5796   5
   1   7  -8 1335.47 184.365   4
   1   7  -7 27643.6 391.772   5
  -1   7   7 27684.8 658.552   5
   1  -7  -7 26514.9 427.594   1
  -1  -7   7 27313.6 561.784   2
  -1  -7   7 27782.3 437.790   5
   1  -7  -7 26262.2 437.315   6
   1  -7  -6 9.01771 70.1732   6
   1  -7  -6 56.8087 64.6288   1
  -1  -7   6 102.501 68.7253   5
  -1  -7   6 83.1860 94.4436   2
   1   7  -6 103.074 62.3978   5
  -1   7   6 76.0792 118.579   5
   1  -7  -5 6089.81 179.110   1
  -1  -7   5 6214.38 229.235   5
   1  -7  -5 5965.94 184.370   6
  -1  -7   5 6342.19 255.914   2
  -1   7   5 5974.34 305.827   5
   1   7  -5 6500.76 214.959   5
   1  -7  -4 3840.23 137.652   6
  -1  -7   4 3595.33 186.578   2
  -1   7   4 3783.23 243.986   5
   1  -7  -4 3798.63 134.975   1
   1   7  -4 3718.51 175.412   5
  -1  -7   4 3663.31 185.994   5
   1   7  -3 6595.38 238.291   5
   1   7  -3 6583.58 244.371   2
  -1   7   3 6905.84 307.544   5
   1  -7  -3 6308.08 110.254   2
   1  -7  -3 6489.37 127.206   2
  -1  -7   3 7183.54 238.560   2
   1  -7  -2 6302.45 153.838   2
   1   7  -2 6447.25 226.208   2
  -1  -7   2 6486.49 211.878   2
   1  -7  -2 6177.08 137.597   2
   1   7  -2 6322.42 244.563   5
  -1   7   2 6480.47 290.745   5
   1   7  -1 14864.8 383.888   5
  -1   7   1 15045.9 416.655   5
   1   7  -1 14991.7 317.604   2
  -1  -7   1 15152.5 291.025   2
  -1  -7   0 299.414 60.4279   2
   1   7   0 260.702 98.8454   5
   1   7   0 326.767 66.1196   2
  -1   7   0 344.316 105.708   5
   1  -7   1 72.9838 62.4284   2
   1   7   1 98.6426 49.3960   2
  -1   7  -1 124.156 88.1131   5
  -1  -7  -1 56.4803 47.2572   2
   1   7   1 168.537 95.9874   5
   1  -7   2 6053.80 227.088   2
   1   7   2 6145.85 279.426   5
  -1   7  -2 5914.43 237.986   5
  -1  -7  -2 6210.49 132.657   2
   1   7   2 5775.79 155.565   2
   1   7   3 2581.24 204.041   5
   1  -7   3 2545.18 167.516   2
   1   7   3 2468.55 94.3798   2
  -1  -7  -3 2548.90 83.4888   2
  -1   7  -3 2711.45 163.946   5
  -1  -7  -4 19065.5 180.773   2
  -1   7  -4 19374.9 375.872   5
   1   7   4 18218.5 209.600   2
   1   7   4 20255.6 520.127   5
   1  -7   4 19780.5 430.829   3
   1  -7   4 19471.9 446.193   2
   1  -7   5 13475.4 393.168   2
  -1  -7  -5 13520.4 320.635   1
  -1   7  -5 13149.4 289.358   5
   1  -7   5 13649.3 359.609   3
  -1   7  -5 13101.1 408.436   4
  -1  -7  -5 13332.2 408.043   3
   1   7   5 13779.6 446.596   5
   1  -7   6 8060.63 284.340   3
   1  -7   6 8068.84 326.089   2
   1   7   6 8453.40 366.203   5
  -1   7  -6 8009.31 340.921   4
  -1   7  -6 7934.96 211.543   5
  -1  -7  -6 8486.49 340.503   3
  -1  -7  -6 8025.64 269.619   1
  -1   7  -7 39339.4 412.281   5
  -1   7  -7 39708.5 766.654   4
  -1  -7  -7 39245.4 613.675   1
  -1  -7  -7 40629.9 731.570   3
   1  -7   7 40706.4 613.508   3
   1  -7   7 38861.5 719.742   2
   1   7   7 38008.1 765.605   5
  -1   7  -8 175.865 122.303   4
  -1  -7  -8 212.301 115.954   3
   1  -7   8 245.239 94.9151   3
   1   7   8 247.619 46.6988   2
   1   7   8 227.154 141.790   5
  -1  -7  -8-3.04760 118.997   1
   1  -7   8 181.624 121.833   2
  -1   7  -8 205.661 46.5613   5
   1   7   9 917.938 62.5489   2
  -1   7  -9 625.011 149.537   4
   1  -7   9 579.039 107.395   3
  -1   7  -9 634.670 50.4596   5
  -1  -7  -9 646.882 127.948   1
   1   7   9 619.541 155.992   5
   1  -7   9 520.714 142.005   2
  -1  -7  -9 546.520 135.473   3
   1   7  10 13504.4 213.913   2
  -1  -7 -10 14131.5 434.228   1
   1   7  10 14219.5 364.039   6
   1  -7  10 13795.8 488.187   2
   1   7  10 14851.5 519.352   5
  -1   7 -10 13895.0 514.224   4
  -1  -7 -11 9877.48 378.354   1
   1   7  11 9978.21 245.867   2
   1   7  11 9390.57 205.269   2
   1   7  11 9962.38 445.949   5
  -1   7 -11 9991.18 456.770   4
   1  -7  11 10051.3 432.470   2
   1   7  11 11275.9 337.649   6
   1  -7  12 6915.68 379.233   2
   1   7  12 6458.88 188.279   2
   1   7  12 7242.89 298.165   6
  -1   7 -12 7049.39 402.631   4
   1   7  12 6948.78 222.852   2
  -1  -7 -12 6793.64 336.007   1
   1   7  12 7033.77 384.462   5
   1   7  13 420.876 89.5630   2
   1   7  13 690.482 142.849   6
   1   7  13 292.520 66.7929   2
   1  -7  13 404.409 159.187   2
  -1  -7 -13 303.462 127.616   1
   1   7  13 377.855 153.781   5
  -1   7 -13 496.387 168.442   4
   1   7  14 6192.25 376.250   5
   1   7  14 6123.60 240.179   2
   1   7  14 5586.87 206.784   2
   1   7  14 6289.20 300.817   6
   1  -7  14 6095.03 377.248   2
  -1  -7 -14 6163.48 344.050   1
  -1   7 -14 6001.69 398.983   4
   1  -7  15 24.3926 145.483   2
   1   7  15 46.4855 82.3349   2
  -1  -7 -15-2.42990 130.825   1
  -1   7 -15 51.2265 162.742   4
  -1  -7 -15 132.247 106.354   3
   1   7  15 24.0933 145.058   5
   1   7  15 70.4515 130.557   6
   1   7  16 170.787 137.091   6
   1   7  16 83.4625 88.1343   2
   1   7  16 25.0143 143.626   5
  -1  -7 -16 81.1283 127.828   1
  -1   7 -16 21.9950 162.993   4
   1  -7  16 64.0490 151.709   2
  -1  -7 -16 12.5892 122.152   3
  -1  -7 -17 379.086 157.867   1
  -1   7 -17 424.343 195.434   4
  -1  -7 -17 415.939 143.188   3
   1  -7  17 407.465 183.936   2
   1   7  17 368.816 147.277   6
   1   7  17 445.439 182.571   5
   1   7  17 465.561 118.094   2
  -1   7 -18 73.9190 184.570   4
   1   7  18 61.2619 156.794   5
   1  -7  18 58.3687 162.492   2
  -1  -7 -18-13.7370 133.925   3
  -1  -7 -18 92.7768 146.373   1
   1   7  18 179.706 105.464   2
   1   7  18-91.7890 151.241   6
  -1  -7 -19 2250.44 250.187   3
   1   7  19 2177.64 278.418   5
   1  -7  19 2372.35 295.145   2
  -1   7 -19 1945.46 301.779   4
   1   7  19 2139.52 198.911   2
  -1  -7 -19 2059.38 266.795   1
   1   7  19 1970.31 232.074   6
  -1  -7 -20 1345.97 211.908   3
  -1   7 -20 1382.78 282.255   4
   1   7  20 1549.71 180.085   2
  -1  -7 -20 1165.93 230.825   1
   1  -7  20 1191.95 250.083   2
   1   7  20 992.868 201.971   6
   1   7  20 1141.52 233.682   5
   1   7  21 377.808 140.040   2
   1   7  21 85.6926 183.088   5
  -1  -7 -21 179.646 181.885   1
  -1  -7 -21 293.157 164.881   3
  -1   7 -21 197.557 218.533   4
   1  -7  21 352.304 212.974   2
   1   7  21-140.255 206.663   6
  -1   7 -22 10773.9 645.926   4
   1   7  22 11553.6 444.893   2
  -1  -7 -22 10689.4 567.818   1
   1  -7  22 11558.3 613.647   2
   1   7  22 10997.9 522.836   6
  -1  -7 -22 10825.3 522.046   3
   1   7  22 11448.6 578.705   5
  -1  -7 -23 6168.40 418.270   3
   1  -7  23 6152.35 475.963   2
  -1   7 -23 5962.51 517.745   4
   1   7  23 5914.05 443.489   5
   1   7  23 5956.94 414.427   6
  -1  -7 -23 5486.06 435.809   1
   1   7  23 6327.57 346.955   2
   1  -7  24 1373.76 292.522   2
   1   7  24 1464.03 208.078   2
   1   7  24 1043.79 237.359   6
   1   7  24 1491.28 274.174   5
  -1   7 -24 1380.64 320.506   4
  -1  -7 -24 1081.49 262.279   1
  -1  -7 -24 1566.97 261.095   3
   1  -7  25 6858.68 528.952   2
  -1   7 -25 6534.34 561.566   4
  -1  -7 -25 6080.96 478.366   1
   1   7  25 7112.26 387.640   2
   1   7  25 6563.61 480.236   5
   1   7  25 6065.52 440.351   6
  -1  -7 -25 6761.89 456.903   3
   1   7  26 1831.79 297.656   6
   1   7  26 2267.00 322.463   5
   1  -7  26 2362.18 357.667   2
  -1  -7 -26 2511.11 350.547   1
  -1   7 -26 2279.08 386.591   4
  -1  -7 -26 2471.02 314.408   3
  -1  -7 -27-24.1082 181.013   3
  -1   7 -27-139.526 261.518   4
   1   7  27-46.5806 218.997   5
  -1  -7 -27-183.412 221.383   1
   1   7  27-166.015 256.342   6
   1  -7  27-77.4822 214.934   2
   1   7  28 2736.71 356.287   5
  -1  -7 -28 2823.14 337.388   3
   1  -7  28 2934.37 398.731   2
  -1   7 -28 2475.56 409.867   4
  -1  -7 -28 2526.38 360.782   1
   1   7  28 1895.13 309.876   6
  -1  -7 -29 237.524 232.171   1
   1  -7  29 126.726 237.988   2
  -1  -7 -29 223.477 211.375   3
  -1   7 -29 94.3646 265.758   4
   1   7  29 210.245 210.761   5
   1   7  29-110.327 269.198   6
  -1   7 -30 208.281 276.411   4
  -1  -7 -30 191.918 225.667   1
   1  -7  30 298.505 270.284   2
   1   7  30-353.660 278.333   6
   1   7  30 240.359 211.352   5
  -1   7 -31-162.242 305.283   4
   1   7  31 39.1081 211.114   5
  -1  -7 -31-194.296 255.992   1
   1  -7  31 239.464 262.443   2
   1   7  31-624.945 300.612   6
  -1  -7 -32-215.288 268.972   1
   1   7  32 85.5635 209.516   5
   1  -7  32 152.887 269.454   2
  -1   7 -32 31.3798 292.884   4
   1   7  32-802.009 329.598   6
  -1  -7 -33-9.74700 252.464   1
   1  -7  33-211.316 310.920   2
   1   7  33-593.365 321.069   6
  -1   7 -33-67.2943 301.870   4
  -1   7 -34 68.2573 302.535   4
  -1  -7 -34 319.233 257.253   1
   1  -7  34 130.646 295.309   2
   1   7  34-210.573 289.201   6
   1   7  35-509.186 324.035   6
  -1  -7 -35-92.6266 271.583   1
   1   7  36 2469.33 409.746   6
  -1  -7 -36 2529.47 426.448   1
  -1   9  34-231.326 263.753   5
   1   9 -33-184.554 325.763   4
  -1   9  33-6.05251 246.994   5
  -1  -9  33-159.742 312.450   2
   1   9 -32-127.395 308.412   4
   1  -9 -32-158.411 256.219   3
  -1  -9  32-444.420 328.534   2
  -1   9  32-126.646 252.545   5
   1  -9 -31 1271.14 316.783   3
   1   9 -31 1518.46 408.102   4
  -1   9  31 1116.30 313.929   5
  -1  -9  31 1094.81 319.813   2
  -1  -9  30-166.511 276.873   2
   1  -9 -30 172.546 237.703   3
   1  -9 -30-12.8856 201.558   1
  -1   9  30 211.594 240.212   5
  -1   9  30-242.808 243.433   6
   1   9 -30 96.6697 280.039   4
  -1   9  29 2709.66 334.721   6
   1  -9 -29 2549.19 367.435   3
   1   9 -29 2698.82 459.208   4
   1  -9 -29 2383.17 334.074   1
  -1  -9  29 2666.01 396.582   2
  -1   9  29 2872.30 403.320   5
   1   9 -28 307.593 282.020   4
  -1   9  28 55.7733 212.247   6
  -1   9  28 514.859 254.250   5
  -1  -9  28 51.5609 257.362   2
   1  -9 -28 325.909 240.976   3
   1  -9 -28 246.125 206.998   1
   1   9 -27 599.444 288.855   4
  -1  -9  27 527.448 248.876   2
   1  -9 -27 924.227 277.865   3
  -1   9  27 457.618 214.952   6
  -1   9  27 990.654 280.756   5
   1  -9 -27 580.229 211.146   1
  -1   9  26 38.1146 198.658   5
   1  -9 -26 108.040 202.424   3
  -1  -9  26-88.5923 257.010   2
  -1   9  26-267.753 218.798   6
   1  -9 -26-7.07184 184.196   1
   1   9 -26-26.0192 272.697   4
  -1   9  25 310.943 195.110   6
  -1  -9  25 277.014 222.785   2
   1  -9 -25 536.377 234.984   3
   1   9 -25 607.858 282.826   4
   1  -9 -25 530.384 215.666   1
  -1   9  25 618.105 247.375   5
  -1   9  24 552.363 246.903   5
   1  -9 -24 320.462 186.024   1
   1   9 -24 142.671 241.997   4
   1  -9 -24 392.848 217.464   3
  -1   9  24 120.294 194.442   6
  -1  -9  24 226.695 232.759   2
  -1  -9  23 6616.91 494.697   2
   1  -9 -23 6328.54 432.873   1
  -1   9  23 6874.78 507.302   5
  -1   9  23 6726.61 398.440   6
   1  -9 -23 6951.71 488.363   3
   1   9 -23 6824.35 569.029   4
  -1   9  22 8132.91 534.150   5
   1  -9 -22 8017.01 507.193   3
   1   9 -22 6902.52 561.302   4
  -1  -9  22 7766.33 519.659   2
   1  -9 -22 7293.44 445.900   1
  -1   9  22 7847.16 412.560   6
  -1   9  21 4031.63 303.225   6
   1  -9 -21 4179.95 381.046   3
   1  -9 -21 4213.48 342.475   1
  -1  -9  21 4110.50 392.389   2
  -1   9  21 3951.38 394.025   5
   1   9 -21 4034.93 434.411   4
  -1   9  20 1212.04 257.915   5
   1  -9 -20 1341.51 257.401   3
   1   9 -20 1176.03 292.910   4
   1  -9 -20 928.071 205.861   1
  -1   9  20 1005.58 193.660   6
  -1  -9  20 808.297 228.027   2
  -1  -9  19 9092.16 517.065   2
   1  -9 -19 7983.15 428.582   1
   1   9 -19 8763.07 570.255   4
  -1   9  19 8341.58 264.345   2
  -1   9  19 8808.66 387.776   6
  -1   9  19 8330.05 508.247   5
   1  -9 -19 8401.46 488.458   3
  -1   9  18 38.4942 137.384   6
  -1   9  18-78.1874 81.4115   2
   1   9 -18 59.6151 199.215   4
  -1   9  18 27.4156 173.930   5
   1  -9 -18-70.4202 180.676   3
   1  -9 -18-65.0688 144.541   1
  -1  -9  18-99.0714 190.179   2
   1   9 -17 2308.99 327.110   4
   1  -9 -17 2412.67 276.948   3
  -1   9  17 2481.53 299.582   5
  -1  -9  17 2488.97 289.532   2
   1  -9 -17 2066.86 224.239   1
  -1   9  17 2464.98 211.011   6
  -1   9  17 2104.93 131.005   2
  -1  -9  16 143.792 160.675   2
   1  -9 -16 67.7041 128.542   1
   1  -9 -16 163.910 153.952   3
  -1   9  16 254.594 130.065   6
  -1   9  16 211.177 175.445   5
  -1   9  16 116.414 65.3048   2
   1   9 -16 216.565 194.290   4
   1   9 -15 533.904 205.125   4
   1   9 -15 433.563 66.2594   5
  -1   9  15 999.494 146.176   6
  -1   9  15 423.465 68.8889   2
  -1  -9  15 567.157 181.926   2
   1  -9 -15 362.376 162.535   3
   1  -9 -15 500.691 134.655   1
  -1   9  15 487.988 189.300   5
  -1  -9  15 427.479 75.3793   5
   1  -9 -14 374.239 124.014   1
   1   9 -14 360.209 63.5464   5
  -1   9  14 686.207 135.911   6
  -1   9  14 449.629 62.1194   2
   1   9 -14 454.015 202.842   4
  -1  -9  14 395.068 161.268   2
  -1   9  14 440.905 179.000   5
  -1  -9  14 334.007 72.7827   5
   1  -9 -14 401.658 163.774   3
  -1   9  13 3436.66 95.2887   2
  -1  -9  13 3405.54 163.488   5
   1  -9 -13 3763.99 306.128   3
  -1  -9  13 3496.55 288.162   2
   1   9 -13 3512.43 330.926   4
   1   9 -13 3630.33 147.362   5
  -1   9  13 3848.50 327.509   5
   1  -9 -13 3569.85 238.349   1
  -1   9  13 2908.41 88.9445   2
   1   9 -12 2004.04 272.759   4
  -1  -9  12 1749.39 217.428   2
   1   9 -12 1774.37 113.129   5
  -1  -9  12 1664.87 128.148   5
  -1   9  12 1747.50 245.715   5
   1  -9 -12 2085.55 245.794   3
   1  -9 -12 1741.27 173.562   1
  -1  -9  11 20260.0 601.392   2
  -1   9  11 19711.3 659.871   5
   1  -9 -11 20564.0 638.811   3
   1  -9 -11 19355.1 475.139   1
   1   9 -11 20704.1 693.726   4
   1   9 -11 21576.9 357.043   5
  -1  -9  11 19575.4 394.496   5
  -1  -9  10 2041.16 216.626   2
   1  -9 -10 1981.89 166.638   1
   1  -9 -10 2349.28 248.910   3
   1   9 -10 2176.43 131.308   5
   1   9 -10 1958.56 247.295   4
  -1  -9  10 2009.68 147.773   5
  -1   9  10 2269.06 259.941   5
   1  -9  -9 13173.4 502.347   3
  -1  -9   9 13072.0 455.154   2
   1   9  -9 13940.6 311.358   5
   1   9  -9 12755.2 515.310   4
   1  -9  -9 12555.7 352.124   1
  -1   9   9 12566.1 514.373   5
  -1  -9   8 706.150 144.676   2
   1  -9  -8 691.310 105.239   1
   1   9  -8 692.314 168.395   4
  -1   9   8 739.573 180.367   5
   1   9  -8 759.852 102.116   5
   1  -9  -8 516.897 93.1345   6
  -1  -9   7 4999.16 269.392   2
   1   9  -7 5164.76 210.218   5
   1  -9  -7 4775.39 202.016   1
   1  -9  -7 4515.16 200.788   6
  -1   9   7 4833.23 320.886   5
  -1  -9   7 5095.81 275.986   3
   1  -9  -6 1029.43 105.085   1
   1  -9  -6 1133.36 107.927   6
   1   9  -6 1378.03 130.072   5
  -1  -9   6 1370.78 164.354   2
  -1   9   6 1597.73 217.351   5
   1  -9  -5 42062.1 484.714   1
  -1  -9   5 42969.9 679.850   2
   1  -9  -5 40324.2 503.727   6
  -1   9   5 40621.8 829.842   5
   1   9  -5 42171.9 626.692   5
  -1  -9   4 242.676 101.700   2
   1   9  -4 279.700 97.2307   5
  -1   9   4 423.626 155.782   5
   1  -9  -3 8131.50 160.578   2
   1  -9  -3 7767.86 147.211   2
   1   9  -3 8349.79 307.039   5
  -1   9   3 8160.41 367.406   5
  -1  -9   3 8587.15 280.692   2
   1  -9  -2 151.843 44.7885   2
  -1   9   2 150.486 110.263   5
   1  -9  -2 190.956 53.3794   2
  -1  -9   2 212.641 76.4865   2
   1   9  -2 173.225 100.775   5
   1  -9  -1 473.204 72.8556   2
   1   9  -1 496.688 119.569   5
  -1   9   1 452.950 127.605   5
  -1  -9   1 386.850 76.7884   2
  -1  -9   0 1031.65 91.0055   2
  -1   9   0 1080.44 154.640   5
   1  -9   0 944.724 99.4642   2
   1   9   0 1086.55 150.222   5
   1   9   1 7896.75 343.034   5
  -1  -9  -1 7532.51 187.351   2
   1  -9   1 7580.42 252.820   2
  -1   9  -1 8009.07 327.949   5
  -1   9  -2 330.413 117.370   5
   1  -9   2 194.884 89.3979   2
  -1  -9  -2 184.137 55.0569   2
   1   9   2 109.525 118.895   5
  -1  -9  -3 29529.7 288.547   2
   1   9   3 30503.7 686.198   5
   1  -9   3 30297.0 614.240   3
  -1   9  -3 30224.6 572.601   5
   1  -9   3 30683.2 562.943   2
  -1  -9  -4 7144.83 124.290   2
   1  -9   4 7380.64 304.628   2
   1   9   4 7490.18 366.749   5
   1  -9   4 7374.88 318.476   3
  -1   9  -4 7523.68 281.439   5
   1   9   5 1178.71 186.511   5
  -1   9  -5 1077.09 120.752   5
   1  -9   5 1222.05 160.771   3
   1  -9   5 1177.36 156.153   2
  -1  -9  -6 170.245 103.102   1
   1  -9   6 15.2582 110.440   2
   1  -9   6 15.1549 102.183   3
  -1   9  -6 70.2958 116.479   4
   1   9   6-1.90000 122.574   5
  -1   9  -6 11.6267 69.2274   5
   1   9   7 2961.41 268.189   5
   1  -9   7 2901.96 213.000   3
   1  -9   7 2722.15 229.939   2
  -1   9  -7 2855.43 254.089   4
  -1   9  -7 2949.26 157.228   5
  -1  -9  -7 3025.90 200.130   1
  -1  -9  -8 13799.0 410.752   1
  -1   9  -8 13628.2 517.262   4
   1  -9   8 13788.5 480.306   2
  -1   9  -8 14334.3 300.800   5
   1  -9   8 14475.7 433.413   3
   1   9   8 13961.6 530.278   5
   1   9   9 12325.7 511.996   5
  -1   9  -9 12141.3 256.784   5
   1  -9   9 12341.9 469.215   2
   1  -9   9 12427.8 403.090   3
  -1  -9  -9 11610.1 395.220   1
  -1  -9  -9 12565.7 480.040   3
  -1   9  -9 12126.5 507.721   4
  -1   9 -10 13686.7 553.702   4
   1  -9  10 14611.9 437.164   3
  -1  -9 -10 13865.9 443.405   1
   1  -9  10 13803.7 512.347   2
  -1   9 -10 14435.2 245.543   5
  -1  -9 -10 14905.5 526.299   3
   1   9  10 13768.5 550.077   5
  -1   9 -11 1016.70 67.9512   5
   1   9  11 720.242 49.3253   2
   1   9  11 755.058 51.5883   2
  -1   9 -11 996.997 201.117   4
   1   9  11 779.588 197.354   5
  -1  -9 -11 1163.02 170.434   1
   1  -9  11 1076.42 197.527   2
  -1  -9 -11 879.915 174.613   3
   1  -9  11 1051.81 160.589   3
  -1   9 -12 622.021 43.3281   5
   1   9  12 658.170 190.890   5
   1  -9  12 773.288 186.341   2
  -1   9 -12 601.277 181.489   4
   1   9  12 653.985 63.1269   2
   1  -9  12 723.796 143.319   3
  -1  -9 -12 530.496 160.853   3
  -1  -9 -12 622.841 156.728   1
   1   9  12 664.172 61.1850   2
   1  -9  13 13845.2 440.597   3
  -1  -9 -13 13572.4 522.230   3
  -1   9 -13 13285.3 587.700   4
   1   9  13 13438.2 571.721   5
   1   9  13 13007.1 241.779   2
  -1  -9 -13 13307.6 482.511   1
   1   9  13 11757.8 191.577   2
   1  -9  13 13640.6 558.317   2
   1   9  14 868.702 87.5571   2
  -1  -9 -14 760.816 164.367   1
   1   9  14 758.137 206.261   5
  -1  -9 -14 879.607 187.676   3
  -1   9 -14 803.045 220.878   4
   1   9  14 934.268 79.2442   2
   1  -9  14 843.533 200.617   2
   1   9  15-10.1910 173.666   5
   1  -9  15-19.1683 160.763   2
  -1  -9 -15-56.8889 133.994   1
  -1  -9 -15 56.6575 137.752   3
   1   9  15 12.5522 63.4389   2
  -1   9 -15 57.6016 170.723   4
   1  -9  16 2111.91 275.465   2
   1   9  16 1827.23 267.497   5
  -1  -9 -16 1569.06 216.836   1
  -1   9 -16 2001.71 296.370   4
   1   9  16 1916.28 135.201   2
   1   9  16 2650.83 227.858   6
  -1  -9 -16 1940.63 239.422   3
  -1  -9 -17-96.0678 159.828   1
   1   9  17-107.424 185.776   5
   1   9  17-37.5566 80.1959   2
  -1  -9 -17-155.127 158.978   3
   1  -9  17-19.2353 174.350   2
  -1   9 -17-134.588 198.312   4
   1   9  17 481.158 170.722   6
   1  -9  18 178.042 196.710   2
  -1   9 -18 259.509 200.108   4
   1   9  18 106.940 192.821   5
  -1  -9 -18 79.4039 160.116   1
   1   9  18 122.453 84.8438   2
  -1  -9 -18 230.616 153.314   3
   1   9  18 560.018 176.585   6
   1  -9  19 285.062 198.615   2
  -1   9 -19 196.657 203.262   4
  -1  -9 -19 93.9007 159.096   1
   1   9  19 520.111 176.347   6
   1   9  19 77.9405 94.2443   2
   1   9  19 180.420 183.295   5
  -1  -9 -19 266.544 164.811   3
   1   9  20 694.733 192.553   6
   1  -9  20 365.385 212.372   2
  -1  -9 -20 159.025 163.926   3
  -1  -9 -20 148.517 160.506   1
   1   9  20 114.767 187.418   5
  -1   9 -20 251.902 211.361   4
   1   9  21 7987.96 515.338   5
  -1  -9 -21 7371.94 454.321   3
  -1  -9 -21 6998.80 468.328   1
  -1   9 -21 7349.34 556.406   4
   1  -9  21 7831.96 528.775   2
   1   9  21 8182.74 416.784   6
  -1  -9 -22 290.977 192.489   1
   1   9  22 455.800 195.771   6
   1  -9  22 240.437 225.971   2
  -1   9 -22 274.968 238.904   4
   1   9  22 287.922 211.561   5
  -1  -9 -22 223.298 178.385   3
   1  -9  23 94.7185 216.851   2
  -1   9 -23-140.537 248.819   4
  -1  -9 -23-67.3566 183.373   1
   1   9  23 87.7300 178.281   6
   1   9  23-27.5808 198.501   5
  -1  -9 -23 3.79917 165.106   3
   1   9  24 12.9891 208.207   5
  -1  -9 -24 2.57748 192.230   1
   1  -9  24 105.227 224.014   2
  -1   9 -24 81.4964 234.673   4
   1   9  24-5.92737 179.497   6
  -1  -9 -24 40.1524 170.615   3
  -1  -9 -25 390.249 210.102   3
  -1  -9 -25 449.028 222.789   1
   1  -9  25 581.866 254.117   2
   1   9  25 498.372 236.641   5
  -1   9 -25 624.470 298.179   4
   1   9  25 446.436 209.471   6
   1  -9  26 951.308 291.100   2
  -1  -9 -26 764.535 235.534   3
   1   9  26 858.184 233.302   6
  -1  -9 -26 616.235 240.523   1
   1   9  26 698.410 256.648   5
  -1   9 -26 510.502 286.098   4
  -1   9 -27 3447.94 479.101   4
  -1  -9 -27 3379.68 396.235   1
   1   9  27 3987.10 371.594   6
  -1  -9 -27 3282.23 374.334   3
   1   9  27 3522.22 410.451   5
   1  -9  27 4026.73 460.524   2
   1  -9  28 167.342 244.507   2
  -1   9 -28-98.7222 271.174   4
   1   9  28-63.0802 203.287   6
  -1  -9 -28 42.3609 194.003   3
  -1  -9 -28 57.9012 218.757   1
   1   9  28-101.033 233.542   5
  -1  -9 -29 1015.66 279.677   1
   1   9  29 1013.86 265.622   6
  -1   9 -29 822.993 331.019   4
   1  -9  29 1006.78 313.531   2
  -1  -9 -29 1034.45 258.945   3
   1   9  29 1001.13 284.542   5
   1   9  30-65.2726 233.450   6
  -1   9 -30-121.778 308.140   4
   1  -9  30 7.68561 260.900   2
  -1  -9 -30-7.39826 235.296   1
   1   9  30-253.613 268.571   5
  -1   9 -31-160.031 326.336   4
   1   9  31 1.69735 240.153   5
   1  -9  31-221.476 316.473   2
   1   9  31-13.0775 231.608   6
  -1  -9 -31-98.9974 245.150   1
  -1  -9 -32 208.941 232.540   1
   1  -9  32 51.6286 309.132   2
  -1   9 -32 304.281 329.879   4
   1   9  32 195.907 237.874   6
   1   9  32 326.034 268.063   5
  -1  -9 -33 73.2372 238.412   1
   1   9  33 46.5636 229.514   5
   1   9  33 241.009 249.083   6
   1   9  34-29.5452 232.984   6
  -1  -9 -34 41.0849 231.623   1
  -1  11  34-160.706 265.655   5
  -1  11  33-260.876 285.164   5
  -1  11  32 397.387 273.436   5
   1 -11 -32 363.865 256.531   3
   1  11 -31-37.3572 302.529   4
  -1  11  31 428.279 265.350   5
  -1 -11  31 180.445 279.972   2
   1 -11 -31 269.636 259.867   3
  -1  11  30 586.663 278.272   5
   1 -11 -30 506.887 272.108   3
   1  11 -30 725.495 338.182   4
  -1 -11  30 223.732 269.856   2
  -1  11  29-112.607 279.376   5
  -1 -11  29 25.5365 284.314   2
   1  11 -29-57.4867 289.724   4
   1 -11 -29 97.6737 237.345   3
  -1  11  28 3336.52 433.162   5
   1 -11 -28 2595.22 382.797   3
   1  11 -28 2747.37 468.374   4
  -1 -11  28 3153.61 431.812   2
  -1 -11  27-200.966 267.344   2
  -1  11  27-216.475 240.453   5
   1  11 -27 45.2045 274.228   4
   1 -11 -27-70.8304 215.273   3
   1  11 -26 1273.14 362.445   4
  -1  11  26 1475.23 325.639   5
  -1 -11  26 919.772 296.106   2
   1 -11 -26 1298.57 291.745   3
  -1 -11  25 266.995 240.939   2
   1 -11 -25 759.036 258.676   3
  -1  11  25 723.044 287.677   5
   1  11 -25 371.471 269.509   4
  -1 -11  24 1577.92 313.176   2
   1 -11 -24 1853.84 320.703   3
  -1  11  24 1813.86 332.261   5
  -1  11  24 2193.36 253.378   6
   1  11 -24 1310.52 349.204   4
   1 -11 -24 1419.58 252.547   1
   1 -11 -23 1692.51 304.480   3
   1 -11 -23 1563.49 246.938   1
  -1  11  23 1529.68 316.985   5
   1  11 -23 1220.15 339.151   4
  -1  11  23 2271.46 254.758   6
  -1 -11  23 1351.22 297.891   2
  -1  11  22 3927.21 288.115   6
   1  11 -22 3530.64 443.306   4
   1 -11 -22 3608.33 389.314   3
   1 -11 -22 3290.63 318.125   1
  -1 -11  22 3335.34 383.965   2
  -1  11  22 3311.04 397.882   5
   1 -11 -21 279.603 212.340   3
  -1 -11  21 361.667 222.054   2
   1  11 -21 455.842 270.078   4
  -1  11  21 403.284 233.825   5
   1 -11 -21 477.197 172.061   1
  -1  11  21 1080.26 195.319   6
   1 -11 -20 8007.78 436.769   1
   1  11 -20 8264.25 596.390   4
  -1  11  20 8489.70 371.003   6
  -1 -11  20 8490.52 531.295   2
  -1  11  20 8046.05 542.591   5
   1 -11 -20 8428.17 529.132   3
   1 -11 -19 1493.69 281.739   3
   1 -11 -19 1423.44 215.957   1
  -1  11  19 1566.63 290.275   5
   1  11 -19 1576.98 333.693   4
  -1 -11  19 1302.83 263.150   2
   1  11 -18 719.708 269.633   4
  -1 -11  18 688.686 225.353   2
  -1  11  18 761.416 241.788   5
   1 -11 -18 766.187 232.100   3
   1 -11 -18 588.393 156.218   1
   1  11 -17 3772.64 415.367   4
   1 -11 -17 3830.84 299.442   1
  -1  11  17 4228.84 397.194   5
  -1 -11  17 4514.83 385.901   2
   1 -11 -17 4040.98 370.219   3
  -1  11  16 11168.8 591.676   5
   1 -11 -16 10884.5 447.100   1
  -1 -11  16 11655.5 558.810   2
   1 -11 -16 11854.3 578.095   3
   1  11 -16 10784.1 622.727   4
   1 -11 -15 5862.93 418.229   3
  -1 -11  15 5903.44 403.217   2
  -1  11  15 5883.40 441.549   5
   1 -11 -15 5735.69 328.215   1
   1  11 -15 5694.88 459.309   4
   1 -11 -14 3852.40 340.532   3
   1 -11 -14 3600.40 253.936   1
   1  11 -14 3758.64 163.957   5
  -1 -11  14 3337.00 310.314   2
  -1  11  14 3181.08 337.301   5
   1  11 -14 3331.04 360.305   4
   1  11 -13-43.6680 194.508   4
   1 -11 -13 5.81418 110.033   1
  -1 -11  13-25.5028 170.464   2
  -1  11  13 54.3881 166.375   5
   1 -11 -13 258.917 182.455   3
   1  11 -13 58.5462 69.2522   5
   1  11 -12 8722.13 512.991   4
  -1 -11  12 8719.46 434.220   2
  -1 -11  12 9551.22 426.865   3
   1  11 -12 9691.24 275.249   5
  -1  11  12 8569.34 489.245   5
   1 -11 -12 8326.80 341.197   1
   1 -11 -12 9553.56 499.654   3
   1 -11 -11 2971.66 210.141   1
  -1 -11  11 3315.89 269.322   3
  -1 -11  11 3250.31 282.114   2
   1 -11 -11 3360.55 322.232   3
   1  11 -11 3406.96 179.240   5
  -1  11  11 3124.62 320.495   5
   1  11 -11 3382.69 335.395   4
  -1 -11  10 4787.64 308.723   3
   1  11 -10 4465.18 207.435   5
   1 -11 -10 3953.36 229.835   1
   1 -11 -10 3974.80 328.901   3
  -1  11  10 3832.97 340.836   5
  -1 -11  10 4090.68 295.103   2
   1  11 -10 4281.43 361.964   4
   1  11  -9 3060.44 182.095   5
  -1 -11   9 3074.49 253.961   3
   1 -11  -9 2875.16 193.562   1
  -1  11   9 2932.49 296.834   5
  -1 -11   9 2666.43 238.390   2
   1 -11  -9 3109.17 296.853   3
   1  11  -9 3053.97 302.141   4
  -1 -11   8 820.926 153.751   2
   1 -11  -8 933.165 202.958   3
  -1 -11   8 925.026 171.723   3
   1  11  -8 888.159 120.062   5
   1 -11  -8 852.371 113.454   1
  -1  11   8 895.666 196.333   5
  -1  11   7 110.140 162.656   5
   1  11  -7 111.604 94.4402   5
  -1 -11   7 151.807 149.375   3
   1 -11  -7-226.237 130.047   1
   1 -11  -7 35.8148 154.387   3
  -1 -11   7 143.696 119.729   2
  -1  11   6 23535.0 710.221   5
   1 -11  -6 24952.3 716.764   3
  -1 -11   6 23396.0 561.182   2
   1  11  -6 24152.9 525.716   5
  -1 -11   6 24289.1 622.509   3
   1 -11  -6 23097.2 432.078   1
  -1 -11   5 2345.58 231.480   3
  -1 -11   5 2142.66 189.936   2
   1  11  -5 2261.61 194.949   5
  -1  11   5 2153.86 254.647   5
   1 -11  -5 2460.96 146.629   1
  -1  11   4 9008.24 433.779   5
  -1 -11   4 9004.51 323.454   2
   1  11  -4 8905.93 349.054   5
  -1  11   3 6352.85 365.590   5
   1  11  -3 6324.56 308.555   5
  -1 -11   3 6517.48 265.145   2
   1 -11  -3 5351.14 137.151   2
   1 -11  -3 5978.68 146.058   2
  -1 -11   2 3500.36 188.925   2
   1 -11  -2 2793.56 119.154   2
  -1  11   2 3409.16 279.645   5
   1 -11  -2 3221.78 136.888   2
   1  11  -2 3480.51 250.247   5
  -1 -11   1 1943.90 137.823   2
  -1  11   1 1753.50 213.031   5
   1  11  -1 1672.14 194.466   5
   1 -11  -1 1541.93 106.421   2
   1 -11  -1 1785.48 123.064   2
   1 -11   0 4312.09 192.100   2
   1  11   0 3990.16 278.765   5
  -1 -11   0 3902.95 169.304   2
  -1  11   0 4257.29 285.595   5
   1 -11   1 2005.13 157.167   2
   1  11   1 1797.49 216.209   5
  -1  11  -1 1840.02 204.257   5
   1 -11   1 1959.08 217.900   3
  -1 -11  -1 1643.94 107.791   2
  -1  11  -2 830.217 151.922   5
  -1 -11  -2 832.679 78.1083   2
   1  11   2 894.019 178.239   5
   1 -11   2 770.417 161.676   3
   1 -11   2 909.644 124.529   2
   1 -11   3 1562.18 197.427   3
   1  11   3 1531.67 209.859   5
  -1 -11  -3 1562.22 211.660   3
  -1  11  -3 1507.71 178.664   5
   1 -11   3 1524.50 161.107   2
  -1 -11  -3 1293.63 83.2925   2
   1 -11   4 10418.6 411.703   3
   1  11   4 10609.8 468.324   5
  -1 -11  -4 10035.2 149.915   2
  -1 -11  -4 10310.6 439.592   3
  -1  11  -4 10386.5 373.432   5
   1 -11   4 10610.0 375.639   2
  -1  11  -5 1081.63 145.344   5
   1 -11   5 1145.80 181.673   3
   1  11   5 967.091 198.625   5
  -1 -11  -5 1042.90 200.437   3
   1 -11   5 1159.76 167.352   2
   1  11   6 10583.0 485.545   5
   1 -11   6 10630.0 420.577   3
   1 -11   6 10326.5 406.305   2
  -1 -11  -6 10981.7 474.624   3
  -1 -11  -6 11251.8 344.999   1
  -1  11  -6 11122.5 356.534   5
   1 -11   7 715.257 162.521   3
  -1 -11  -7 746.200 142.633   1
   1 -11   7 780.286 160.044   2
  -1  11  -7 697.774 181.916   4
  -1 -11  -7 731.564 183.624   3
  -1  11  -7 663.560 115.242   5
   1  11   7 507.185 178.207   5
  -1 -11  -8 11.3750 122.400   1
  -1  11  -8 152.459 145.325   4
   1 -11   8 191.750 136.891   2
  -1  11  -8 155.962 84.8492   5
   1 -11   8 210.494 131.560   3
   1  11   8 129.486 158.367   5
  -1 -11  -8 182.052 158.704   3
  -1 -11  -9-15.1919 154.750   3
  -1  11  -9 66.2554 155.984   4
   1  11   9 4.03806 161.850   5
   1 -11   9-7.34779 122.391   3
   1 -11   9 97.3122 143.703   2
  -1 -11  -9-217.515 153.164   1
  -1  11  -9 20.5094 74.5083   5
  -1 -11 -10 13748.1 463.473   1
   1 -11  10 14435.7 548.412   2
   1 -11  10 14961.5 494.597   3
   1  11  10 14603.2 607.315   5
  -1  11 -10 14934.0 325.624   5
  -1  11 -10 15123.7 618.391   4
  -1 -11 -10 14698.1 586.590   3
   1  11  11 181.418 176.122   5
   1 -11  11 177.919 163.562   2
  -1 -11 -11 236.343 166.271   3
   1 -11  11 162.063 141.116   3
  -1 -11 -11 268.313 142.050   1
  -1  11 -11 179.270 68.0718   5
  -1  11 -11 107.056 169.230   4
  -1  11 -12 8326.52 202.315   5
  -1 -11 -12 8038.55 382.010   1
   1 -11  12 8663.41 458.232   2
   1 -11  12 8671.45 391.343   3
  -1  11 -12 7975.98 492.369   4
  -1 -11 -12 8714.23 472.877   3
   1  11  12 8247.12 481.614   5
  -1 -11 -13 234.196 142.578   1
  -1  11 -13 208.535 49.3670   5
   1  11  13 356.750 194.048   5
  -1 -11 -13 202.698 179.389   3
   1 -11  13 497.066 157.883   3
   1 -11  13 410.393 180.456   2
  -1  11 -13 75.3352 184.735   4
  -1 -11 -14 6240.50 364.015   1
  -1  11 -14 5799.89 447.598   4
   1 -11  14 6465.81 349.445   3
   1 -11  14 6771.53 440.462   2
  -1 -11 -14 6184.81 416.299   3
   1  11  14 6163.94 440.780   5
  -1  11 -15 587.346 231.680   4
   1 -11  15 700.032 169.121   3
   1 -11  15 701.807 211.238   2
   1  11  15 678.396 222.882   5
  -1 -11 -15 629.729 172.123   1
  -1 -11 -15 692.854 202.153   3
  -1 -11 -16 159.739 174.791   3
  -1  11 -16-44.8531 184.517   4
  -1 -11 -16-32.7848 148.812   1
   1 -11  16-21.0904 139.199   3
   1 -11  16 70.1481 180.707   2
   1  11  16-78.9237 198.497   5
   1 -11  17 43.0512 139.313   3
  -1 -11 -17 102.263 174.775   3
   1  11  17 4.07665 190.977   5
   1 -11  17 156.690 195.057   2
  -1 -11 -17-85.5705 176.312   1
  -1  11 -17-55.5258 193.703   4
   1  11  18 384.649 213.593   5
  -1  11 -18 507.128 230.274   4
   1 -11  18 320.485 149.657   3
  -1 -11 -18 376.300 188.877   3
   1 -11  18 533.017 214.906   2
  -1 -11 -18 396.672 167.824   1
   1 -11  19 6.37320 205.300   2
  -1  11 -19 14.1556 208.535   4
   1 -11  19 38.6172 141.383   3
  -1 -11 -19-38.6254 160.106   1
  -1 -11 -19-19.2330 181.401   3
   1  11  19-197.405 224.617   5
   1 -11  20 9421.53 444.053   3
  -1 -11 -20 9071.17 514.721   1
  -1 -11 -20 9476.50 532.687   3
  -1  11 -20 8759.85 616.452   4
   1 -11  20 9273.25 578.018   2
   1  11  20 8658.86 564.335   5
   1  11  21-113.380 229.770   5
  -1 -11 -21-59.6661 185.033   3
  -1 -11 -21 47.2922 176.440   1
   1 -11  21 20.2671 206.785   2
  -1  11 -21-4.70841 244.815   4
   1 -11  21-27.5440 143.345   3
   1  11  22 1622.56 237.429   6
  -1 -11 -22 886.701 232.968   1
   1 -11  22 975.216 278.704   2
   1  11  22 683.462 252.906   5
  -1 -11 -22 846.897 236.912   3
  -1  11 -22 651.130 275.341   4
   1  11  23-130.694 240.308   5
  -1 -11 -23-64.0596 204.781   3
   1 -11  23 82.9371 230.160   2
   1  11  23 697.485 207.620   6
  -1  11 -23-50.9511 252.786   4
  -1 -11 -23-20.1463 182.754   1
  -1 -11 -24-154.916 205.460   1
  -1  11 -24-67.2758 267.441   4
  -1 -11 -24-129.423 210.199   3
   1  11  24-95.7017 232.144   5
   1 -11  24 135.172 240.964   2
   1  11  24 808.044 217.404   6
  -1 -11 -25 143.509 209.511   3
  -1  11 -25-314.718 300.963   4
   1  11  25-56.3057 231.725   5
  -1 -11 -25 7.06316 190.238   1
   1 -11  25 178.769 255.889   2
   1  11  25 632.370 217.455   6
   1  11  26 803.722 279.887   5
  -1  11 -26 919.701 333.586   4
   1  11  26 1903.87 276.261   6
  -1 -11 -26 1023.75 268.501   3
  -1 -11 -26 863.989 255.068   1
   1 -11  26 1115.55 323.502   2
   1  11  27 897.956 239.110   6
   1  11  27 24.8048 243.508   5
  -1 -11 -27 111.334 209.354   1
  -1 -11 -27 80.8598 197.609   3
  -1  11 -27-17.6874 280.756   4
   1 -11  27 186.281 262.062   2
   1  11  28 2331.61 381.904   5
  -1 -11 -28 2109.24 341.887   1
  -1  11 -28 2095.94 438.687   4
  -1 -11 -28 2299.16 355.271   3
   1  11  28 3099.61 328.796   6
   1 -11  28 2473.09 408.126   2
   1 -11  29 344.430 285.888   2
  -1  11 -29 433.190 318.368   4
  -1 -11 -29 276.377 235.351   3
   1  11  29 794.709 250.685   6
  -1 -11 -29 292.266 241.751   1
   1  11  29 143.237 245.853   5
   1 -11  30 2105.49 409.615   2
   1  11  30 2705.57 412.919   5
  -1  11 -30 2655.88 475.590   4
  -1  11 -31 157.433 296.046   4
   1 -11  31-294.319 339.040   2
   1  11  31 451.345 284.276   5
   1  11  32 220.175 252.564   5
   1  11  33 191.909 253.929   5
   1 -13 -31 1391.57 351.311   3
  -1  13  31 1073.14 331.593   5
  -1  13  30-108.416 288.289   5
   1 -13 -30 2.60666 247.542   3
   1 -13 -29 2543.75 406.703   3
  -1 -13  29 2533.31 422.134   2
   1  13 -29 2345.97 475.336   4
  -1  13  29 2246.08 397.521   5
  -1 -13  28-113.349 284.017   2
   1 -13 -28 2.87979 255.901   3
   1  13 -28-327.108 328.836   4
  -1  13  28-157.268 267.262   5
  -1  13  27 1815.60 372.548   5
  -1 -13  27 1254.11 345.641   2
   1  13 -27 1283.10 394.285   4
   1 -13 -27 1682.41 359.041   3
   1 -13 -26-26.7407 235.465   3
   1  13 -26 230.122 330.411   4
  -1 -13  26-228.572 283.069   2
  -1  13  26-76.5003 278.064   5
  -1 -13  25-99.4155 281.525   2
  -1  13  25 376.550 255.347   5
   1  13 -25 37.2611 286.867   4
   1 -13 -25 133.806 227.041   3
   1  13 -24 429.376 318.622   4
  -1 -13  24 235.630 246.975   2
  -1  13  24 420.878 274.970   5
   1 -13 -24 505.802 249.011   3
   1  13 -23 2367.68 424.442   4
   1 -13 -23 2310.90 357.932   3
  -1 -13  23 2398.07 365.291   2
  -1  13  23 2561.26 397.117   5
   1 -13 -22 291.962 244.140   3
   1  13 -22 620.811 294.126   4
  -1  13  22 721.142 285.175   5
  -1 -13  22 392.044 246.958   2
  -1  13  21 3484.77 420.080   5
   1  13 -21 3763.86 475.615   4
  -1 -13  21 3200.39 391.188   2
   1 -13 -21 3396.91 405.764   3
   1 -13 -20 11.0254 215.061   3
   1  13 -20-99.5889 242.645   4
  -1 -13  20 3.43874 175.921   3
  -1 -13  20-100.278 235.513   2
  -1  13  20 22.5589 225.534   5
   1 -13 -19 3236.98 383.038   3
  -1  13  19 3173.09 394.518   5
  -1 -13  19 3003.00 356.114   2
   1  13 -19 2973.75 419.395   4
  -1 -13  19 3112.22 314.055   3
  -1 -13  18-126.325 194.023   3
   1 -13 -18-27.1811 215.467   3
  -1 -13  18-148.897 222.051   2
  -1  13  18 88.0488 213.399   5
   1  13 -18-40.4803 258.739   4
  -1  13  17 225.606 217.038   5
   1  13 -17 230.580 236.716   4
  -1 -13  17 213.882 177.817   3
   1 -13 -17 387.760 234.131   3
  -1 -13  17-43.2515 220.960   2
   1  13 -16 89.6757 230.804   4
   1 -13 -16 152.020 204.551   3
  -1 -13  16 199.183 173.836   3
   1 -13 -16 78.3512 123.968   1
  -1 -13  16 108.091 202.634   2
  -1  13  16 253.417 221.134   5
   1 -13 -15 6909.24 483.736   3
  -1 -13  15 6111.36 422.608   2
   1  13 -15 5762.95 497.905   4
  -1 -13  15 6406.90 400.934   3
  -1  13  15 6249.97 484.687   5
   1 -13 -15 6079.69 335.999   1
  -1  13  14 77.9749 207.020   5
   1 -13 -14 61.9393 191.964   3
   1  13 -14-73.2294 224.625   4
  -1 -13  14 102.441 179.770   2
   1 -13 -14-63.6796 123.157   1
  -1 -13  14 128.734 171.568   3
  -1 -13  13 15206.8 576.914   3
  -1 -13  13 14834.9 595.433   2
   1  13 -13 14098.1 701.292   4
   1 -13 -13 15487.4 679.971   3
  -1  13  13 14540.9 676.388   5
   1 -13 -13 13130.6 449.212   1
   1  13 -13 14993.3 370.513   5
   1  13 -12 354.688 229.441   4
   1 -13 -12 429.896 226.665   3
   1 -13 -12 241.017 120.125   1
  -1 -13  12 270.281 168.832   2
  -1  13  12 427.569 222.551   5
   1  13 -12 454.258 107.575   5
  -1 -13  12 556.801 188.544   3
   1 -13 -11 3763.00 361.700   3
   1  13 -11 3602.89 367.080   4
   1  13 -11 4054.45 220.319   5
  -1 -13  11 3770.62 308.379   3
   1 -13 -11 3252.89 225.938   1
  -1 -13  11 3423.73 295.072   2
  -1  13  11 3516.51 357.884   5
  -1  13  10 44.8793 178.290   5
  -1 -13  10-43.7123 151.014   3
   1  13 -10-26.3202 191.729   4
   1  13 -10 47.0881 92.3232   5
   1 -13 -10 14.2023 97.2200   1
  -1 -13  10-106.637 158.026   2
   1 -13 -10-110.103 208.429   3
   1  13  -9 32.8740 91.5422   5
  -1  13   9 52.7591 166.723   5
   1  13  -9 130.750 166.039   4
   1 -13  -9 115.978 101.843   1
  -1 -13   9-79.5168 154.741   3
  -1 -13   9-34.5566 137.898   2
   1 -13  -9-100.087 202.614   3
   1 -13  -8-49.3774 190.717   3
  -1 -13   8-100.001 136.487   2
  -1 -13   8 43.5468 145.691   3
  -1  13   8 10.4917 172.910   5
   1  13  -8-19.8097 100.295   5
  -1 -13   7 2773.08 274.128   3
   1 -13  -7 1822.37 158.245   1
  -1 -13   7 2414.16 225.391   2
   1 -13  -7 2685.49 308.937   3
   1  13  -7 2624.86 213.584   5
  -1  13   7 2505.66 294.419   5
  -1  13   6 2905.06 301.941   5
  -1 -13   6 2773.03 268.530   3
  -1 -13   6 2938.69 229.765   2
   1 -13  -6 3022.81 181.216   1
   1 -13  -6 2846.07 305.179   3
   1  13  -6 2933.52 225.028   5
   1 -13  -5 4009.18 191.929   1
  -1 -13   5 2835.50 268.278   3
   1 -13  -5 2843.38 305.357   3
  -1 -13   5 3040.83 223.397   2
  -1  13   5 2855.40 300.074   5
   1  13  -5 2911.51 235.212   5
  -1 -13   4 4396.63 330.516   3
  -1 -13   4 4310.16 248.259   2
   1 -13  -4 4538.17 358.969   3
  -1  13   4 4237.20 347.183   5
   1  13  -4 4187.07 283.788   5
   1 -13  -3 15590.7 600.318   3
   1 -13  -3 14101.1 217.708   2
   1  13  -3 15767.4 520.912   5
  -1 -13   3 16076.4 566.631   3
  -1  13   3 15396.2 593.758   5
  -1 -13   3 15704.1 413.823   2
  -1 -13   2 2584.98 178.435   2
   1 -13  -2 2757.02 296.813   3
   1 -13  -2 2381.43 123.833   2
   1 -13  -2 2006.44 110.412   2
  -1 -13   2 2560.39 264.992   3
  -1  13   2 2475.82 270.412   5
   1  13  -2 2354.87 238.225   5
  -1 -13   1 2641.10 263.503   3
   1 -13  -1 2774.58 280.213   3
  -1 -13   1 2473.79 161.496   2
   1  13  -1 2809.68 259.410   5
  -1  13   1 2741.07 270.031   5
   1 -13  -1 2617.72 148.930   2
   1  13   0 377.366 161.815   5
  -1  13   0 289.430 154.322   5
   1 -13   0 322.492 89.3828   2
   1 -13   0 395.687 173.396   3
  -1 -13   0 465.305 170.187   3
  -1 -13   0 261.005 79.1803   2
   1 -13   1 1561.97 223.167   3
  -1 -13  -1 1405.18 109.877   2
   1 -13   1 1435.52 140.326   2
  -1  13  -1 1253.47 193.529   5
  -1 -13  -1 1679.44 229.900   3
   1  13   1 1288.99 214.478   5
  -1  13  -2-5.82486 127.019   5
  -1 -13  -2 272.603 77.2806   2
   1 -13   2-52.2566 97.2956   2
   1  13   2 119.181 166.700   5
  -1 -13  -2 176.730 181.530   3
   1 -13   2 151.168 165.241   3
  -1  13  -3 16244.2 527.470   5
  -1 -13  -3 16237.7 593.142   3
   1 -13   3 16946.1 465.686   2
   1  13   3 16765.7 617.688   5
  -1 -13  -3 15383.7 238.336   2
   1 -13   3 16796.2 568.690   3
  -1  13  -4 775.947 157.533   5
   1 -13   4 995.970 214.548   3
   1 -13   4 976.773 159.616   2
  -1 -13  -4 854.887 214.255   3
  -1 -13  -4 871.175 60.7823   2
   1  13   4 702.012 204.701   5
  -1 -13  -5 5031.40 255.207   1
   1 -13   5 3520.44 292.031   3
  -1  13  -5 3613.76 254.941   5
   1 -13   5 3620.11 254.007   2
  -1 -13  -5 3596.01 320.046   3
   1  13   5 3516.75 328.483   5
   1  13   6 673.506 212.445   5
   1 -13   6 725.251 178.874   3
   1 -13   6 599.416 146.931   2
  -1  13  -6 529.361 132.662   5
  -1 -13  -6 812.886 203.904   3
   1  13   7 723.298 203.750   5
  -1 -13  -7 942.120 217.096   3
  -1 -13  -7 1085.55 160.517   1
  -1  13  -7 805.555 201.646   4
  -1  13  -7 835.357 139.959   5
   1 -13   7 922.869 196.707   3
   1 -13   7 871.251 171.095   2
  -1  13  -8 197.811 169.118   4
   1 -13   8 204.326 157.497   3
  -1 -13  -8 80.0323 129.865   1
   1 -13   8 238.111 144.966   2
   1  13   8 113.952 172.519   5
  -1 -13  -8 113.682 179.652   3
  -1  13  -8 183.145 103.645   5
  -1  13  -9 250.731 98.6977   5
   1  13   9 346.727 188.807   5
  -1 -13  -9-81.5468 151.971   1
  -1  13  -9 424.565 195.161   4
  -1 -13  -9 253.761 184.522   3
   1 -13   9 239.906 155.313   3
   1 -13   9 361.639 159.517   2
  -1 -13 -10 685.494 215.584   3
  -1 -13 -10 101.267 137.844   1
  -1  13 -10 547.861 210.762   4
   1 -13  10 526.027 172.317   3
  -1  13 -10 691.854 116.492   5
   1 -13  10 651.880 184.288   2
   1  13  10 528.179 208.857   5
  -1 -13 -11 4320.10 302.772   1
  -1  13 -11 4520.86 398.391   4
   1 -13  11 4930.87 338.195   3
   1 -13  11 4828.76 360.178   2
   1  13  11 4310.20 388.932   5
  -1 -13 -11 4679.66 386.181   3
  -1  13 -11 4772.49 213.819   5
  -1 -13 -12 164.713 155.956   1
   1 -13  12 180.618 166.443   3
  -1  13 -12 38.3485 207.029   4
  -1 -13 -12 232.538 208.368   3
   1  13  12 193.790 202.147   5
   1 -13  12 430.450 194.626   2
   1 -13  13 14108.0 545.161   3
   1 -13  13 13998.2 608.284   2
   1  13  13 13929.0 668.496   5
  -1 -13 -13 14485.5 657.938   3
  -1 -13 -13 12725.0 514.249   1
  -1  13 -13 13464.6 678.122   4
  -1 -13 -14 5614.27 363.512   1
  -1  13 -14 5768.79 483.601   4
   1 -13  14 6660.57 393.317   3
  -1 -13 -14 6516.55 463.944   3
   1  13  14 6043.97 468.276   5
   1 -13  14 6615.00 448.010   2
   1  13  15 270.916 216.168   5
   1 -13  15 221.109 165.696   3
  -1 -13 -15 333.249 211.243   3
  -1 -13 -15 67.5530 152.061   1
   1 -13  15 294.848 201.856   2
  -1  13 -15 106.355 215.352   4
  -1  13 -16 1851.27 337.543   4
   1 -13  16 2410.42 267.510   3
   1  13  16 2102.03 322.069   5
  -1 -13 -16 2377.38 324.050   3
  -1 -13 -16 2033.65 255.771   1
   1 -13  16 2313.22 317.549   2
   1 -13  17 936.411 258.055   2
   1 -13  17 783.992 199.169   3
  -1  13 -17 1301.89 302.879   4
  -1 -13 -17 565.410 183.365   1
  -1 -13 -17 874.262 260.403   3
   1  13  17 663.004 263.589   5
   1 -13  18 785.461 258.370   2
   1  13  18 371.608 236.830   5
  -1 -13 -18 404.898 182.909   1
  -1  13 -18 674.357 288.927   4
  -1 -13 -18 410.792 226.963   3
   1 -13  18 447.122 183.193   3
   1  13  19 5891.96 495.671   5
  -1  13 -19 5670.62 528.125   4
   1 -13  19 5579.58 477.461   2
   1 -13  19 5569.42 376.991   3
  -1 -13 -19 5678.65 460.405   3
  -1 -13 -19 5329.95 402.492   1
  -1 -13 -20 145.747 184.849   1
  -1 -13 -20 109.330 198.486   3
  -1  13 -20 216.641 256.721   4
   1 -13  20 177.399 226.469   2
   1  13  20 226.027 229.897   5
   1 -13  20-57.3002 167.484   3
   1 -13  21 1302.40 238.510   3
  -1 -13 -21 1387.75 291.500   3
   1 -13  21 1623.29 324.347   2
   1  13  21 890.825 281.019   5
  -1 -13 -21 1018.23 235.576   1
  -1  13 -21 1220.50 330.892   4
   1 -13  22 658.199 274.940   2
   1 -13  22 278.090 185.242   3
  -1 -13 -22 231.414 184.845   1
  -1 -13 -22 467.139 242.472   3
  -1  13 -22 344.977 285.755   4
   1  13  22 327.259 250.744   5
  -1  13 -23 575.224 295.533   4
  -1 -13 -23 779.663 259.793   3
  -1 -13 -23 593.847 219.681   1
   1 -13  23 1034.62 302.907   2
   1 -13  23 842.544 213.750   3
   1  13  23 791.424 287.573   5
   1 -13  24 122.012 251.158   2
  -1  13 -24-143.493 292.883   4
   1 -13  24 74.5701 179.044   3
  -1 -13 -24-142.299 245.733   3
   1  13  24-114.372 253.901   5
  -1  13 -25 31.4202 274.523   4
  -1 -13 -25-119.038 240.811   3
   1 -13  25 156.867 251.562   2
   1  13  25 139.903 254.030   5
   1  13  26 69.7037 254.984   5
  -1  13 -26 48.9522 294.370   4
   1 -13  26-135.002 277.144   2
  -1 -13 -26 67.1504 229.112   3
   1  13  27 1992.66 385.893   5
  -1  13 -27 1846.46 423.531   4
  -1 -13 -27 1557.82 344.622   3
   1 -13  27 1923.79 394.984   2
   1 -13  28 35.9515 290.621   2
  -1 -13 -28 622.293 290.075   3
   1  13  28 346.828 277.686   5
  -1  13 -28 644.636 356.927   4
  -1  13 -29 6471.79 686.444   4
   1  13  29 6508.90 602.175   5
  -1 -13 -29 6241.03 562.380   3
   1 -13  29 6462.53 610.288   2
   1  13  30 15.3072 259.952   5
   1  13  31 59.7409 258.677   5
   1 -15 -30 245.608 278.410   3
   1 -15 -29 150.215 276.953   3
   1 -15 -28 4590.15 527.951   3
  -1 -15  28 4759.35 529.598   2
   1 -15 -27 1033.19 340.879   3
  -1 -15  27 720.562 280.128   3
  -1  15  27 628.278 310.414   5
   1  15 -27 898.983 379.737   4
  -1 -15  27 508.585 304.485   2
   1 -15 -26-50.5641 264.300   3
  -1  15  26 74.5743 264.616   5
   1  15 -26 36.1611 307.944   4
  -1 -15  26 51.6371 249.393   2
  -1 -15  26 153.733 229.708   3
   1 -15 -25-48.5789 292.169   3
  -1 -15  25 91.7488 224.924   3
  -1 -15  25 153.967 252.509   2
   1  15 -25 153.059 307.925   4
  -1  15  25 113.790 261.885   5
   1 -15 -24-197.918 278.005   3
  -1 -15  24-241.304 236.884   3
  -1 -15  24-109.388 259.289   2
  -1  15  24-98.8505 282.276   5
   1  15 -24-168.268 296.338   4
  -1 -15  23 374.137 267.669   2
  -1 -15  23 74.1368 203.411   3
   1  15 -23 342.072 321.618   4
   1 -15 -23 282.047 258.029   3
  -1  15  23 65.4032 265.695   5
   1  15 -22 6339.56 632.877   4
  -1 -15  22 7035.17 551.404   2
   1 -15 -22 6725.06 567.026   3
  -1  15  22 7278.90 610.549   5
  -1 -15  22 6625.69 481.056   3
  -1 -15  21 2321.14 327.482   3
   1 -15 -21 2446.06 399.296   3
  -1  15  21 2254.40 389.806   5
   1  15 -21 2207.74 424.467   4
  -1 -15  21 2237.76 350.037   2
  -1  15  20 144.980 252.257   5
  -1 -15  20 72.2996 225.552   2
   1 -15 -20 194.832 245.820   3
   1  15 -20 324.562 293.795   4
  -1 -15  20 199.038 201.647   3
  -1 -15  19-135.491 206.760   3
  -1 -15  19-149.129 233.831   2
   1 -15 -19-91.0606 246.727   3
  -1  15  19-170.010 263.396   5
   1  15 -19-208.214 298.159   4
   1  15 -18 46.0477 260.743   4
   1 -15 -18-53.6954 235.938   3
  -1 -15  18 36.2448 187.126   3
  -1 -15  18-86.3858 227.797   2
  -1  15  18 73.0407 240.018   5
  -1  15  17-55.4905 227.596   5
   1  15 -17-164.687 271.490   4
   1 -15 -17-16.6531 227.024   3
  -1 -15  17-209.571 227.625   2
  -1 -15  17-26.5582 178.715   3
   1  15 -16 65.2881 247.324   4
   1 -15 -16 135.355 217.261   3
  -1 -15  16 211.629 198.798   3
  -1 -15  16-5.48101 201.334   2
  -1  15  16 54.6905 228.057   5
   1 -15 -15 1168.82 296.453   3
  -1 -15  15 1117.54 250.486   3
   1  15 -15 849.872 294.432   4
  -1  15  15 747.316 257.967   5
  -1 -15  15 982.245 234.436   2
   1  15 -14 2204.28 363.638   4
  -1  15  14 2199.91 345.658   5
  -1 -15  14 2304.63 298.303   3
   1 -15 -14 2569.03 363.806   3
  -1 -15  14 2256.13 285.212   2
  -1 -15  13 471.617 205.602   2
   1  15 -13 623.355 270.093   4
   1 -15 -13 790.514 266.956   3
  -1 -15  13 593.866 212.916   3
  -1  15  13 407.265 240.295   5
   1 -15 -12 5826.46 474.537   3
  -1  15  12 5722.88 478.058   5
  -1 -15  12 5798.29 409.661   3
   1  15 -12 5526.16 486.795   4
  -1 -15  12 5827.30 397.062   2
  -1 -15  11 1142.50 242.242   3
  -1  15  11 843.752 265.012   5
   1 -15 -11 792.582 250.789   3
  -1 -15  11 907.881 211.125   2
   1  15 -11 1195.91 298.683   4
  -1 -15  10 3484.99 301.770   2
  -1 -15  10 3596.95 336.675   3
   1 -15 -10 3632.31 384.158   3
   1  15 -10 3691.93 402.816   4
  -1  15  10 3073.13 361.262   5
   1  15 -10 3542.58 243.254   5
   1  15  -9 3056.77 240.566   5
  -1 -15   9 2950.61 315.055   3
   1 -15  -9 2494.88 341.032   3
  -1 -15   9 2690.91 262.879   2
  -1  15   9 2561.41 339.900   5
   1  15  -9 2550.10 334.223   4
  -1 -15   8 700.302 170.961   2
   1 -15  -8 597.975 235.438   3
   1  15  -8 575.256 148.711   5
  -1  15   8 585.134 224.677   5
  -1 -15   8 524.167 196.128   3
  -1  15   7 306.683 204.508   5
  -1 -15   7 576.241 156.897   2
  -1 -15   7 472.874 193.595   3
   1 -15  -7 110.863 129.317   1
   1  15  -7 380.049 146.778   5
   1 -15  -7 293.644 200.395   3
   1  15  -6 4578.92 305.335   5
  -1 -15   6 4822.59 370.945   3
   1 -15  -6 4229.91 227.537   1
  -1 -15   6 4592.47 285.861   2
  -1  15   6 4231.06 379.364   5
   1 -15  -6 4448.04 385.075   3
  -1  15   5 227.412 187.952   5
  -1 -15   5 496.184 134.348   2
   1 -15  -5 1040.87 136.153   1
   1 -15  -5 421.617 215.626   3
   1  15  -5 434.358 155.642   5
  -1 -15   5 398.695 188.518   3
  -1 -15   4 2117.40 188.957   2
   1  15  -4 2254.80 246.637   5
   1 -15  -4 2004.35 290.780   3
  -1  15   4 1992.68 275.140   5
  -1 -15   4 2251.58 275.454   3
  -1  15   3 132.739 172.396   5
   1 -15  -3 304.563 210.183   3
   1  15  -3 143.185 146.303   5
  -1 -15   3 249.344 109.854   2
  -1 -15   3 459.187 195.008   3
  -1 -15   2 3399.61 320.762   3
  -1  15   2 3279.65 318.123   5
   1  15  -2 3393.16 296.533   5
  -1 -15   2 2955.43 193.912   2
   1 -15  -2 3576.13 337.817   3
  -1  15   1 2727.45 294.321   5
  -1 -15   1 2823.84 176.648   2
   1 -15  -1 3287.00 330.011   3
  -1 -15   1 3330.11 321.550   3
   1  15  -1 3073.92 297.519   5
   1  15   0 3637.27 324.817   5
  -1 -15   0 3798.72 334.953   3
  -1  15   0 3355.76 313.238   5
   1 -15   0 3983.99 355.519   3
   1 -15   0 3469.01 187.061   2
  -1 -15   0 3430.78 173.718   2
   1 -15   1 3869.62 215.732   2
  -1  15  -1 4368.26 335.641   5
   1  15   1 4335.52 359.594   5
   1 -15   1 4396.84 358.233   3
  -1 -15  -1 4488.89 357.225   3
  -1  15  -2 262.975 163.778   5
  -1 -15  -2 561.883 205.218   3
   1 -15   2 469.879 210.468   3
   1 -15   2 300.333 113.525   2
   1  15   2 371.894 190.522   5
  -1  15  -3 259.021 161.522   5
   1 -15   3 461.667 207.386   3
   1 -15   3 161.921 118.413   2
   1  15   3 218.467 186.586   5
  -1 -15  -3 375.297 219.878   3
   1 -15   4 10969.1 516.061   3
   1  15   4 11071.1 563.951   5
  -1  15  -4 11267.0 480.166   5
   1 -15   4 10920.2 412.294   2
  -1 -15  -4 10223.9 536.369   3
   1 -15   5 3131.36 322.946   3
  -1  15  -5 2592.19 251.167   5
   1  15   5 2363.73 313.294   5
  -1 -15  -5 2710.54 319.257   3
   1 -15   5 2539.53 232.142   2
   1 -15   6 215.206 132.474   2
   1 -15   6 680.162 203.512   3
  -1  15  -6 417.825 143.083   5
  -1 -15  -6 386.559 203.366   3
   1  15   6 352.831 204.321   5
  -1 -15  -7 108.162 186.662   3
   1 -15   7 122.462 164.322   3
  -1 -15  -7 351.828 141.672   1
  -1  15  -7 31.2930 115.988   5
   1  15   7-30.2468 199.042   5
  -1  15  -7 198.382 178.728   4
   1 -15   7-97.9216 151.240   2
   1 -15   8 154.459 172.722   3
   1  15   8 108.742 191.460   5
  -1  15  -8 268.564 189.945   4
   1 -15   8 5.61662 153.565   2
  -1 -15  -8-16.2654 142.357   1
  -1 -15  -8 184.018 198.007   3
  -1  15  -8 82.2921 119.689   5
  -1 -15  -9-273.726 168.819   1
  -1 -15  -9 24.1452 188.391   3
  -1  15  -9 77.8343 197.593   4
   1  15   9 276.714 191.660   5
  -1  15  -9-58.0414 115.062   5
   1 -15   9-27.0374 159.168   2
   1 -15   9 64.0407 168.262   3
   1 -15  10 1869.98 247.613   2
  -1 -15 -10 1387.48 201.423   1
   1  15  10 1715.03 304.361   5
  -1 -15 -10 2095.20 314.142   3
   1 -15  10 1983.16 270.976   3
  -1  15 -10 1868.77 305.870   4
   1 -15  11 310.044 197.546   3
   1  15  11 222.257 221.230   5
  -1 -15 -11 219.384 218.335   3
  -1  15 -11 223.549 230.005   4
   1 -15  11 446.714 189.826   2
  -1 -15 -11 382.184 156.759   1
  -1 -15 -12 4327.09 318.421   1
   1 -15  12 4864.68 372.150   3
   1  15  12 4279.60 420.323   5
  -1 -15 -12 4830.68 432.864   3
  -1  15 -12 4148.17 433.284   4
   1 -15  12 4604.20 374.305   2
   1 -15  13 1301.73 248.374   2
   1 -15  13 1322.56 244.910   3
  -1  15 -13 1264.45 308.121   4
  -1 -15 -13 1125.06 208.919   1
  -1 -15 -13 1338.69 284.722   3
   1  15  13 1134.02 278.187   5
  -1 -15 -14 6061.00 485.612   3
   1 -15  14 6049.95 412.099   3
  -1 -15 -14 4945.91 354.820   1
  -1  15 -14 5282.40 493.014   4
   1 -15  14 5702.03 431.090   2
   1  15  14 5328.48 473.036   5
   1 -15  15 18.3913 177.059   3
   1 -15  15-100.086 212.457   2
  -1 -15 -15 38.9898 217.312   3
  -1  15 -15 49.2910 245.958   4
   1  15  15-5.17294 225.876   5
  -1 -15 -15-46.5082 157.416   1
   1 -15  16-127.694 188.252   3
  -1  15 -16-225.374 265.240   4
   1  15  16-83.0021 234.627   5
   1 -15  16 86.0450 197.440   2
  -1 -15 -16 123.728 216.827   3
  -1 -15 -17 40.0649 215.119   3
  -1  15 -17-171.151 248.309   4
   1 -15  17 116.203 206.462   2
   1  15  17-45.9934 233.274   5
   1 -15  17-98.7912 188.252   3
  -1 -15 -18 3226.09 393.930   3
   1 -15  18 2804.87 310.945   3
   1  15  18 2798.79 396.601   5
  -1  15 -18 2445.62 400.509   4
   1 -15  18 2704.93 366.547   2
  -1 -15 -19 1089.15 295.517   3
  -1  15 -19 1348.15 358.279   4
   1 -15  19 1186.15 249.256   3
   1  15  19 1074.09 305.232   5
   1 -15  19 1197.61 296.045   2
   1 -15  20 2005.47 351.902   2
   1  15  20 2301.70 376.826   5
   1 -15  20 1752.36 279.819   3
  -1 -15 -20 2172.19 356.458   3
  -1  15 -20 1946.11 394.617   4
  -1 -15 -21-0.92190 229.256   3
   1 -15  21 5.77982 184.597   3
  -1  15 -21 58.3254 255.168   4
   1 -15  21-341.624 280.416   2
   1  15  21-115.628 276.108   5
  -1 -15 -22-19.9041 237.997   3
   1 -15  22-399.023 300.126   2
   1 -15  22 14.3275 178.480   3
   1  15  22 131.669 267.845   5
  -1  15 -22 147.569 269.872   4
   1 -15  23-41.3954 201.730   3
   1  15  23-29.9002 267.090   5
   1 -15  23-339.714 305.246   2
  -1  15 -23-15.4134 286.724   4
  -1 -15 -23 33.2536 239.713   3
   1 -15  24-8.36285 276.722   2
  -1  15 -24 94.4440 289.125   4
   1  15  24 187.486 257.401   5
  -1 -15 -24 201.873 251.111   3
  -1 -15 -25-316.442 293.212   3
   1 -15  25-428.628 316.296   2
   1  15  25 32.3524 263.254   5
  -1  15 -25-32.7037 285.269   4
  -1  15 -26 914.092 379.752   4
   1  15  26 1190.86 341.730   5
   1 -15  26 738.094 314.172   2
  -1 -15 -26 956.798 310.760   3
   1  15  27 76.8966 271.841   5
  -1 -15 -27 135.518 244.901   3
   1 -15  27-328.122 327.422   2
  -1  15 -27-75.2860 306.752   4
  -1 -15 -28 1034.84 325.947   3
   1 -17 -26-102.426 308.810   3
  -1 -17  26 217.856 243.016   3
  -1 -17  26 86.8047 258.610   2
   1 -17 -25-352.592 324.282   3
  -1 -17  25-250.904 261.602   3
  -1 -17  25-151.178 274.125   2
  -1 -17  24-268.506 257.785   3
  -1  17  24-56.8250 280.951   5
   1 -17 -24 19.8385 296.600   3
  -1 -17  24-120.196 275.220   2
   1  17 -24-44.6554 307.521   4
  -1  17  23 41.0831 277.327   5
  -1 -17  23 389.687 246.559   3
  -1 -17  23 105.800 243.784   2
   1 -17 -23 239.588 298.503   3
   1  17 -23 48.7503 310.319   4
   1 -17 -22 123.747 270.785   3
   1  17 -22-34.2229 295.713   4
  -1 -17  22 223.763 235.467   3
  -1  17  22-24.8467 285.122   5
  -1 -17  22-45.1145 236.151   2
   1 -17 -21 807.332 324.967   3
   1  17 -21 1013.30 361.184   4
  -1  17  21 744.912 319.906   5
  -1 -17  21 936.240 274.174   3
  -1 -17  21 801.725 279.805   2
  -1 -17  20 217.271 234.857   3
  -1 -17  20-66.5923 240.800   2
   1 -17 -20 81.4259 274.217   3
   1  17 -20-169.592 298.297   4
  -1  17  20-99.7387 283.707   5
   1  17 -19 2324.27 442.669   4
  -1 -17  19 2094.55 321.749   3
  -1  17  19 2218.19 404.709   5
   1 -17 -19 2338.02 403.094   3
  -1 -17  19 2362.18 352.030   2
  -1 -17  18 161.613 216.058   2
   1  17 -18 66.1072 301.267   4
  -1 -17  18 17.2980 211.358   3
  -1  17  18-62.8714 264.034   5
   1 -17 -18 45.0410 255.257   3
  -1 -17  17-115.577 208.978   3
  -1  17  17-83.8905 282.837   5
  -1 -17  17-74.7370 215.430   2
   1  17 -17-35.1508 290.485   4
   1 -17 -17 41.5648 248.482   3
  -1  17  16-120.059 264.612   5
   1  17 -16-224.755 292.296   4
  -1 -17  16-195.178 208.590   3
  -1 -17  16-62.0516 193.924   2
   1 -17 -16-179.639 266.123   3
  -1  17  15 558.319 276.646   5
   1 -17 -15 842.270 283.685   3
  -1 -17  15 395.796 224.650   3
  -1 -17  15 544.868 220.533   2
   1  17 -15 360.699 277.377   4
   1 -17 -14 63.4180 232.340   3
   1  17 -14-77.8037 259.661   4
  -1 -17  14-104.834 219.671   3
  -1 -17  14 58.8832 178.347   2
  -1  17  14 72.6043 246.744   5
  -1  17  13 1724.92 348.976   5
  -1 -17  13 1928.78 301.332   3
   1  17 -13 1724.38 345.585   4
  -1 -17  13 1609.97 262.802   2
   1 -17 -13 1623.46 331.568   3
  -1  17  12-169.271 255.112   5
   1 -17 -12-159.056 254.719   3
   1  17 -12-101.048 235.203   4
  -1 -17  12-40.2594 175.137   2
  -1 -17  12 25.1810 196.549   3
   1 -17 -11 223.162 233.193   3
  -1 -17  11 237.354 208.144   3
  -1  17  11 174.640 223.949   5
   1  17 -11 365.924 249.819   4
  -1 -17  11 386.371 186.607   2
  -1  17  10 1281.94 298.641   5
  -1 -17  10 1544.46 279.959   3
   1  17 -10 2023.40 342.833   4
  -1 -17  10 1741.73 243.863   2
   1 -17 -10 1438.03 315.750   3
  -1  17   9 239.595 224.212   5
  -1 -17   9 391.735 173.382   2
   1 -17  -9 246.918 243.207   3
  -1 -17   9 547.538 220.969   3
   1  17  -9 581.853 258.704   4
  -1  17   8-111.261 235.418   5
   1 -17  -8 22.7249 218.133   3
   1  17  -8 84.3166 137.087   5
  -1 -17   8 53.8346 136.717   2
  -1 -17   8 81.5603 198.865   3
   1 -17  -7 3643.59 410.155   3
  -1  17   7 4071.00 414.173   5
   1  17  -7 3930.45 304.116   5
  -1 -17   7 3651.89 278.304   2
  -1 -17   7 3759.19 368.622   3
  -1  17   6 3110.66 360.397   5
  -1 -17   6 3091.96 247.386   2
  -1 -17   6 2930.67 337.814   3
   1 -17  -6 3005.48 372.378   3
   1  17  -6 3277.70 293.962   5
  -1 -17   5 1362.55 265.145   3
   1  17  -5 1000.49 208.831   5
  -1  17   5 944.752 253.985   5
   1 -17  -5 1199.81 290.088   3
  -1 -17   4 2080.45 299.264   3
  -1  17   4 1927.61 296.639   5
   1 -17  -4 2041.43 325.938   3
   1  17  -4 1759.62 248.242   5
  -1 -17   3 4998.43 403.961   3
  -1  17   3 4956.77 415.540   5
   1  17  -3 4984.15 372.994   5
   1 -17  -3 4551.10 412.981   3
   1 -17  -2 384.483 240.555   3
  -1 -17   2 259.669 204.432   3
   1  17  -2 183.962 173.511   5
  -1  17   2 167.429 194.733   5
  -1 -17   1 760.315 235.206   3
  -1  17   1 542.510 206.428   5
   1 -17  -1 714.878 236.097   3
   1  17  -1 762.289 215.653   5
   1  17   0 239.859 194.534   5
  -1 -17   0 137.242 186.251   3
   1 -17   0 56.5110 192.605   3
  -1  17   0 278.080 185.899   5
   1 -17   1 437.751 222.380   3
  -1 -17  -1 449.242 218.395   3
   1  17   1 451.694 207.047   5
  -1  17  -1 419.953 195.507   5
  -1 -17  -2 269.179 208.573   3
   1  17   2 106.154 185.404   5
   1 -17   2 121.684 200.003   3
  -1  17  -2 139.082 158.892   5
   1 -17   3 1823.19 286.867   3
  -1 -17  -3 1919.23 304.001   3
  -1  17  -3 1933.06 256.854   5
   1  17   3 1992.19 297.606   5
  -1 -17  -4 239.116 218.893   3
  -1  17  -4 42.4993 152.939   5
   1  17   4-57.3483 192.641   5
   1 -17   4 192.109 209.079   3
  -1 -17  -5 5035.29 289.505   1
   1  17   5 4318.18 415.896   5
  -1 -17  -5 4495.31 411.435   3
  -1  17  -5 4473.36 334.065   5
   1 -17   5 4182.75 374.550   3
  -1  17  -6 442.303 170.064   5
   1  17   6 185.838 212.455   5
   1 -17   6 618.961 241.645   3
  -1  17  -6 501.798 235.096   4
  -1 -17  -6 507.338 244.897   3
  -1 -17  -6 854.554 169.572   1
  -1 -17  -7 8.42909 211.765   3
  -1 -17  -7 110.518 143.597   1
   1 -17   7-140.907 160.138   2
  -1  17  -7-0.08875 144.213   5
  -1  17  -7 49.8601 197.994   4
   1  17   7 91.9300 210.039   5
   1 -17   7 68.6655 190.706   3
  -1 -17  -8 351.776 233.259   3
  -1  17  -8 324.415 214.961   4
   1 -17   8 105.831 156.124   2
   1  17   8 200.728 223.954   5
   1 -17   8 147.607 199.535   3
  -1 -17  -9-6.67361 218.649   3
   1 -17   9 194.875 193.765   3
   1 -17   9-111.631 177.065   2
  -1  17  -9 70.5430 207.383   4
   1  17   9 69.7970 214.043   5
  -1  17 -10 44.1186 210.536   4
   1 -17  10-146.613 192.702   2
   1 -17  10 247.472 208.870   3
   1  17  10 265.890 244.612   5
  -1 -17 -10 51.0853 230.948   3
  -1 -17 -11 4088.41 439.014   3
   1 -17  11 3897.24 349.654   2
  -1  17 -11 3772.84 426.167   4
   1  17  11 4177.74 444.330   5
   1 -17  11 4322.56 386.986   3
  -1 -17 -12 1187.28 309.437   3
   1 -17  12 1043.43 240.388   2
   1  17  12 1247.10 307.441   5
   1 -17  12 1250.53 270.674   3
  -1  17 -12 1189.52 303.224   4
  -1  17 -13-26.8505 238.026   4
   1  17  13 291.790 242.486   5
   1 -17  13 252.652 215.746   3
   1 -17  13-104.417 217.139   2
  -1 -17 -13 240.081 234.472   3
   1 -17  14-77.3029 227.967   2
  -1  17 -14-24.1745 260.715   4
  -1 -17 -14 26.9487 251.100   3
   1  17  14 282.320 254.098   5
   1 -17  14 147.946 205.507   3
   1  17  15 7.48614 252.937   5
  -1 -17 -15-50.3714 238.765   3
   1 -17  15-72.6204 201.003   3
   1 -17  15-242.702 238.247   2
  -1  17 -15-104.943 270.516   4
   1 -17  16-98.1050 197.224   3
  -1  17 -16-278.498 281.943   4
   1  17  16-105.179 243.172   5
  -1 -17 -16 20.3201 240.910   3
   1 -17  16-329.477 252.331   2
   1  17  17 153.192 249.069   5
  -1 -17 -17-314.164 286.660   3
  -1  17 -17-167.521 284.334   4
   1 -17  17-50.3791 211.375   3
   1 -17  17-325.655 266.494   2
   1 -17  18-172.688 250.822   2
   1  17  18-128.145 266.712   5
  -1  17 -18-154.740 269.197   4
   1 -17  18-49.7957 220.038   3
  -1 -17 -18-32.6311 254.315   3
  -1 -17 -19 3874.12 473.458   3
  -1  17 -19 3946.44 510.743   4
   1 -17  19 3971.29 437.892   2
   1 -17  19 3789.29 389.218   3
   1  17  19 3954.05 480.649   5
  -1 -17 -20-108.365 260.992   3
   1  17  20 71.6374 273.153   5
   1 -17  20-11.3403 213.322   3
  -1  17 -20 233.629 297.491   4
   1 -17  20-284.482 281.364   2
  -1 -17 -21 213.030 266.416   3
   1  17  21 297.800 292.061   5
   1 -17  21 25.8861 276.275   2
   1 -17  21 157.359 219.340   3
  -1  17 -21 277.580 307.219   4
   1 -17  22 491.301 236.072   3
  -1 -17 -22 579.451 291.857   3
  -1  17 -22 271.612 301.789   4
   1  17  22 570.641 297.719   5
   1 -17  22 419.164 267.372   2
   1  17  23 790.789 318.102   5
  -1 -17 -23 547.080 309.016   3
  -1  17 -23 425.860 332.064   4
   1 -17  23 144.973 281.915   2
   1 -17  24 352.519 275.022   2
  -1  17 -24 279.272 319.449   4
  -1 -17 -24 209.686 292.096   3
   1  17  24 415.532 313.230   5
  -1  17 -25 600.470 356.914   4
   1 -17  25 554.219 301.338   2
  -1 -17 -25 721.520 344.992   3
  -1 -17 -26-293.939 322.652   3
  -1 -19  23 245.050 261.771   3
  -1 -19  23 387.877 265.970   2
  -1 -19  22 296.396 259.499   3
  -1 -19  22 472.798 281.791   2
   1  19 -21 389.173 330.663   4
  -1 -19  21 219.611 253.716   3
   1 -19 -21 459.278 333.261   3
  -1 -19  21 289.059 252.902   2
   1 -19 -20 1459.32 380.989   3
   1  19 -20 1431.43 411.285   4
  -1 -19  20 1765.22 343.396   3
  -1 -19  20 1671.62 325.918   2
  -1  19  20 1509.10 369.492   5
   1 -19 -19 998.298 355.920   3
  -1  19  19 827.369 338.159   5
   1  19 -19 363.465 344.685   4
  -1 -19  19 740.773 267.202   2
  -1 -19  19 465.427 257.890   3
   1 -19 -18 1285.33 365.206   3
  -1 -19  18 1279.98 286.420   2
   1  19 -18 1674.81 410.577   4
  -1  19  18 870.143 337.053   5
  -1 -19  18 1464.60 325.835   3
  -1 -19  17 67.7717 202.461   2
   1 -19 -17 71.1931 277.202   3
  -1 -19  17 200.777 229.109   3
  -1  19  17-57.1084 281.418   5
   1  19 -17-8.87478 290.056   4
  -1  19  16-35.1139 265.824   5
  -1 -19  16 9.16399 186.301   2
  -1 -19  16-81.9744 232.264   3
   1 -19 -16 38.3613 267.932   3
   1  19 -16-67.9527 268.696   4
  -1 -19  15 358.545 246.900   3
  -1  19  15 318.768 278.394   5
   1 -19 -15 284.222 268.741   3
  -1 -19  15 299.385 208.481   2
   1  19 -15-49.4754 271.795   4
   1 -19 -14 2036.16 384.653   3
   1  19 -14 1728.00 377.368   4
  -1 -19  14 2099.74 346.149   3
  -1  19  14 1374.93 340.096   5
   1  19 -13 665.620 318.202   4
   1 -19 -13 1159.34 330.109   3
  -1 -19  13 1062.26 289.256   3
  -1  19  13 888.653 305.670   5
   1  19 -12 293.637 276.852   4
  -1  19  12 288.651 249.691   5
   1 -19 -12 218.056 255.701   3
  -1 -19  12 483.286 253.538   3
   1  19 -11 34.7401 244.161   4
   1 -19 -11 32.1236 278.785   3
  -1  19  11 104.097 243.694   5
  -1 -19  11-54.9412 217.040   3
  -1 -19  10 133.126 218.079   3
  -1  19  10-128.908 257.578   5
   1  19 -10 73.0758 229.390   4
   1 -19 -10-96.1802 258.443   3
   1  19  -9 194.679 237.815   4
  -1  19   9-217.256 263.135   5
  -1 -19   9 64.6928 206.227   3
   1 -19  -9 8.04639 255.336   3
   1  19  -8 306.160 241.213   4
  -1 -19   8 74.9396 213.704   3
   1 -19  -8-140.144 259.144   3
  -1  19   8 39.8834 225.862   5
   1 -19  -7 431.503 260.701   3
  -1 -19   7 549.907 245.895   3
  -1  19   7 732.498 266.452   5
  -1 -19   6 657.688 254.419   3
   1 -19  -6 536.302 262.698   3
  -1  19   6 306.939 240.829   5
   1  19  -5 69.7673 173.019   5
  -1 -19   5 249.381 242.707   3
  -1  19   5 96.6072 213.974   5
   1 -19  -5 250.251 250.049   3
   1 -19  -4 3459.41 407.071   3
  -1 -19   4 3462.96 389.340   3
   1  19  -4 3386.72 336.683   5
  -1  19   4 3157.30 376.747   5
  -1  19   3 451.542 236.100   5
   1 -19  -3 557.309 272.882   3
  -1 -19   3 624.941 253.413   3
   1  19  -3 149.049 183.564   5
   1  19  -2 1290.18 259.860   5
  -1 -19   2 1054.71 272.826   3
  -1  19   2 1177.77 267.176   5
   1 -19  -2 1372.82 308.886   3
  -1  19   1 127.916 197.068   5
  -1 -19   1-40.4011 209.663   3
   1 -19  -1-84.1686 217.381   3
   1  19  -1-100.579 202.442   5
  -1  19   0 78.1509 193.378   5
   1  19   0 141.413 202.008   5
   1 -19   0 76.3883 210.172   3
  -1 -19   0 66.9063 211.660   3
   1  19   1 161.103 202.382   5
  -1  19  -1 182.350 196.397   5
  -1 -19  -1 282.593 234.705   3
   1 -19   1-81.6581 215.064   3
  -1 -19  -2 1117.51 293.301   3
   1  19   2 1213.69 275.689   5
  -1  19  -2 1198.44 246.446   5
   1 -19   2 1378.04 293.800   3
  -1  19  -3 110.046 181.405   5
   1  19   3 55.1208 211.067   5
   1 -19   3 343.099 252.994   3
  -1 -19  -3 248.041 253.415   3
   1 -19   4 3542.16 387.291   3
   1  19   4 3680.17 406.557   5
  -1  19  -4 3665.40 338.684   5
  -1 -19  -4 3598.03 411.844   3
   1  19   5 121.182 230.277   5
   1 -19   5 458.505 256.734   3
  -1 -19  -5 254.653 251.768   3
   1 -19   6 179.620 238.876   3
  -1  19  -6 287.387 226.656   4
  -1 -19  -6 56.8386 235.618   3
   1  19   6-72.2974 222.835   5
  -1  19  -7 436.011 242.560   4
   1 -19   7 568.487 252.168   3
  -1 -19  -7 421.041 258.735   3
   1  19   7 587.351 256.934   5
   1  19   8 640.522 275.111   5
  -1 -19  -8 414.902 270.129   3
  -1  19  -8 751.389 272.725   4
   1 -19   8 664.752 262.519   3
   1  19   9 501.671 262.061   5
   1 -19   9 786.827 265.036   3
  -1  19  -9 486.153 260.813   4
  -1 -19  -9 259.892 253.274   3
  -1  19 -10 626.743 288.016   4
   1 -19  10 891.000 270.172   3
   1  19  10 725.636 303.730   5
  -1 -19 -10 236.246 254.874   3
   1  19  11 1853.93 355.503   5
  -1 -19 -11 1733.00 349.015   3
   1 -19  11 1999.55 330.390   3
  -1  19 -11 1431.39 340.202   4
  -1  19 -12 988.656 323.109   4
   1 -19  12 1034.21 268.975   3
   1  19  12 1226.13 341.904   5
  -1 -19 -12 846.431 296.400   3
   1 -19  13 540.104 244.815   3
  -1 -19 -13 475.109 271.934   3
   1  19  13 584.980 294.156   5
  -1  19 -13 129.683 257.164   4
  -1  19 -14-20.0235 267.001   4
   1 -19  14 75.3346 219.324   3
  -1 -19 -14-223.216 296.327   3
   1  19  14 282.984 261.378   5
  -1  19 -15-222.651 296.742   4
   1 -19  15-140.854 216.355   3
  -1 -19 -15-26.7265 256.294   3
   1  19  15-138.137 262.980   5
   1 -19  15-135.883 219.346   2
  -1 -19 -16 245.145 269.470   3
   1 -19  16 203.801 223.804   3
  -1  19 -16 60.6113 274.625   4
   1  19  16 205.598 265.885   5
   1 -19  16 66.7995 204.053   2
  -1 -19 -17 186.196 297.156   3
   1 -19  17-291.562 242.551   2
   1 -19  17 109.056 226.281   3
   1  19  17-14.8249 265.019   5
  -1  19 -17-210.634 314.103   4
  -1 -19 -18 132.077 278.744   3
   1  19  18 40.7875 272.344   5
   1 -19  18 144.587 226.110   3
  -1  19 -18 43.5241 284.238   4
   1 -19  18-191.908 253.824   2
   1 -19  19 87.8407 241.750   2
   1 -19  19 334.471 267.824   3
  -1  19 -19 621.644 322.768   4
  -1 -19 -19 566.985 325.577   3
   1  19  19 337.044 304.256   5
   1 -19  20 3421.89 410.659   3
   1 -19  20 4079.11 460.976   2
  -1  19 -20 3495.28 527.873   4
  -1 -19 -20 4447.16 541.170   3
   1 -19  21 384.197 257.415   3
   1 -19  21 246.967 250.969   2
  -1  19 -21 341.142 325.393   4
  -1 -19 -21 290.112 319.788   3
   1 -19  22-24.3970 276.221   2
  -1 -19 -22 270.117 310.286   3
   1 -19  23 652.339 291.849   2
  -1 -21  18 785.131 311.182   3
  -1 -21  17 669.475 291.097   3
  -1 -21  16 49.8474 243.070   3
   1  21 -16-51.5488 300.380   4
   1  21 -15-259.673 324.419   4
  -1 -21  15 68.1300 256.575   3
  -1  21  15 204.957 276.935   5
  -1  21  14-50.8261 258.682   5
  -1 -21  14 122.402 261.333   3
   1 -21 -14 188.222 279.467   3
   1  21 -14-37.1579 286.054   4
  -1 -21  13 2193.05 374.179   3
   1  21 -13 1879.22 400.637   4
  -1  21  13 2136.11 399.812   5
   1 -21 -13 2268.02 413.243   3
  -1  21  12 327.323 288.340   5
   1  21 -12 297.767 308.730   4
  -1 -21  12 403.217 266.576   3
   1 -21 -12 721.752 329.587   3
   1 -21 -11-340.225 314.611   3
  -1 -21  11 46.4733 242.370   3
  -1  21  11-76.6910 259.261   5
   1  21 -11-15.3147 256.051   4
   1 -21 -10-168.362 299.816   3
   1  21 -10 180.738 257.568   4
  -1  21  10 133.210 256.594   5
  -1 -21  10 176.051 250.550   3
  -1 -21   9 473.133 277.408   3
   1  21  -9 301.189 280.685   4
   1 -21  -9-67.5125 274.562   3
  -1  21   9 309.375 257.566   5
  -1 -21   8 359.584 269.855   3
   1 -21  -8-139.667 282.184   3
   1  21  -8 476.789 290.512   4
  -1  21   8 94.9574 236.618   5
  -1 -21   7 1345.01 323.459   3
   1 -21  -7 1041.71 323.362   3
   1  21  -7 1419.70 330.837   4
  -1  21   7 1111.15 315.730   5
  -1  21   6 411.494 257.016   5
   1 -21  -6 284.346 277.363   3
  -1 -21   6 514.483 277.258   3
  -1  21   5 631.888 278.080   5
  -1 -21   5 996.933 295.346   3
   1 -21  -5 999.615 318.180   3
  -1  21   4 715.323 274.852   5
  -1 -21   4 1041.34 303.123   3
   1 -21  -4 906.094 316.878   3
  -1 -21   3 1067.00 304.458   3
  -1  21   3 875.881 280.826   5
   1 -21  -3 1240.25 322.244   3
   1  21  -2-184.358 224.898   5
  -1 -21   2 114.721 237.819   3
  -1  21   2 14.3130 220.643   5
   1 -21  -2 290.955 266.006   3
  -1 -21   1-63.1857 225.391   3
  -1  21   1 12.3137 205.892   5
   1  21  -1-339.881 247.100   5
   1 -21  -1-63.4465 241.694   3
   1 -21   0 137.880 245.496   3
  -1  21   0 70.4092 195.006   5
  -1 -21   0 74.1623 241.040   3
   1  21   0-8.09302 218.949   5
   1  21   1 100.280 215.899   5
   1 -21   1 261.043 252.957   3
  -1  21  -1 279.600 211.368   5
  -1 -21  -1 150.322 247.323   3
   1  21   2 150.948 229.441   5
   1 -21   2 173.196 252.161   3
  -1 -21  -2 63.3093 238.665   3
   1  21   3 433.223 252.821   5
   1 -21   3 187.697 249.323   3
  -1 -21  -3 406.048 280.518   3
   1  21   4 1761.62 344.452   5
   1 -21   4 1693.46 349.157   3
  -1 -21  -4 1854.97 381.158   3
   1 -21   5 5272.58 503.423   3
   1  21   5 5349.34 507.707   5
  -1  21  -5 4959.79 487.680   4
  -1 -21  -5 5328.47 527.029   3
   1  21   6 1380.81 336.692   5
   1 -21   6 1573.52 356.616   3
  -1  21  -6 1616.72 367.574   4
  -1 -21  -6 1248.38 357.602   3
  -1  21  -7 652.286 282.864   4
   1 -21   7 295.015 255.984   3
   1  21   7 420.744 268.295   5
  -1 -21  -7 41.3251 257.837   3
   1 -21   8 96.7650 233.796   3
  -1 -21  -8-370.157 305.567   3
  -1  21  -8 85.6250 226.127   4
   1  21   8 32.1887 242.085   5
  -1 -21  -9-178.596 275.775   3
   1 -21   9 160.798 243.052   3
  -1  21  -9 48.2168 235.606   4
   1  21   9 249.498 265.664   5
  -1  21 -10 652.301 302.348   4
   1 -21  10 874.286 291.479   3
   1  21  10 1276.54 342.023   5
  -1 -21 -10 753.972 313.213   3
  -1 -21 -11 416.234 292.309   3
  -1  21 -11 341.526 279.834   4
   1 -21  11 475.891 274.196   3
   1  21  11 606.070 302.875   5
   1  21  12 30.9367 266.744   5
  -1  21 -12-296.535 302.711   4
   1 -21  12 162.698 249.739   3
  -1 -21 -12-96.5545 286.397   3
  -1 -21 -13 584.309 306.432   3
   1  21  13 711.836 314.389   5
   1 -21  13 699.718 288.062   3
  -1  21 -13 492.614 308.078   4
   1  21  14 274.790 274.349   5
  -1 -21 -14 366.287 298.057   3
   1 -21  14 262.271 263.952   3
  -1  21 -14 41.8244 285.246   4
  -1 -21 -15 321.110 307.407   3
  -1  21 -15-105.980 304.104   4
   1 -21  15-15.5360 236.111   3
  -1  21 -16-222.593 302.828   4
   1 -21  16 45.1154 242.270   3
  -1  21 -17 74.9723 292.561   4
   1 -21  17-241.155 266.147   3
   1 -21  18-150.411 255.194   3
   1 -21  19 3040.64 418.723   3
   1  23 -10 732.467 325.312   4
   1  23  -9 276.136 288.444   4
  -1  23   9 343.851 286.337   5
   1  23  -8 164.168 268.956   4
  -1  23   8 61.8829 254.309   5
  -1  23   7-18.0608 249.893   5
   1  23  -7 66.6681 255.556   4
   1  23  -6 857.578 308.106   4
  -1  23   6 456.982 267.034   5
  -1  23   5 242.122 274.954   5
  -1  23   4 832.897 301.338   5
  -1  23   3 496.167 268.061   5
  -1  23   2 373.840 244.373   5
   1 -23   0-27.3305 270.634   3
   1 -23   1-32.2292 271.446   3
   1  23   1-170.038 250.099   5
   1  23   2-187.484 282.654   5
   1 -23   2 39.1694 277.116   3
   1 -23   3 571.239 307.751   3
  -1  23  -3 733.133 290.913   4
   1  23   3 234.238 243.987   5
   1  23   4 1724.49 368.975   5
  -1  23  -4 1565.30 340.310   4
   1 -23   4 1684.18 385.638   3
  -1  23  -5 367.316 275.866   4
   1  23   5 244.423 271.822   5
   1 -23   5 181.582 295.380   3
   1  23   6 68.1501 245.570   5
  -1  23  -6 33.3017 249.054   4
  -1  23  -7 117.792 244.714   4
   1  23   7 294.130 276.410   5
  -1  23  -8 636.939 283.135   4
   1  23   8 778.292 320.773   5
  -1  23  -9 2.35926 285.824   4
   1  23   9 187.925 273.998   5
  -1  23 -10 1132.29 351.364   4
  -1  23 -11-182.507 272.070   4
  -1  23 -12-211.005 294.421   4
  -2   0  38-122.580 220.994   2
  -2   0  37 72.1678 231.825   2
   2   0 -36 393.641 290.873   4
  -2   0  36 113.927 227.881   2
  -2   0  35 39.7021 220.209   2
   2   0 -35 147.400 284.462   4
  -2   0  34 4244.02 431.636   2
   2   0 -34 4037.34 501.831   4
   2   0 -33 296.099 279.900   4
  -2   0  33 41.7549 225.838   2
  -2   0  32 6200.57 482.834   2
   2   0 -32 6389.09 576.472   4
  -2   0  31 7.70516 212.724   2
   2   0 -31 118.590 246.506   4
   2   0 -31 126.522 226.234   3
  -2   0  30 79.8139 204.911   2
   2   0 -30 229.483 210.104   3
   2   0 -30 283.218 241.326   4
  -2   0  29-157.200 207.688   2
   2   0 -29-30.0105 229.755   4
   2   0 -29 25.8097 205.340   3
   2   0 -28 6741.49 498.995   3
  -2   0  28 7025.82 477.777   2
  -2   0  28 6500.68 408.940   5
   2   0 -28 6682.31 539.433   4
   2   0 -27-49.5579 218.428   4
   2   0 -27 57.4866 188.545   3
  -2   0  27 14.9033 141.465   5
  -2   0  27-197.322 202.990   2
   2   0 -26 447.903 196.199   3
  -2   0  26 425.211 163.516   5
  -2   0  26 394.924 185.292   2
   2   0 -26 476.053 240.421   4
  -2   0  25 104.717 133.226   5
   2   0 -25 0.15881 202.887   4
  -2   0  25-158.810 195.202   2
   2   0 -25-9.35853 182.660   3
  -2   0  24-72.0316 179.668   2
   2   0 -24 75.5698 185.212   4
  -2   0  24 58.3096 131.269   5
   2   0 -24 58.1430 168.398   3
  -2   0  23-92.5096 171.376   2
   2   0 -23-6.77795 201.158   4
  -2   0  23 80.9387 131.179   5
   2   0 -23 31.7058 158.671   3
   2   0 -22 395.280 177.769   3
  -2   0  22 333.745 160.799   2
   2   0 -22 181.670 178.668   4
   2   0 -21 11.7655 149.368   3
  -2   0  21 16.1635 146.322   2
   2   0 -21-50.6002 177.184   4
  -2   0  20 2083.63 235.667   2
   2   0 -20 2282.59 259.703   3
   2   0 -20 1894.67 263.650   4
   2   0 -19 86.4814 154.131   4
  -2   0  19 56.6849 129.740   2
   2   0 -19-33.1593 141.643   3
   2   0 -18 12046.7 488.771   3
  -2   0  18 13937.3 494.782   2
   2   0 -18 13793.8 566.837   4
   2   0 -17 106.406 133.939   4
  -2   0  17 64.7006 113.532   2
   2   0 -16 15355.9 555.609   4
  -2   0  16 15721.2 488.579   2
  -2   0  15 77.5010 109.216   2
   2   0 -15-75.4133 132.142   4
   2   0 -14 7143.94 345.134   3
  -2   0  14 7677.55 323.282   2
   2   0 -14 7297.35 365.493   4
   2   0 -13-8.05664 107.402   4
   2   0 -13 51.7436 102.722   3
  -2   0  13-75.3132 108.268   2
   2   0 -12 17870.8 509.832   4
   2   0 -12 17640.5 492.093   3
  -2   0  12 18028.6 443.569   2
  -2   0  11 28.6511 80.0089   2
   2   0 -11 8.77384 92.6007   4
   2   0 -11 71.8249 91.3533   3
   2   0 -10 10938.1 364.876   4
  -2   0  10 10696.0 311.479   2
   2   0 -10 10283.7 355.896   3
   2   0  -9-9.11687 81.2999   4
  -2   0   9-3.18635 64.6789   2
  -2   0   8 14568.7 363.769   4
  -2   0   8 15032.8 299.053   5
  -2   0   8 15211.3 332.100   2
   2   0  -8 14884.8 380.346   4
  -2   0   7 3.26878 58.7690   4
   2   0  -7-11.1980 65.6502   4
  -2   0   7 28.5232 56.4988   2
  -2   0   7 24.7035 63.4376   3
  -2   0   6 10986.1 247.410   2
  -2   0   6 10918.2 300.999   3
   2   0  -6 11184.7 279.826   4
  -2   0   6 10920.3 268.977   4
  -2   0   5-16.9067 46.5851   4
  -2   0   5 33.1634 66.9402   3
  -2   0   5 10.3141 52.2018   2
   2   0  -5 13.8311 48.4534   4
  -2   0   4 178382. 845.465   2
  -2   0   4 177472. 844.328   4
   2   0  -4 183375. 883.399   4
   2   0  -4 177385. 866.361   5
  -2   0   4 177147. 1060.92   3
   2   0  -3 51.5449 39.7989   4
  -2   0   3 128.223 75.2406   3
   2   0  -3 84.3199 51.2090   5
  -2   0   3 103.384 50.1663   2
  -2   0   2 211272. 775.464   2
   2   0  -2 211735. 849.453   5
  -2   0   2 203923. 978.273   3
  -2   0   1 194.091 63.9700   3
  -2   0   0 54136.0 403.783   3
  -2   0  -1 200.106 48.3141   1
  -2   0  -1 386.880 64.5851   2
  -2   0  -2 59769.8 477.713   2
  -2   0  -2 59672.9 502.978   6
   2   0   2 57049.7 406.939   5
  -2   0  -2 59938.3 464.290   4
  -2   0  -2 60635.3 492.172   1
  -2   0  -3 65.9665 56.0976   1
  -2   0  -3 23.6001 52.6139   2
  -2   0  -3 43.0091 50.6658   4
   2   0   3 79.8325 42.0526   5
  -2   0  -3-5.57221 47.8141   6
   2   0   4 3075.69 105.924   5
  -2   0  -4 3283.91 146.042   4
  -2   0  -4 3272.77 151.670   1
  -2   0  -4 3106.17 109.120   5
  -2   0  -4 3165.19 150.848   6
  -2   0  -4 3259.64 138.253   2
  -2   0  -5-32.7390 69.5144   1
  -2   0  -5 33.5305 38.8525   5
  -2   0  -5 17.1498 65.3684   4
   2   0   5 11.6269 40.7228   5
  -2   0  -6 444.254 90.6679   4
  -2   0  -6 454.693 58.6920   5
  -2   0  -6 382.038 86.7388   1
   2   0   6 445.340 59.0218   5
  -2   0  -7-26.6858 73.3089   4
   2   0   7 13.8997 30.2215   3
  -2   0  -7 23.5132 46.1484   5
  -2   0  -7-49.6379 86.7774   1
  -2   0  -7 7.02967 33.1027   3
   2   0   7 14.5982 47.2779   5
  -2   0  -8 279.901 96.0838   4
  -2   0  -8 277.783 48.5829   3
  -2   0  -8 273.001 103.359   1
   2   0   8 286.531 45.7434   3
   2   0   8 268.929 61.0431   5
  -2   0  -8 255.482 60.3312   5
   2   0   9-1.13015 38.8848   3
  -2   0  -9-26.6107 89.8849   4
   2   0   9 18.7947 51.8873   5
  -2   0  -9 13.1048 49.5158   5
  -2   0  -9 48.0904 89.3434   1
  -2   0  -9 10.0893 42.9947   3
   2   0  10 471.245 64.2581   3
  -2   0 -10 521.535 125.974   4
   2   0  10 476.532 76.1473   5
  -2   0 -10 512.149 70.0345   3
  -2   0 -10 479.318 122.616   1
  -2   0 -10 559.818 80.4724   5
   2   0  11 15.0525 47.8309   3
  -2   0 -11 33.6588 110.935   1
  -2   0 -11-19.5494 104.634   4
  -2   0 -11 18.0272 56.2626   3
  -2   0 -11-6.79608 53.4179   5
   2   0  11 10.9735 57.3837   5
  -2   0 -12 17585.3 391.984   5
  -2   0 -12 17849.0 357.975   3
   2   0  12 17573.5 340.772   3
  -2   0 -12 17899.0 537.040   1
   2   0  12 17947.4 370.247   5
  -2   0 -12 17402.2 528.317   4
  -2   0 -13 32.5146 120.479   1
   2   0  13 10.1457 68.6414   5
  -2   0 -13 73.1832 67.9554   3
  -2   0 -13 31.7262 123.427   4
   2   0  13-3.38397 56.8286   3
  -2   0 -14 10193.5 305.609   3
  -2   0 -14 9796.74 438.341   1
   2   0  14 10362.2 307.574   5
   2   0  14 10319.1 293.487   3
  -2   0 -14 9860.57 440.276   4
   2   0  15 201.060 98.1084   5
  -2   0 -15 181.461 160.263   4
  -2   0 -15 296.779 103.317   3
  -2   0 -15 131.278 155.344   1
  -2   0 -16 59743.2 799.432   3
   2   0  16 60903.8 780.370   5
  -2   0 -16 57180.4 1090.02   1
  -2   0 -16 58872.5 1105.41   4
  -2   0 -17 394.469 180.245   4
  -2   0 -17 107.620 93.6627   3
   2   0  17 121.824 100.760   5
  -2   0 -17 230.807 176.016   1
  -2   0 -18 72.0860 151.094   4
  -2   0 -18 137.754 92.9806   3
  -2   0 -18 86.5181 155.055   1
   2   0  18 121.751 137.174   2
   2   0  18 199.323 98.9322   5
  -2   0 -19-8.80192 90.6220   3
   2   0  19 22.2166 92.2009   5
  -2   0 -19-11.4673 161.841   1
  -2   0 -19-20.6894 160.396   4
   2   0  19-98.4165 152.051   2
   2   0  20 2542.11 278.170   2
  -2   0 -20 2619.82 216.625   3
  -2   0 -20 2644.04 305.331   4
   2   0  20 2842.54 210.955   5
  -2   0 -20 2832.89 312.912   1
  -2   0 -21-62.3162 179.438   4
  -2   0 -21 55.4948 98.9463   3
   2   0  21 33.9271 100.775   5
   2   0  21 29.4589 151.096   2
  -2   0 -21 17.5060 169.036   1
   2   0  22 2436.77 287.270   2
  -2   0 -22 2233.44 303.376   4
   2   0  22 2579.49 216.002   5
  -2   0 -22 2218.84 302.884   1
  -2   0 -23-8.69135 197.747   4
   2   0  23 36.4735 109.243   5
   2   0  23 50.9092 166.097   2
  -2   0 -23-28.2574 193.518   1
  -2   0 -24 4274.37 408.483   4
   2   0  24 4360.68 376.981   2
   2   0  24 4594.53 286.363   5
  -2   0 -24 4200.33 405.890   1
   2   0  25 106.024 124.122   5
  -2   0 -25 223.681 212.558   4
  -2   0 -25 15.4946 202.413   1
  -2   0 -25 45.6557 126.997   3
   2   0  25 25.1063 177.451   2
  -2   0 -26 4189.89 432.957   4
   2   0  26 4472.42 399.363   2
  -2   0 -26 3773.19 413.745   1
   2   0  27-205.670 261.952   6
  -2   0 -27 11.9524 206.725   4
  -2   0 -27-15.3757 227.345   1
   2   0  27-106.582 206.163   2
   2   0  28 441.289 224.037   2
   2   0  28-1.10198 258.678   6
  -2   0 -28 665.886 275.528   4
  -2   0 -28 510.166 253.498   1
   2   0  29-361.601 304.368   6
  -2   0 -29 16.8625 226.176   1
   2   0  29-166.455 216.763   2
  -2   0 -29 117.706 234.501   4
  -2   0 -30 387.830 266.733   4
   2   0  30 141.341 212.137   2
  -2   0 -30 187.990 241.702   1
   2   0  30-142.131 289.741   6
   2   0  31 70.2525 204.417   2
  -2   0 -31 195.134 256.036   4
  -2   0 -31-154.883 261.753   1
   2   0  31-385.875 310.171   6
   2   0  32 1316.23 310.609   2
  -2   0 -32 1038.91 322.247   4
  -2   0 -32 1189.08 345.222   1
   2   0  32 789.233 313.058   6
  -2   0 -33 30.8319 265.244   1
   2   0  33 223.908 247.177   2
  -2   0 -33-63.2060 254.866   4
   2   0  33-148.528 295.135   6
   2   0  34 3356.82 423.600   2
  -2   0 -34 2963.99 451.264   1
  -2   0 -34 2440.13 437.865   4
   2   0  34 2475.86 434.658   6
   2   0  35 77.3497 230.305   2
  -2   0 -35 67.7115 278.595   4
  -2   0 -35-168.755 296.975   1
   2   0  35-251.449 345.613   6
   2   0  36 209.892 246.920   2
  -2   0 -36 655.322 329.848   1
   2   0  36 410.990 315.699   6
   2   0  37-281.594 277.229   2
  -2   2  37-91.8672 320.616   6
   2  -2 -37 113.192 275.810   4
  -2  -2  37 305.882 254.103   2
   2  -2 -36 203.131 276.410   4
  -2   2  36-448.941 351.006   6
  -2  -2  36-44.8922 241.958   2
   2   2 -36 111.054 304.596   4
  -2   2  36 37.2391 207.498   2
   2   2 -35 2696.15 460.448   4
   2  -2 -35 2084.82 392.329   4
  -2  -2  35 2293.93 375.286   2
  -2   2  35 2256.43 339.299   2
   2  -2 -34 51.4882 250.354   4
   2   2 -34 164.555 291.585   4
  -2  -2  34 52.5000 226.901   2
  -2   2  34 14.5204 200.226   2
   2   2 -33 3395.74 469.167   4
   2  -2 -33 3866.51 439.857   3
  -2  -2  33 3476.14 419.320   2
   2  -2 -33 3480.27 449.882   4
  -2   2  33 3621.68 390.490   2
   2  -2 -32 230.428 234.113   4
  -2  -2  32-96.2484 239.525   2
   2  -2 -32 91.6618 235.350   3
   2   2 -32 42.2573 254.570   4
  -2   2  32 37.4233 192.727   2
  -2  -2  31 2068.67 330.524   2
  -2   2  31 2497.71 321.723   2
   2  -2 -31 2310.04 360.326   3
   2   2 -31 2354.57 413.604   4
   2  -2 -31 2436.26 374.197   4
   2   2 -30 10.2009 260.809   4
  -2  -2  30-82.4947 223.504   2
   2  -2 -30 82.1977 220.345   3
  -2   2  30-55.4199 175.154   5
  -2   2  30 83.1818 178.502   2
   2  -2 -30 94.6121 231.288   4
   2  -2 -29 168.899 230.166   4
   2   2 -29-0.61188 247.290   4
   2  -2 -29 34.3805 201.441   3
  -2  -2  29 37.1646 213.252   2
  -2   2  29 103.478 168.567   5
  -2   2  29 150.845 188.517   2
  -2  -2  28 251.459 205.245   2
   2   2 -28 348.669 252.777   4
  -2   2  28 419.381 194.996   2
   2  -2 -28 426.620 224.398   3
  -2   2  28 170.027 163.708   5
   2  -2 -28 565.594 252.659   4
   2   2 -27 2751.40 384.084   4
   2  -2 -27 2916.06 357.708   4
   2  -2 -27 2891.29 348.990   3
  -2  -2  27 2622.62 329.121   2
  -2   2  27 2591.04 294.662   2
  -2   2  27 2908.19 304.912   5
  -2  -2  26 2208.95 233.130   5
   2  -2 -26 2615.44 350.653   4
  -2  -2  26 2365.05 310.149   2
   2   2 -26 2396.79 359.481   4
   2  -2 -26 2678.68 329.937   3
  -2   2  26 2550.98 287.559   5
  -2   2  26 2641.26 293.195   2
   2  -2 -25 11381.4 600.399   1
  -2  -2  25 11371.0 568.304   2
  -2   2  25 11025.5 523.435   5
   2   2 -25 10855.1 639.407   4
   2  -2 -25 11438.7 614.282   4
   2  -2 -25 12560.9 613.343   3
  -2  -2  25 11185.2 455.011   5
  -2   2  25 11389.8 529.198   2
   2  -2 -24 12232.5 616.387   4
  -2  -2  24 12567.5 584.313   2
   2   2 -24 12154.9 660.280   4
  -2   2  24 12529.6 545.723   5
   2  -2 -24 12700.5 609.005   1
  -2   2  24 12973.0 545.647   2
   2  -2 -24 13102.3 620.539   3
   2  -2 -23 2876.10 331.398   4
   2  -2 -23 2728.19 312.599   1
  -2   2  23 3062.81 288.254   5
   2  -2 -23 3274.77 328.551   3
  -2  -2  23 3160.73 317.052   2
   2   2 -23 2972.65 351.675   4
  -2   2  23 3084.40 285.096   2
   2   2 -22 461.967 182.860   3
  -2   2  22 287.879 150.180   5
   2  -2 -22 407.783 195.649   4
   2  -2 -22 280.068 176.075   1
   2   2 -22 332.606 198.360   4
  -2  -2  22 191.977 165.333   2
   2  -2 -22 294.517 172.122   3
  -2   2  22 423.116 155.751   2
   2  -2 -21 3210.63 309.915   1
  -2   2  21 2781.40 264.451   5
  -2   2  21 2785.67 256.093   2
   2  -2 -21 2693.97 295.802   4
   2   2 -21 2692.42 319.819   4
  -2  -2  21 2768.46 281.493   2
   2  -2 -21 3098.42 304.663   3
   2   2 -21 3370.21 306.567   3
  -2   2  20 103.989 120.904   2
   2   2 -20 195.739 155.369   3
   2   2 -20 67.4812 162.789   4
   2  -2 -20 166.946 158.677   1
   2  -2 -20 210.999 158.694   3
   2  -2 -20 109.124 162.374   4
  -2  -2  20 99.2796 157.543   2
  -2  -2  19 6905.92 387.117   2
   2  -2 -19 7030.71 405.122   3
  -2   2  19 6966.75 348.400   2
   2  -2 -19 6708.58 393.719   1
   2   2 -19 7077.48 399.220   3
   2   2 -19 6706.76 437.058   4
   2  -2 -19 6609.71 401.193   4
   2  -2 -18 977.297 187.744   1
   2  -2 -18 1114.15 199.179   3
  -2  -2  18 1038.99 183.455   2
   2  -2 -18 1015.96 197.212   4
   2   2 -18 963.755 208.952   4
  -2   2  18 905.575 153.081   2
   2   2 -18 1015.40 185.442   3
   2  -2 -17 24859.4 672.282   1
   2  -2 -17 24340.8 694.272   4
   2   2 -17 24502.6 755.847   4
  -2   2  17 24554.0 591.525   2
  -2  -2  17 24216.2 659.351   2
  -2  -2  16 1255.83 186.622   2
   2  -2 -16 1370.40 200.962   4
  -2   2  16 1403.86 168.421   2
   2  -2 -16 1498.73 194.939   1
   2   2 -16 1148.49 200.474   4
   2   2 -15 5555.08 352.165   4
  -2  -2  15 5156.13 298.517   2
   2  -2 -15 5331.71 301.280   1
  -2   2  15 5505.17 267.461   2
   2  -2 -15 5527.23 322.825   4
  -2   2  14-29.0393 93.1352   2
   2  -2 -14-10.6604 106.709   4
   2   2 -14 85.7333 111.755   3
   2  -2 -14 4.19017 101.387   1
  -2  -2  14-65.4458 122.162   2
   2   2 -14-65.5934 131.091   4
  -2  -2  13 294.316 113.727   2
   2  -2 -13 348.716 121.228   3
   2  -2 -13 357.797 119.190   1
   2   2 -13 407.613 138.788   4
   2   2 -13 510.013 132.119   3
  -2   2  13 290.117 91.0900   2
   2  -2 -13 375.434 119.387   4
   2  -2 -12 669.281 131.923   4
   2   2 -12 632.310 146.645   4
  -2  -2  12 704.089 132.166   2
   2   2 -12 788.865 142.983   3
  -2   2  12 624.163 104.246   2
   2  -2 -12 587.292 138.183   3
  -2  -2  12 616.091 81.2218   5
   2  -2 -12 739.458 131.123   1
   2   2 -11 47276.2 825.975   4
  -2  -2  11 46765.2 724.739   2
   2  -2 -11 47838.7 710.491   1
   2  -2 -11 47261.2 749.580   4
  -2   2  11 47907.7 620.345   2
   2  -2 -11 46687.5 776.921   3
  -2  -2  11 46168.8 513.319   5
   2   2 -11 47707.1 788.866   3
   2  -2 -10 2250.40 162.182   1
  -2   2  10 2066.27 138.085   2
  -2  -2  10 1874.92 109.812   5
  -2  -2  10 1959.21 167.187   2
   2   2 -10 2252.37 188.680   3
   2   2 -10 2157.43 193.775   4
   2  -2 -10 2079.58 168.674   4
   2   2  -9 3575.08 222.317   4
   2  -2  -9 3475.01 193.623   4
   2  -2  -9 3445.42 182.015   1
  -2  -2   9 3417.82 193.790   2
   2  -2  -9 3607.49 176.535   2
  -2   2   9 3433.92 193.927   4
  -2  -2   9 3331.13 135.533   5
  -2   2   9 3418.89 158.836   2
  -2   2   9 3493.45 184.426   1
   2  -2  -8 3298.76 164.810   1
  -2   2   8 3272.96 143.831   2
  -2  -2   8 3285.51 130.750   5
   2  -2  -8 3254.23 157.532   2
   2   2  -8 3254.89 137.874   5
  -2   2   8 3438.03 181.043   4
  -2   2   8 3265.37 164.699   1
   2  -2  -8 3404.75 177.710   4
  -2  -2   8 3301.59 182.806   2
   2   2  -8 3377.63 204.852   4
   2   2  -7 3192.74 137.567   5
  -2  -2   7 3170.98 171.901   2
  -2   2   7 3736.76 164.829   1
  -2  -2   7 3561.33 134.777   5
  -2   2   7 3157.31 133.438   2
   2  -2  -7 3423.48 156.895   1
  -2   2   7 3652.71 174.281   4
   2  -2  -7 3429.31 149.951   2
   2  -2  -7 3298.32 168.547   4
   2   2  -7 3629.99 206.104   4
  -2  -2   6 51178.4 592.351   2
   2  -2  -6 50331.7 490.784   2
  -2   2   6 52858.9 519.682   1
  -2   2   6 51191.1 463.395   2
   2   2  -6 51642.8 484.374   5
  -2   2   6 51202.9 555.249   4
   2   2  -6 51966.3 667.277   4
  -2   2   6 51871.8 670.963   3
   2  -2  -6 50037.7 540.238   4
  -2  -2   6 51135.4 691.033   3
  -2  -2   6 51806.1 478.455   5
   2   2  -5 5589.72 158.941   5
  -2  -2   5 5688.94 189.319   2
  -2   2   5 5735.00 217.514   3
  -2   2   5 5367.57 143.071   2
  -2   2   5 5620.82 167.684   4
  -2   2   5 5629.09 153.455   1
  -2  -2   5 5494.95 219.379   3
   2  -2  -5 5433.22 159.229   4
   2  -2  -5 5373.64 147.205   2
   2   2  -5 5496.41 202.925   4
   2  -2  -4 226.569 43.6411   4
  -2   2   4 205.158 38.1115   1
  -2  -2   4 273.973 65.8319   2
  -2  -2   4 200.238 69.1017   3
   2   2  -4 195.493 52.3979   5
  -2   2   4 259.390 70.6423   3
  -2   2   4 170.488 42.0455   4
   2  -2  -4 141.126 38.7385   2
  -2   2   4 364.098 58.7291   2
  -2  -2   3 2622.87 116.637   2
  -2   2   3 2687.95 137.251   3
   2  -2  -3 2864.92 96.7936   2
  -2   2   3 2346.87 92.5097   2
   2   2  -3 2873.17 112.545   5
   2   2  -2 37184.2 384.111   5
  -2   2   2 37755.0 443.464   3
   2  -2  -2 37811.4 329.931   2
  -2  -2   2 37034.5 377.597   2
  -2   2   2 38052.7 320.159   2
  -2   2   1 1538.06 78.2354   2
  -2  -2   1 1693.50 87.1866   2
   2   2  -1 1440.10 86.1866   5
  -2   2   1 1413.34 90.0640   3
   2  -2   0 14596.1 168.438   6
   2  -2   0 14376.0 166.741   1
  -2   2   0 14745.9 237.352   3
  -2  -2   0 15145.4 219.131   2
  -2   2   0 14991.9 181.450   1
   2   2   0 14638.5 249.428   5
  -2   2   0 14973.4 227.458   2
  -2   2  -1 160110. 683.497   5
   2  -2   1 159834. 704.855   6
  -2   2  -1 161107. 717.391   1
  -2   2  -1 157534. 718.194   3
   2  -2   1 157188. 684.651   1
   2   2   1 157415. 839.994   5
  -2   2  -1 159343. 678.280   4
  -2   2  -1 163132. 796.806   2
  -2  -2  -1 154543. 682.117   2
  -2   2  -2 6749.89 139.155   3
  -2  -2  -2 6430.75 143.745   3
   2   2   2 6514.90 185.059   5
  -2   2  -2 6924.03 178.595   1
  -2   2  -2 6722.73 174.281   4
  -2   2  -2 6540.95 130.064   5
  -2   2  -2 6797.72 185.048   2
  -2  -2  -2 7029.41 179.291   6
   2  -2   2 6939.26 173.567   1
  -2  -2  -2 7820.99 186.363   1
  -2  -2  -2 7163.46 149.956   2
   2  -2   2 7056.75 136.931   5
   2  -2   3 7836.20 141.186   3
  -2   2  -3 7482.33 209.904   1
  -2   2  -3 7486.75 134.234   5
  -2  -2  -3 7409.53 158.493   3
   2  -2   3 7583.85 205.480   1
   2   2   3 6791.05 149.311   3
  -2  -2  -3 7849.57 209.156   6
  -2   2  -3 7416.68 206.890   4
   2  -2   3 8084.78 136.788   5
  -2  -2  -3 8063.29 206.674   1
  -2   2  -3 7513.20 136.779   3
   2   2   3 7387.53 206.956   5
  -2  -2  -3 7389.40 171.706   2
   2   2   4 12127.2 203.174   3
  -2   2  -4 12076.1 161.894   5
   2  -2   4 13148.9 162.276   5
   2  -2   4 12681.4 170.013   3
   2   2   4 12542.9 276.144   5
  -2  -2  -4 12919.7 285.553   1
  -2   2  -4 13105.8 300.476   1
  -2   2  -4 12882.7 300.569   4
  -2  -2  -4 12842.6 293.065   6
  -2  -2  -4 13216.3 241.931   2
  -2  -2  -4 12942.4 214.028   3
  -2   2  -5 83.8810 73.4593   4
  -2   2  -5 64.6748 67.6911   1
   2   2   5 65.0705 62.2484   5
  -2  -2  -5 26.4855 60.7243   2
   2  -2   5 31.6390 30.4998   3
   2  -2   5 161.517 31.6960   5
  -2  -2  -5 72.8955 61.1193   6
  -2  -2  -5 113.297 49.4385   3
   2   2   5-63.6959 75.0676   2
  -2   2  -5 90.7934 29.5284   5
   2   2   5 69.2137 41.8885   3
  -2  -2  -5 174.403 78.2305   1
   2   2   6 1068.92 104.531   5
  -2   2  -6 1027.92 52.8877   5
  -2  -2  -6 978.637 111.128   6
  -2   2  -6 1166.76 124.795   1
  -2   2  -6 993.718 118.226   4
  -2  -2  -6 1087.26 121.161   1
   2  -2   6 1042.80 49.6472   5
   2   2   6 1074.01 89.9488   2
   2   2   6 1008.38 75.9120   3
  -2  -2  -6 978.412 98.8583   5
  -2  -2  -6 1025.58 77.8106   3
  -2   2  -7 418.586 41.6210   5
   2   2   7 454.846 90.3077   5
  -2  -2  -7 562.371 112.322   4
   2  -2   7 403.829 37.7047   5
  -2   2  -7 474.071 108.957   4
   2   2   7 472.603 73.8405   2
  -2  -2  -7 477.739 102.470   1
   2   2   7 397.678 61.0811   3
  -2  -2  -7 419.282 77.5078   5
  -2   2  -7 437.653 105.199   1
  -2  -2  -7 501.224 66.2390   3
  -2  -2  -8 26063.2 375.432   3
  -2  -2  -8 27216.6 535.047   4
  -2   2  -8 28232.0 573.560   4
   2   2   8 28039.8 448.539   2
  -2   2  -8 26412.7 277.222   5
   2   2   8 26606.8 368.688   3
  -2   2  -8 27805.1 565.049   1
   2   2   8 28119.8 485.200   5
  -2  -2  -8 27055.3 479.904   5
   2  -2   8 26673.6 345.152   3
  -2  -2  -8 27692.6 538.731   1
   2  -2   9 876.569 54.9333   5
  -2  -2  -9 844.281 132.060   1
   2  -2   9 878.117 79.3767   3
  -2   2  -9 1085.66 147.839   1
  -2   2  -9 918.155 143.870   4
   2   2   9 900.571 85.2663   3
   2   2   9 980.903 114.995   5
  -2  -2  -9 925.211 89.5039   3
  -2   2  -9 776.461 61.3352   5
  -2  -2  -9 962.577 138.798   4
  -2   2 -10 673.153 138.295   4
  -2  -2 -10 623.782 127.130   4
  -2  -2 -10 543.758 79.6888   3
   2  -2  10 613.617 56.0486   5
  -2   2 -10 638.909 133.821   1
   2   2  10 576.117 76.5160   3
  -2  -2 -10 574.753 122.884   1
   2  -2  10 633.918 75.3496   3
   2   2  10 619.010 103.966   5
  -2   2 -10 588.037 62.1790   5
   2   2  11 443.259 98.4678   5
  -2   2 -11 385.170 131.388   4
  -2  -2 -11 465.863 128.745   1
   2   2  11 399.289 71.7331   3
  -2  -2 -11 488.137 82.8772   3
   2  -2  11 496.787 57.4391   5
  -2  -2 -11 456.705 124.453   4
   2  -2  11 397.358 69.7722   3
  -2   2 -11 514.314 136.698   1
  -2   2 -12 7.16602 114.062   1
   2  -2  12-4.28961 53.5938   3
  -2   2 -12-38.9698 119.548   4
   2   2  12-29.5019 60.9578   3
   2  -2  12 28.9818 45.5246   5
   2   2  12 8.96526 81.4934   5
  -2  -2 -12 65.5149 112.532   4
  -2  -2 -12 3.25328 62.2011   3
  -2  -2 -12 16.5727 110.557   1
  -2   2 -13 4362.67 304.951   4
   2  -2  13 4396.46 149.754   5
  -2  -2 -13 4669.08 217.747   3
  -2  -2 -13 4494.46 286.131   4
   2  -2  13 4306.34 195.464   3
  -2  -2 -13 4506.73 297.547   1
   2   2  13 4568.62 242.132   5
  -2   2 -13 4382.83 295.728   1
  -2  -2 -14 5698.24 249.518   3
  -2   2 -14 5747.36 346.658   1
   2  -2  14 5503.00 175.385   5
   2   2  14 5779.07 279.388   5
  -2  -2 -14 5813.01 341.500   4
   2  -2  14 5673.03 229.026   3
  -2  -2 -14 5091.43 326.124   1
  -2   2 -14 5584.90 350.349   4
  -2  -2 -15 16117.4 570.573   1
  -2   2 -15 16199.7 592.063   4
  -2  -2 -15 17137.6 440.254   3
  -2  -2 -15 16069.4 553.585   4
   2  -2  15 16539.0 312.042   5
   2   2  15 17108.7 472.034   5
  -2   2 -15 16264.7 579.010   1
  -2   2 -16 3254.43 297.689   1
   2  -2  16 3174.44 153.605   5
  -2  -2 -16 3264.97 294.676   1
  -2   2 -16 3197.23 302.599   4
  -2  -2 -16 3329.25 220.716   3
  -2  -2 -16 3414.72 294.067   4
   2   2  16 3109.88 228.827   5
   2   2  16 2957.11 271.847   6
   2  -2  17 28260.8 770.034   2
  -2  -2 -17 28056.1 778.676   4
  -2  -2 -17 30639.0 634.800   3
   2  -2  17 29325.7 455.504   5
  -2  -2 -17 28874.3 805.232   1
  -2   2 -17 28843.8 806.642   1
  -2   2 -17 28843.3 832.997   4
   2   2  17 28966.5 777.960   6
   2   2  17 29971.1 655.513   5
  -2  -2 -18 2389.40 204.565   3
   2   2  18 2265.08 263.330   6
   2   2  18 2171.07 229.744   2
  -2  -2 -18 2399.17 273.223   4
   2   2  18 2356.35 214.133   5
  -2   2 -18 2303.92 280.105   1
  -2   2 -18 2234.09 285.751   4
   2  -2  18 2469.08 152.308   5
   2  -2  18 2370.01 270.993   2
  -2  -2 -18 2272.73 273.298   1
   2  -2  19 2615.26 282.162   2
  -2  -2 -19 2466.64 282.374   4
   2   2  19 2741.94 290.022   6
   2   2  19 2492.64 247.451   2
  -2  -2 -19 2893.73 228.771   3
  -2   2 -19 2681.73 297.878   1
   2   2  19 2781.02 230.136   5
  -2   2 -19 2664.05 308.030   4
   2  -2  19 2873.75 167.299   5
  -2  -2 -19 2882.01 301.575   1
   2  -2  20 947.654 217.091   2
  -2   2 -20 770.745 219.961   4
   2   2  20 933.851 163.267   5
   2  -2  20 890.582 112.472   5
  -2  -2 -20 797.716 213.646   1
   2   2  20 753.775 176.612   2
   2   2  20 659.943 199.049   6
  -2  -2 -20 871.212 155.935   3
  -2   2 -20 664.864 207.682   1
  -2  -2 -20 929.971 216.329   4
  -2  -2 -21 1961.83 277.067   4
   2   2  21 1761.71 235.642   2
   2  -2  21 1804.52 267.413   2
   2   2  21 1606.01 253.514   6
  -2   2 -21 1773.82 279.848   1
  -2  -2 -21 1743.07 273.995   1
   2  -2  21 2006.42 157.016   5
  -2   2 -21 1817.88 294.356   4
   2   2  21 1824.89 209.228   5
   2  -2  22 1508.27 145.386   5
  -2   2 -22 1413.58 261.939   1
   2   2  22 1337.43 226.034   2
  -2   2 -22 1462.21 272.045   4
   2   2  22 1182.96 243.571   6
  -2  -2 -22 1483.51 271.229   1
  -2  -2 -22 1423.95 264.088   4
   2   2  22 1320.85 187.927   5
   2  -2  22 1310.19 250.100   2
   2   2  23 5966.36 401.626   2
   2  -2  23 5902.83 437.940   2
   2   2  23 6305.54 360.398   5
  -2  -2 -23 5600.25 446.117   1
  -2  -2 -23 5557.23 440.781   4
  -2   2 -23 5317.19 450.208   4
  -2   2 -23 5493.75 443.686   1
   2   2  23 5531.24 433.191   6
   2  -2  23 6108.68 264.392   5
  -2  -2 -24 585.599 227.924   4
  -2   2 -24 481.230 231.928   4
  -2  -2 -24 667.746 241.948   1
   2   2  24 580.050 200.385   2
   2  -2  24 709.563 223.691   2
  -2   2 -24 688.470 243.936   1
   2   2  24 612.934 217.240   6
  -2  -2 -24 692.289 174.375   3
   2   2  24 726.925 170.008   5
  -2  -2 -25 7853.41 542.942   1
  -2  -2 -25 8359.82 435.627   3
  -2   2 -25 7607.81 536.939   1
  -2   2 -25 7858.34 557.346   4
   2   2  25 8326.62 549.069   6
  -2  -2 -25 7795.58 528.192   4
   2   2  25 8152.50 483.815   2
   2   2  25 8302.95 425.258   5
   2  -2  25 8219.83 528.926   2
  -2  -2 -26 122.521 213.843   4
   2  -2  26 84.7398 202.645   2
   2   2  26 11.9426 141.338   5
  -2   2 -26 43.9330 206.674   1
  -2  -2 -26 8.42522 208.093   1
  -2  -2 -26 126.495 143.071   3
  -2   2 -26 62.9855 222.598   4
   2   2  26 13.2005 210.461   6
   2   2  26 1.18536 162.635   2
   2   2  27 1350.43 257.890   2
  -2   2 -27 1285.96 295.519   1
  -2  -2 -27 1429.30 302.619   4
  -2  -2 -27 1213.73 294.152   1
  -2   2 -27 1456.85 312.809   4
   2   2  27 1225.38 285.369   6
   2   2  27 1387.34 218.708   5
   2  -2  27 1196.73 281.929   2
  -2   2 -28 74.6515 232.680   4
  -2  -2 -28 131.642 231.407   4
   2   2  28-60.4029 172.536   2
  -2  -2 -28-173.830 242.275   1
  -2   2 -28-3.87626 223.597   1
   2  -2  28 28.7156 200.143   2
   2   2  28-256.866 275.108   6
   2  -2  29 485.579 243.606   2
   2   2  29 478.188 253.411   6
  -2  -2 -29 625.166 263.715   4
  -2  -2 -29 213.843 236.916   1
  -2   2 -29 636.203 282.439   4
  -2   2 -29 287.429 244.562   1
   2   2  29 581.468 219.404   2
  -2  -2 -30 570.201 279.428   4
  -2   2 -30 859.894 309.565   4
   2   2  30 575.299 229.138   2
   2  -2  30 445.119 237.197   2
  -2   2 -30 378.589 252.439   1
  -2  -2 -30 371.950 261.908   1
   2   2  30 209.036 252.386   6
   2  -2  31 1880.12 341.608   2
  -2  -2 -31 1569.60 351.714   1
   2   2  31 1572.13 341.495   6
  -2  -2 -31 1667.43 351.559   4
  -2   2 -31 1442.10 348.982   1
   2   2  31 1989.29 316.059   2
  -2   2 -31 1870.81 384.645   4
  -2   2 -32 483.289 308.246   4
  -2  -2 -32 242.867 265.686   1
   2  -2  32 265.582 249.879   2
   2   2  32 217.134 259.480   6
  -2  -2 -32 212.062 262.679   4
   2   2  32 259.150 212.039   2
  -2   2 -32 205.010 268.688   1
  -2   2 -33 3714.30 499.350   4
   2   2  33 3804.29 473.318   6
  -2  -2 -33 3398.90 475.933   1
   2   2  33 4047.86 429.701   2
  -2  -2 -33 3747.55 477.446   4
  -2   2 -33 4328.78 525.310   1
   2  -2  33 3393.46 478.699   6
   2  -2  33 4168.77 467.232   2
   2   2  34-144.757 293.478   6
  -2  -2 -34 517.002 296.747   4
  -2   2 -34 105.931 277.406   1
  -2  -2 -34 45.0147 259.822   1
   2  -2  34-194.510 311.503   6
   2  -2  34 22.5161 242.999   2
  -2   2 -34 333.072 306.372   4
   2   2  34-29.7259 209.865   2
   2  -2  35 393.358 271.210   2
  -2  -2 -35 202.409 280.779   1
  -2   2 -35 532.262 320.098   4
   2  -2  35-491.796 349.374   6
   2   2  35-165.615 317.909   6
   2   2  35-149.491 235.769   2
  -2  -2 -35 243.342 288.687   4
   2   2  36-122.095 287.552   6
   2   2  36-321.976 268.085   2
  -2  -2 -36-44.9974 279.710   1
   2  -2  36 26.8702 263.317   2
   2  -4 -37 630.019 312.330   4
  -2   4  37-111.857 307.053   6
  -2   4  36 143.882 293.881   6
   2  -4 -36 688.410 314.934   4
  -2  -4  36 467.703 270.822   2
   2   4 -35 398.236 307.268   4
  -2  -4  35 461.440 273.517   2
   2  -4 -35 657.817 295.526   4
  -2   4  35 372.088 290.228   6
   2  -4 -34 1834.42 370.955   4
  -2   4  34 1538.79 360.755   6
  -2  -4  34 1597.70 345.614   2
   2   4 -34 1677.76 401.322   4
   2  -4 -34 1940.30 361.780   3
  -2  -4  33 96.0603 243.744   2
  -2   4  33-38.8706 274.309   6
   2   4 -33-112.634 302.277   4
   2  -4 -33 111.354 258.874   4
   2  -4 -33 39.3845 233.297   3
   2  -4 -32 2926.08 408.701   4
   2   4 -32 2699.92 446.302   4
  -2   4  32 2554.27 309.616   2
   2  -4 -32 3114.75 407.899   3
  -2  -4  32 2613.98 381.628   2
  -2   4  32 2743.25 408.401   6
   2   4 -31-70.0562 272.086   4
   2  -4 -31 117.108 232.469   4
  -2  -4  31-58.9416 243.776   2
  -2   4  31-85.7082 267.214   6
  -2   4  31-0.45302 177.503   5
  -2   4  31-25.2649 169.545   2
   2  -4 -31-20.9847 231.076   3
  -2  -4  30 1759.88 312.406   2
  -2   4  30 1451.04 315.868   6
   2   4 -30 1689.76 376.527   4
   2  -4 -30 2170.50 348.317   3
   2  -4 -30 1706.44 324.798   4
  -2   4  30 1716.20 265.584   2
  -2   4  30 1723.77 290.027   5
   2  -4 -29 778.269 261.978   4
  -2  -4  29 816.362 259.310   2
   2  -4 -29 783.418 256.511   1
  -2   4  29 937.613 245.113   5
   2   4 -29 769.542 303.960   4
  -2   4  29 883.800 216.104   2
   2  -4 -29 997.699 267.544   3
   2  -4 -28 300.101 217.485   3
   2  -4 -28 310.213 221.696   1
  -2   4  28 393.434 198.253   5
   2  -4 -28 316.200 221.409   4
  -2   4  28 376.124 180.898   2
   2   4 -28 259.379 256.423   4
  -2  -4  28 259.434 218.970   2
   2   4 -27 4439.64 480.104   4
  -2   4  27 4280.17 381.973   5
   2  -4 -27 4331.38 415.449   4
  -2  -4  27 3951.26 400.617   2
  -2   4  27 4460.80 350.793   2
   2  -4 -27 4154.58 398.391   3
   2  -4 -27 4287.97 409.793   1
   2  -4 -26 2324.09 316.860   1
  -2  -4  26 2258.82 306.782   2
   2  -4 -26 2368.36 316.693   4
  -2   4  26 2366.93 264.442   2
  -2   4  26 2489.06 300.849   5
   2  -4 -26 2844.45 342.526   3
   2   4 -26 2622.17 383.391   4
  -2  -4  25-154.270 211.620   2
  -2   4  25 34.7271 161.936   5
  -2   4  25 20.8704 131.610   2
   2  -4 -25 43.1694 186.872   1
   2  -4 -25-61.1421 184.194   3
   2   4 -25 68.8948 210.698   4
   2  -4 -25 101.185 189.135   4
  -2   4  24 8081.02 475.068   5
   2   4 -24 8203.42 569.053   4
   2  -4 -24 8078.93 487.699   1
   2  -4 -24 8045.64 498.569   4
  -2   4  24 7974.11 407.036   2
  -2  -4  24 7871.93 487.698   2
   2  -4 -24 8344.10 509.147   3
   2  -4 -23 2112.38 280.688   1
  -2   4  23 2368.49 285.869   5
   2  -4 -23 2259.73 294.695   3
   2   4 -23 2254.96 336.603   4
  -2  -4  23 2071.56 280.189   2
  -2   4  23 2487.83 244.491   2
   2  -4 -23 2316.99 292.908   4
  -2   4  22 4651.27 360.307   5
   2  -4 -22 4898.32 377.852   4
   2   4 -22 4554.77 423.344   4
  -2   4  22 4927.98 310.975   2
  -2  -4  22 4774.60 375.943   2
   2  -4 -22 4713.32 372.607   3
   2  -4 -22 4922.97 373.170   1
   2  -4 -21 4320.84 345.021   1
   2  -4 -21 4360.76 353.488   4
   2   4 -21 4309.69 405.302   4
  -2   4  21 4735.10 296.831   2
  -2   4  21 4447.87 346.376   5
  -2  -4  21 4439.60 352.863   2
   2  -4 -21 4392.54 365.997   3
  -2   4  20 8170.39 444.794   5
  -2  -4  20 8077.65 447.788   2
   2  -4 -20 7904.22 427.842   1
  -2   4  20 8104.05 361.146   2
   2  -4 -20 7982.57 447.449   4
   2  -4 -20 8350.11 458.254   3
   2   4 -20 8444.44 517.638   4
  -2   4  19 107.725 111.380   2
   2  -4 -19 59.7999 149.670   4
   2  -4 -19 138.418 155.437   3
  -2  -4  19-47.8840 172.050   2
   2   4 -19 18.8948 175.483   4
  -2   4  19 131.130 146.988   5
   2  -4 -19 101.444 135.965   1
   2  -4 -18 3709.06 289.367   1
  -2   4  18 3783.05 239.886   2
   2  -4 -18 3602.05 294.655   4
  -2  -4  18 3923.89 308.324   2
  -2   4  18 3637.57 299.417   5
   2  -4 -18 3663.73 307.958   3
   2   4 -18 3881.48 350.694   4
  -2  -4  17 271.174 144.512   2
   2  -4 -17 313.930 148.225   3
   2  -4 -17 365.245 148.747   4
   2   4 -17 233.167 168.689   4
   2  -4 -17 337.426 132.729   1
  -2   4  17 379.859 110.560   2
   2  -4 -16 5538.63 324.173   4
   2   4 -16 5542.35 381.539   4
   2  -4 -16 5512.01 334.633   3
  -2  -4  16 5705.38 340.762   2
   2  -4 -16 5483.92 311.876   1
  -2   4  16 5707.65 263.469   2
   2  -4 -15 557.219 144.240   4
  -2  -4  15 388.789 134.780   2
   2  -4 -15 462.318 130.584   1
  -2   4  15 474.915 108.387   2
   2   4 -15 390.461 160.972   4
   2  -4 -14 7689.62 332.332   1
  -2   4  14 8211.78 283.943   2
  -2  -4  14 7782.53 368.786   2
   2   4 -14 8334.47 426.259   4
   2  -4 -14 8291.56 358.479   4
  -2  -4  14 7610.34 217.748   5
   2   4 -13 332.395 145.055   4
  -2   4  13 307.865 90.2751   2
  -2  -4  13 189.561 123.193   2
   2  -4 -13 241.536 107.281   1
  -2  -4  13 258.433 61.8594   5
   2  -4 -13 309.623 120.962   4
  -2   4  12 17322.0 358.608   2
   2  -4 -12 17088.1 460.599   4
   2   4 -12 17971.3 572.472   4
  -2  -4  12 17281.5 493.651   2
   2  -4 -12 17293.2 515.454   3
   2  -4 -12 17525.1 445.387   1
  -2  -4  12 15909.4 300.189   5
   2  -4 -11 2060.30 148.508   2
   2   4 -11 2244.75 229.509   4
  -2   4  11 2110.89 134.004   2
   2  -4 -11 2283.85 186.543   4
   2  -4 -11 2320.37 173.873   1
   2  -4 -11 1956.86 197.714   3
  -2  -4  11 2029.24 116.232   5
  -2  -4  11 2071.14 193.384   2
   2   4 -11 2131.16 123.169   5
  -2   4  10 61862.1 732.095   1
   2   4 -10 64215.7 591.474   5
   2   4 -10 64985.4 989.529   4
  -2  -4  10 63301.6 576.766   5
   2  -4 -10 61927.6 737.666   1
  -2   4  10 62996.7 597.560   2
   2  -4 -10 62781.2 688.287   2
  -2  -4  10 63161.8 860.056   2
   2  -4 -10 62811.4 782.687   4
  -2   4   9 7469.72 242.315   1
   2  -4  -9 8093.23 276.238   4
   2   4  -9 7721.98 340.707   4
  -2   4   9 7573.72 202.508   2
   2  -4  -9 7530.25 249.484   1
   2   4  -9 7570.61 205.393   5
   2  -4  -9 7666.40 229.363   2
  -2  -4   9 7657.72 298.400   2
  -2  -4   9 7270.61 198.857   5
   2  -4  -8 6835.49 201.613   2
  -2  -4   8 7022.43 274.005   2
   2   4  -8 6897.35 195.106   5
  -2   4   8 6804.43 210.094   1
  -2  -4   8 7055.51 195.327   5
   2  -4  -8 7084.76 221.448   1
  -2   4   8 6636.11 174.221   2
   2   4  -8 6763.96 306.006   4
  -2   4   8 6920.85 257.134   4
  -2   4   7 54803.0 523.963   1
  -2  -4   7 56041.3 711.271   2
  -2  -4   7 56577.2 539.123   5
   2   4  -7 56415.0 799.606   4
   2  -4  -7 55272.9 535.416   1
  -2   4   7 56063.4 449.128   2
  -2   4   7 56139.0 659.753   4
   2  -4  -7 56235.1 505.108   2
   2   4  -7 56743.2 532.241   5
  -2   4   6 3858.32 126.509   1
  -2   4   6 3800.78 128.302   6
  -2   4   6 4063.55 169.110   4
   2  -4  -6 4201.33 136.483   1
  -2   4   6 4038.40 118.913   2
  -2  -4   6 3935.09 149.232   5
   2  -4  -6 3880.96 122.780   2
   2   4  -6 4115.77 148.482   5
  -2  -4   6 4168.66 199.098   2
  -2   4   5 23333.7 261.248   2
   2   4  -5 24432.0 348.079   5
  -2   4   5 23460.8 241.322   1
  -2  -4   5 24799.8 363.650   5
   2  -4  -5 23704.7 259.078   1
  -2   4   5 24073.0 249.599   6
  -2  -4   5 24155.3 418.879   2
   2  -4  -5 23117.1 265.489   2
  -2   4   5 22935.0 346.747   4
  -2  -4   4 23327.3 387.059   2
   2   4  -4 22657.2 342.508   5
  -2  -4   4 23539.0 362.350   5
  -2   4   4 22968.4 243.133   2
   2  -4  -4 22629.8 245.056   2
  -2  -4   3 15128.5 291.816   2
  -2   4   3 14875.1 347.484   3
   2  -4  -3 15157.5 206.274   2
  -2   4   3 15238.4 199.931   2
   2   4  -3 14386.0 279.191   5
  -2   4   2 5000.08 199.967   3
   2  -4  -2 5178.76 127.824   2
  -2   4   2 4529.04 124.364   2
  -2  -4   2 5022.16 166.661   2
   2   4  -2 4754.05 171.879   5
  -2   4   1 856.871 97.1344   3
  -2  -4   1 769.017 79.9969   2
  -2   4   1 713.666 66.7783   2
   2  -4  -1 714.053 72.2318   2
   2   4  -1 726.614 88.0834   5
   2   4  -1 846.899 79.8584   2
  -2   4   0 31941.6 380.932   2
   2  -4   0 32570.8 302.138   1
   2   4   0 32989.1 361.563   2
   2   4   0 31868.3 457.827   5
  -2   4   0 31908.2 449.680   3
  -2  -4   0 31876.6 338.105   2
   2  -4   0 31748.1 372.439   2
   2   4   1 45145.5 399.391   2
  -2  -4  -1 45308.5 394.281   2
   2   4   1 44993.8 564.709   5
  -2   4  -1 46436.0 514.752   3
   2  -4   1 45166.1 479.215   2
   2  -4   1 46213.9 424.527   1
  -2  -4  -2 9818.52 188.848   2
  -2   4  -2 10775.0 251.232   3
   2   4   2 9917.58 281.885   5
  -2   4  -2 10465.2 252.466   4
   2  -4   2 10464.4 249.031   3
   2  -4   2 10542.5 233.647   1
  -2   4  -2 10882.3 234.154   1
   2   4   2 10690.6 189.305   2
  -2  -4  -2 10174.4 248.817   3
   2  -4   2 10065.9 249.106   2
   2   4   3 4394.14 202.821   5
   2   4   3 4532.45 131.964   2
  -2  -4  -3 4606.28 181.091   3
  -2   4  -3 4966.98 182.693   1
   2   4   3 4410.41 171.628   3
   2  -4   3 4494.16 163.561   3
  -2  -4  -3 4618.60 131.007   2
   2  -4   3 4295.82 180.310   2
   2  -4   3 4695.84 180.632   1
  -2   4  -3 4517.82 192.184   4
  -2   4  -3 4716.17 166.779   3
   2   4   4 15987.3 383.099   5
   2   4   4 15929.6 233.658   2
  -2   4  -4 16834.4 349.818   1
  -2   4  -4 15838.0 366.491   4
   2  -4   4 16271.9 340.142   4
   2  -4   4 16298.0 350.306   1
  -2  -4  -4 16567.7 340.190   6
  -2  -4  -4 16004.0 252.966   2
  -2   4  -4 16197.0 291.689   3
   2  -4   4 15818.2 284.996   3
   2   4   4 15578.7 312.603   3
  -2  -4  -4 15965.7 326.094   3
  -2  -4  -4 15993.8 321.538   1
  -2   4  -5 3948.71 95.3706   5
   2   4   5 4103.79 124.067   2
  -2  -4  -5 3703.45 136.531   2
   2  -4   5 4018.98 194.352   1
  -2  -4  -5 3867.81 174.398   3
  -2   4  -5 4074.90 207.052   4
  -2   4  -5 4202.69 197.036   1
   2   4   5 3767.78 163.612   3
  -2  -4  -5 3698.89 180.069   1
   2   4   5 3939.73 207.737   5
   2  -4   5 4329.50 199.726   4
   2  -4   5 3727.43 144.054   3
  -2  -4  -6 11897.0 251.320   2
  -2   4  -6 12385.4 141.742   5
   2   4   6 12177.0 220.399   2
  -2  -4  -6 12582.7 309.143   3
   2  -4   6 11749.3 242.652   3
  -2  -4  -6 12214.1 332.100   1
   2   4   6 12462.0 296.920   3
  -2   4  -6 12530.2 349.408   1
  -2   4  -6 12113.1 366.710   4
   2   4   6 12510.7 360.517   5
  -2   4  -7 14585.4 396.545   1
   2   4   7 14121.0 319.302   3
   2  -4   7 13675.0 264.125   3
   2   4   7 14529.0 398.401   5
  -2  -4  -7 14419.4 336.835   3
  -2  -4  -7 14244.0 377.904   1
   2   4   7 13854.7 263.261   2
  -2   4  -7 14261.8 416.199   4
  -2   4  -8 581.232 119.472   1
  -2   4  -8 648.819 128.512   4
   2   4   8 484.635 112.503   5
  -2  -4  -8 536.381 90.5289   3
   2   4   8 435.350 68.8695   2
  -2  -4  -8 596.931 117.188   1
   2   4   8 620.847 88.8342   3
   2   4   9 84.0052 99.9913   5
  -2  -4  -9 50.3299 97.4526   1
   2   4   9 22.8994 87.5809   6
   2   4   9 43.4449 54.9164   2
  -2   4  -9 73.0668 107.570   4
  -2  -4  -9 38.4836 68.2546   3
  -2   4  -9 76.6841 99.5235   1
  -2  -4 -10 18733.4 500.687   1
   2   4  10 18636.9 488.176   5
   2   4  10 19088.6 470.183   6
   2   4  10 18450.5 364.909   2
  -2  -4 -10 17907.3 401.822   3
  -2   4 -10 19388.4 528.647   1
  -2   4 -10 19158.2 555.591   4
  -2  -4 -11 7768.67 346.114   1
  -2   4 -11 8172.01 389.346   4
  -2   4 -11 8026.07 365.090   1
  -2  -4 -11 7564.43 274.447   3
   2   4  11 8220.09 342.665   5
   2   4  11 7701.67 324.871   6
  -2   4 -12 7125.08 383.270   4
  -2   4 -12 7314.73 360.332   1
  -2  -4 -12 6849.71 272.154   3
  -2  -4 -12 7104.73 347.143   1
   2   4  12 7287.72 333.769   5
   2   4  12 7093.36 322.062   6
  -2   4 -13 2248.26 243.148   4
  -2  -4 -13 2182.42 169.079   3
   2   4  13 1810.44 183.722   6
  -2  -4 -13 2224.84 221.988   1
  -2   4 -13 2300.55 230.776   1
   2   4  13 2406.39 215.730   5
  -2   4 -14 127.092 135.600   4
  -2   4 -14 159.575 133.869   1
  -2  -4 -14 71.8676 128.544   1
   2   4  14-135.890 154.936   6
  -2  -4 -14 122.418 83.2834   3
   2   4  14 141.612 110.491   5
  -2  -4 -15 73.4976 134.014   1
  -2   4 -15 83.7653 138.497   1
   2   4  15-98.6582 145.608   6
  -2  -4 -15 56.4364 90.5438   3
  -2   4 -15 180.206 156.010   4
   2   4  15 89.0620 119.277   5
   2  -4  16 20256.3 668.072   2
  -2  -4 -16 20313.4 534.592   3
  -2   4 -16 20591.8 669.371   1
  -2   4 -16 20214.8 698.279   4
  -2  -4 -16 20170.8 657.822   1
   2   4  16 21083.6 625.365   6
   2   4  16 20938.7 599.530   5
  -2  -4 -16 20197.8 639.519   4
  -2  -4 -17 65.8349 104.690   3
  -2  -4 -17 55.5901 156.860   1
  -2  -4 -17 231.335 165.613   4
   2  -4  17 48.1665 149.309   2
   2  -4  17 77.9809 28.8022   5
  -2   4 -17 104.832 161.911   4
  -2   4 -17 156.291 163.496   1
   2   4  17 104.513 140.603   6
   2  -4  17 62.3929 26.0643   5
   2   4  17 70.1949 126.865   5
   2   4  18 4825.26 325.914   5
   2  -4  18 3761.98 96.6833   5
  -2   4 -18 4724.88 364.963   1
   2   4  18 4707.21 303.842   2
   2   4  18 4620.06 331.353   6
   2  -4  18 4371.31 106.112   5
  -2  -4 -18 4646.83 358.527   1
  -2  -4 -18 4965.43 359.468   4
  -2   4 -18 4389.19 368.840   4
   2  -4  18 4832.50 366.471   2
  -2  -4 -19 129.684 156.362   1
  -2  -4 -19 368.422 179.465   4
   2  -4  19 299.175 183.295   2
   2   4  19 166.228 126.372   2
   2  -4  19 135.237 37.7898   5
  -2   4 -19 231.813 171.493   1
  -2   4 -19-6.16465 194.680   4
   2  -4  19 171.061 42.8037   5
   2   4  19 158.085 149.629   6
   2   4  19 257.663 141.580   5
   2   4  20 423.600 155.201   5
  -2  -4 -20 351.822 178.667   1
   2   4  20 464.651 150.552   2
  -2   4 -20 370.334 191.309   1
   2   4  20 362.221 165.067   6
  -2  -4 -20 520.681 190.406   4
   2  -4  20 322.876 181.621   2
   2  -4  20 334.824 52.9230   5
  -2   4 -20 424.192 197.825   4
   2   4  21 240.950 178.881   6
  -2   4 -21 188.542 188.241   4
  -2   4 -21 282.283 198.739   1
   2   4  21 287.898 157.611   5
   2  -4  21 111.328 182.546   2
  -2  -4 -21 315.710 183.958   1
  -2  -4 -21 350.719 190.770   4
   2   4  21 345.666 159.931   2
  -2   4 -22 2490.12 322.283   1
  -2   4 -22 2006.82 312.386   4
   2  -4  22 2395.87 310.849   2
   2   4  22 2616.36 268.128   2
  -2  -4 -22 2463.61 321.255   1
  -2  -4 -22 2763.21 263.906   3
  -2  -4 -22 2980.98 332.453   4
   2   4  22 2616.00 305.432   6
   2   4  22 2463.90 267.577   5
  -2  -4 -23 3049.04 349.233   4
  -2   4 -23 2827.30 347.812   1
  -2   4 -23 3153.41 381.066   4
   2  -4  23 2689.17 334.724   2
   2   4  23 3266.55 342.482   6
  -2  -4 -23 3449.28 298.153   3
   2   4  23 3450.19 313.069   2
   2   4  23 3152.82 304.812   5
  -2  -4 -23 2933.02 349.300   1
  -2   4 -24 11811.8 644.944   1
   2  -4  24 12749.4 652.441   2
   2   4  24 12329.0 619.082   6
  -2  -4 -24 12629.2 635.316   4
  -2  -4 -24 13312.3 550.199   3
  -2  -4 -24 12075.8 646.278   1
  -2   4 -24 12122.2 681.260   4
   2   4  24 13216.0 568.565   2
   2   4  24 13253.0 571.870   5
  -2  -4 -25 538.230 233.590   4
  -2   4 -25 303.132 236.299   4
   2  -4  25 55.9942 203.311   2
   2   4  25 400.788 212.881   6
   2   4  25 181.778 173.252   5
  -2   4 -25 298.178 236.095   1
  -2  -4 -25 288.987 225.780   1
   2   4  25 306.884 180.644   2
  -2  -4 -25 284.942 173.649   3
  -2   4 -26 627.378 260.329   4
  -2  -4 -26 818.771 253.939   1
  -2  -4 -26 981.256 211.081   3
   2   4  26 728.492 244.408   6
  -2   4 -26 794.365 262.975   1
   2   4  26 876.139 219.492   5
   2   4  26 761.259 208.252   2
  -2  -4 -26 1181.88 278.565   4
   2  -4  26 820.120 259.552   2
  -2  -4 -27 88.5390 226.283   4
   2   4  27-114.444 180.428   5
   2   4  27 123.607 171.909   2
  -2   4 -27-59.2553 235.929   1
  -2  -4 -27 121.521 223.948   1
   2   4  27-43.7980 204.483   6
   2  -4  27 87.1837 211.625   2
  -2  -4 -27-37.2858 173.302   3
  -2   4 -27 23.5793 225.722   4
   2   4  28 571.463 216.646   2
  -2  -4 -28 562.228 273.466   4
   2  -4  28 356.325 244.863   2
  -2   4 -28 208.745 245.172   4
  -2   4 -28 562.374 254.275   1
  -2  -4 -28 636.206 252.107   1
   2   4  28 407.523 230.716   6
   2   4  28 578.579 204.531   5
  -2   4 -29 46.6041 224.940   1
  -2  -4 -29-197.328 240.696   1
   2   4  29-21.6403 185.431   2
   2   4  29-2.60197 183.893   5
   2  -4  29-7.54513 222.555   2
  -2   4 -29-38.1843 244.583   4
   2   4  29-12.1705 245.319   6
  -2  -4 -29 148.323 235.467   4
   2   4  30 1004.17 241.410   2
  -2   4 -30 911.049 312.665   4
   2  -4  30 1163.15 306.324   2
   2   4  30 486.168 247.509   6
  -2  -4 -30 909.950 295.539   4
  -2   4 -30 753.743 300.038   1
  -2  -4 -30 577.130 271.369   1
  -2  -4 -31-168.433 261.956   1
  -2   4 -31 94.4081 256.706   4
   2   4  31 60.8714 189.884   2
  -2  -4 -31 315.901 277.662   4
   2   4  31-242.178 280.067   6
   2  -4  31 4.82004 234.957   2
   2   4  32 1717.73 339.173   6
  -2  -4 -32 2698.71 421.153   4
   2  -4  32 2318.63 386.802   2
  -2   4 -32 2437.15 430.473   4
  -2  -4 -32 1601.99 358.119   1
   2   4  32 2182.38 314.950   2
  -2  -4 -33 136.396 245.279   1
  -2   4 -33 213.786 290.284   4
   2  -4  33 205.900 267.274   2
   2  -4  34 741.059 306.872   2
  -2  -4 -34 276.528 264.724   1
   2   4  34-230.224 332.982   6
  -2   4 -34 533.088 328.419   4
   2  -4  35 241.965 271.344   2
   2   4  35-427.113 346.128   6
  -2  -4 -35 394.385 289.394   1
  -2  -4 -36-248.035 281.979   1
   2   4  36-1052.74 407.543   6
  -2   6  36-489.474 312.140   6
   2   6 -35 1802.35 442.114   4
  -2   6  35 1988.22 375.097   6
  -2  -6  35 1848.25 365.998   2
   2   6 -34-80.5205 312.319   4
  -2  -6  34-177.884 282.659   2
  -2   6  34-194.984 285.806   6
   2  -6 -34-179.476 251.000   3
  -2   6  33 2648.56 393.970   6
  -2   6  33 2955.01 382.469   5
   2  -6 -33 2928.34 414.054   3
   2   6 -33 2701.91 471.472   4
  -2  -6  33 2871.86 414.683   2
  -2  -6  32-87.9967 247.077   2
   2  -6 -32-59.4423 242.533   3
   2   6 -32-209.003 312.658   4
  -2   6  32 165.771 220.510   5
  -2   6  32 22.7341 233.887   6
  -2  -6  31 303.197 248.057   2
  -2   6  31 527.372 238.112   5
   2  -6 -31 577.517 274.404   3
   2  -6 -31 440.325 240.336   1
   2   6 -31 259.639 294.284   4
  -2   6  31 282.222 240.118   6
   2  -6 -30 273.514 224.924   1
  -2   6  30-35.3878 232.942   6
  -2   6  30 107.644 207.170   5
   2  -6 -30-26.2899 225.719   3
   2   6 -30 6.64114 271.267   4
  -2  -6  30 136.645 234.412   2
   2   6 -29 1169.35 348.942   4
  -2   6  29 1663.72 294.732   5
   2  -6 -29 1303.46 301.937   3
  -2   6  29 1564.16 303.278   6
  -2  -6  29 1350.90 306.624   2
   2  -6 -29 1572.56 287.505   1
   2  -6 -28 696.253 247.034   3
   2   6 -28 689.578 311.175   4
  -2   6  28 658.530 234.109   5
   2  -6 -28 341.209 209.327   1
  -2  -6  28 590.592 242.865   2
  -2   6  28 691.100 246.582   6
  -2   6  28 517.128 171.148   2
  -2   6  27 2717.31 347.090   6
   2  -6 -27 3535.71 382.692   4
  -2  -6  27 2819.30 359.425   2
   2   6 -27 3100.34 425.575   4
  -2   6  27 3131.40 277.309   2
   2  -6 -27 3279.47 370.236   3
   2  -6 -27 2822.48 339.375   1
  -2   6  27 3131.43 361.595   5
   2  -6 -26 399.038 197.565   1
   2  -6 -26 549.196 234.695   3
  -2   6  26 393.542 205.101   6
   2   6 -26 592.516 281.651   4
  -2  -6  26 427.915 220.501   2
   2  -6 -26 831.399 247.866   4
  -2   6  26 720.095 226.044   5
  -2   6  26 564.462 156.804   2
   2   6 -25 2211.63 360.260   4
  -2   6  25 2264.63 304.530   5
   2  -6 -25 2319.02 312.590   3
   2  -6 -25 2227.30 289.053   1
  -2   6  25 2124.11 294.816   6
   2  -6 -25 2443.03 317.835   4
  -2   6  25 2215.97 226.692   2
  -2  -6  25 2185.83 315.597   2
   2  -6 -24 944.980 217.905   1
   2   6 -24 725.920 276.343   4
  -2   6  24 946.975 172.693   2
  -2   6  24 1029.25 229.240   6
  -2   6  24 883.439 228.137   5
   2  -6 -24 1346.38 265.364   4
   2  -6 -24 968.512 239.686   3
  -2  -6  24 691.930 225.173   2
   2  -6 -23 7681.17 459.062   1
   2  -6 -23 8485.50 496.726   4
  -2   6  23 8025.06 497.543   5
  -2   6  23 7701.74 462.824   6
   2  -6 -23 8141.52 507.906   3
   2   6 -23 7726.14 566.584   4
  -2  -6  23 7775.15 486.768   2
  -2   6  23 8129.12 367.126   2
   2  -6 -22 3162.47 319.197   4
   2   6 -22 2294.96 339.427   4
  -2   6  22 2434.27 277.552   6
  -2   6  22 2636.11 316.128   5
   2  -6 -22 2591.67 307.833   3
   2  -6 -22 2401.62 274.017   1
  -2  -6  22 2409.13 303.803   2
  -2   6  22 2619.61 219.495   2
  -2  -6  21-22.3979 203.223   2
   2  -6 -21 87.6312 150.654   1
   2   6 -21 52.7937 199.560   4
  -2   6  21-5.93370 182.490   6
   2  -6 -21 256.329 180.858   3
  -2   6  21 214.505 117.279   2
  -2   6  21 178.078 176.390   5
   2  -6 -20 1725.67 252.073   3
  -2   6  20 1845.82 179.643   2
   2  -6 -20 1768.11 230.315   1
  -2   6  20 1932.74 237.450   6
  -2  -6  20 1686.75 251.022   2
   2   6 -20 2009.21 310.048   4
  -2   6  20 1644.48 257.581   5
  -2   6  19 2380.13 247.633   6
   2  -6 -19 2148.08 234.894   1
  -2   6  19 2459.03 189.868   2
   2  -6 -19 2423.22 279.215   3
  -2   6  19 2247.09 273.029   5
   2   6 -19 2442.48 318.876   4
  -2  -6  19 2049.59 260.045   2
  -2   6  18 4511.02 351.691   5
   2   6 -18 4735.24 404.270   4
   2  -6 -18 4191.20 338.197   3
  -2   6  18 4688.57 236.926   2
  -2   6  18 4396.24 301.270   6
  -2  -6  18 4263.89 330.396   2
   2  -6 -18 4321.64 309.992   1
   2   6 -17 16848.2 683.837   4
   2  -6 -17 16268.4 532.585   1
   2  -6 -17 17131.5 613.289   3
  -2   6  17 16879.4 535.403   6
  -2   6  17 17111.9 410.031   2
  -2  -6  17 16691.4 600.569   2
  -2   6  17 16875.3 628.034   5
  -2   6  16 1775.61 241.882   5
  -2  -6  16 1755.69 121.688   5
  -2   6  16 1784.15 193.984   6
   2  -6 -16 1806.76 203.207   1
   2   6 -16 1864.00 266.079   4
  -2   6  16 2074.55 156.952   2
  -2  -6  16 1744.54 230.394   2
   2  -6 -16 2262.64 255.772   3
  -2   6  15 4713.39 340.201   5
   2  -6 -15 4496.79 273.361   1
  -2  -6  15 4767.84 183.852   5
   2   6 -15 5002.15 372.219   4
  -2   6  15 4944.75 210.249   2
  -2   6  15 4596.10 266.505   6
  -2  -6  15 4818.69 320.746   2
   2  -6 -15 4501.99 316.480   3
  -2   6  14 291.886 109.093   6
  -2  -6  14 301.130 140.475   2
  -2   6  14 211.891 147.182   5
   2  -6 -14 267.773 110.110   1
  -2  -6  14 252.364 63.9053   5
  -2   6  14 351.633 84.1435   2
   2  -6 -14 126.247 138.294   3
   2   6 -14 280.024 159.161   4
  -2  -6  13 666.565 161.567   2
   2  -6 -13 113.144 115.438   3
   2   6 -13 668.594 185.460   4
  -2   6  13 676.802 175.910   5
  -2   6  13 621.838 90.6795   2
  -2  -6  13 588.385 90.0004   5
   2  -6 -13 600.151 121.161   1
   2   6 -13 534.033 81.5106   5
  -2   6  13 689.116 126.869   6
   2  -6 -12 17672.8 443.012   1
  -2   6  12 18026.2 423.406   6
  -2  -6  12 17323.0 524.376   2
  -2  -6  12 16843.4 326.963   5
  -2   6  12 18132.9 325.898   2
   2   6 -12 17443.8 326.008   5
   2   6 -12 17664.6 607.201   4
  -2   6  12 17161.2 573.876   5
   2  -6 -12 16910.5 367.042   2
   2   6 -11 927.917 93.7273   5
  -2  -6  11 895.211 93.0718   5
  -2  -6  11 733.706 151.782   2
   2   6 -11 1026.27 193.862   4
   2  -6 -11 877.375 97.3712   2
  -2   6  11 769.998 81.5198   2
   2  -6 -11 942.857 126.247   1
  -2   6  11 861.029 104.150   1
  -2   6  11 814.300 111.251   6
   2  -6 -10 2639.91 164.849   1
   2   6 -10 2444.69 242.614   4
   2   6 -10 2749.67 139.956   5
  -2  -6  10 2671.59 140.245   5
  -2   6  10 2384.57 139.416   1
  -2  -6  10 2514.15 208.469   2
  -2   6  10 2709.47 117.179   2
   2  -6 -10 2545.51 131.659   2
  -2   6  10 2413.13 145.445   6
  -2  -6   9 22160.5 522.381   2
   2  -6  -9 21461.0 403.380   1
  -2   6   9 21827.5 356.338   1
   2   6  -9 22681.7 363.370   5
  -2  -6   9 22732.8 385.964   5
  -2   6   9 22830.2 284.903   2
   2   6  -9 23369.9 620.689   4
  -2   6   9 22227.2 367.250   6
   2  -6  -9 21467.3 330.847   2
   2  -6  -8 826.194 72.7516   2
  -2  -6   8 891.244 97.4815   5
  -2   6   8 634.384 65.6921   2
   2   6  -8 988.557 92.8699   5
  -2  -6   8 859.566 141.409   2
  -2   6   8 754.410 77.2052   1
   2  -6  -8 923.624 98.9845   1
  -2   6   8 874.739 86.0070   6
   2   6  -8 1202.19 172.700   4
  -2   6   7 43587.9 384.497   6
  -2   6   7 43831.3 372.482   1
  -2   6   7 44588.5 338.222   2
  -2  -6   7 45957.3 568.025   5
   2   6  -7 45801.9 523.156   5
   2  -6  -7 43473.1 385.649   2
   2  -6  -7 43804.5 478.467   1
  -2  -6   7 44948.8 677.406   2
  -2   6   6 472.536 51.9655   2
   2  -6  -6 234.786 53.7616   1
  -2  -6   6 251.609 94.7443   2
   2   6  -6 253.269 67.4403   5
   2  -6  -6 181.573 37.8284   2
  -2  -6   6 283.141 73.7622   5
   2  -6  -5 6779.21 130.826   2
   2   6  -5 6613.76 213.292   5
  -2  -6   5 6935.29 235.176   5
  -2   6   5 6437.25 133.767   2
  -2  -6   5 6978.49 252.783   2
   2  -6  -5 6623.45 147.198   1
  -2  -6   4 2022.63 140.820   2
   2   6  -4 2056.59 132.350   5
   2  -6  -4 1972.93 73.0778   1
   2  -6  -4 1917.71 75.5642   6
  -2   6   4 2008.86 83.6044   2
   2  -6  -4 1993.90 79.1111   2
   2   6  -3 2400.83 147.784   2
  -2  -6   3 2304.07 137.920   2
   2  -6  -3 2425.68 92.4800   2
   2   6  -3 2102.82 138.663   5
   2   6  -2 2093.94 134.673   2
   2  -6  -2 2444.95 96.2874   2
  -2  -6   2 2091.36 126.349   2
   2   6  -2 2197.68 147.562   5
  -2  -6   1 2344.80 120.446   2
   2   6  -1 2397.99 158.607   5
   2  -6  -1 2121.77 104.013   2
   2   6  -1 2381.50 129.805   2
   2   6   0 87.1776 49.7404   2
  -2  -6   0 122.669 55.3041   2
   2  -6   0 115.283 45.3562   1
   2   6   0 136.884 82.7226   5
   2  -6   0 86.0887 49.3363   2
   2  -6   1 332.821 64.6433   2
  -2  -6  -1 461.181 65.4671   2
   2  -6   1 349.738 60.2323   1
   2   6   1 395.156 59.3100   2
   2   6   1 349.684 97.8070   5
   2  -6   2 1950.87 128.676   2
   2   6   2 2075.55 98.9464   2
   2  -6   2 2259.66 155.462   3
   2  -6   2 2164.05 127.238   1
  -2  -6  -2 1887.93 99.0186   2
   2   6   2 2117.81 171.130   5
  -2   6  -3 178.031 86.6930   4
   2   6   3 92.2718 41.7281   2
  -2  -6  -3 195.646 60.1971   2
   2  -6   3 165.151 64.7112   1
  -2  -6  -3 166.838 83.7137   3
   2  -6   3 181.133 81.1683   3
   2   6   3 122.876 97.2548   5
  -2   6  -3 124.379 72.6577   5
   2  -6   4 1415.08 124.952   1
   2   6   4 1325.04 78.6465   2
  -2   6  -4 1232.98 105.583   5
  -2  -6  -4 1279.01 133.195   3
   2  -6   4 1360.29 126.414   3
   2   6   4 1194.04 148.508   5
  -2   6  -4 1429.74 142.758   4
  -2  -6  -4 1321.52 83.4831   2
  -2  -6  -5 4081.49 196.286   1
  -2  -6  -5 4140.76 217.227   3
  -2   6  -5 3976.99 227.660   4
   2  -6   5 4116.06 192.572   3
   2   6   5 3627.87 119.451   2
  -2  -6  -5 3749.80 127.798   2
   2   6   5 3975.12 243.268   5
  -2   6  -5 3864.20 154.138   5
  -2   6  -6 33174.8 649.074   4
  -2  -6  -6 32406.8 377.404   2
   2   6   6 32407.7 338.369   2
  -2  -6  -6 33893.9 596.010   3
  -2  -6  -6 34592.9 558.353   1
   2  -6   6 33263.8 507.822   3
   2   6   6 34256.2 669.140   5
  -2   6  -6 32112.3 382.320   5
  -2  -6  -7 28320.3 560.576   3
   2   6   7 25730.4 309.588   2
  -2   6  -7 27350.0 309.032   5
  -2  -6  -7 27591.6 536.434   1
  -2   6  -7 27869.9 621.351   4
   2  -6   7 27567.9 461.343   3
   2   6   7 28204.3 628.333   5
   2   6   8 45355.1 410.055   2
  -2  -6  -8 50238.8 760.934   3
   2  -6   8 47763.1 607.848   3
  -2   6  -8 48546.3 850.156   4
  -2  -6  -8 47360.9 737.801   1
  -2   6  -8 46274.4 316.530   5
   2   6   8 48909.2 839.636   5
   2   6   9 40924.8 422.991   2
  -2   6  -9 44662.7 790.912   1
  -2   6  -9 41904.9 826.181   4
   2   6   9 42973.6 807.747   5
  -2  -6  -9 42495.1 716.284   3
  -2  -6  -9 41411.4 718.636   1
   2   6   9 39023.0 600.307   6
   2  -6   9 42240.9 575.944   3
   2   6  10 2991.49 198.365   6
   2  -6  10 2322.36 153.065   3
  -2  -6 -10 2380.66 191.909   3
  -2   6 -10 2548.15 223.990   1
   2   6  10 2472.54 229.773   5
   2   6  10 2022.48 116.938   2
  -2  -6 -10 2398.33 204.344   1
  -2   6 -10 2641.07 242.958   4
  -2  -6 -11 2279.93 191.211   3
   2   6  11 2474.22 194.516   6
  -2   6 -11 2381.18 224.919   1
   2   6  11 2285.28 224.905   5
   2   6  11 1980.33 124.008   2
  -2  -6 -11 2473.93 217.989   1
  -2   6 -11 2274.84 236.186   4
   2   6  12 2176.51 195.331   6
  -2  -6 -12 1919.36 180.391   3
  -2   6 -12 1979.68 235.079   4
  -2   6 -12 1904.62 210.216   1
  -2  -6 -12 1889.02 202.049   1
   2   6  12 1883.64 209.054   5
  -2  -6 -13 409.023 114.716   3
  -2   6 -13 348.813 153.803   4
   2   6  13 568.904 141.428   6
  -2   6 -13 391.873 143.385   1
  -2  -6 -13 348.474 139.743   1
   2   6  13 384.382 144.310   5
   2   6  14 808.913 176.581   5
   2  -6  14 648.025 177.748   2
  -2   6 -14 782.477 189.901   4
  -2   6 -14 915.225 184.991   1
  -2  -6 -14 619.661 159.683   1
   2   6  14 1218.04 171.042   6
  -2   6 -15 7837.42 456.115   4
  -2   6 -15 8375.83 436.538   1
  -2  -6 -15 8025.69 415.571   1
   2   6  15 8626.69 376.687   6
   2  -6  15 7851.43 439.259   2
   2   6  15 8157.40 419.870   5
  -2   6 -16 360.069 175.731   4
   2   6  16 193.579 147.017   6
   2  -6  16 242.323 168.764   2
  -2  -6 -16 195.649 147.482   1
  -2   6 -16 179.998 158.288   1
   2   6  16 276.748 145.704   5
  -2   6 -17 2601.72 290.236   1
   2   6  17 2369.91 237.980   6
  -2   6 -17 2312.47 298.288   4
   2   6  17 2694.76 271.348   5
  -2  -6 -17 2642.03 274.452   1
   2   6  17 2388.18 207.168   2
   2  -6  17 2579.24 290.803   2
  -2   6 -18 76.5592 175.787   4
   2   6  18-47.7929 112.163   2
   2  -6  18 11.7117 176.827   2
  -2   6 -18 34.7276 164.187   1
   2   6  18-194.874 179.688   6
  -2  -6 -18-30.8496 152.864   1
   2   6  18-63.0224 158.674   5
   2   6  19-35.8543 176.578   6
  -2   6 -19-3.48728 179.701   4
   2  -6  19-48.0110 179.527   2
  -2  -6 -19 58.9595 163.501   1
  -2  -6 -19-39.2033 131.143   3
  -2   6 -19 37.1605 168.300   1
   2   6  19-43.0067 161.980   5
   2   6  19 38.6094 112.079   2
  -2  -6 -20 680.760 165.665   3
  -2   6 -20 640.395 216.777   1
  -2   6 -20 463.023 206.757   4
   2  -6  20 554.890 203.499   2
   2   6  20 141.650 195.909   6
   2   6  20 528.790 145.954   2
  -2  -6 -20 553.055 196.786   1
   2   6  20 403.900 174.070   5
   2   6  21 74.1765 164.070   5
  -2  -6 -21 44.7673 177.492   1
   2   6  21-246.209 214.868   6
  -2   6 -21 245.304 194.984   1
  -2   6 -21 133.065 197.633   4
   2   6  21 128.433 127.362   2
  -2  -6 -21 236.882 147.654   3
   2  -6  21 167.406 195.792   2
  -2   6 -22 2677.35 365.586   4
  -2   6 -22 2676.00 335.612   1
   2   6  22 2957.24 271.291   2
   2  -6  22 2945.02 346.878   2
   2   6  22 3016.73 317.226   5
   2   6  22 2174.69 281.308   6
  -2  -6 -22 2804.39 332.646   1
  -2  -6 -22 2969.61 282.701   3
   2   6  23 4254.24 318.791   2
   2   6  23 3696.67 351.844   6
   2   6  23 4359.46 376.607   5
  -2   6 -23 4450.77 425.406   1
  -2  -6 -23 4271.82 339.365   3
  -2  -6 -23 3804.47 387.835   1
   2  -6  23 4007.51 405.081   2
  -2   6 -23 3935.72 431.083   4
   2   6  24-217.738 245.611   6
   2   6  24 30.9953 179.709   5
  -2   6 -24-101.808 223.706   4
  -2  -6 -24 182.096 206.993   1
  -2  -6 -24 108.764 161.400   3
   2   6  24 92.7498 159.816   2
   2  -6  24 29.7620 206.029   2
   2   6  25 3570.61 313.796   2
   2   6  25 3049.18 346.005   6
  -2  -6 -25 3077.83 375.824   1
  -2   6 -25 3484.57 430.627   4
   2   6  25 3548.24 357.820   5
  -2  -6 -25 3695.95 337.739   3
   2  -6  25 3152.90 389.257   2
   2   6  26 1609.30 283.761   6
   2  -6  26 2347.82 350.259   2
  -2  -6 -26 2195.47 343.077   1
   2   6  26 2317.09 274.578   2
  -2   6 -26 2347.44 385.012   4
   2   6  26 2528.26 321.938   5
  -2  -6 -26 2334.46 290.633   3
  -2   6 -27-0.63077 255.847   4
  -2  -6 -27 76.5950 177.001   3
  -2  -6 -27 25.1957 223.079   1
   2   6  27-493.665 286.443   6
   2   6  27 147.596 169.923   2
   2   6  27 283.504 206.180   5
   2  -6  27 120.363 221.989   2
  -2   6 -28 407.754 269.369   4
   2  -6  28 558.756 273.195   2
  -2  -6 -28 406.281 241.212   1
   2   6  28 554.506 229.267   5
   2   6  28-448.302 292.392   6
   2   6  28 501.151 188.082   2
   2   6  29-108.036 273.989   6
   2  -6  29 940.265 316.863   2
  -2  -6 -29 643.454 276.526   1
   2   6  29 778.320 240.311   5
  -2   6 -29 333.628 281.948   4
  -2   6 -30-62.5420 282.852   4
   2  -6  30-23.2855 246.550   2
   2   6  30-456.296 283.369   6
   2   6  30-102.578 197.761   5
  -2  -6 -30-17.4903 235.587   1
   2   6  31 1187.56 313.631   6
  -2   6 -31 1671.45 395.947   4
   2  -6  31 2333.50 405.810   2
  -2  -6 -31 1657.25 350.069   1
   2  -6  32 682.402 296.938   2
  -2   6 -32 616.352 324.255   4
  -2  -6 -32 598.847 292.867   1
   2   6  32 98.4358 292.855   6
  -2   6 -33 878.103 341.691   4
  -2  -6 -33 702.728 292.707   1
   2  -6  33 1135.32 341.115   2
   2   6  33 297.738 268.373   6
  -2   6 -34 607.670 341.550   4
  -2  -6 -34 860.235 318.745   1
   2   6  34 156.291 305.329   6
   2  -6  34 665.565 321.467   2
  -2  -6 -35 1326.09 362.661   1
   2   6  35 694.475 314.814   6
  -2  -6 -36-3.05443 269.849   1
   2   6  36-647.435 346.973   6
  -2   8  34 1788.14 359.499   5
   2  -8 -34 1430.32 356.690   3
  -2   8  33 734.907 283.614   5
   2   8 -33 599.890 341.305   4
   2  -8 -33 834.300 313.257   3
  -2  -8  33 516.508 280.574   2
  -2  -8  32 240.132 259.984   2
   2   8 -32 255.564 318.452   4
   2  -8 -32 488.791 277.891   3
  -2   8  32 601.371 270.897   5
  -2   8  31-558.857 288.397   6
  -2  -8  31-153.669 262.342   2
   2   8 -31-34.6167 293.262   4
  -2   8  31-105.264 223.907   5
   2  -8 -31-142.357 245.345   3
   2   8 -30 279.872 289.103   4
   2  -8 -30 289.225 200.973   1
  -2  -8  30 28.4414 246.407   2
  -2   8  30 430.990 236.780   5
  -2   8  30-228.691 280.495   6
   2  -8 -30 91.6931 235.485   3
  -2  -8  29-60.8820 235.897   2
   2  -8 -29 147.992 193.889   1
   2   8 -29-26.5957 268.632   4
   2  -8 -29 36.9398 213.758   3
  -2   8  29 200.134 227.211   5
  -2   8  29-492.186 268.353   6
  -2   8  28 198.865 229.058   5
   2  -8 -28 28.7542 211.681   3
  -2   8  28-538.593 272.255   6
   2   8 -28 221.810 284.078   4
  -2  -8  28-41.5446 233.356   2
   2  -8 -28 67.3659 183.706   1
   2  -8 -27 178.013 215.538   3
  -2  -8  27-73.0470 238.810   2
  -2   8  27-390.862 261.359   6
   2   8 -27 344.697 282.712   4
   2  -8 -27 228.132 190.814   1
  -2   8  27 221.828 226.205   5
   2   8 -26 4294.06 495.639   4
  -2   8  26 3936.72 356.080   6
   2  -8 -26 4878.45 436.009   3
   2  -8 -26 4557.85 393.704   1
  -2  -8  26 4784.30 440.638   2
  -2   8  26 4703.69 441.443   5
   2  -8 -25 1852.39 273.473   1
   2   8 -25 1588.85 354.275   4
   2  -8 -25 2024.59 314.746   3
  -2   8  25 1690.79 302.573   5
  -2   8  25 1121.88 229.718   6
  -2  -8  25 1393.52 283.838   2
  -2   8  24 9397.36 491.043   6
   2  -8 -24 8939.43 498.428   1
   2   8 -24 9327.04 650.817   4
   2  -8 -24 9354.91 568.416   3
  -2   8  24 9187.70 567.220   5
  -2  -8  24 9663.53 569.823   2
   2   8 -23 108.335 228.717   4
   2  -8 -23-111.593 165.092   1
   2  -8 -23 135.139 206.086   3
  -2   8  23 23.0492 191.931   5
  -2   8  23-434.629 232.235   6
  -2  -8  23-207.972 231.913   2
  -2   8  22-94.5299 209.851   6
   2   8 -22 399.883 247.116   4
   2  -8 -22 459.735 216.442   3
  -2   8  22 533.488 221.787   5
  -2  -8  22 396.004 202.441   2
  -2   8  22 462.731 121.009   2
   2  -8 -22 296.565 161.795   1
   2   8 -21 858.855 280.516   4
  -2   8  21 597.683 214.121   5
  -2  -8  21 560.577 212.614   2
   2  -8 -21 473.207 167.051   1
  -2   8  21 701.037 129.561   2
   2  -8 -21 714.443 217.896   3
  -2   8  21 176.864 186.282   6
  -2   8  20 10108.1 559.043   5
   2  -8 -20 9785.91 463.949   1
   2   8 -20 9999.56 606.692   4
  -2   8  20 9823.08 325.541   2
  -2   8  20 9490.16 432.627   6
  -2  -8  20 10194.2 533.411   2
   2  -8 -20 10536.5 546.836   3
   2   8 -19 2475.60 342.612   4
  -2   8  19 2295.31 228.484   6
  -2   8  19 2365.34 170.924   2
  -2   8  19 2399.37 312.293   5
   2  -8 -19 2479.10 252.499   1
  -2  -8  19 2058.65 276.337   2
   2  -8 -19 2593.61 304.214   3
  -2   8  18 847.707 114.685   2
  -2   8  18 891.727 228.003   5
   2   8 -18 1219.35 272.159   4
  -2  -8  18 748.190 195.689   2
  -2   8  18 743.015 150.170   6
   2  -8 -18 996.489 180.089   1
   2  -8 -18 932.965 211.895   3
  -2   8  17 9556.38 514.821   5
  -2   8  17 9787.38 281.545   2
  -2   8  17 10128.0 383.091   6
   2  -8 -17 10093.0 497.292   3
   2   8 -17 10188.1 571.728   4
  -2  -8  17 9725.02 484.100   2
   2  -8 -17 10302.8 424.334   1
   2  -8 -16 277.877 165.455   3
   2   8 -16 119.575 184.414   4
  -2   8  16 380.382 187.339   5
  -2  -8  16 94.4226 165.747   2
  -2   8  16 186.541 118.483   6
  -2   8  16 275.496 83.0644   2
   2  -8 -16 299.468 129.613   1
   2   8 -15 12497.0 290.365   5
  -2   8  15 12900.4 570.894   5
   2  -8 -15 12557.1 530.825   3
  -2  -8  15 12468.5 512.662   2
   2   8 -15 13065.9 601.007   4
   2  -8 -15 12308.9 428.078   1
  -2   8  15 12884.9 384.532   6
  -2   8  15 13248.5 289.869   2
  -2   8  14 599.426 194.695   5
  -2  -8  14 431.552 159.119   2
  -2   8  14 696.444 126.220   6
   2   8 -14 541.188 85.4768   5
   2  -8 -14 476.601 122.273   1
  -2  -8  14 530.074 90.9477   5
   2  -8 -14 626.510 179.551   3
   2   8 -14 396.928 191.900   4
  -2   8  14 683.476 85.8233   2
   2   8 -13 2705.17 293.907   4
  -2   8  13 2796.78 174.667   6
  -2   8  13 2704.85 120.952   2
   2  -8 -13 2399.14 188.579   1
  -2   8  13 2633.22 280.087   5
   2  -8 -13 2607.81 262.098   3
   2   8 -13 2712.65 147.014   5
  -2  -8  13 2531.29 246.138   2
   2   8 -12 980.600 100.654   5
   2   8 -12 996.509 209.045   4
  -2   8  12 873.805 79.7975   2
   2  -8 -12 1000.98 186.538   3
   2  -8 -12 1112.14 134.034   1
  -2   8  12 1392.46 127.964   6
  -2  -8  12 975.397 169.913   2
  -2   8  12 884.911 190.008   5
   2  -8 -11 2992.75 259.145   3
   2  -8 -11 2948.25 183.328   1
  -2   8  11 2832.52 271.096   5
  -2   8  11 3160.19 151.363   1
  -2  -8  11 3092.92 244.770   2
   2   8 -11 3183.53 158.820   5
  -2   8  11 3847.18 167.504   6
   2   8 -11 3089.06 290.612   4
  -2   8  11 3117.94 107.973   2
   2  -8 -10 5346.38 223.964   1
  -2   8  10 5507.04 353.436   5
   2   8 -10 5615.21 202.772   5
  -2   8  10 5627.74 117.060   2
   2   8 -10 5569.18 357.499   4
  -2  -8  10 5434.16 299.225   2
   2   8  -9 3901.99 179.358   5
   2   8  -9 3818.38 296.463   4
  -2   8   9 3037.14 82.4767   2
  -2  -8   9 3800.06 252.396   2
   2  -8  -9 3705.26 178.009   1
  -2   8   9 3385.54 281.392   5
  -2   8   8 31305.1 759.396   5
   2   8  -8 34036.2 501.318   5
   2  -8  -8 30264.1 449.603   1
  -2  -8   8 32818.2 646.670   2
  -2   8   7 10353.5 440.696   5
   2   8  -7 11139.3 298.276   5
  -2  -8   7 11082.7 371.091   2
   2  -8  -7 9807.90 238.834   1
  -2   8   6 4390.72 290.607   5
   2  -8  -6 4201.60 148.122   1
   2  -8  -6 3687.45 84.5750   2
   2   8  -6 4436.64 201.573   5
  -2  -8   6 4426.08 234.903   2
   2  -8  -6 4150.80 150.513   6
   2  -8  -5 84.1711 61.0417   1
  -2  -8   5 317.535 96.2438   2
   2  -8  -5 395.530 40.8434   2
  -2   8   5 354.538 134.739   5
   2   8  -5 333.404 90.9803   5
   2  -8  -5 103.409 56.1498   6
   2  -8  -4 9483.26 178.825   1
  -2   8   4 9459.43 389.912   5
   2  -8  -4 9506.86 189.612   6
  -2  -8   4 9624.72 299.597   2
   2   8  -4 9466.36 302.631   5
   2  -8  -4 10116.7 166.946   2
   2   8  -3 1165.54 130.566   5
  -2   8   3 1450.93 178.339   5
  -2  -8   3 1343.64 124.134   2
   2  -8  -3 1906.55 87.3399   2
  -2   8   2 2528.99 208.916   5
   2   8  -2 2384.21 175.186   5
  -2  -8   2 2384.06 142.580   2
   2  -8  -2 2289.71 107.969   2
   2  -8  -1 895.743 81.2099   2
   2   8  -1 971.336 109.031   2
  -2  -8   1 803.327 91.4708   2
  -2   8   1 957.278 146.023   5
   2   8  -1 867.961 130.941   5
   2  -8   0 5696.95 192.425   2
  -2  -8   0 6025.33 186.969   2
   2   8   0 6250.58 216.254   2
  -2   8   0 6028.17 282.658   5
   2   8   0 6073.57 278.775   5
   2   8   1 5407.51 274.251   5
   2  -8   1 5110.54 197.229   2
  -2  -8  -1 5505.43 167.369   2
   2  -8   1 5619.77 272.466   3
  -2   8  -1 5496.92 261.608   5
   2   8   1 5532.68 191.742   2
   2  -8   1 5551.86 207.876   1
  -2   8  -2 109.783 93.0795   5
  -2  -8  -2-109.253 79.1120   2
   2  -8   2 10.8418 97.3317   3
   2   8   2-25.6029 57.5798   2
   2   8   2 108.094 110.616   5
   2  -8   2 26.8824 58.1944   1
   2   8   3 12553.9 429.306   5
  -2  -8  -3 11572.6 219.822   2
  -2  -8  -3 11984.4 389.501   3
   2   8   3 11870.5 240.953   2
   2  -8   3 12063.6 371.678   3
   2  -8   3 11933.4 340.250   1
  -2   8  -3 12160.9 347.814   5
  -2  -8  -4 371.642 69.9289   2
  -2   8  -4 235.907 108.693   4
  -2  -8  -4 170.558 114.582   3
   2   8   4 131.988 119.281   5
   2   8   4 111.978 47.3644   2
   2  -8   4 151.254 102.271   3
  -2   8  -4 109.633 78.6446   5
   2   8   5 3172.30 112.981   2
  -2   8  -5 3195.41 229.921   4
   2  -8   5 3329.11 207.936   3
   2   8   5 3136.03 247.803   5
  -2   8  -5 3143.15 170.129   5
  -2  -8  -5 4239.33 217.304   1
  -2  -8  -5 2884.58 111.528   2
  -2  -8  -6 9089.26 182.904   2
   2   8   6 9462.71 404.715   5
   2  -8   6 9644.66 330.770   3
  -2  -8  -6 9938.42 318.993   1
   2   8   6 9067.60 179.205   2
  -2   8  -6 9809.07 394.272   4
  -2   8  -6 9633.29 266.063   5
   2  -8   7 8125.53 307.508   3
  -2  -8  -7 8503.46 320.417   1
   2   8   7 8616.99 401.501   5
   2   8   7 8018.85 165.156   2
  -2   8  -7 8599.84 390.047   4
  -2   8  -7 8282.55 230.535   5
   2  -8   8 30819.1 579.084   3
  -2   8  -8 31461.5 739.517   4
  -2   8  -8 30939.8 390.535   5
   2   8   8 31137.2 321.658   2
  -2  -8  -8 31576.9 630.008   1
   2   8   8 31291.7 747.704   5
  -2  -8  -9 956.036 148.170   1
   2   8   9 1479.29 213.624   5
   2   8   9 1313.32 86.8281   2
   2  -8   9 1662.84 163.053   3
  -2   8  -9 1522.16 85.5412   5
  -2   8  -9 1309.66 201.656   4
  -2   8 -10 9131.30 435.782   4
  -2   8 -10 8567.26 137.257   5
   2   8  10 8719.27 191.655   2
   2  -8  10 9129.44 425.921   2
  -2  -8 -10 9443.56 381.750   1
   2  -8  10 9559.05 330.174   3
   2   8  10 9426.06 441.465   5
   2  -8  11 3333.41 207.851   3
   2   8  11 3187.92 127.539   2
  -2  -8 -11 3461.85 259.701   1
  -2   8 -11 3216.57 287.272   4
   2  -8  11 2916.49 267.407   2
   2   8  11 3119.07 283.133   5
   2  -8  12 665.801 167.570   2
   2  -8  12 826.828 131.092   3
  -2  -8 -12 668.497 154.995   1
  -2   8 -12 796.892 195.501   4
   2   8  12 610.212 174.744   5
   2   8  12 1010.13 88.2670   2
   2  -8  13-24.8609 96.4197   3
  -2  -8 -13 80.3466 125.639   1
  -2   8 -13 142.843 158.369   4
  -2  -8 -13 99.9085 105.020   3
   2   8  13-32.0866 156.509   5
   2  -8  13-13.9076 158.180   2
   2   8  13 202.337 69.8518   2
  -2   8 -14 4580.84 369.529   4
  -2  -8 -14 4880.36 311.517   3
   2  -8  14 4902.31 365.038   2
  -2  -8 -14 4732.23 320.568   1
   2   8  14 5674.98 291.885   6
   2   8  14 4769.26 349.830   5
   2  -8  14 4672.32 249.543   3
  -2  -8 -15 1000.14 184.806   1
  -2   8 -15 1066.77 229.325   4
   2   8  15 983.708 211.290   5
   2   8  15 1020.33 130.499   2
  -2  -8 -15 1100.55 181.907   3
   2  -8  15 1099.30 219.639   2
   2   8  15 1814.67 200.688   6
  -2  -8 -16 2222.11 256.561   1
   2  -8  16 2540.49 294.369   2
   2   8  16 2424.43 282.999   5
   2   8  16 2367.14 180.148   2
  -2  -8 -16 2454.89 241.684   3
  -2   8 -16 2584.07 320.480   4
   2   8  16 3363.11 252.830   6
   2   8  17 4357.14 361.732   5
   2   8  17 5035.35 306.426   6
   2  -8  17 4403.49 379.837   2
   2   8  17 4258.41 240.663   2
  -2  -8 -17 4197.35 308.181   3
  -2   8 -17 4116.15 382.220   4
  -2  -8 -17 4031.33 332.590   1
  -2   8 -18 1579.70 287.975   4
  -2  -8 -18 1515.78 215.965   3
   2  -8  18 1409.29 259.444   2
   2   8  18 1274.21 158.950   2
   2   8  18 1807.31 218.530   6
  -2  -8 -18 1365.67 236.782   1
   2   8  18 1675.14 261.835   5
   2   8  19 2936.40 221.194   2
  -2   8 -19 2821.10 358.823   4
  -2  -8 -19 2763.19 305.659   1
   2   8  19 3394.48 282.129   6
  -2  -8 -19 2967.75 277.209   3
   2  -8  19 3018.87 339.767   2
   2   8  19 3071.32 330.760   5
  -2  -8 -20 3.52086 153.169   3
   2   8  20 385.959 187.298   6
   2  -8  20 127.915 193.892   2
   2   8  20 89.4367 181.350   5
  -2  -8 -20-32.1450 176.833   1
   2   8  20 92.9339 114.300   2
  -2   8 -20 123.879 201.531   4
   2   8  21 595.269 214.555   5
  -2   8 -21 639.131 253.552   4
   2   8  21 528.569 197.324   6
  -2  -8 -21 597.036 181.053   3
  -2  -8 -21 460.080 194.394   1
   2   8  21 612.132 146.144   2
   2  -8  21 472.751 220.193   2
   2   8  22 668.032 228.442   5
  -2   8 -22 741.174 265.247   4
  -2  -8 -22 726.740 199.263   3
   2   8  22 626.567 207.734   6
   2  -8  22 727.956 249.921   2
  -2  -8 -22 547.196 220.924   1
   2   8  22 693.413 151.973   2
   2   8  23 1397.42 248.268   6
  -2  -8 -23 1340.05 235.467   3
   2  -8  23 1405.83 297.981   2
  -2  -8 -23 1210.44 271.625   1
  -2   8 -23 1153.55 299.588   4
   2   8  23 1215.30 267.332   5
  -2   8 -24 6538.47 561.651   4
  -2  -8 -24 6738.90 445.948   3
   2   8  24 6882.74 494.145   5
   2   8  24 6593.25 433.796   6
   2  -8  24 7055.34 542.009   2
  -2  -8 -24 6460.23 496.819   1
   2   8  25 127.788 204.911   5
  -2   8 -25 25.2298 235.109   4
   2   8  25-118.332 201.881   6
  -2  -8 -25-2.84647 198.031   1
   2  -8  25 49.9749 221.900   2
  -2  -8 -25 59.0090 175.617   3
   2   8  26 2056.66 301.023   6
  -2   8 -26 1976.73 380.962   4
  -2  -8 -26 2469.20 353.415   1
   2   8  26 2388.47 339.396   5
   2  -8  26 2233.64 365.140   2
  -2  -8 -26 2107.24 292.491   3
   2  -8  27-60.5843 242.662   2
  -2  -8 -27-180.225 238.934   1
  -2   8 -27-235.523 292.282   4
   2   8  27-258.283 232.359   6
   2   8  27-39.7084 213.910   5
  -2  -8 -27-106.670 178.990   3
   2  -8  28-3.35154 235.644   2
   2   8  28-58.4026 222.435   6
  -2  -8 -28-270.380 266.484   1
   2   8  28 73.8802 222.468   5
  -2   8 -28-90.7923 284.466   4
   2  -8  29 512.025 283.864   2
  -2   8 -29 94.9316 278.826   4
   2   8  29 230.807 228.288   6
   2   8  29 353.472 233.168   5
  -2  -8 -29 392.865 234.491   1
   2  -8  30 32.9720 248.952   2
   2   8  30 112.615 227.574   5
  -2  -8 -30-53.9728 230.103   1
  -2   8 -30-86.7817 299.428   4
   2   8  30-105.998 238.023   6
  -2   8 -31 1278.03 377.910   4
   2   8  31 1686.61 330.348   5
   2  -8  31 1940.42 393.761   2
  -2  -8 -31 1529.38 344.972   1
   2   8  31 1715.03 325.009   6
  -2   8 -32 479.634 321.060   4
   2   8  32 435.734 263.805   6
  -2  -8 -32 538.806 281.965   1
   2  -8  32 752.167 324.527   2
   2   8  32 466.877 261.617   5
  -2   8 -33 728.620 374.208   4
   2   8  33 157.277 256.975   6
   2  -8  33 980.460 340.725   2
  -2  -8 -33 605.539 285.341   1
   2   8  34 1252.67 324.404   6
  -2  -8 -34 869.953 307.259   1
  -2  -8 -35-78.2956 264.494   1
   2   8  35 45.9796 249.519   6
   2 -10 -34 658.234 300.135   3
  -2  10  34 516.072 280.598   5
  -2  10  33-179.287 248.924   5
   2 -10 -33-179.718 287.259   3
   2 -10 -32 1936.13 378.575   3
  -2 -10  32 1764.31 371.781   2
  -2  10  32 1670.51 361.238   5
   2  10 -32 1766.65 432.099   4
   2  10 -31 270.145 321.474   4
   2 -10 -31-82.4826 247.973   3
  -2  10  31-72.7365 243.804   5
  -2 -10  31-19.0282 264.294   2
  -2 -10  30 351.040 274.707   2
   2  10 -30 246.252 299.618   4
   2 -10 -30-28.9939 245.999   3
  -2  10  30 243.631 243.480   5
  -2  10  29 395.035 252.339   5
  -2 -10  29 225.437 253.759   2
   2 -10 -29 279.958 244.124   3
   2  10 -29 316.835 307.826   4
   2  10 -28-6.10607 283.707   4
  -2  10  28 81.1054 218.646   5
  -2 -10  28-210.919 255.636   2
   2 -10 -28 1.47814 219.680   3
  -2 -10  27 1977.44 341.103   2
   2 -10 -27 2040.52 345.300   3
   2  10 -27 1799.87 400.954   4
  -2  10  27 2241.63 359.238   5
   2 -10 -26 515.744 253.602   3
  -2  10  26 505.179 250.170   5
   2  10 -26 434.238 306.794   4
  -2 -10  26 294.089 235.684   2
   2 -10 -25 5372.48 478.891   3
   2  10 -25 5025.80 539.481   4
  -2  10  25 5455.41 489.080   5
  -2 -10  25 5304.91 476.262   2
  -2  10  24 1387.82 222.999   6
  -2 -10  24 1121.29 277.484   2
   2  10 -24 1194.24 337.781   4
   2 -10 -24 1039.96 273.446   3
  -2  10  24 1086.18 291.408   5
   2 -10 -24 959.558 218.480   1
  -2  10  23 3899.98 303.540   6
   2  10 -23 3958.08 466.489   4
   2 -10 -23 3580.43 320.250   1
  -2  10  23 4205.93 426.061   5
  -2 -10  23 3998.76 398.575   2
   2 -10 -23 4271.23 410.172   3
   2  10 -22 149.469 227.431   4
   2 -10 -22 237.767 213.244   3
  -2  10  22 350.462 229.736   5
  -2  10  22 146.526 154.995   6
   2 -10 -22 200.138 154.632   1
  -2 -10  22 92.2480 212.959   2
   2 -10 -21 296.011 152.834   1
   2 -10 -21 277.380 205.436   3
   2  10 -21 385.367 254.236   4
  -2  10  21 652.859 169.713   6
  -2  10  21 512.883 238.162   5
  -2 -10  21 196.424 203.786   2
  -2 -10  20-249.640 222.763   2
   2  10 -20 105.488 238.011   4
  -2  10  20 71.7764 143.127   6
   2 -10 -20-292.839 220.252   3
   2 -10 -20 13.7740 127.554   1
  -2  10  20-30.8922 192.105   5
   2 -10 -19 8628.11 418.521   1
   2 -10 -19 8836.57 529.112   3
  -2  10  19 9283.94 367.159   6
  -2  10  19 9354.84 562.817   5
   2  10 -19 9038.56 605.768   4
  -2 -10  19 9090.14 518.115   2
   2 -10 -18 19633.6 745.329   3
  -2  10  18 18720.6 481.349   6
   2  10 -18 18847.0 820.239   4
   2 -10 -18 18291.6 578.168   1
  -2  10  18 18727.5 761.480   5
  -2 -10  18 19404.9 710.736   2
  -2  10  17 922.377 242.714   5
   2  10 -17 795.667 263.928   4
   2 -10 -17 480.414 140.414   1
  -2  10  17 1335.08 170.731   6
   2 -10 -17 667.833 227.359   3
  -2 -10  17 612.654 203.412   2
  -2 -10  16 153.388 172.070   2
  -2  10  16 291.464 180.962   5
   2  10 -16 284.489 203.348   4
   2  10 -16 295.028 79.2337   5
   2 -10 -16 248.963 120.813   1
   2 -10 -16 104.649 173.518   3
   2  10 -15 489.485 90.4160   5
  -2 -10  15 425.711 168.817   2
   2 -10 -15 485.930 184.065   3
   2  10 -15 454.181 208.597   4
  -2  10  15 462.691 197.735   5
  -2  10  15 650.948 67.2411   2
   2 -10 -15 503.375 131.335   1
  -2  10  14 16.9088 167.409   5
  -2 -10  14-106.953 166.279   2
   2  10 -14 43.6443 67.1324   5
   2  10 -14-29.9359 184.952   4
   2 -10 -14 100.156 168.740   3
   2 -10 -14 51.4111 94.3724   1
   2  10 -13 740.257 215.704   4
   2 -10 -13 750.801 124.923   1
   2 -10 -13 877.299 200.730   3
  -2 -10  13 498.798 162.425   2
  -2  10  13 714.328 197.631   5
   2  10 -13 745.235 99.2964   5
  -2  10  12 56.3996 162.572   5
   2 -10 -12 74.3755 88.5676   1
   2 -10 -12 146.814 149.917   3
  -2 -10  12 29.0927 141.291   2
   2  10 -12 163.410 78.5052   5
   2  10 -12 170.372 175.059   4
   2  10 -11 5455.14 223.230   5
   2 -10 -11 5338.41 366.161   3
   2  10 -11 5051.08 386.083   4
  -2 -10  11 4908.87 310.566   2
   2 -10 -11 5013.66 234.387   1
  -2  10  11 4961.44 369.013   5
  -2  10  10 1712.43 237.243   5
   2  10 -10 1796.68 258.325   4
  -2 -10  10 1745.67 204.154   2
   2 -10 -10 1921.12 243.293   3
   2  10 -10 1830.06 144.868   5
   2 -10 -10 1688.18 142.311   1
   2  10  -9 7478.57 267.569   5
  -2 -10   9 7332.11 346.357   2
  -2  10   9 6494.67 400.326   5
   2 -10  -9 7259.46 411.485   3
   2 -10  -9 6443.65 235.773   1
   2 -10  -8-1.27485 65.6027   1
  -2  10   8 39.0205 152.221   5
  -2 -10   8 19.3109 113.439   2
   2  10  -8 88.1957 83.9568   5
   2  10  -7 3223.40 196.925   5
   2 -10  -7 2974.69 149.685   1
  -2 -10   7 3186.61 225.248   2
  -2  10   7 3001.19 279.146   5
   2 -10  -7 2712.06 146.489   6
   2 -10  -6 1708.99 115.292   6
  -2 -10   6 2260.43 188.923   2
   2 -10  -6 1807.84 115.957   1
  -2  10   6 2075.44 237.689   5
   2  10  -6 2229.00 174.280   5
   2 -10  -5 637.978 49.7805   2
   2 -10  -5 683.704 43.1309   2
   2  10  -5 703.486 126.167   5
  -2 -10   5 818.878 132.674   2
   2 -10  -5 691.443 80.5605   1
   2 -10  -5 600.030 78.3278   6
  -2  10   5 772.773 176.804   5
  -2  10   4 1924.79 218.934   5
  -2 -10   4 2051.66 170.901   2
   2 -10  -4 2108.04 90.1334   2
   2 -10  -4 1841.33 94.8319   2
   2  10  -4 1973.80 175.949   5
  -2 -10   3 6418.20 252.057   2
   2  10  -3 6052.57 292.750   5
  -2  10   3 5933.47 338.852   5
   2 -10  -3 5928.97 149.113   2
   2 -10  -2 11792.8 243.560   2
  -2 -10   2 12059.5 322.435   2
   2  10  -2 11999.4 407.341   5
  -2  10   2 11549.7 445.167   5
  -2 -10   1 8854.58 260.147   2
   2 -10  -1 8255.84 225.457   2
   2  10  -1 8606.31 362.328   5
  -2  10   1 8582.34 380.275   5
   2  10   0 16317.3 498.485   5
  -2  10   0 16668.8 503.570   5
   2 -10   0 17559.9 527.721   3
   2  10   0 14911.8 378.120   2
   2 -10   0 15410.3 329.176   2
  -2 -10   0 16536.3 325.293   2
  -2  10  -1 93.5603 122.908   5
   2  10   1 111.184 135.562   5
  -2 -10  -1 187.811 78.2390   2
   2  10   1 30.2488 70.8682   2
   2 -10   1 201.139 147.531   3
   2 -10   2 11237.5 360.725   2
  -2  10  -2 11694.7 401.130   5
   2  10   2 11813.1 452.371   5
  -2 -10  -2 11692.5 243.202   2
   2 -10   2 11673.0 421.228   3
   2  10   2 10322.2 280.387   2
   2  10   3 90.5192 58.0136   2
   2 -10   3 102.204 123.745   3
  -2  10  -3 158.131 109.508   5
  -2 -10  -3 100.402 118.172   3
  -2 -10  -3 72.2165 45.0315   2
   2 -10   3 138.184 97.6910   2
   2  10   3 107.249 133.560   5
   2 -10   4 183.990 119.548   3
   2  10   4 129.759 136.132   5
   2 -10   4 132.341 103.146   2
  -2 -10  -4 148.121 125.152   3
  -2  10  -4 205.674 97.7534   5
  -2 -10  -4 339.162 70.9063   2
   2  10   4 172.233 54.8413   2
  -2 -10  -5 2701.00 104.115   2
   2 -10   5 2553.41 215.111   2
   2  10   5 2258.09 109.520   2
  -2 -10  -5 3641.51 217.645   1
  -2  10  -5 2846.54 240.328   4
   2 -10   5 2770.36 218.545   3
  -2 -10  -5 2840.36 245.738   3
   2  10   5 2842.67 262.613   5
  -2  10  -5 2951.56 196.624   5
   2  10   6 38.5776 140.594   5
  -2 -10  -6 6.27529 128.561   3
  -2  10  -6 78.2497 130.856   4
  -2  10  -6 5.18796 82.0528   5
   2 -10   6 27.5488 116.159   3
  -2 -10  -6 422.165 129.600   1
  -2 -10  -6-1.26982 49.2144   2
   2  10   6 39.2340 44.3336   2
   2 -10   6-35.2793 128.559   2
   2 -10   7 8536.64 392.097   2
  -2  10  -7 9014.23 427.953   4
  -2 -10  -7 9055.54 413.755   3
   2 -10   7 9261.42 369.730   3
  -2 -10  -7 9081.40 342.220   1
  -2  10  -7 9036.80 287.079   5
   2  10   7 9097.30 443.744   5
   2  10   8 1554.67 235.021   5
   2 -10   8 1537.98 210.226   2
   2  10   8 1011.97 61.7250   2
  -2 -10  -8 1296.66 174.745   1
  -2  10  -8 1365.87 206.424   4
  -2  10  -8 1577.53 129.415   5
  -2 -10  -8 1653.56 221.723   3
   2 -10   8 1737.14 192.198   3
   2 -10   9 7419.97 396.067   2
  -2  10  -9 7718.20 424.955   4
   2 -10   9 7942.55 344.038   3
  -2 -10  -9 8012.90 410.407   3
   2  10   9 7705.26 431.851   5
  -2 -10  -9 7402.12 348.741   1
  -2  10  -9 7767.85 230.672   5
  -2  10 -10 3182.99 139.169   5
   2  10  10 3241.03 306.157   5
   2 -10  10 2963.87 278.083   2
  -2 -10 -10 3398.94 292.459   3
   2  10  10 2467.80 88.8599   2
  -2 -10 -10 2680.72 239.494   1
   2 -10  10 3121.69 237.727   3
  -2  10 -10 2891.65 290.509   4
  -2  10 -11 7704.98 450.806   4
  -2  10 -11 7791.06 172.198   5
   2 -10  11 8073.85 349.002   3
  -2 -10 -11 8469.03 394.551   1
  -2 -10 -11 8395.63 431.164   3
   2 -10  11 7839.64 430.453   2
   2  10  11 8189.10 458.540   5
   2 -10  12 43.5011 152.016   2
   2 -10  12 135.379 118.452   3
  -2 -10 -12 185.016 144.115   1
   2  10  12 47.2424 50.0574   2
  -2 -10 -12 80.2218 162.421   3
  -2  10 -12 8.70411 167.776   4
   2  10  12 54.0713 162.143   5
  -2  10 -13 1046.51 233.617   4
   2 -10  13 1145.13 169.888   3
  -2 -10 -13 905.309 183.671   1
   2  10  13 777.657 83.5914   2
  -2 -10 -13 979.387 197.539   3
   2 -10  13 889.867 206.689   2
   2  10  13 1119.39 227.921   5
   2 -10  14 1683.92 258.471   2
  -2 -10 -14 1572.88 232.201   3
   2  10  14 1421.51 249.345   5
  -2 -10 -14 1649.16 221.941   1
   2  10  14 1444.70 109.864   2
   2 -10  14 1626.39 189.522   3
  -2  10 -14 1699.81 274.311   4
   2 -10  15 4337.88 276.499   3
   2  10  15 3964.20 173.456   2
  -2 -10 -15 4419.59 341.425   3
   2  10  15 4167.81 366.458   5
  -2 -10 -15 3701.04 313.542   1
  -2  10 -15 4092.43 380.983   4
   2 -10  15 3954.11 357.756   2
  -2 -10 -16 6912.32 416.142   1
  -2  10 -16 6317.77 472.110   4
  -2 -10 -16 7085.39 422.193   3
   2 -10  16 6933.80 340.648   3
   2 -10  16 6891.67 461.369   2
   2  10  16 6479.44 229.699   2
   2  10  16 6497.47 450.728   5
  -2 -10 -17 22.7464 156.220   1
   2 -10  17 123.524 134.016   3
  -2  10 -17 204.890 208.771   4
  -2 -10 -17 184.945 159.586   3
   2 -10  17 131.210 188.851   2
   2  10  17 226.703 191.693   5
  -2  10 -18 4880.96 447.388   4
   2 -10  18 5325.78 436.546   2
  -2 -10 -18 4777.60 365.584   3
   2  10  18 4894.37 412.284   5
  -2 -10 -18 4721.89 375.611   1
   2 -10  18 4987.48 303.817   3
  -2 -10 -19-96.0693 186.542   1
  -2  10 -19 13.4694 209.721   4
   2 -10  19 5.07616 123.250   3
   2 -10  19 11.3564 207.017   2
  -2 -10 -19-94.2386 172.425   3
   2  10  19 39.1784 184.617   5
  -2 -10 -20-66.6663 164.938   3
  -2  10 -20-184.290 227.151   4
   2 -10  20-34.6294 133.808   3
   2 -10  20 59.3060 208.240   2
   2  10  20-92.8670 205.673   5
  -2 -10 -20-21.7018 187.505   1
   2 -10  21 208.803 141.366   3
  -2 -10 -21 132.403 180.943   1
   2  10  21 261.745 214.929   5
  -2 -10 -21 212.513 180.269   3
   2 -10  21 155.462 215.833   2
  -2  10 -21-15.0194 237.993   4
   2 -10  22 3375.51 406.561   2
   2  10  22 3742.47 318.758   6
   2 -10  22 3121.72 265.613   3
  -2 -10 -22 3100.52 357.988   1
  -2 -10 -22 3331.50 340.114   3
  -2  10 -22 3240.80 424.431   4
   2  10  22 3176.51 374.979   5
   2 -10  23 4147.59 303.734   3
  -2  10 -23 3685.71 464.223   4
   2 -10  23 4559.52 460.256   2
  -2 -10 -23 3701.45 394.657   1
   2  10  23 3766.95 407.713   5
  -2 -10 -23 3936.52 365.538   3
   2  10  23 4763.87 355.041   6
  -2 -10 -24 5.28371 203.268   1
   2  10  24-20.7184 218.923   5
   2 -10  24-0.73166 241.191   2
   2  10  24 719.331 228.216   6
  -2  10 -24 69.1023 257.080   4
  -2 -10 -24-71.0087 187.159   3
  -2 -10 -25 3002.06 347.841   3
  -2 -10 -25 2942.15 380.096   1
   2  10  25 3032.29 384.585   5
   2  10  25 3799.18 349.317   6
  -2  10 -25 3330.36 468.420   4
   2 -10  25 3298.90 435.353   2
  -2 -10 -26 2743.56 369.080   1
  -2  10 -26 2471.76 426.136   4
   2  10  26 3368.99 341.817   6
  -2 -10 -26 2815.46 345.947   3
   2  10  26 2723.74 376.821   5
   2 -10  26 3110.88 424.563   2
   2 -10  27 80.3020 251.595   2
  -2  10 -27 361.744 301.376   4
  -2 -10 -27 57.5526 195.036   3
   2  10  27 715.119 238.698   6
   2  10  27-14.7944 235.717   5
  -2 -10 -27 47.1826 211.905   1
   2 -10  28 28.2274 254.269   2
  -2  10 -28-104.172 296.492   4
   2  10  28 647.503 235.633   6
   2  10  28-96.6202 239.742   5
  -2 -10 -28-58.8907 230.627   1
  -2  10 -29-72.0512 308.294   4
   2 -10  29 291.739 289.311   2
   2  10  29 232.844 251.852   5
  -2 -10 -29 233.771 226.343   1
   2  10  29 821.091 255.641   6
  -2 -10 -30 431.477 272.067   1
  -2  10 -30 212.201 293.165   4
   2 -10  30 633.015 331.010   2
   2  10  30 957.850 276.375   6
   2  10  30 311.943 262.887   5
  -2  10 -31 407.442 324.506   4
  -2 -10 -31 705.015 282.879   1
   2  10  31 828.837 303.545   5
   2 -10  31 671.834 321.478   2
   2  10  31 1124.69 286.039   6
   2  10  32 1233.48 296.382   6
  -2  10 -32 192.392 308.160   4
   2  10  32 1001.80 309.418   5
  -2 -10 -32 605.224 281.960   1
  -2 -10 -33 653.244 304.274   1
   2  10  33 1187.00 298.143   6
   2  10  33 611.924 292.754   5
   2 -12 -33 1271.77 356.422   3
  -2  12  32 1873.37 414.636   5
   2 -12 -32 1508.05 361.342   3
  -2  12  31 138.457 276.288   5
   2 -12 -31 109.458 252.617   3
  -2 -12  30-141.705 272.091   2
   2  12 -30-192.022 346.096   4
   2 -12 -30-28.0942 253.643   3
  -2  12  30-175.950 271.374   5
  -2 -12  29-70.6799 276.052   2
   2  12 -29-21.7859 292.559   4
   2 -12 -29 86.4991 242.097   3
  -2  12  29-64.0919 247.386   5
   2 -12 -28 120.304 228.436   3
   2  12 -28 339.941 308.413   4
  -2  12  28 586.514 282.780   5
  -2 -12  28 33.8996 251.497   2
   2  12 -27 1008.53 367.417   4
   2 -12 -27 1242.74 327.528   3
  -2  12  27 1038.10 320.611   5
  -2 -12  27 879.064 297.483   2
  -2 -12  26 1721.72 345.077   2
   2  12 -26 1429.90 382.890   4
  -2  12  26 1882.17 359.259   5
   2 -12 -26 1813.10 357.872   3
  -2  12  25 1795.03 344.350   5
  -2 -12  25 1853.81 345.315   2
   2 -12 -25 2468.18 371.403   3
   2  12 -25 2176.61 418.690   4
  -2 -12  24 431.923 249.959   2
   2 -12 -24 637.430 254.342   3
   2  12 -24 352.214 291.848   4
  -2  12  24 578.821 276.710   5
   2 -12 -23 1862.06 330.589   3
  -2  12  23 1345.08 307.997   5
  -2 -12  23 1616.44 304.931   2
   2  12 -23 1585.80 360.313   4
  -2  12  22-9.13461 227.438   5
  -2 -12  22-101.977 232.274   2
   2  12 -22-240.980 269.153   4
   2 -12 -22-235.135 255.506   3
  -2  12  21-155.263 228.999   5
   2 -12 -21-197.182 247.518   3
   2  12 -21-40.7289 251.821   4
  -2 -12  21-150.667 225.705   2
  -2 -12  20 966.314 255.914   2
   2  12 -20 1197.86 312.526   4
   2 -12 -20 1114.77 264.109   3
  -2  12  20 1309.72 291.001   5
   2 -12 -19 413.292 223.216   3
   2  12 -19 183.979 231.704   4
  -2  12  19 437.822 241.620   5
  -2 -12  19 319.123 207.455   2
   2  12 -18 6311.87 533.531   4
   2 -12 -18 6786.44 486.937   3
  -2 -12  18 6461.34 450.440   2
  -2  12  18 6660.74 505.265   5
   2  12 -17 4189.03 454.077   4
   2 -12 -17 4747.48 416.766   3
  -2  12  17 4558.50 422.859   5
  -2 -12  17 4582.10 382.669   2
   2  12 -16 5912.78 510.911   4
  -2  12  16 5739.88 468.964   5
  -2 -12  16 6107.36 414.944   2
   2 -12 -16 5485.57 307.015   1
   2 -12 -16 6404.48 467.138   3
   2 -12 -15 3759.75 250.503   1
   2 -12 -15 4316.75 392.930   3
   2  12 -15 3825.07 416.927   4
  -2 -12  15 4270.75 351.913   2
  -2  12  15 4020.88 392.870   5
  -2 -12  14 296.535 171.504   2
   2  12 -14 275.958 212.488   4
  -2  12  14 403.779 201.446   5
   2 -12 -14 387.405 213.947   3
   2  12 -14 237.335 93.8267   5
   2 -12 -14 458.673 121.944   1
   2  12 -13 2421.80 326.297   4
   2 -12 -13 2537.48 313.648   3
  -2 -12  13 2274.13 257.789   2
  -2  12  13 2120.19 302.808   5
   2  12 -13 2489.65 174.973   5
   2 -12 -13 2019.61 180.647   1
   2 -12 -12 349.805 100.272   1
   2  12 -12 487.476 217.263   4
  -2  12  12 329.455 193.055   5
  -2 -12  12 399.158 166.814   3
   2 -12 -12 359.928 194.312   3
   2  12 -12 402.183 105.541   5
  -2 -12  12 306.462 157.159   2
  -2  12  11 84.6717 169.897   5
   2 -12 -11 7.45440 173.707   3
   2  12 -11-0.27119 168.079   4
  -2 -12  11 14.3590 137.262   3
   2 -12 -11-36.7664 92.0362   1
   2  12 -11 13.0387 90.9634   5
  -2 -12  11 14.7277 141.674   2
  -2  12  10 63.5946 172.386   5
   2  12 -10 35.7395 176.045   4
   2 -12 -10-54.4628 181.580   3
  -2 -12  10 60.1723 144.827   3
   2 -12 -10-60.5754 85.0840   1
   2  12 -10-1.93581 93.2773   5
  -2 -12  10-35.9737 138.790   2
   2  12  -9 2275.31 183.319   5
  -2  12   9 2192.20 279.167   5
   2 -12  -9 1942.93 270.102   3
   2 -12  -9 1944.80 147.230   1
  -2 -12   9 2220.66 243.117   3
  -2 -12   9 2033.64 217.305   2
   2 -12  -8 229.092 84.6801   1
  -2 -12   8 306.113 145.773   3
  -2  12   8 340.275 177.476   5
   2 -12  -8 172.823 174.735   3
   2  12  -8 290.969 111.335   5
  -2 -12   8 363.772 142.447   2
   2 -12  -7 1815.45 133.230   1
  -2  12   7 1799.60 254.292   5
  -2 -12   7 1973.79 227.117   3
   2  12  -7 1987.76 182.680   5
   2 -12  -7 1911.58 257.573   3
  -2 -12   7 1917.18 197.096   2
   2 -12  -6-80.3254 177.476   3
  -2 -12   6-60.8670 151.153   3
  -2  12   6 60.4361 155.056   5
   2  12  -6-35.5708 107.193   5
  -2 -12   6 55.4277 112.807   2
   2 -12  -6-127.940 94.4075   1
   2 -12  -5 759.462 94.4629   1
  -2 -12   5 406.752 149.070   3
  -2  12   5 414.221 174.106   5
  -2 -12   5 668.586 132.446   2
   2 -12  -5 642.219 189.893   3
   2  12  -5 607.549 137.837   5
   2  12  -4 299.440 128.081   5
   2 -12  -4 296.305 53.8758   2
  -2 -12   4 267.982 138.789   3
  -2  12   4 350.054 159.495   5
   2 -12  -4 481.714 182.075   3
   2 -12  -4 483.722 63.3039   2
  -2 -12   4 543.875 126.246   2
  -2 -12   3 5481.63 251.491   2
  -2 -12   3 5289.58 325.370   3
   2  12  -3 5580.75 312.514   5
   2 -12  -3 5606.34 369.127   3
   2 -12  -3 4707.73 138.931   2
   2 -12  -3 5511.71 178.248   2
  -2  12   3 5626.59 358.339   5
   2 -12  -2 887.843 212.480   3
  -2 -12   2 675.163 170.628   3
   2 -12  -2 487.211 75.9427   2
  -2 -12   2 630.790 114.389   2
   2 -12  -2 722.688 96.6235   2
  -2  12   2 809.688 183.603   5
   2  12  -2 706.257 162.628   5
  -2  12   1 7594.19 393.755   5
  -2 -12   1 7666.63 386.292   3
   2 -12  -1 6336.15 208.661   2
  -2 -12   1 7356.98 253.265   2
   2 -12  -1 7682.70 407.760   3
   2  12  -1 7410.74 373.014   5
   2 -12  -1 7407.82 256.718   2
   2 -12   0 8078.82 410.581   3
  -2 -12   0 7983.01 244.024   2
  -2 -12   0 8053.83 397.766   3
  -2  12   0 8112.65 397.590   5
   2 -12   0 8148.99 289.370   2
   2  12   0 8152.62 402.256   5
  -2 -12  -1 429.211 86.3868   2
   2 -12   1 179.458 95.7151   2
   2  12   1 214.646 145.769   5
  -2 -12  -1 232.422 150.332   3
   2 -12   1 260.517 163.638   3
  -2  12  -1 346.285 141.013   5
  -2  12  -2 798.115 165.941   5
  -2 -12  -2 716.510 180.762   3
  -2 -12  -2 535.736 90.2289   2
   2 -12   2 887.104 192.081   3
   2  12   2 853.716 190.400   5
   2 -12   2 750.400 133.095   2
  -2 -12  -3 9203.40 217.886   2
   2  12   3 9578.47 460.832   5
   2 -12   3 9382.07 424.835   3
  -2 -12  -3 9583.63 435.988   3
   2 -12   3 9569.49 367.020   2
  -2  12  -3 9565.67 398.268   5
  -2  12  -4 2.63458 114.630   5
  -2 -12  -4 191.636 72.4183   2
   2 -12   4 58.6567 150.194   3
  -2 -12  -4 23.7133 144.891   3
   2  12   4-3.71528 152.562   5
   2 -12   4 53.4246 112.553   2
  -2  12  -5 32.2599 132.361   4
   2 -12   5 79.8985 132.653   3
  -2 -12  -5-4.18316 146.753   3
  -2 -12  -5 34.3964 50.4701   2
   2 -12   5 43.0069 113.837   2
  -2  12  -5-26.3071 105.811   5
   2  12   5-5.61084 154.063   5
   2  12   6 2115.29 267.125   5
  -2 -12  -6 2005.46 248.581   3
   2 -12   6 2018.83 216.688   2
   2 -12   6 2150.66 228.644   3
  -2  12  -6 1884.38 237.824   4
  -2 -12  -6 2709.64 216.552   1
  -2  12  -6 2141.07 185.094   5
  -2 -12  -7 2447.24 279.217   3
   2 -12   7 2169.14 238.498   3
   2  12   7 2750.98 305.362   5
   2 -12   7 2568.89 244.331   2
  -2  12  -7 2522.68 279.856   4
  -2 -12  -7 2707.73 220.981   1
  -2  12  -7 2298.33 184.483   5
   2 -12   8 15499.5 562.091   2
   2  12   8 15208.5 624.208   5
  -2  12  -8 15059.8 602.416   4
  -2 -12  -8 15099.6 482.657   1
  -2 -12  -8 16342.9 613.341   3
   2 -12   8 15656.0 526.543   3
  -2  12  -8 15810.9 413.267   5
   2 -12   9 2007.14 247.458   2
  -2 -12  -9 1331.69 192.408   1
  -2 -12  -9 1882.05 265.222   3
  -2  12  -9 1970.71 154.548   5
   2  12   9 1643.31 260.062   5
   2 -12   9 1955.87 230.640   3
  -2  12  -9 1978.49 271.740   4
  -2  12 -10 4407.25 370.871   4
  -2 -12 -10 4788.83 369.638   3
   2 -12  10 4567.76 308.934   3
   2  12  10 4525.84 378.777   5
  -2 -12 -10 3896.61 283.605   1
   2 -12  10 4875.13 356.309   2
  -2  12 -10 4730.25 206.202   5
  -2 -12 -11 5.37312 151.512   1
  -2  12 -11 36.8263 172.824   4
   2 -12  11 4.47899 134.213   3
   2 -12  11 73.3335 157.382   2
  -2 -12 -11 27.2129 173.134   3
  -2  12 -11 31.0267 64.5445   5
   2  12  11 13.3939 170.860   5
  -2 -12 -12-38.3023 171.935   3
  -2  12 -12 10.1957 171.076   4
   2 -12  12-18.1252 132.217   3
   2 -12  12 17.4810 171.054   2
   2  12  12-11.3757 179.268   5
  -2 -12 -12 175.547 152.358   1
  -2  12 -13 2053.16 307.961   4
   2 -12  13 2099.95 234.134   3
  -2 -12 -13 2135.83 254.579   1
   2 -12  13 2238.06 285.300   2
  -2 -12 -13 2074.35 280.531   3
   2  12  13 2198.89 302.958   5
   2 -12  14 5311.14 411.535   2
  -2 -12 -14 5340.21 374.760   1
   2  12  14 5906.06 453.416   5
  -2 -12 -14 5735.48 414.541   3
   2 -12  14 6024.47 350.824   3
  -2  12 -14 5231.97 445.170   4
  -2  12 -15 3927.34 403.231   4
   2 -12  15 4198.52 303.861   3
  -2 -12 -15 4380.63 380.978   3
   2 -12  15 4173.16 382.838   2
   2  12  15 4080.50 393.343   5
  -2 -12 -15 3991.55 337.785   1
  -2  12 -16 290.654 227.581   4
   2 -12  16 246.003 210.011   2
  -2 -12 -16 167.823 164.321   1
   2 -12  16 188.166 151.107   3
  -2 -12 -16 307.564 190.184   3
   2  12  16 169.342 205.549   5
  -2 -12 -17 1820.48 283.342   3
  -2  12 -17 1688.44 312.789   4
  -2 -12 -17 1662.66 247.814   1
   2 -12  17 1567.99 219.205   3
   2 -12  17 1683.83 296.279   2
   2  12  17 1507.11 288.438   5
  -2  12 -18 1133.28 297.735   4
  -2 -12 -18 1203.57 253.498   3
   2 -12  18 1075.47 196.397   3
   2 -12  18 1335.12 290.828   2
  -2 -12 -18 1009.65 224.846   1
   2  12  18 1413.18 289.252   5
  -2  12 -19-17.6282 225.543   4
   2 -12  19 119.488 206.612   2
   2 -12  19 46.1375 147.491   3
   2  12  19-26.6483 216.298   5
  -2 -12 -19 98.6309 184.591   3
  -2 -12 -19-63.2480 184.327   1
  -2 -12 -20-184.196 203.712   3
   2 -12  20-33.6130 218.071   2
  -2 -12 -20-147.937 207.074   1
   2  12  20 22.8830 207.567   5
   2 -12  20-197.330 164.548   3
  -2  12 -20-21.0298 224.980   4
  -2  12 -21-58.5519 246.183   4
   2 -12  21 81.4746 226.734   2
  -2 -12 -21-32.8281 176.721   1
  -2 -12 -21-84.9850 197.551   3
   2  12  21-73.6688 225.225   5
   2 -12  21-166.971 166.990   3
   2 -12  22 285.857 261.673   2
   2  12  22 19.9468 226.737   5
  -2 -12 -22 9.78755 191.564   3
  -2  12 -22-111.389 264.675   4
  -2 -12 -22-113.715 201.644   1
   2 -12  22-76.9585 158.930   3
   2 -12  23 589.774 181.871   3
  -2 -12 -23 700.003 249.674   3
  -2  12 -23 249.186 266.268   4
   2  12  23 505.523 257.255   5
  -2 -12 -23 647.108 236.390   1
   2 -12  23 628.513 281.952   2
  -2  12 -24 687.436 311.456   4
   2 -12  24 919.156 305.875   2
  -2 -12 -24 535.942 225.970   3
  -2 -12 -24 692.305 235.176   1
   2  12  24 688.634 274.324   5
  -2 -12 -25 777.234 256.935   1
  -2  12 -25 989.338 341.317   4
   2  12  25 972.182 302.706   5
  -2 -12 -25 680.191 246.766   3
   2 -12  25 1143.75 331.905   2
  -2 -12 -26 1195.62 286.719   1
  -2  12 -26 1696.28 391.870   4
   2 -12  26 2078.98 397.970   2
  -2 -12 -26 1647.45 309.963   3
   2  12  26 1634.06 340.398   5
   2 -12  27 365.046 285.239   2
  -2  12 -27 283.103 298.871   4
  -2 -12 -27 298.797 238.220   3
   2  12  27 198.865 269.209   5
  -2 -12 -27 230.399 238.838   1
  -2  12 -28 620.075 345.721   4
   2 -12  28 508.578 308.232   2
   2  12  28 262.199 246.956   5
  -2 -12 -28 287.578 230.339   1
   2 -12  29 351.619 293.857   2
   2  12  29 98.3215 254.990   5
  -2  12 -29-68.7159 292.615   4
  -2  12 -30 539.563 339.484   4
   2  12  30 591.207 296.841   5
   2 -12  30 1118.26 373.754   2
   2  12  31 1568.40 364.494   5
   2  12  32 319.495 283.025   5
   2 -14 -31 301.900 286.299   3
   2 -14 -30 755.049 331.992   3
   2 -14 -29 378.531 297.214   3
  -2  14  29 64.8302 283.492   5
  -2 -14  28 4.64207 253.790   2
  -2  14  28 17.3584 264.460   5
   2  14 -28 194.607 337.282   4
   2 -14 -28 16.6279 266.363   3
  -2  14  27 225.228 279.183   5
   2  14 -27 514.728 342.064   4
   2 -14 -27 567.356 301.185   3
  -2 -14  27 373.737 264.908   2
  -2  14  26 1698.64 393.270   5
   2  14 -26 1218.50 399.899   4
  -2 -14  26 1817.74 363.483   2
   2 -14 -26 1903.04 372.284   3
   2 -14 -25 96.9490 248.177   3
  -2 -14  25 84.4567 247.115   2
  -2  14  25 48.1315 248.108   5
   2  14 -25 156.313 315.067   4
   2 -14 -24-152.859 289.490   3
   2  14 -24 180.806 292.988   4
  -2 -14  24 220.788 233.769   2
  -2  14  24 429.789 285.546   5
   2  14 -23 932.999 351.876   4
  -2  14  23 806.685 296.741   5
   2 -14 -23 778.161 287.126   3
  -2 -14  23 419.924 241.913   2
   2  14 -22 235.390 289.286   4
  -2 -14  22 217.065 232.040   2
   2 -14 -22 24.2381 245.873   3
  -2  14  22 196.648 266.226   5
  -2  14  21 122.470 239.891   5
  -2 -14  21-80.6123 226.036   2
  -2 -14  21-149.521 195.823   3
   2  14 -21 81.3723 262.824   4
   2 -14 -21-197.577 252.314   3
   2 -14 -20 569.135 271.438   3
  -2 -14  20 538.185 219.920   3
   2  14 -20 543.567 294.138   4
  -2  14  20 623.931 269.816   5
  -2 -14  20 555.458 243.012   2
  -2  14  19 610.082 270.189   5
  -2 -14  19 410.185 199.006   3
   2  14 -19 426.594 277.358   4
   2 -14 -19 597.723 260.487   3
  -2 -14  19 430.237 214.043   2
   2  14 -18 174.564 258.842   4
  -2  14  18 330.051 233.232   5
   2 -14 -18 337.311 230.976   3
  -2 -14  18 100.040 199.420   2
  -2 -14  18 151.798 188.719   3
  -2 -14  17 752.314 221.604   3
  -2  14  17 793.660 279.107   5
   2  14 -17 583.679 275.815   4
  -2 -14  17 679.242 221.011   2
   2 -14 -17 907.674 258.471   3
  -2 -14  16 4635.06 386.153   2
  -2 -14  16 5004.13 390.625   3
   2 -14 -16 4751.78 443.296   3
   2  14 -16 4105.04 472.666   4
  -2  14  16 4223.72 433.940   5
   2  14 -15 4102.99 457.350   4
  -2 -14  15 4523.31 370.212   3
   2 -14 -15 4180.25 424.695   3
  -2  14  15 4429.19 432.961   5
  -2 -14  15 4494.69 370.038   2
  -2  14  14-41.6541 204.134   5
  -2 -14  14-96.1137 176.434   2
   2  14 -14 68.7673 222.493   4
  -2 -14  14-18.2623 175.089   3
   2 -14 -14 15.4704 211.359   3
  -2 -14  13 1779.50 252.719   2
   2  14 -13 1731.62 312.761   4
   2 -14 -13 1907.84 310.059   3
  -2 -14  13 1748.45 260.159   3
  -2  14  13 1613.99 297.304   5
   2  14 -12 206.471 222.554   4
  -2  14  12 350.560 207.917   5
   2 -14 -12 417.090 215.665   3
  -2 -14  12 212.162 177.891   3
  -2 -14  12 233.256 163.767   2
   2  14 -12 312.668 120.055   5
  -2  14  11 716.486 232.168   5
   2  14 -11 387.286 225.612   4
  -2 -14  11 759.427 207.335   3
  -2 -14  11 544.954 181.663   2
   2 -14 -11 579.539 228.100   3
   2  14 -11 478.101 132.851   5
   2  14 -10 3374.67 362.330   4
  -2 -14  10 3286.61 308.057   3
   2 -14 -10 3296.81 362.240   3
  -2  14  10 3451.37 357.234   5
   2  14 -10 3767.96 242.573   5
  -2 -14  10 3383.27 287.482   2
  -2  14   9 343.450 204.110   5
   2 -14  -9 103.112 203.489   3
   2  14  -9 403.852 130.719   5
  -2 -14   9 368.695 154.524   2
  -2 -14   9 321.940 184.879   3
   2  14  -8 4588.92 283.680   5
   2 -14  -8 4598.48 394.857   3
  -2  14   8 4353.47 380.975   5
  -2 -14   8 4376.78 295.171   2
  -2 -14   8 4320.40 341.558   3
   2  14  -7 3282.46 247.373   5
  -2 -14   7 3297.85 251.267   2
   2 -14  -7 2469.51 167.718   1
  -2 -14   7 3478.76 308.860   3
   2 -14  -7 2840.89 322.930   3
  -2  14   7 3004.19 325.471   5
   2  14  -6 119.114 126.556   5
  -2 -14   6 188.620 121.956   2
  -2 -14   6 106.286 158.244   3
   2 -14  -6 62.5299 174.573   3
   2 -14  -6-123.977 107.454   1
  -2  14   6 184.925 176.652   5
   2  14  -5 239.933 131.528   5
   2 -14  -5 685.909 105.732   1
   2 -14  -5 220.613 187.126   3
  -2 -14   5 302.554 115.944   2
  -2  14   5 411.346 185.818   5
  -2 -14   5 245.564 158.424   3
  -2  14   4 907.483 216.492   5
  -2 -14   4 924.858 200.284   3
   2 -14  -4 841.257 220.463   3
   2  14  -4 830.196 171.992   5
  -2 -14   4 820.015 140.680   2
  -2  14   3 1145.49 224.003   5
   2 -14  -3 871.870 227.164   3
  -2 -14   3 1057.98 215.863   3
   2  14  -3 958.745 186.089   5
  -2 -14   3 1001.94 144.257   2
   2 -14  -2 8973.99 252.890   2
   2  14  -2 10133.5 457.340   5
   2 -14  -2 9772.63 501.427   3
  -2 -14   2 9789.13 470.943   3
  -2 -14   2 9290.82 311.576   2
  -2  14   2 9574.83 488.246   5
  -2 -14   1 11757.6 513.753   3
  -2 -14   1 11293.4 317.966   2
   2  14  -1 11954.6 507.982   5
   2 -14  -1 12042.1 550.409   3
  -2  14   1 11540.0 523.331   5
   2 -14  -1 11632.2 322.423   2
  -2 -14   0 3307.28 309.586   3
  -2 -14   0 3193.24 175.230   2
   2 -14   0 3413.36 200.244   2
   2 -14   0 3605.34 341.072   3
   2  14   0 3434.78 307.721   5
  -2  14   0 3342.80 300.235   5
   2  14   1 1292.86 229.242   5
   2 -14   1 1316.64 152.701   2
  -2 -14  -1 1161.58 227.130   3
  -2 -14  -1 1382.66 119.804   2
   2 -14   1 1308.86 239.013   3
  -2  14  -1 1103.45 198.735   5
  -2  14  -2 737.444 178.952   5
   2 -14   2 813.314 142.142   2
   2 -14   2 959.869 222.319   3
   2  14   2 791.417 210.636   5
  -2 -14  -2 555.535 97.0163   2
  -2 -14  -2 840.621 208.783   3
  -2 -14  -3 3299.12 310.232   3
  -2  14  -3 2962.04 264.323   5
  -2 -14  -3 2897.58 139.908   2
   2  14   3 3096.06 316.112   5
   2 -14   3 3067.66 235.906   2
   2 -14   3 3188.37 300.238   3
   2 -14   4 620.821 146.373   2
   2 -14   4 925.311 214.580   3
  -2 -14  -4 852.972 220.917   3
   2  14   4 703.139 213.132   5
  -2  14  -4 549.638 156.582   5
  -2 -14  -5 2365.01 292.142   3
  -2  14  -5 2103.01 216.802   5
  -2  14  -5 2209.26 273.154   4
   2  14   5 2080.27 288.021   5
   2 -14   5 2250.36 228.949   2
   2 -14   5 2069.93 262.141   3
   2 -14   6 1043.96 185.485   2
   2  14   6 848.582 238.534   5
  -2 -14  -6 1173.30 244.231   3
   2 -14   6 1224.21 221.922   3
  -2  14  -6 1010.11 164.654   5
  -2  14  -6 1139.64 223.767   4
  -2 -14  -7 348.075 151.506   1
  -2  14  -7 67.2734 179.497   4
   2 -14   7 19.6143 151.435   3
  -2 -14  -7 72.5612 178.090   3
   2 -14   7 5.02881 129.389   2
   2  14   7 41.5309 179.626   5
  -2  14  -7-49.8285 110.780   5
  -2  14  -8 2008.29 277.104   4
  -2 -14  -8 2266.11 296.332   3
   2 -14   8 2137.69 255.742   3
  -2 -14  -8 2147.41 227.818   1
  -2  14  -8 2084.14 192.208   5
   2  14   8 2046.53 289.928   5
   2 -14   8 2099.94 248.628   2
   2 -14   9 735.407 189.140   2
   2 -14   9 906.812 210.931   3
  -2 -14  -9 598.228 170.177   1
  -2 -14  -9 945.312 235.635   3
  -2  14  -9 967.547 139.372   5
  -2  14  -9 812.690 238.185   4
   2  14   9 874.845 243.157   5
  -2  14 -10 3941.38 387.493   4
   2 -14  10 3775.10 319.793   3
  -2 -14 -10 3883.28 369.833   3
  -2 -14 -10 3561.99 285.391   1
   2  14  10 3983.15 389.134   5
   2 -14  10 4097.05 341.957   2
  -2 -14 -11-307.740 178.100   1
  -2  14 -11 45.5881 182.710   4
   2 -14  11-1.41949 155.242   3
  -2 -14 -11-46.7367 202.365   3
   2  14  11 59.0756 201.802   5
   2 -14  11 2.47601 164.244   2
   2 -14  12 602.265 187.513   3
  -2  14 -12 488.561 223.191   4
  -2 -14 -12 827.017 194.818   1
   2 -14  12 487.183 198.269   2
   2  14  12 334.007 211.668   5
  -2 -14 -12 502.261 222.361   3
  -2  14 -13 1387.93 291.535   4
  -2 -14 -13 1294.61 265.628   3
   2 -14  13 1438.67 260.564   2
  -2 -14 -13 1391.03 228.776   1
   2 -14  13 1524.17 232.987   3
   2  14  13 1334.15 287.652   5
  -2 -14 -14 3334.45 364.510   3
  -2  14 -14 2791.18 369.445   4
   2 -14  14 3292.19 308.570   3
   2 -14  14 3641.72 371.895   2
  -2 -14 -14 3248.17 311.834   1
   2  14  14 2908.93 374.502   5
   2  14  15 580.165 249.121   5
   2 -14  15 514.738 223.363   2
  -2  14 -15 637.937 265.381   4
   2 -14  15 551.832 191.882   3
  -2 -14 -15 355.377 230.951   3
  -2 -14 -15 452.935 197.289   1
   2  14  16 4647.93 447.908   5
  -2  14 -16 5175.73 488.596   4
  -2 -14 -16 4531.04 375.206   1
   2 -14  16 5004.10 364.927   3
  -2 -14 -16 4963.70 442.676   3
   2 -14  16 5068.16 433.551   2
  -2 -14 -17 1415.48 291.871   3
   2  14  17 1171.38 296.803   5
   2 -14  17 942.309 218.463   3
   2 -14  17 1332.08 290.803   2
  -2  14 -17 1240.80 313.153   4
  -2 -14 -17 766.224 214.407   1
   2  14  18 889.471 284.024   5
  -2  14 -18 836.070 294.708   4
  -2 -14 -18 798.203 222.097   1
   2 -14  18 1063.81 223.696   3
   2 -14  18 1013.39 270.723   2
  -2 -14 -18 1250.35 273.923   3
  -2 -14 -19 132.621 173.483   1
  -2  14 -19 436.079 272.570   4
   2 -14  19 83.3141 163.055   3
  -2 -14 -19 313.458 230.899   3
   2 -14  19 339.633 230.939   2
   2  14  19 166.909 242.696   5
  -2 -14 -20-144.987 203.921   1
  -2  14 -20-7.65892 234.158   4
   2 -14  20-142.741 179.274   3
   2  14  20-126.441 253.837   5
   2 -14  20-20.1840 221.744   2
  -2 -14 -20-106.887 220.718   3
   2 -14  21 199.236 242.075   2
   2  14  21 233.066 246.226   5
   2 -14  21-68.6450 188.467   3
  -2  14 -21 25.4419 262.186   4
  -2 -14 -21 110.780 220.386   3
  -2 -14 -21 49.5416 181.924   1
   2 -14  22 428.488 269.694   2
  -2  14 -22 278.050 265.837   4
   2  14  22 379.924 264.587   5
   2 -14  22 326.054 188.741   3
  -2 -14 -22 388.280 241.796   3
  -2 -14 -22 578.760 229.045   1
  -2 -14 -23-215.861 230.753   3
  -2  14 -23-73.8711 271.383   4
   2 -14  23 41.2036 244.411   2
   2  14  23-7.25789 249.713   5
  -2 -14 -24 2036.05 346.812   3
   2 -14  24 2567.38 412.976   2
  -2  14 -24 1809.95 396.581   4
   2  14  24 2135.22 388.893   5
   2 -14  25 70.7563 263.904   2
  -2  14 -25-34.0053 297.149   4
   2  14  25-160.669 263.659   5
  -2 -14 -25 223.836 234.663   3
   2 -14  26 815.182 323.210   2
  -2  14 -26 557.452 317.363   4
  -2 -14 -26 810.173 290.616   3
   2  14  26 779.748 318.744   5
   2 -14  27 21.1280 275.787   2
  -2  14 -27 65.2619 295.449   4
  -2 -14 -27-125.748 244.448   3
   2  14  27-145.982 274.300   5
   2 -14  28 681.896 316.292   2
   2  14  28 589.659 300.696   5
  -2  14 -28 754.491 367.287   4
   2  14  29-88.5711 275.042   5
  -2 -16  28 332.264 273.479   3
  -2 -16  27 818.416 312.662   2
   2 -16 -27 1098.29 373.624   3
  -2 -16  27 793.168 299.828   3
   2 -16 -26 1011.34 353.853   3
  -2 -16  26 816.841 310.919   2
  -2 -16  26 613.363 278.778   3
  -2  16  25 1196.37 341.961   5
   2 -16 -25 1311.69 361.516   3
   2  16 -25 1224.11 388.412   4
  -2 -16  25 1270.73 316.123   3
  -2 -16  25 1236.40 332.975   2
  -2 -16  24-48.6446 223.745   3
  -2  16  24-181.361 311.317   5
   2  16 -24-129.109 308.606   4
  -2 -16  24-24.6066 237.244   2
   2 -16 -24-123.714 276.779   3
   2  16 -23 167.218 314.133   4
  -2 -16  23 262.424 242.812   3
   2 -16 -23 219.583 280.985   3
  -2 -16  23 48.4346 234.842   2
  -2  16  23 228.479 268.246   5
  -2  16  22-16.3108 284.815   5
   2  16 -22 550.603 341.611   4
   2 -16 -22-18.4407 267.032   3
  -2 -16  22-49.3290 224.595   3
  -2 -16  22 159.240 234.423   2
  -2  16  21-243.076 286.716   5
   2  16 -21-139.305 315.175   4
  -2 -16  21-77.4798 219.047   3
   2 -16 -21-55.2095 282.455   3
  -2 -16  21-121.888 226.773   2
  -2  16  20 213.409 256.225   5
  -2 -16  20 194.392 211.002   3
   2 -16 -20 370.610 273.215   3
   2  16 -20 269.317 305.333   4
  -2 -16  20 191.965 212.181   2
  -2 -16  19 2340.71 340.617   2
  -2  16  19 2144.03 381.904   5
  -2 -16  19 2449.11 331.264   3
   2 -16 -19 2210.80 383.792   3
   2  16 -19 1999.67 422.139   4
  -2  16  18 589.371 278.706   5
  -2 -16  18 315.002 218.965   2
  -2 -16  18 423.994 229.372   3
   2 -16 -18 428.545 269.753   3
   2  16 -18 430.609 311.498   4
   2  16 -17 2913.13 458.851   4
  -2  16  17 2749.27 395.008   5
   2 -16 -17 3296.40 429.520   3
  -2 -16  17 2983.13 348.695   2
  -2 -16  17 3093.52 352.593   3
  -2 -16  16 2854.25 346.055   3
  -2 -16  16 2198.38 308.584   2
   2  16 -16 2375.35 421.997   4
   2 -16 -16 2901.97 402.505   3
  -2  16  16 2837.33 398.953   5
   2 -16 -15 146.635 241.788   3
  -2  16  15 63.9244 236.917   5
  -2 -16  15 50.6725 203.678   3
   2  16 -15 189.760 258.660   4
  -2 -16  15 212.870 197.793   2
   2 -16 -14 87.3810 244.725   3
  -2 -16  14 58.2814 172.230   2
  -2 -16  14 64.8290 192.294   3
   2  16 -14 17.6760 240.563   4
  -2  16  14-35.1480 222.920   5
   2 -16 -13 3302.74 398.644   3
   2  16 -13 3292.87 424.608   4
  -2 -16  13 3073.41 339.432   3
  -2 -16  13 2872.13 312.181   2
  -2  16  13 3392.68 404.521   5
  -2  16  12 10.3240 213.696   5
   2  16 -12 63.3373 242.029   4
   2 -16 -12 265.479 244.327   3
  -2 -16  12 61.1589 189.269   3
  -2 -16  12 99.0378 169.374   2
  -2  16  11 732.936 252.024   5
  -2 -16  11 825.323 228.527   3
   2 -16 -11 825.514 270.349   3
  -2 -16  11 902.894 202.961   2
   2  16 -11 766.977 273.225   4
  -2 -16  10 639.897 181.999   2
   2 -16 -10 234.137 223.650   3
   2  16 -10 537.275 259.217   4
  -2 -16  10 279.646 197.953   3
   2  16 -10 587.708 155.002   5
  -2  16  10 389.899 234.556   5
   2 -16  -9 2776.00 359.955   3
   2  16  -9 3288.89 260.724   5
  -2  16   9 2841.68 362.724   5
  -2 -16   9 3110.42 272.046   2
  -2 -16   9 3111.50 328.918   3
  -2  16   8 556.555 232.597   5
  -2 -16   8 818.308 177.728   2
   2 -16  -8 622.755 251.908   3
  -2 -16   8 645.369 226.853   3
   2  16  -8 761.050 176.142   5
  -2 -16   7 2105.18 290.802   3
   2 -16  -7 2272.01 313.380   3
  -2 -16   7 2378.32 227.270   2
  -2  16   7 2178.07 318.620   5
   2  16  -7 2510.19 248.694   5
  -2  16   6-89.9584 200.101   5
  -2 -16   6-54.3698 132.885   2
   2 -16  -6-62.8597 211.719   3
  -2 -16   6-28.5893 180.603   3
   2  16  -6-54.6500 143.248   5
   2 -16  -5 923.087 252.087   3
  -2 -16   5 633.517 143.791   2
  -2  16   5 814.173 231.499   5
   2  16  -5 829.131 186.816   5
  -2 -16   5 1010.58 231.831   3
  -2  16   4-98.4056 212.297   5
  -2 -16   4-38.9462 126.887   2
   2  16  -4 98.1588 149.747   5
   2 -16  -4 220.870 204.507   3
  -2 -16   4 278.808 193.161   3
  -2 -16   3 26.1139 171.731   3
  -2  16   3 13.9896 187.509   5
   2  16  -3 23.0127 153.841   5
   2 -16  -3-126.193 201.075   3
  -2 -16   3-139.537 115.609   2
  -2  16   2 36.2195 174.801   5
   2 -16  -2 274.591 204.585   3
   2  16  -2 65.4556 162.607   5
  -2 -16   2 42.4771 181.371   3
   2 -16  -1 1740.90 293.763   3
  -2 -16   1 1822.89 269.143   3
  -2  16   1 1503.59 249.340   5
   2  16  -1 1589.57 251.380   5
  -2 -16   0 1959.64 276.310   3
  -2  16   0 1530.39 243.551   5
   2 -16   0 1742.80 279.676   3
   2  16   0 1803.59 261.582   5
  -2 -16  -1 666.724 226.236   3
   2  16   1 703.742 212.391   5
   2 -16   1 633.850 232.315   3
  -2  16  -1 509.117 180.006   5
  -2 -16  -2 1454.57 262.476   3
   2 -16   2 1458.02 260.860   3
   2  16   2 1514.84 260.687   5
  -2  16  -2 1251.88 217.387   5
  -2  16  -3 434.190 167.925   5
   2 -16   3 380.410 132.545   2
  -2 -16  -3 488.182 202.329   3
   2 -16   3 626.101 219.247   3
   2  16   3 640.695 224.336   5
   2 -16   4 131.820 124.407   2
  -2 -16  -4 189.114 198.440   3
  -2  16  -4 172.299 153.817   5
   2 -16   4 339.581 207.218   3
   2  16   4 286.726 203.423   5
   2 -16   5 889.485 171.493   2
  -2  16  -5 961.070 224.173   4
   2  16   5 868.061 249.381   5
  -2 -16  -5 778.491 246.409   3
   2 -16   5 954.478 228.454   3
  -2  16  -5 841.170 187.905   5
   2 -16   6 1107.37 193.287   2
  -2 -16  -6 2104.52 225.645   1
  -2  16  -6 1235.54 251.846   4
   2 -16   6 1090.77 245.401   3
  -2 -16  -6 1052.15 265.114   3
  -2  16  -6 1240.78 194.874   5
   2  16   6 1201.93 273.631   5
  -2  16  -7 2477.01 323.850   4
   2 -16   7 2694.84 268.278   2
  -2 -16  -7 2607.93 329.927   3
  -2  16  -7 2546.12 240.354   5
   2 -16   7 2495.85 303.695   3
  -2 -16  -7 2728.86 252.209   1
   2  16   7 2340.81 325.960   5
   2 -16   8 221.023 189.317   3
   2 -16   8 363.879 170.190   2
   2  16   8 108.868 206.461   5
  -2 -16  -8 180.406 215.147   3
  -2  16  -8 58.4039 203.668   4
  -2 -16  -8-80.7622 164.193   1
  -2 -16  -9 3551.02 381.132   3
   2 -16   9 3596.75 335.288   3
  -2  16  -9 3264.11 375.147   4
  -2 -16  -9 2936.32 277.261   1
   2 -16   9 3737.96 322.337   2
   2  16   9 3663.56 403.112   5
  -2 -16 -10-62.6871 206.745   3
  -2 -16 -10-618.556 218.627   1
   2 -16  10-69.2283 167.054   2
  -2  16 -10 23.3793 207.343   4
   2 -16  10 12.4159 175.972   3
   2  16  10-94.2616 230.367   5
   2 -16  11-125.727 188.965   3
  -2  16 -11-40.9499 205.873   4
  -2 -16 -11-387.448 186.913   1
   2  16  11 49.6502 213.377   5
   2 -16  11 69.5429 174.750   2
  -2 -16 -11-103.958 225.714   3
   2 -16  12 413.399 199.118   3
  -2  16 -12 395.118 238.727   4
  -2 -16 -12 891.963 209.945   1
   2  16  12 594.439 266.198   5
   2 -16  12 531.404 208.757   2
  -2 -16 -12 337.117 226.584   3
  -2 -16 -13 1963.28 260.583   1
   2  16  13 2182.29 356.171   5
   2 -16  13 2285.68 290.542   3
  -2  16 -13 1895.34 339.993   4
  -2 -16 -13 2498.41 357.645   3
   2 -16  13 2326.41 313.880   2
  -2  16 -14 1036.00 294.547   4
   2 -16  14 1438.42 276.882   2
   2 -16  14 1622.91 260.918   3
  -2 -16 -14 1268.92 240.729   1
  -2 -16 -14 1476.12 312.655   3
   2  16  14 1193.15 296.592   5
  -2  16 -15 820.604 290.005   4
   2 -16  15 1189.16 247.265   3
  -2 -16 -15 1019.86 279.582   3
   2 -16  15 1136.03 272.944   2
   2  16  15 981.488 287.660   5
   2 -16  16 1198.80 257.128   3
  -2 -16 -16 990.968 284.430   3
   2  16  16 919.420 299.340   5
  -2  16 -16 587.586 290.143   4
   2 -16  16 1164.04 277.370   2
   2  16  17 2422.76 388.152   5
  -2  16 -17 2629.96 412.818   4
   2 -16  17 2578.93 322.815   3
  -2 -16 -17 2689.35 386.631   3
   2 -16  17 2655.38 360.188   2
  -2  16 -18 1102.33 323.978   4
   2 -16  18 1540.45 317.554   2
   2 -16  18 1239.59 256.907   3
  -2 -16 -18 1625.74 330.825   3
   2  16  18 1216.16 326.992   5
   2 -16  19 321.324 245.356   2
  -2  16 -19 19.7118 253.055   4
  -2 -16 -19 227.282 241.628   3
   2 -16  19 185.181 197.068   3
   2  16  19-58.4831 262.817   5
   2 -16  20 334.827 203.984   3
  -2  16 -20 328.968 285.090   4
   2 -16  20 399.197 251.437   2
   2  16  20-102.676 276.471   5
  -2 -16 -20 234.068 252.182   3
  -2  16 -21 178.004 268.027   4
   2  16  21 205.434 268.562   5
  -2 -16 -21 217.091 252.975   3
   2 -16  21 498.377 265.984   2
   2 -16  21 299.567 213.065   3
   2 -16  22 215.586 253.402   2
  -2  16 -22 72.1499 277.306   4
  -2 -16 -22-85.9728 257.380   3
   2  16  22-56.5414 263.788   5
   2  16  23 2885.96 435.814   5
  -2 -16 -23 2500.66 404.606   3
  -2  16 -23 2825.96 477.745   4
   2 -16  23 2655.24 414.691   2
   2 -16  24 19.2707 268.969   2
  -2  16 -24 72.4174 299.713   4
  -2 -16 -24 88.1581 252.113   3
   2  16  24-27.5396 289.046   5
  -2  16 -25 1015.13 375.157   4
   2 -16  25 1000.13 328.599   2
  -2 -16 -25 917.183 309.771   3
   2  16  25 1102.23 348.591   5
  -2  16 -26-246.116 318.669   4
  -2 -16 -26-22.3130 265.556   3
   2 -16  26-410.563 339.596   2
  -2 -18  25 58.1019 258.530   3
  -2 -18  24 1386.89 341.099   2
  -2 -18  24 1209.46 323.785   3
  -2 -18  23-123.846 250.671   3
  -2 -18  23 156.716 244.103   2
   2 -18 -23-235.519 326.323   3
  -2  18  22 290.366 291.955   5
  -2 -18  22 356.485 262.647   3
   2  18 -22 675.099 361.282   4
  -2 -18  22 471.306 267.651   2
   2 -18 -22 396.556 308.846   3
  -2 -18  21 143.920 228.272   2
  -2  18  21-104.184 303.523   5
   2 -18 -21-174.817 304.635   3
   2  18 -21-61.7449 325.763   4
  -2 -18  21 29.0897 224.327   3
  -2  18  20-145.267 300.056   5
   2  18 -20-198.809 312.847   4
   2 -18 -20-72.4172 286.857   3
  -2 -18  20-161.364 245.884   3
  -2 -18  20 199.449 221.440   2
  -2 -18  19 146.392 217.721   2
  -2 -18  19-17.2806 216.202   3
   2 -18 -19-37.5196 270.480   3
   2  18 -19 44.5807 302.591   4
  -2  18  19-46.1574 281.027   5
   2  18 -18-63.4254 297.754   4
   2 -18 -18 54.2553 258.438   3
  -2 -18  18-10.1458 202.488   2
  -2 -18  18 6.24583 227.022   3
  -2  18  18 197.452 268.129   5
   2  18 -17-230.445 319.847   4
  -2 -18  17-86.6971 221.738   3
  -2 -18  17-33.4078 192.175   2
  -2  18  17-35.1988 258.332   5
   2 -18 -17 30.4933 257.622   3
   2 -18 -16 499.329 293.827   3
  -2 -18  16 247.411 229.610   3
  -2 -18  16 343.389 214.978   2
   2  18 -16 262.515 291.174   4
  -2  18  16 295.521 276.910   5
  -2  18  15-231.657 285.787   5
   2 -18 -15-187.419 261.945   3
  -2 -18  15 25.8358 223.665   3
  -2 -18  15 37.3409 179.701   2
   2  18 -15-134.950 281.186   4
   2  18 -14-75.5761 261.083   4
  -2  18  14-46.5425 255.116   5
  -2 -18  14 83.4201 215.276   3
   2 -18 -14 30.7989 249.738   3
  -2 -18  14 85.8781 179.899   2
  -2 -18  13 1030.51 229.901   2
  -2  18  13 747.646 295.247   5
   2  18 -13 1019.83 322.923   4
   2 -18 -13 956.340 305.676   3
  -2 -18  13 669.896 250.989   3
  -2  18  12-67.1909 262.015   5
   2  18 -12 44.0987 257.445   4
  -2 -18  12 15.6925 207.489   3
  -2 -18  12 280.084 178.424   2
   2 -18 -12 194.099 245.727   3
   2  18 -11 570.146 293.100   4
  -2 -18  11 311.688 234.318   3
   2 -18 -11 463.525 273.473   3
  -2  18  11 291.809 240.780   5
  -2 -18  11 499.535 188.736   2
   2  18 -10 4060.57 457.954   4
  -2 -18  10 4019.86 318.482   2
   2 -18 -10 4131.78 446.351   3
  -2  18  10 3886.34 430.040   5
  -2 -18  10 4233.94 416.057   3
  -2  18   9 886.213 292.995   5
   2  18  -9 1283.88 330.806   4
  -2 -18   9 1229.69 295.519   3
   2 -18  -9 963.677 311.795   3
  -2 -18   8 4579.82 420.906   3
   2 -18  -8 4237.03 439.318   3
  -2  18   8 4224.63 435.988   5
   2  18  -7 218.051 158.921   5
  -2  18   7 316.465 234.018   5
  -2 -18   7 591.998 253.337   3
   2 -18  -7 365.524 254.587   3
  -2  18   6 1489.51 294.244   5
  -2 -18   6 1528.96 280.059   3
   2 -18  -6 1153.62 287.576   3
   2  18  -6 1520.97 241.406   5
   2 -18  -5 693.264 261.152   3
  -2 -18   5 714.067 245.339   3
   2  18  -5 480.088 191.496   5
  -2  18   5 431.751 227.844   5
  -2 -18   4 124.909 212.372   3
   2 -18  -4 39.9694 218.925   3
   2  18  -4 41.4023 178.710   5
  -2  18   4 76.6637 197.749   5
  -2  18   3 48.6998 193.662   5
   2  18  -3-249.995 207.750   5
   2 -18  -3 175.115 218.400   3
  -2 -18   3 217.029 216.135   3
  -2 -18   2 1943.77 309.446   3
   2 -18  -2 1976.96 332.198   3
   2  18  -2 1578.91 263.995   5
  -2  18   2 1883.45 290.468   5
  -2 -18   1 3069.35 362.724   3
  -2  18   1 2971.72 334.026   5
   2 -18  -1 3270.49 384.687   3
   2  18  -1 2873.37 328.120   5
  -2  18   0 294.670 200.770   5
   2 -18   0 304.824 245.923   3
   2  18   0 79.6425 192.411   5
  -2 -18   0 319.626 232.721   3
   2 -18   1 1991.92 312.772   3
  -2 -18  -1 1765.73 299.899   3
   2  18   1 1744.93 287.865   5
  -2  18  -1 1813.78 275.166   5
  -2 -18  -2 30.7828 196.776   3
   2 -18   2 56.2830 213.981   3
   2  18   2-13.7078 194.446   5
  -2  18  -2-58.4214 173.663   5
   2  18   3 177.606 201.640   5
   2 -18   3 324.365 224.602   3
  -2 -18  -3 273.132 230.240   3
  -2  18  -3 428.446 197.403   5
   2 -18   4 265.728 227.808   3
  -2 -18  -4 201.419 217.094   3
  -2  18  -4 193.068 169.437   5
   2  18   4 321.627 218.181   5
  -2  18  -5 980.329 254.199   4
   2 -18   5 1301.54 295.565   3
  -2 -18  -5 1212.40 312.440   3
  -2 -18  -5 1990.04 241.845   1
   2  18   5 1027.45 276.374   5
  -2 -18  -6 5135.76 332.568   1
  -2 -18  -6 5437.49 472.775   3
  -2  18  -6 5083.40 436.137   4
   2  18   6 5847.86 489.150   5
   2 -18   6 5891.28 462.282   3
   2 -18   7 418.923 267.280   3
  -2  18  -7 504.320 299.688   4
   2  18   7 184.311 249.706   5
  -2 -18  -7 207.826 266.236   3
   2 -18   8 8082.46 531.263   3
  -2  18  -8 7616.27 547.314   4
  -2 -18  -8 8171.61 574.420   3
   2  18   8 8274.32 582.046   5
  -2 -18  -9 53.3544 244.365   3
   2 -18   9 397.959 250.195   3
  -2  18  -9 320.265 268.469   4
   2  18   9 62.8794 234.411   5
  -2  18 -10 668.396 256.418   4
  -2 -18 -10 442.014 248.870   3
   2 -18  10 720.854 253.516   3
   2  18  10 733.484 287.548   5
  -2 -18 -11-47.7939 241.080   3
  -2  18 -11-219.369 242.868   4
   2 -18  11-0.14208 205.816   3
   2  18  11 72.5129 239.290   5
   2 -18  11-315.219 222.882   2
  -2  18 -12 99.5287 224.607   4
   2 -18  12 198.092 207.103   3
  -2 -18 -12 94.6315 249.223   3
   2 -18  12-134.472 210.685   2
   2  18  12 172.140 244.486   5
  -2  18 -13-76.6473 250.193   4
   2  18  13 16.2196 246.654   5
   2 -18  13 80.5413 207.085   3
  -2 -18 -13-204.472 261.452   3
   2 -18  13-142.434 218.422   2
  -2  18 -14 147.773 259.592   4
   2 -18  14 346.127 209.367   3
   2 -18  14 143.307 214.647   2
  -2 -18 -14 324.268 263.400   3
   2  18  14 623.030 292.411   5
   2 -18  15 386.736 234.164   2
  -2  18 -15 245.542 271.807   4
   2 -18  15 466.300 232.690   3
  -2 -18 -15 440.792 266.397   3
   2  18  15 524.381 282.402   5
   2 -18  16 680.339 260.538   2
   2 -18  16 868.975 258.395   3
   2  18  16 866.385 316.166   5
  -2  18 -16 845.266 317.287   4
  -2 -18 -16 903.641 300.806   3
   2 -18  17 13.5872 241.834   2
   2  18  17 511.653 283.942   5
  -2  18 -17 114.144 264.624   4
   2 -18  17 195.791 216.063   3
  -2 -18 -17 335.868 270.996   3
   2 -18  18 11.8763 261.082   2
   2 -18  18 186.298 223.015   3
  -2 -18 -18 477.755 286.739   3
  -2  18 -18 373.735 290.567   4
   2  18  18 289.026 280.488   5
   2 -18  19 55.0391 202.797   3
  -2 -18 -19 20.7149 268.767   3
  -2  18 -19 115.845 268.904   4
   2 -18  19-138.078 271.663   2
   2  18  19 96.9009 257.096   5
   2  18  20 813.282 324.701   5
   2 -18  20 458.465 239.726   3
   2 -18  20 85.1359 258.174   2
  -2  18 -20 681.935 345.521   4
  -2 -18 -20 356.649 305.988   3
  -2 -18 -21-199.564 288.792   3
  -2  18 -21 1.64317 281.576   4
   2  18  21-21.5020 272.250   5
   2 -18  21-315.969 287.564   2
  -2 -18 -22 1645.01 394.955   3
  -2  18 -22 1712.55 423.861   4
   2 -18  22 1183.56 333.258   2
  -2 -18 -23 105.189 281.868   3
  -2  18 -23 576.743 350.201   4
   2 -18  23 83.6022 280.614   2
  -2 -18 -24 1476.81 381.956   3
   2 -18  24 458.934 289.544   2
  -2 -20  21 100.028 233.891   2
  -2 -20  20-122.954 258.096   3
  -2 -20  19 34.5792 246.680   3
   2  20 -18-73.7108 311.597   4
  -2 -20  18-241.778 254.398   3
   2 -20 -18-166.400 307.499   3
   2 -20 -17 1192.48 374.730   3
  -2  20  17 1270.70 354.787   5
  -2 -20  17 1157.31 316.540   3
   2  20 -17 963.131 371.666   4
   2 -20 -16-34.3949 279.753   3
   2  20 -16-233.401 323.889   4
  -2 -20  16-68.9895 250.066   3
  -2  20  16-76.3424 279.438   5
   2  20 -15-263.650 325.206   4
   2 -20 -15 60.9004 276.543   3
  -2 -20  15-1.46068 236.791   3
  -2  20  15-195.997 279.304   5
   2 -20 -14-82.8622 266.421   3
  -2  20  14-135.161 273.531   5
  -2 -20  14-105.358 245.244   3
   2  20 -14-50.3513 269.857   4
  -2 -20  13-29.2009 236.576   3
   2  20 -13 3.63022 259.284   4
   2 -20 -13-12.2365 269.555   3
  -2  20  13-86.1525 269.727   5
  -2  20  12-60.9376 277.189   5
   2  20 -12 65.8721 246.232   4
   2 -20 -12 34.7046 252.688   3
  -2 -20  12 52.9520 227.635   3
   2 -20 -11 164.323 255.425   3
   2  20 -11 461.499 288.777   4
  -2  20  11 213.195 258.030   5
  -2 -20  11 573.589 267.175   3
   2  20 -10 647.755 297.693   4
  -2  20  10 420.054 258.820   5
  -2 -20  10 534.638 263.332   3
   2 -20 -10 367.043 283.983   3
   2 -20  -9 342.586 271.147   3
  -2 -20   9 908.022 289.092   3
   2  20  -9 874.693 323.876   4
  -2  20   9 544.837 279.865   5
  -2 -20   8 844.570 290.666   3
   2 -20  -8 385.730 272.768   3
  -2  20   8 392.956 261.313   5
  -2 -20   7 2511.67 365.754   3
   2 -20  -7 2221.47 381.745   3
  -2  20   7 2228.53 362.065   5
   2 -20  -6 266.779 268.101   3
  -2  20   6 191.738 233.534   5
  -2 -20   6 292.414 245.432   3
   2 -20  -5 325.912 256.156   3
   2  20  -5 155.143 191.433   5
  -2 -20   5 19.7169 223.763   3
  -2  20   5 16.3846 213.743   5
   2 -20  -4-28.3319 240.612   3
   2  20  -4-140.775 191.806   5
  -2 -20   4 58.6842 221.372   3
  -2  20   4-8.81628 203.849   5
  -2  20   3 252.220 227.628   5
  -2 -20   3-5.14050 221.611   3
   2 -20  -3 235.779 263.221   3
   2  20  -3 10.0325 207.569   5
   2  20  -2 60.3420 208.740   5
  -2 -20   2 68.0410 226.169   3
   2 -20  -2 378.059 258.470   3
  -2  20   2 267.996 222.624   5
  -2  20   1 1022.98 255.554   5
  -2 -20   1 939.717 282.787   3
   2 -20  -1 1077.25 298.132   3
   2  20  -1 721.865 244.120   5
  -2 -20   0 472.436 268.043   3
   2 -20   0 83.1111 248.736   3
  -2  20   0 95.7853 207.410   5
   2  20   0-10.2904 229.675   5
   2 -20   1 1604.67 332.715   3
  -2 -20  -1 1781.95 335.441   3
  -2  20  -1 1575.54 283.449   5
   2  20   1 1186.20 273.983   5
  -2 -20  -2 220.925 261.889   3
   2 -20   2 290.132 265.986   3
  -2  20  -2 9.33704 191.705   5
   2  20   2 41.9350 223.363   5
   2 -20   3 1265.26 319.659   3
  -2 -20  -3 1614.94 330.709   3
   2  20   3 1107.58 292.084   5
  -2  20  -4 1004.87 286.693   4
   2 -20   4 833.032 281.191   3
  -2 -20  -4 825.825 306.386   3
   2  20   4 934.189 285.101   5
  -2  20  -5 245.111 241.036   4
   2  20   5 243.582 245.009   5
   2 -20   5 49.8533 246.822   3
  -2 -20  -5 122.765 257.351   3
   2 -20   6 509.013 268.276   3
  -2  20  -6 387.475 253.234   4
  -2 -20  -6 719.501 301.683   3
   2  20   6 714.846 286.263   5
   2  20   7 2157.66 362.091   5
  -2  20  -7 1789.60 326.218   4
   2 -20   7 2155.90 351.489   3
  -2 -20  -7 2297.00 369.751   3
  -2  20  -8-92.2065 222.324   4
   2 -20   8 175.966 245.231   3
  -2 -20  -8 11.8454 259.326   3
   2  20   8 113.783 240.725   5
  -2  20  -9 1096.17 300.972   4
   2  20   9 1249.07 333.368   5
   2 -20   9 1799.43 332.103   3
  -2 -20  -9 1176.97 319.748   3
  -2  20 -10-45.3403 248.899   4
   2 -20  10 118.268 245.504   3
  -2 -20 -10-281.960 277.345   3
   2  20  10 126.864 251.783   5
  -2  20 -11-266.420 278.910   4
   2  20  11 167.175 268.574   5
   2 -20  11 6.01095 223.484   3
  -2 -20 -11-184.222 279.566   3
  -2  20 -12-270.209 281.987   4
  -2 -20 -12-222.493 285.919   3
   2  20  12 18.3431 254.386   5
   2 -20  12-58.0710 220.261   3
  -2 -20 -13-22.7400 279.836   3
  -2  20 -13-53.2785 269.569   4
   2 -20  13 146.649 232.056   3
   2  20  13 206.377 265.271   5
  -2 -20 -14-174.433 281.092   3
  -2  20 -14-201.767 275.394   4
   2 -20  14 110.339 235.024   3
   2  20  14 146.437 267.897   5
  -2  20 -15 776.784 324.948   4
   2 -20  15 1180.28 298.544   3
  -2 -20 -15 988.137 329.636   3
   2  20  15 1109.09 350.798   5
  -2 -20 -16 63.6327 274.837   3
   2 -20  16-57.9727 231.970   3
   2  20  16-131.630 273.841   5
  -2  20 -16-118.694 291.620   4
   2 -20  17 17.5827 237.434   3
  -2  20 -17 534.568 316.853   4
  -2 -20 -17 542.650 309.576   3
  -2  20 -18 82.5179 285.523   4
  -2 -20 -18-50.3588 283.510   3
   2 -20  18-15.5994 238.408   3
  -2  20 -19 321.253 310.283   4
   2 -20  19-241.348 246.262   3
  -2 -20 -19 240.216 306.598   3
  -2  20 -20-168.923 293.025   4
   2  22 -12 234.053 299.627   4
  -2  22  12-150.074 279.167   5
  -2 -22  11-37.0952 263.352   3
   2  22 -11 139.486 279.138   4
  -2  22  11 19.1935 267.819   5
   2  22 -10 703.574 320.518   4
  -2 -22  10 336.511 267.878   3
  -2  22  10 483.619 274.845   5
   2  22  -9 319.761 289.302   4
  -2  22   9-187.876 274.667   5
   2 -22  -9-289.184 295.485   3
  -2 -22   9 231.077 274.684   3
   2 -22  -8-48.5879 278.174   3
   2  22  -8 235.013 271.853   4
  -2 -22   8 440.696 284.282   3
  -2  22   8 142.259 248.941   5
   2 -22  -7 158.945 285.486   3
  -2 -22   7 147.826 267.913   3
   2  22  -7 389.184 277.252   4
  -2  22   7-41.1739 243.176   5
  -2 -22   6 923.564 313.044   3
   2 -22  -6 643.500 306.794   3
  -2  22   6 552.289 275.245   5
   2 -22  -5 117.143 270.159   3
  -2 -22   5 656.565 294.514   3
  -2  22   5 364.641 263.582   5
  -2  22   4 181.718 242.289   5
  -2 -22   4 115.418 268.455   3
   2 -22  -4 39.0976 278.085   3
  -2  22   3-131.799 231.054   5
  -2 -22   3 406.150 284.919   3
   2 -22  -3-4.54345 269.538   3
   2  22  -2 648.035 241.147   5
   2 -22  -2 687.296 302.945   3
  -2 -22   2 795.150 302.469   3
  -2  22   2 554.491 257.305   5
   2 -22  -1 606.572 311.226   3
   2  22  -1-12.0347 223.332   5
  -2  22   1 52.9454 218.110   5
  -2 -22   1 428.168 292.263   3
  -2 -22   0 1745.32 362.126   3
   2 -22   0 1693.76 365.575   3
   2  22   0 1076.00 286.834   5
   2 -22   1 424.284 297.435   3
  -2 -22  -1 36.0834 257.328   3
   2  22   1 125.489 223.147   5
  -2 -22  -2 853.304 308.657   3
   2  22   2 646.979 262.985   5
   2 -22   2 980.839 321.118   3
  -2  22  -2 930.019 261.114   4
   2 -22   3 191.701 275.515   3
  -2  22  -3 411.794 247.878   4
   2  22   3-45.3846 231.997   5
  -2 -22  -3 118.058 271.978   3
   2  22   4 124.642 242.752   5
  -2 -22  -4 314.124 283.349   3
  -2  22  -4 483.914 264.353   4
   2 -22   4 600.274 295.371   3
  -2  22  -5 50.9699 243.973   4
   2 -22   5 98.8314 267.970   3
  -2 -22  -5 102.502 266.747   3
   2  22   5-19.0802 249.473   5
   2 -22   6 1437.20 348.447   3
  -2 -22  -6 1361.67 363.582   3
  -2  22  -6 1221.50 320.185   4
   2  22   6 1372.34 342.899   5
   2 -22   7 699.678 301.604   3
  -2 -22  -7 738.970 329.281   3
  -2  22  -7 499.201 275.598   4
   2  22   7 619.631 301.979   5
  -2  22  -8 256.877 276.887   4
  -2 -22  -8 17.5839 277.794   3
   2 -22   8 205.210 261.639   3
   2  22   8 461.535 273.443   5
   2 -22   9 142.947 267.526   3
   2  22   9 658.694 325.239   5
  -2  22  -9 142.303 261.982   4
  -2 -22  -9 40.9447 272.583   3
   2 -22  10 539.057 286.694   3
  -2  22 -10 235.491 267.115   4
   2  22  10 794.289 317.085   5
  -2 -22 -10 416.825 291.760   3
  -2  22 -11-147.551 281.599   4
   2 -22  11 125.978 254.655   3
   2  22  11 324.808 296.122   5
   2 -22  12 318.171 273.849   3
  -2  22 -12 119.171 262.227   4
  -2  22 -13-287.324 287.357   4
   2 -22  13 221.474 260.491   3
  -2  22 -14 292.778 300.072   4
   2 -22  14 700.891 302.221   3
  -2  22 -15-79.0110 297.391   4
   2 -22  15-17.5870 261.271   3
   2  24   3-439.554 279.816   5
   2  24   4 19.5351 240.906   5
   3  -1 -37 854.476 332.218   4
  -3  -1  37 454.213 270.351   2
  -3   1  37 515.971 248.111   2
   3  -1 -36 778.972 321.193   4
   3   1 -36 785.662 343.702   4
  -3   1  36 704.679 260.160   2
  -3  -1  36 823.499 293.742   2
   3  -1 -35 188.529 274.013   4
  -3   1  35 127.240 216.732   2
   3   1 -35 130.649 269.286   4
  -3  -1  35-6.99248 218.439   2
   3  -1 -35 99.2471 259.484   3
   3  -1 -34 190.698 253.788   4
   3   1 -34 28.3333 261.288   4
  -3   1  34 33.9280 197.808   2
  -3  -1  34 117.222 216.672   2
   3  -1 -34 40.4468 250.723   3
  -3  -1  33 1.11889 213.322   2
   3  -1 -33-11.5879 251.539   4
   3   1 -33-80.4867 269.765   4
  -3   1  33 92.1084 199.832   2
   3  -1 -33 241.420 257.529   3
   3   1 -32 74.1623 248.352   4
   3  -1 -32 101.879 238.357   4
   3  -1 -32 151.463 242.131   3
  -3   1  32 324.307 222.240   2
  -3  -1  32 165.685 205.757   2
   3   1 -31 1522.12 353.450   4
   3  -1 -31 1568.01 328.098   3
  -3   1  31 1756.89 294.338   2
  -3  -1  31 1683.05 310.399   2
   3  -1 -31 1355.17 319.648   4
   3  -1 -30 2225.76 364.097   3
  -3   1  30 2171.47 312.444   2
   3   1 -30 2386.30 391.201   4
   3  -1 -30 2301.82 367.504   4
  -3  -1  30 2269.04 328.133   2
  -3   1  29 7953.99 477.117   5
   3   1 -29 8420.23 622.084   4
  -3   1  29 8870.75 521.929   2
  -3  -1  29 8558.18 535.571   2
   3  -1 -29 7913.67 575.163   4
   3  -1 -29 9009.01 598.252   3
   3   1 -28 6597.79 546.603   4
  -3   1  28 6857.73 458.629   2
  -3   1  28 6645.13 435.360   5
   3  -1 -28 6539.87 519.946   4
   3  -1 -28 7125.11 529.502   3
  -3  -1  28 6569.15 468.647   2
   3   1 -28 7474.49 530.521   3
  -3  -1  27 280.560 155.841   5
   3  -1 -27 194.126 217.831   4
   3   1 -27 243.976 231.480   4
   3  -1 -27 307.057 220.019   3
  -3   1  27 280.904 167.322   5
   3   1 -27 558.452 234.529   3
  -3  -1  27 268.179 190.904   2
  -3   1  27 500.013 204.132   2
  -3   1  26 432.567 171.313   5
   3  -1 -26 477.790 222.768   4
  -3  -1  26 519.461 203.231   2
   3  -1 -26 596.684 227.649   3
   3   1 -26 369.831 226.769   4
  -3   1  26 584.298 196.108   2
   3   1 -26 711.077 240.747   3
  -3  -1  25 88.6448 177.535   2
   3   1 -25 36.5404 183.488   3
   3  -1 -25 224.507 200.711   4
   3  -1 -25 264.485 201.819   3
   3   1 -25 66.9580 198.669   4
  -3   1  25 165.593 167.720   2
   3   1 -24 95.2682 187.929   4
  -3   1  24 111.117 159.006   2
   3  -1 -24-29.2342 200.028   4
   3  -1 -24 79.3025 174.195   3
  -3  -1  24-6.17965 172.681   2
   3   1 -24 107.241 180.104   3
   3   1 -23 1706.14 284.154   4
   3   1 -23 1714.35 264.387   3
  -3  -1  23 1734.77 247.070   2
   3  -1 -23 1526.41 269.310   4
   3  -1 -23 1774.83 270.611   3
  -3   1  23 1706.94 233.259   2
   3  -1 -22 1647.13 266.892   4
   3  -1 -22 1759.45 259.457   3
  -3   1  22 1961.27 234.860   2
  -3  -1  22 2001.56 247.536   2
   3   1 -22 1764.20 280.824   4
   3   1 -22 2217.66 278.825   3
  -3  -1  21 3066.01 280.931   2
   3  -1 -21 3084.71 317.206   3
  -3   1  21 2993.51 269.978   2
   3   1 -21 2989.88 320.828   4
   3   1 -21 3183.04 315.605   3
   3  -1 -21 3046.35 314.150   4
   3   1 -20 1502.19 247.297   4
  -3  -1  20 1665.60 217.721   2
   3  -1 -20 1764.39 247.370   3
   3   1 -20 1471.26 238.598   3
   3  -1 -20 1824.96 255.824   4
  -3   1  20 1628.72 205.815   2
  -3  -1  19 1362.79 195.364   2
   3   1 -19 1414.03 237.517   4
   3  -1 -19 1425.77 229.852   3
   3  -1 -19 1228.13 213.674   4
  -3   1  19 1412.70 189.669   2
   3   1 -19 1409.99 218.193   3
  -3  -1  18 277.894 136.110   2
   3   1 -18 304.989 159.029   4
   3   1 -18 467.348 168.858   3
   3  -1 -18 267.188 147.501   4
   3  -1 -18 341.881 155.791   3
  -3   1  18 345.535 129.122   2
   3   1 -17 58.1683 138.723   4
   3  -1 -17 61.8878 129.492   4
  -3  -1  17 165.799 124.184   2
   3  -1 -17 132.262 139.061   3
  -3   1  17 133.881 115.649   2
   3   1 -17 168.722 135.148   3
   3  -1 -16 3248.54 267.815   4
   3   1 -16 3498.21 292.851   4
  -3   1  16 3395.21 233.989   2
  -3  -1  16 3537.57 254.174   2
  -3   1  15 44.5309 95.8263   2
   3  -1 -15 67.2417 110.969   4
   3   1 -15 18.3564 121.843   4
  -3  -1  15 42.2192 104.849   2
   3   1 -14 7810.02 388.655   4
   3  -1 -14 7932.68 369.538   4
  -3  -1  14 8040.35 336.607   2
  -3   1  14 8045.39 314.459   2
   3   1 -13 40845.4 820.521   4
  -3  -1  13 39719.7 694.393   2
   3  -1 -13 40408.1 768.659   4
  -3   1  13 40188.2 651.419   2
  -3   1  12 55227.7 729.387   2
   3   1 -12 56116.2 915.232   4
  -3  -1  12 55606.1 783.898   2
   3  -1 -12 55015.3 854.547   4
   3   1 -12 56176.2 918.120   3
   3  -1 -11 2291.08 187.274   4
  -3  -1  11 2347.01 180.614   2
   3   1 -11 2077.29 192.320   4
  -3   1  11 2269.47 162.207   2
   3  -1 -10 1722.03 155.380   4
   3   1 -10 1844.67 171.151   4
  -3  -1  10 1762.25 147.726   2
  -3   1  10 1823.55 138.951   2
  -3  -1   9 4058.29 198.475   2
  -3   1   9 3805.14 193.136   1
  -3   1   9 3634.24 192.346   4
   3  -1  -9 3988.55 207.242   4
  -3   1   9 3825.10 179.379   2
   3   1  -9 3930.89 224.871   4
  -3  -1   8 17807.6 374.784   2
   3  -1  -8 17483.5 384.114   4
  -3   1   8 17234.3 343.876   2
  -3  -1   8 16504.9 383.776   4
  -3   1   8 17046.4 377.321   4
   3   1  -8 17797.1 421.054   4
   3   1  -8 16982.4 344.918   5
  -3   1   8 16745.6 361.205   1
   3  -1  -7 2330.29 134.271   2
   3   1  -7 2424.09 137.966   5
  -3   1   7 2315.58 128.472   2
  -3  -1   7 2220.11 140.595   2
   3   1  -7 2256.65 158.010   4
   3  -1  -7 2344.71 144.747   4
  -3   1   7 2376.13 137.896   4
   3  -1  -6 14424.0 296.593   2
   3  -1  -6 15164.3 302.567   4
   3   1  -6 14955.1 342.932   4
   3   1  -6 15509.4 312.399   5
  -3   1   6 15093.6 294.162   4
  -3   1   6 15231.6 289.458   2
  -3  -1   6 15791.5 321.859   2
   3   1  -5 5822.22 190.348   5
  -3   1   5 5875.38 175.386   2
   3   1  -5 5517.41 194.216   4
  -3   1   5 5654.88 159.762   4
  -3  -1   5 5552.26 237.459   3
  -3  -1   5 5694.24 188.371   2
  -3   1   5 5636.35 232.885   3
   3  -1  -5 5595.41 167.214   4
  -3   1   4 5766.39 223.205   3
  -3   1   4 6371.51 178.143   2
   3  -1  -4 5884.09 147.597   4
  -3  -1   4 6253.71 191.856   2
  -3  -1   4 5727.91 230.887   3
   3   1  -4 6103.95 190.299   5
  -3  -1   3 43897.4 580.414   3
  -3   1   3 43601.2 559.710   3
   3  -1  -3 43238.0 323.188   4
   3   1  -3 46416.7 485.795   5
  -3   1   3 46069.3 446.048   2
   3  -1  -3 44202.0 500.065   5
  -3  -1   3 44737.2 458.228   2
  -3   1   2 15941.0 322.348   3
  -3  -1   2 16067.4 338.285   3
  -3   1   2 16134.9 269.168   2
   3   1  -2 16337.6 290.064   5
   3  -1  -2 16628.9 293.962   5
  -3  -1   2 16185.6 275.096   2
  -3  -1   1 160.033 62.1319   3
   3  -1  -1 422.151 69.4337   5
   3   1  -1 318.997 65.2350   5
  -3   1   1 222.223 62.4275   3
  -3  -1   1 410.502 89.4087   2
   3  -1   0 31745.4 267.464   4
  -3   1   0 32555.2 369.021   2
  -3   1   0 32989.8 386.781   3
  -3  -1   0 30662.8 376.016   2
  -3   1   0 32798.0 322.139   1
   3  -1   0 32432.4 380.024   5
  -3  -1   0 32807.9 412.831   3
   3   1   0 31929.9 393.775   5
  -3   1   0 30866.5 327.350   6
  -3   1  -1 20692.3 299.317   1
   3  -1   1 20632.2 261.656   4
  -3   1  -1 21392.2 278.795   3
   3   1   1 20387.6 319.819   5
  -3   1  -1 20756.6 328.839   2
  -3  -1  -1 21410.8 309.932   3
   3  -1   1 20838.4 272.247   1
  -3   1  -1 20457.1 307.435   6
  -3  -1  -1 20910.1 300.902   2
   3  -1   1 21646.7 283.438   3
   3  -1   1 21135.6 277.666   6
   3  -1   1 21079.8 297.154   5
  -3   1  -2 102176. 650.567   5
   3  -1   2 103542. 682.371   1
  -3   1  -2 103970. 758.700   2
  -3  -1  -2 101851. 691.193   2
  -3   1  -2 105132. 761.845   6
   3  -1   2 104617. 546.330   3
  -3   1  -2 103715. 530.875   3
   3  -1   2 103419. 675.925   4
  -3   1  -2 103530. 646.627   4
  -3  -1  -2 100741. 707.062   1
   3   1   2 100902. 713.624   5
   3  -1   2 104185. 691.545   6
   3  -1   2 102284. 634.788   5
  -3   1  -2 105406. 740.025   1
  -3  -1  -2 104222. 740.319   6
  -3   1  -3 79860.6 573.739   5
  -3   1  -3 79094.0 637.492   4
  -3  -1  -3 81866.8 709.667   1
  -3   1  -3 80431.3 700.940   2
  -3  -1  -3 79306.6 718.579   6
  -3   1  -3 80159.9 704.938   1
   3  -1   3 80728.7 684.866   6
   3  -1   3 77829.6 544.436   5
   3   1   3 78457.3 639.721   5
  -3  -1  -3 81173.6 670.275   2
  -3   1  -3 80647.6 735.541   6
   3  -1   3 80623.9 675.198   4
  -3   1  -4 1608.06 124.166   2
  -3   1  -4 1883.49 124.693   4
  -3  -1  -4 1607.08 107.187   5
   3  -1   4 1797.02 120.503   4
   3  -1   4 1700.31 89.1275   5
  -3   1  -4 1688.83 89.9118   5
   3   1   4 1596.13 105.415   5
  -3   1  -4 1704.90 129.045   1
  -3  -1  -4 1887.26 122.339   2
  -3  -1  -4 1587.83 63.6217   3
  -3  -1  -4 1210.98 107.426   1
  -3  -1  -4 1352.02 114.387   6
  -3  -1  -5 373.889 80.8018   2
  -3   1  -5 409.235 56.0414   5
  -3   1  -5 392.449 86.0567   4
  -3  -1  -5 435.336 69.9064   5
  -3  -1  -5 445.342 42.9833   3
  -3  -1  -5 548.703 100.181   1
  -3   1  -5 357.783 82.5510   2
  -3   1  -5 369.638 90.3774   1
   3   1   5 416.073 71.1178   5
   3  -1   5 408.751 56.9248   5
  -3  -1  -6 142.164 84.8691   4
  -3  -1  -6 64.1833 30.8960   3
   3  -1   6 103.202 43.3666   5
  -3  -1  -6 65.6833 80.8847   1
  -3  -1  -6 43.6742 74.4656   2
  -3   1  -6 72.3839 41.6271   5
  -3   1  -6 95.4880 79.9755   1
  -3   1  -6 95.4079 78.4492   4
   3   1   6 73.7690 58.2170   5
  -3  -1  -6 108.504 57.4370   5
  -3  -1  -7 6857.56 270.034   4
   3  -1   7 6584.73 171.096   5
  -3  -1  -7 6875.43 278.623   1
   3   1   7 6129.54 120.440   3
  -3  -1  -7 6541.50 134.000   3
  -3  -1  -7 6352.68 218.307   5
  -3   1  -7 6532.23 177.523   5
  -3   1  -7 6873.84 275.589   4
   3   1   7 6755.30 217.178   5
  -3   1  -7 6654.64 280.571   1
  -3  -1  -8-5.55309 87.8863   1
  -3  -1  -8-17.5684 37.6773   3
  -3   1  -8 25.4551 90.3221   1
   3   1   8 43.8528 34.3430   3
  -3  -1  -8 17.1927 52.4990   5
  -3  -1  -8 49.6944 88.8126   4
  -3   1  -8-7.06047 86.1456   4
   3   1   8 19.7030 61.3579   5
  -3   1  -8-2.81916 42.2306   5
   3  -1   8 67.9566 47.7052   5
  -3  -1  -9 71.2945 94.4057   4
  -3   1  -9 101.875 94.9260   4
  -3   1  -9 67.6855 97.8503   1
  -3   1  -9 118.295 51.5911   5
  -3  -1  -9 102.277 42.7966   3
   3   1   9 124.048 41.5476   3
   3   1   9 73.2249 65.0139   5
  -3  -1  -9 47.6253 94.3745   1
   3  -1   9 150.573 52.0178   5
   3  -1   9 52.0654 30.2116   3
  -3  -1 -10 117.812 48.3990   3
  -3  -1 -10 137.151 106.023   4
  -3   1 -10 81.1577 103.478   1
  -3   1 -10 147.457 103.521   4
   3   1  10 166.383 48.3524   3
   3   1  10 121.706 73.4338   5
  -3  -1 -10 23.0063 111.533   1
   3  -1  10 121.607 50.0301   5
   3  -1  10 118.273 38.5010   3
  -3   1 -10 52.3763 48.9543   5
  -3   1 -11 3197.32 243.706   4
   3  -1  11 3075.25 115.514   3
   3   1  11 3388.50 183.899   5
  -3  -1 -11 3214.63 235.331   4
  -3  -1 -11 3232.53 139.003   3
   3   1  11 3348.43 129.882   3
   3  -1  11 3076.30 138.620   5
  -3   1 -11 3207.06 245.844   1
  -3   1 -11 2877.35 145.841   5
  -3  -1 -11 3147.39 244.899   1
  -3   1 -12 10236.9 423.105   4
  -3  -1 -12 10304.7 412.429   4
   3   1  12 10409.5 315.065   5
   3  -1  12 10067.7 219.260   3
   3   1  12 9768.22 231.065   3
  -3  -1 -12 10234.6 254.779   3
   3  -1  12 10001.5 248.582   5
  -3   1 -12 10477.0 435.029   1
  -3  -1 -12 10254.2 425.729   1
  -3   1 -12 9957.74 273.403   5
  -3  -1 -13 9410.90 409.769   4
  -3   1 -13 9143.88 426.093   1
  -3  -1 -13 9290.36 424.853   1
   3  -1  13 9041.20 245.556   5
   3   1  13 9003.54 230.996   3
  -3   1 -13 8806.30 269.968   5
   3   1  13 9592.63 315.438   5
   3  -1  13 8945.20 223.724   3
  -3   1 -13 9028.24 415.777   4
  -3  -1 -13 9354.80 260.119   3
   3  -1  14 11649.9 292.072   5
  -3   1 -14 12123.1 500.461   1
  -3  -1 -14 11966.3 309.616   3
   3   1  14 11162.4 273.666   3
  -3   1 -14 11723.5 322.485   5
   3  -1  14 11676.7 272.150   3
   3   1  14 12187.3 360.405   5
  -3  -1 -14 11513.6 484.422   1
  -3   1 -14 11606.5 482.960   4
  -3  -1 -14 11614.9 471.072   4
  -3   1 -15 216.423 142.672   4
  -3   1 -15 180.846 153.727   1
   3   1  15 151.553 66.0772   3
  -3  -1 -15 261.046 153.437   1
  -3  -1 -15 176.480 143.322   4
  -3  -1 -15 185.467 75.8340   3
   3  -1  15 120.637 60.3066   3
   3   1  15 227.742 101.130   5
   3  -1  15 102.605 67.6672   5
  -3  -1 -16 98.7915 144.819   1
  -3   1 -16 93.9447 150.055   1
   3  -1  16 141.304 66.8136   3
  -3  -1 -16 83.9201 77.1911   3
   3   1  16 148.121 94.6216   5
  -3   1 -16 226.719 154.944   4
  -3  -1 -16 179.876 146.106   4
   3  -1  16 94.3334 69.0874   5
   3   1  17 7123.02 412.289   6
  -3   1 -17 6803.82 422.316   4
  -3  -1 -17 7162.34 419.649   4
   3   1  17 7600.20 318.546   5
  -3  -1 -17 7132.62 431.214   1
  -3   1 -17 7058.72 427.518   1
   3  -1  17 6655.14 243.518   3
  -3  -1 -17 7359.06 286.063   3
   3  -1  17 6985.36 254.457   5
  -3  -1 -18 13122.4 570.483   4
  -3  -1 -18 12722.2 578.207   1
  -3   1 -18 12588.6 574.669   1
  -3   1 -18 12947.9 580.922   4
   3  -1  18 13448.0 355.861   5
  -3  -1 -18 13222.7 394.032   3
   3   1  18 13396.8 425.199   5
   3   1  18 13365.6 572.694   6
   3   1  19 10635.8 527.763   6
  -3   1 -19 10516.7 544.970   4
  -3  -1 -19 10584.4 531.547   4
  -3   1 -19 10530.5 543.793   1
  -3  -1 -19 10922.8 374.195   3
   3  -1  19 11049.6 334.399   5
   3   1  19 11085.3 397.313   5
  -3  -1 -19 10759.7 542.936   1
  -3   1 -20 4174.98 374.880   4
  -3  -1 -20 4089.07 247.056   3
  -3  -1 -20 3967.40 357.124   4
  -3   1 -20 3993.98 370.164   1
  -3  -1 -20 3976.15 367.930   1
   3   1  20 3678.08 344.209   6
   3  -1  20 4117.80 219.473   5
   3   1  20 4178.74 263.691   5
  -3   1 -21 3237.69 347.571   1
   3   1  21 3162.24 336.568   6
  -3   1 -21 3013.52 341.451   4
   3  -1  21 3369.80 207.940   5
   3  -1  21 3085.34 324.242   2
  -3  -1 -21 3116.97 348.276   1
   3   1  21 3550.41 251.350   5
  -3  -1 -21 3251.76 337.089   4
  -3  -1 -21 3597.96 243.347   3
  -3   1 -22 7448.03 501.893   1
   3  -1  22 7640.27 478.312   2
   3   1  22 6974.36 444.009   2
  -3  -1 -22 8150.83 361.551   3
  -3  -1 -22 7322.87 496.976   1
   3   1  22 7821.20 363.617   5
  -3  -1 -22 7506.11 489.564   4
   3   1  22 7350.19 488.185   6
   3  -1  22 8044.51 312.620   5
  -3   1 -22 7290.43 499.074   4
  -3  -1 -23 1530.21 281.256   4
   3   1  23 1394.02 251.048   2
   3  -1  23 1516.27 267.039   2
  -3   1 -23 1433.00 272.537   4
  -3   1 -23 1430.80 272.614   1
  -3  -1 -23 1456.27 276.371   1
   3   1  23 1490.62 188.394   5
   3  -1  23 1530.72 163.139   5
   3   1  23 1221.81 262.938   6
  -3   1 -24-94.8272 212.194   4
  -3  -1 -24-4.77281 218.484   1
  -3   1 -24 18.9458 209.873   1
   3  -1  24-119.650 200.227   2
   3   1  24-19.1787 173.893   2
   3   1  24-108.396 231.979   6
  -3  -1 -24-52.2691 187.639   4
   3   1  24 55.9443 114.807   5
   3  -1  25 75.3488 244.963   6
  -3   1 -25 716.498 256.780   4
   3   1  25 463.313 196.682   2
  -3  -1 -25 410.788 230.944   4
   3  -1  25 619.452 223.361   2
   3   1  25 53.2604 235.957   6
  -3   1 -25 498.608 238.908   1
  -3  -1 -25 488.073 236.666   1
   3   1  25 399.975 146.276   5
   3  -1  26 1730.95 310.196   2
  -3   1 -26 1494.34 295.949   1
   3  -1  26 1070.35 271.284   6
  -3  -1 -26 1693.50 318.010   1
   3   1  26 1456.14 304.098   6
  -3   1 -26 1862.84 329.813   4
   3   1  26 1635.28 283.230   2
  -3  -1 -26 1794.95 321.613   4
  -3   1 -27 2080.71 353.422   1
   3   1  27 2165.02 354.190   6
  -3   1 -27 2382.20 367.136   4
   3   1  27 2455.73 330.716   2
   3  -1  27 2372.34 341.725   2
   3  -1  27 1849.26 332.371   6
  -3  -1 -27 2346.32 349.470   4
  -3  -1 -27 2554.03 374.417   1
  -3  -1 -28 115.048 237.885   1
  -3  -1 -28 401.066 251.217   4
   3  -1  28-137.719 268.256   6
   3   1  28 261.204 197.958   2
   3  -1  28 138.692 209.179   2
  -3   1 -28 382.063 254.432   4
  -3   1 -28 216.381 232.260   1
   3   1  28 120.003 245.114   6
  -3  -1 -29 2320.62 373.559   4
   3   1  29 1979.06 321.448   2
   3  -1  29 2087.37 341.160   2
   3   1  29 2302.37 384.012   6
   3  -1  29 1827.76 355.313   6
  -3   1 -29 1921.87 365.621   1
  -3  -1 -29 1997.33 364.876   1
  -3   1 -29 2506.03 388.674   4
  -3  -1 -30 170.205 243.312   4
   3   1  30 96.6333 206.925   2
   3  -1  30 152.524 224.646   2
   3  -1  30-119.672 282.811   6
   3   1  30 26.8471 252.670   6
  -3  -1 -30 125.922 241.955   1
  -3   1 -30 20.2512 251.527   1
  -3   1 -30 97.1747 251.154   4
   3  -1  31 558.761 291.905   6
  -3  -1 -31 767.586 303.720   4
   3  -1  31 768.635 283.307   2
   3   1  31 964.336 275.374   2
  -3  -1 -31 596.934 291.625   1
  -3   1 -31 709.266 296.178   1
  -3   1 -31 870.758 323.660   4
   3   1  31 453.495 278.626   6
   3  -1  32 911.348 329.412   6
  -3  -1 -32 1024.25 330.243   4
  -3   1 -32 1084.90 338.357   1
   3   1  32 866.453 318.996   6
  -3   1 -32 1065.72 325.346   4
   3   1  32 1065.27 288.565   2
   3  -1  32 1107.87 307.469   2
  -3  -1 -32 583.823 297.021   1
  -3  -1 -33 314.528 280.099   4
  -3   1 -33 197.085 270.881   4
  -3  -1 -33-22.1573 260.139   1
   3  -1  33 413.300 271.307   2
   3   1  33 267.740 234.118   2
  -3   1 -33 67.4157 276.458   1
   3  -1  33 22.4716 292.208   6
   3   1  33 96.7180 277.504   6
   3   1  34 925.019 333.320   6
  -3  -1 -34 689.159 330.518   1
  -3   1 -34 718.338 340.220   4
   3   1  34 1161.18 317.118   2
   3  -1  34 860.294 334.810   6
  -3   1 -34 1301.11 360.389   1
   3  -1  34 1216.43 319.561   2
  -3  -1 -34 1167.03 363.701   4
  -3   1 -35 2987.47 461.711   4
   3  -1  35 2589.58 447.037   6
   3  -1  35 2849.41 434.201   2
  -3  -1 -35 2509.39 444.818   4
  -3   1 -35 2553.65 450.885   1
  -3  -1 -35 2639.96 453.842   1
   3   1  35 2620.49 438.703   6
   3   1  35 3022.10 410.915   2
   3  -1  36 1145.20 344.142   2
   3   1  36 1040.44 301.887   2
   3   1  37 414.132 257.180   2
  -3   3  38-145.304 317.276   6
  -3   3  37 179.296 287.816   6
   3  -3 -37 486.412 306.218   4
   3   3 -36 362.381 317.348   4
  -3   3  36 193.339 291.228   6
   3  -3 -36 428.051 295.159   4
  -3  -3  36 509.185 274.441   2
   3   3 -35 449.263 306.504   4
   3  -3 -35 992.270 316.858   4
  -3  -3  35 784.831 278.463   2
   3  -3 -35 967.545 324.857   3
  -3   3  34 250.468 202.315   2
   3  -3 -34 373.205 274.394   3
   3  -3 -34-34.6366 244.167   4
   3   3 -34-286.256 300.752   4
  -3  -3  34 147.393 226.319   2
   3  -3 -33 225.406 268.851   3
   3  -3 -33 144.443 246.344   4
   3   3 -33 235.862 283.593   4
  -3   3  33 332.626 207.657   2
  -3  -3  33 55.0858 233.318   2
   3   3 -32 224.004 284.969   4
  -3  -3  32 283.954 242.222   2
   3  -3 -32 412.084 279.978   3
   3  -3 -32 449.261 251.983   4
  -3   3  32 563.074 212.060   2
   3  -3 -31 1156.11 300.581   4
   3   3 -31 1125.92 340.573   4
  -3  -3  31 1429.99 301.170   2
  -3   3  31 1300.60 257.979   2
   3  -3 -31 1496.41 320.219   3
  -3   3  31 1042.50 238.122   5
   3  -3 -30 593.895 262.843   4
   3  -3 -30 803.836 268.970   3
  -3  -3  30 540.996 241.617   2
   3   3 -30 894.496 320.031   4
  -3   3  30 558.623 212.374   5
  -3   3  30 678.297 213.012   2
   3   3 -29 2509.26 398.928   4
  -3   3  29 2571.47 301.929   2
   3  -3 -29 2407.97 346.955   4
   3  -3 -29 2536.82 366.157   3
  -3  -3  29 2562.98 347.714   2
  -3   3  29 2379.22 309.939   5
  -3   3  28 63.5245 165.380   2
  -3   3  28 88.6618 174.112   5
   3  -3 -28 54.5266 203.154   4
   3   3 -28-90.3130 241.449   4
   3  -3 -28 88.5640 217.480   3
  -3  -3  28-0.14077 204.930   2
  -3   3  27 124.149 159.846   2
   3  -3 -27 64.4053 195.652   4
   3   3 -27-208.907 259.383   4
  -3   3  27-85.8513 184.020   5
   3  -3 -27-156.667 216.889   3
  -3  -3  27-25.0799 204.601   2
  -3   3  26-4.06257 167.811   5
   3   3 -26-37.8351 228.783   4
   3  -3 -26-21.1890 200.774   3
   3  -3 -26 204.448 192.790   4
  -3  -3  26-78.7477 193.962   2
  -3   3  26 77.9538 156.452   2
   3  -3 -25 583.294 217.863   4
   3   3 -25 633.262 252.859   4
  -3   3  25 771.512 185.376   2
  -3   3  25 729.168 212.995   5
   3  -3 -25 589.226 217.790   3
  -3  -3  25 666.346 222.985   2
  -3   3  24 310.486 175.122   5
  -3   3  24 506.316 172.546   2
   3   3 -24 481.540 241.952   4
   3  -3 -24 515.110 210.962   3
   3  -3 -24 515.416 203.523   4
  -3  -3  24 295.622 184.245   2
  -3  -3  23 225.524 171.214   2
   3  -3 -23 352.914 181.410   4
   3   3 -23 181.841 198.244   4
  -3   3  23 267.931 150.796   2
   3  -3 -23 205.330 186.450   3
  -3  -3  22 1260.01 226.965   2
   3   3 -22 1127.22 254.800   4
   3  -3 -22 1628.03 253.043   4
  -3   3  22 1537.97 203.729   2
   3  -3 -22 1492.69 252.078   3
   3   3 -21 1946.27 295.938   4
   3  -3 -21 2028.25 273.871   3
   3  -3 -21 2362.58 280.895   4
  -3   3  21 2202.66 219.152   2
  -3  -3  21 2261.45 263.707   2
   3  -3 -20 811.115 197.454   4
   3   3 -20 773.955 212.025   4
   3  -3 -20 835.218 205.324   3
  -3   3  20 787.233 152.082   2
  -3  -3  20 764.112 189.055   2
  -3  -3  19 108.439 152.024   2
   3   3 -19 39.5744 166.393   4
   3  -3 -19 220.746 158.155   4
   3  -3 -19 77.9336 156.405   3
  -3   3  19 156.189 123.954   2
  -3   3  18 6480.53 306.336   2
   3   3 -18 6366.08 425.195   4
   3  -3 -18 6624.01 378.234   4
   3  -3 -18 6484.15 402.118   3
  -3  -3  18 6371.72 367.358   2
   3   3 -17 1877.93 261.395   4
   3  -3 -17 2147.17 232.773   4
   3  -3 -17 2411.44 265.274   3
  -3  -3  17 2019.81 223.065   2
  -3   3  17 2109.84 189.800   2
   3  -3 -16 1174.07 183.172   4
   3   3 -16 955.295 208.022   4
  -3   3  16 1071.67 147.435   2
   3  -3 -16 1071.35 199.095   3
  -3  -3  16 987.660 179.427   2
   3  -3 -15 18401.8 545.735   4
   3   3 -15 18027.0 619.612   4
  -3   3  15 17959.7 441.952   2
  -3  -3  15 17735.0 533.726   2
   3   3 -14 12750.7 509.459   4
   3  -3 -14 12431.0 432.621   4
  -3  -3  14 11921.1 429.575   2
  -3   3  14 12158.5 351.186   2
   3  -3 -13 11347.3 395.330   4
  -3   3  13 11616.2 329.061   2
   3   3 -13 11983.2 473.417   4
  -3  -3  13 11308.3 400.639   2
   3  -3 -12 1538.51 159.644   4
   3   3 -12 1584.67 197.013   4
  -3   3  12 1492.93 134.036   2
  -3  -3  12 1732.86 181.849   2
   3   3 -11 431.756 85.5061   5
  -3  -3  11 433.962 123.114   2
  -3   3  11 291.869 79.5958   2
   3  -3 -11 514.686 113.479   4
   3   3 -11 331.367 125.084   4
   3  -3 -10 3020.52 186.753   4
  -3  -3  10 3121.10 210.550   2
  -3   3  10 3135.12 181.861   1
   3   3 -10 2982.24 161.898   5
   3   3 -10 3063.40 232.718   4
  -3   3  10 3104.81 161.264   2
  -3   3   9 36908.1 585.853   4
   3   3  -9 38280.3 509.054   5
   3  -3  -9 36499.5 526.466   2
  -3   3   9 38026.4 486.692   2
  -3  -3   9 37169.4 611.158   2
   3   3  -9 37516.1 702.552   4
  -3   3   9 37494.0 543.384   1
   3  -3  -9 36484.0 547.535   4
  -3  -3   8 9107.73 248.756   5
  -3  -3   8 9649.71 304.957   2
   3   3  -8 9840.50 261.571   5
  -3   3   8 9672.28 259.299   1
  -3   3   8 9744.70 283.084   4
   3  -3  -8 9621.73 263.348   4
   3   3  -8 9980.65 348.550   4
  -3   3   8 9528.30 237.872   2
   3  -3  -8 9525.29 253.748   2
  -3   3   7 7956.61 233.836   4
  -3   3   7 8001.41 214.430   1
  -3  -3   7 7982.37 264.473   2
   3   3  -7 7654.51 292.287   4
   3  -3  -7 7841.05 217.368   4
  -3  -3   7 7485.75 223.836   5
   3   3  -7 7970.17 230.082   5
   3  -3  -7 7507.96 209.840   2
  -3   3   7 7915.52 204.314   2
  -3  -3   6 2776.10 162.975   2
   3   3  -6 2702.96 142.292   5
  -3   3   6 2605.87 127.183   4
  -3   3   6 2575.95 113.694   1
   3  -3  -6 2685.76 119.811   4
  -3  -3   6 2476.63 136.477   5
  -3   3   6 2425.92 118.937   2
   3  -3  -6 2411.55 119.391   2
  -3   3   5 3080.42 131.730   2
   3   3  -5 3131.31 145.952   5
  -3   3   5 3011.70 104.267   1
   3  -3  -5 3082.93 127.985   2
  -3  -3   5 3019.34 158.400   2
  -3   3   5 3011.49 116.843   4
   3   3  -4 11990.5 270.508   5
  -3  -3   4 12038.5 281.222   2
  -3   3   4 12471.1 236.428   2
  -3   3   4 11545.7 185.218   4
   3  -3  -4 12351.7 235.417   2
  -3   3   3 11195.4 222.090   2
  -3  -3   3 10400.7 248.782   2
  -3   3   3 10676.0 298.224   3
   3   3  -3 10545.8 253.750   5
   3  -3  -3 11171.0 225.613   2
  -3   3   2 25127.0 424.563   3
  -3  -3   2 24989.9 357.995   2
   3  -3  -2 25558.7 334.085   2
   3   3  -2 25497.2 390.545   5
  -3   3   2 24215.9 312.875   2
  -3   3   1 5219.54 190.440   3
  -3   3   1 5007.25 166.852   2
  -3   3   1 5679.55 120.031   1
  -3  -3   1 5507.54 173.025   2
   3  -3  -1 5864.35 171.550   2
  -3   3   1 4871.50 115.874   6
   3   3  -1 5520.99 192.616   5
  -3   3   0 1765.70 85.2218   1
   3  -3   0 2044.24 123.631   3
  -3   3   0 1314.63 97.0375   2
   3  -3   0 1372.49 73.4570   6
  -3   3   0 1746.17 114.252   3
   3  -3   0 2648.23 126.782   2
  -3  -3   0 1474.01 106.264   2
  -3   3   0 1674.43 74.9655   4
   3  -3   0 1339.94 71.6374   1
   3   3   0 1685.18 120.760   5
  -3   3   0 1996.56 109.826   5
   3  -3   1 3415.93 113.432   4
   3  -3   1 3518.01 145.459   3
  -3   3  -1 3352.81 139.911   3
   3  -3   1 3273.80 144.406   2
  -3  -3  -1 3640.97 151.891   2
  -3   3  -1 3313.92 130.256   1
   3   3   1 3226.31 159.157   5
  -3   3  -1 3492.53 133.035   5
  -3   3  -1 3328.78 149.271   2
   3  -3   1 3301.25 119.031   1
  -3   3  -1 3302.25 121.755   4
   3  -3   1 3246.80 121.066   6
   3  -3   2 36234.7 440.967   6
  -3   3  -2 36968.9 491.015   2
   3  -3   2 36792.5 415.665   4
  -3   3  -2 36214.2 454.691   1
  -3  -3  -2 36496.3 397.925   2
   3   3   2 36052.7 420.703   2
   3  -3   2 35872.0 427.038   1
  -3   3  -2 35584.0 434.269   4
   3  -3   2 36807.9 420.728   3
  -3   3  -2 35748.0 401.328   3
  -3   3  -2 36235.9 386.408   5
   3   3   2 35968.2 506.670   5
  -3   3  -3 62906.2 680.759   2
   3  -3   3 62316.2 628.645   1
[truncated: 1,024,055 more chars]
