# Supplementary material for: Combining In Situ Techniques (XRD, IR, and 13C NMR) and Gas Adsorption Measurements Reveals CO2-Induced Structural Transitions and High CO2/CH4 Selectivity for a Flexible Metal–Organic Framework JUK-8
Source: ACS Appl Mater Interfaces. 2021 Jun 8;13(24):28503–13. doi: 10.1021/acsami.1c07268 (PMC8289234; doi:10.1021/acsami.1c07268)
Supplement: Supplementary file 4 — am1c07268_si_004.cif [file am1c07268_si_004.cif]

 
data_shelx
 
_audit_creation_method            'SHELXL-2014/7'
_shelx_SHELXL_version_number      '2014/7'
_chemical_name_systematic         ?
_chemical_name_common             ?
_chemical_melting_point           ?
_chemical_formula_moiety          ?
_chemical_formula_sum
 'C34 H24 N6 O7 Zn' 
_chemical_formula_weight          693.96

loop_
 _atom_type_symbol
 _atom_type_description
 _atom_type_scat_dispersion_real
 _atom_type_scat_dispersion_imag
 _atom_type_scat_source
 'C'  'C'   0.0033   0.0016
 'International Tables Vol C Tables 4.2.6.8 and 6.1.1.4'
 'H'  'H'   0.0000   0.0000
 'International Tables Vol C Tables 4.2.6.8 and 6.1.1.4'
 'N'  'N'   0.0061   0.0033
 'International Tables Vol C Tables 4.2.6.8 and 6.1.1.4'
 'O'  'O'   0.0106   0.0060
 'International Tables Vol C Tables 4.2.6.8 and 6.1.1.4'
 'Zn'  'Zn'   0.2839   1.4301
 'International Tables Vol C Tables 4.2.6.8 and 6.1.1.4'
 
_space_group_crystal_system       monoclinic
_space_group_IT_number            15
_space_group_name_H-M_alt         'C 2/c'
_space_group_name_Hall            '-C 2yc'
 
_shelx_space_group_comment
;
The symmetry employed for this shelxl refinement is uniquely defined
by the following loop, which should always be used as a source of
symmetry information in preference to the above space-group names.
They are only intended as comments.
;
 
loop_
 _space_group_symop_operation_xyz
 'x, y, z'
 '-x, y, -z+1/2'
 'x+1/2, y+1/2, z'
 '-x+1/2, y+1/2, -z+1/2'
 '-x, -y, -z'
 'x, -y, z-1/2'
 '-x+1/2, -y+1/2, -z'
 'x+1/2, -y+1/2, z-1/2'
 
_cell_length_a                    16.9782(13)
_cell_length_b                    18.5080(14)
_cell_length_c                    26.157(2)
_cell_angle_alpha                 90
_cell_angle_beta                  101.653(8)
_cell_angle_gamma                 90
_cell_volume                      8050.1(11)
_cell_formula_units_Z             8
_cell_measurement_temperature     120(2)
_cell_measurement_reflns_used   5546
_cell_measurement_theta_min     3.3410
_cell_measurement_theta_max     27.4290
 
_exptl_crystal_description        block
_exptl_crystal_colour             colourless
_exptl_crystal_density_meas       ?
_exptl_crystal_density_method     'not measured'
_exptl_crystal_density_diffrn     1.145          
_exptl_crystal_F_000              2848
_exptl_transmission_factor_min    0.827
_exptl_transmission_factor_max    0.880
_exptl_crystal_size_max           0.300
_exptl_crystal_size_mid           0.200
_exptl_crystal_size_min           0.200
_exptl_absorpt_coefficient_mu     0.657
_shelx_estimated_absorpt_T_min    0.827
_shelx_estimated_absorpt_T_max    0.880
_exptl_absorpt_correction_type            multi-scan
_exptl_absorpt_process_details
;
CrysAlisPro 1.171.38.46 (Rigaku Oxford Diffraction, 2015)
Empirical absorption correction using spherical harmonics,
 implemented in SCALE3 ABSPACK scaling algorithm.
;
_oxdiff_exptl_absorpt_empirical_full_min           0.800
_oxdiff_exptl_absorpt_empirical_full_max           1.349
_oxdiff_exptl_absorpt_empirical_details
;
Empirical correction (ABSPACK) includes:
- Absorption correction using spherical harmonics
- Frame scaling
;
_diffrn_ambient_temperature       120(2)
_diffrn_source 'micro-focus sealed X-ray tube'
_diffrn_source_type 'SuperNova (Mo) X-ray Source'
_diffrn_radiation_probe x-ray
_diffrn_radiation_type 'Mo K\a'
_diffrn_radiation_wavelength 0.71073
_diffrn_radiation_monochromator mirror
_diffrn_measurement_device 'four-circle diffractometer'
_diffrn_measurement_device_type 'SuperNova, Dual, Cu at zero, Atlas'
_diffrn_detector 'CCD plate'
_diffrn_detector_type Atlas
_diffrn_detector_area_resol_mean 10.3756
_diffrn_reflns_number             14164
_diffrn_reflns_av_unetI/netI      0.1088
_diffrn_reflns_av_R_equivalents   0.1199
_diffrn_reflns_limit_h_min        -17
_diffrn_reflns_limit_h_max        22
_diffrn_reflns_limit_k_min        -22
_diffrn_reflns_limit_k_max        24
_diffrn_reflns_limit_l_min        -34
_diffrn_reflns_limit_l_max        34
_diffrn_reflns_theta_min          3.355
_diffrn_reflns_theta_max          28.476
_diffrn_reflns_theta_full         25.242
_diffrn_measured_fraction_theta_max   0.732
_diffrn_measured_fraction_theta_full  0.970
_diffrn_reflns_Laue_measured_fraction_max    0.732
_diffrn_reflns_Laue_measured_fraction_full   0.970
_diffrn_reflns_point_group_measured_fraction_max   0.732
_diffrn_reflns_point_group_measured_fraction_full  0.970
_reflns_number_total              7442
_reflns_number_gt                 4712
_reflns_threshold_expression      'I > 2\s(I)'
_reflns_Friedel_coverage          0.000
_reflns_Friedel_fraction_max      .
_reflns_Friedel_fraction_full     .
 
_reflns_special_details
;
 Reflections were merged by SHELXL according to the crystal
 class for the calculation of statistics and refinement.
 
 Structure factors included contributions from the .fab file.
 
 _reflns_Friedel_fraction is defined as the number of unique
 Friedel pairs measured divided by the number that would be
 possible theoretically, ignoring centric projections and
 systematic absences.
;
 
_computing_data_collection     'CrysAlisPro 1.171.38.41r (Rigaku OD, 2015)'
_computing_cell_refinement     'CrysAlisPro 1.171.38.41r (Rigaku OD, 2015)'
_computing_data_reduction      'CrysAlisPro 1.171.38.41r (Rigaku OD, 2015)'
_computing_structure_solution   'SIR2014 (Burla et al., 2015)'
_computing_structure_refinement 'SHELXL-2014/7 (Sheldrick, 2014)'
_computing_molecular_graphics
;
  ORTEP-3 for Windows (Farrugia, 2012); MERCURY (Version
  1.4; Macrae et al., 2008)
;
_computing_publication_material   'SHELXL-2014/7 (Sheldrick, 2014)'

_refine_special_details           ?
_refine_ls_structure_factor_coef  Fsqd
_refine_ls_matrix_type            full
_refine_ls_weighting_scheme       calc
_refine_ls_weighting_details
'w=1/[\s^2^(Fo^2^)+(0.1724P)^2^+82.9453P] where P=(Fo^2^+2Fc^2^)/3'
_atom_sites_solution_primary      ?
_atom_sites_solution_secondary    ?
_atom_sites_solution_hydrogens    geom
_refine_ls_hydrogen_treatment     constr
_refine_ls_extinction_method      none
_refine_ls_extinction_coef        .
_refine_ls_number_reflns          7442
_refine_ls_number_parameters      432
_refine_ls_number_restraints      0
_refine_ls_R_factor_all           0.1551
_refine_ls_R_factor_gt            0.1193
_refine_ls_wR_factor_ref          0.3510
_refine_ls_wR_factor_gt           0.3288
_refine_ls_goodness_of_fit_ref    1.032
_refine_ls_restrained_S_all       1.032
_refine_ls_shift/su_max           0.000
_refine_ls_shift/su_mean          0.000
 
loop_
 _atom_site_label
 _atom_site_type_symbol
 _atom_site_fract_x
 _atom_site_fract_y
 _atom_site_fract_z
 _atom_site_U_iso_or_equiv
 _atom_site_adp_type
 _atom_site_occupancy
 _atom_site_site_symmetry_order  
 _atom_site_calc_flag
 _atom_site_refinement_flags_posn
 _atom_site_refinement_flags_adp
 _atom_site_refinement_flags_occupancy
 _atom_site_disorder_assembly
 _atom_site_disorder_group
Zn1 Zn 0.30486(6) 0.33893(5) 0.30119(3) 0.0398(3) Uani 1 1 d . . . . .
O1 O 0.9437(4) -0.0349(4) 0.6058(3) 0.0580(17) Uani 1 1 d . . . . .
O2 O 0.7354(4) 0.0984(4) 0.4893(3) 0.072(2) Uani 1 1 d . . . . .
O3 O 0.2960(4) 0.4094(3) 0.3735(2) 0.0450(13) Uani 1 1 d . . . . .
O4 O 0.2455(3) 0.3010(3) 0.3579(2) 0.0448(13) Uani 1 1 d . . . . .
O5 O 0.1448(4) 0.3661(4) 0.5742(2) 0.063(2) Uani 1 1 d . . . . .
O6 O 0.3293(5) 0.5826(5) 0.7465(2) 0.069(2) Uani 1 1 d . . . . .
O7 O 0.2108(5) 0.5926(5) 0.7590(3) 0.072(2) Uani 1 1 d . . . . .
N1 N 0.4245(4) 0.3162(3) 0.3319(2) 0.0398(15) Uani 1 1 d . . . . .
N2 N 0.6844(4) 0.2094(4) 0.4266(3) 0.0447(16) Uani 1 1 d . . . . .
N3 N 0.7627(5) 0.1961(4) 0.4438(3) 0.0496(17) Uani 1 1 d . . . . .
H3 H 0.7992 0.2246 0.4349 0.060 Uiso 1 1 calc R U . . .
N4 N 1.0768(4) -0.0076(4) 0.6141(3) 0.0442(16) Uani 1 1 d . . . . .
H4 H 1.1120 0.0245 0.6080 0.053 Uiso 1 1 calc R U . . .
N5 N 1.1012(4) -0.0661(4) 0.6431(3) 0.0481(17) Uani 1 1 d . . . . .
N6 N 1.2693(5) -0.2517(5) 0.7518(3) 0.056(2) Uani 1 1 d . . . . .
C1 C 0.4842(5) 0.3519(5) 0.3166(3) 0.0422(18) Uani 1 1 d . . . . .
H1 H 0.4720 0.3897 0.2917 0.051 Uiso 1 1 calc R U . . .
C2 C 0.5631(5) 0.3345(5) 0.3366(3) 0.0434(18) Uani 1 1 d . . . . .
H2 H 0.6049 0.3588 0.3242 0.052 Uiso 1 1 calc R U . . .
C3 C 0.5819(5) 0.2813(4) 0.3749(3) 0.0381(17) Uani 1 1 d . . . . .
C4 C 0.5194(6) 0.2453(5) 0.3907(3) 0.052(2) Uani 1 1 d . . . . .
H4A H 0.5302 0.2086 0.4166 0.062 Uiso 1 1 calc R U . . .
C5 C 0.4414(6) 0.2634(5) 0.3683(4) 0.050(2) Uani 1 1 d . . . . .
H5 H 0.3984 0.2382 0.3786 0.060 Uiso 1 1 calc R U . . .
C6 C 0.6675(5) 0.2625(5) 0.3961(3) 0.047(2) Uani 1 1 d . . . . .
H6 H 0.7093 0.2904 0.3867 0.056 Uiso 1 1 calc R U . . .
C7 C 0.7853(5) 0.1371(5) 0.4759(4) 0.047(2) Uani 1 1 d . . . . .
C8 C 0.8728(5) 0.1254(4) 0.4940(3) 0.0411(18) Uani 1 1 d . . . . .
C9 C 0.9325(6) 0.1603(5) 0.4702(3) 0.049(2) Uani 1 1 d . . . . .
H9 H 0.9182 0.1953 0.4433 0.059 Uiso 1 1 calc R U . . .
C10 C 1.0107(6) 0.1402(5) 0.4885(3) 0.048(2) Uani 1 1 d . . . . .
H10 H 1.0510 0.1607 0.4725 0.058 Uiso 1 1 calc R U . . .
C11 C 1.0344(5) 0.0918(4) 0.5292(3) 0.0403(17) Uani 1 1 d . . . . .
H11 H 1.0898 0.0811 0.5408 0.048 Uiso 1 1 calc R U . . .
C12 C 0.9779(5) 0.0588(4) 0.5530(3) 0.0413(18) Uani 1 1 d . . . . .
C13 C 0.8976(5) 0.0759(5) 0.5336(3) 0.0400(18) Uani 1 1 d . . . . .
H13 H 0.8577 0.0523 0.5483 0.048 Uiso 1 1 calc R U . . .
C14 C 0.9942(5) 0.0020(5) 0.5934(3) 0.0433(18) Uani 1 1 d . . . . .
C15 C 1.1761(6) -0.0709(5) 0.6604(3) 0.048(2) Uani 1 1 d . . . . .
H15 H 1.2107 -0.0337 0.6530 0.058 Uiso 1 1 calc R U . . .
C16 C 1.2105(5) -0.1337(5) 0.6922(3) 0.0455(19) Uani 1 1 d . . . . .
C17 C 1.2885(7) -0.1409(5) 0.7102(5) 0.064(3) Uani 1 1 d . . . . .
H17 H 1.3249 -0.1056 0.7023 0.077 Uiso 1 1 calc R U . . .
C18 C 1.3171(5) -0.1997(6) 0.7406(4) 0.055(2) Uani 1 1 d . . . . .
H18 H 1.3732 -0.2033 0.7541 0.066 Uiso 1 1 calc R U . . .
C21 C 0.2562(5) 0.3578(5) 0.3850(3) 0.0435(19) Uani 1 1 d . . . . .
C22 C 0.2244(5) 0.3593(5) 0.4349(3) 0.0428(18) Uani 1 1 d . . . . .
C23 C 0.2310(5) 0.4234(5) 0.4630(3) 0.046(2) Uani 1 1 d . . . . .
H23 H 0.2521 0.4653 0.4497 0.055 Uiso 1 1 calc R U . . .
C24 C 0.2070(6) 0.4262(5) 0.5097(3) 0.051(2) Uani 1 1 d . . . . .
H24 H 0.2145 0.4693 0.5298 0.061 Uiso 1 1 calc R U . . .
C25 C 0.1718(6) 0.3669(6) 0.5281(3) 0.056(3) Uani 1 1 d . . . . .
C26 C 0.1614(6) 0.3033(6) 0.4987(4) 0.055(2) Uani 1 1 d . . . . .
H26 H 0.1371 0.2621 0.5107 0.066 Uiso 1 1 calc R U . . .
C27 C 0.1871(6) 0.3015(5) 0.4518(3) 0.050(2) Uani 1 1 d . . . . .
H27 H 0.1786 0.2590 0.4310 0.059 Uiso 1 1 calc R U . . .
C28 C 0.1766(6) 0.4123(6) 0.6149(3) 0.054(2) Uani 1 1 d . . . . .
C29 C 0.2578(7) 0.4287(6) 0.6268(4) 0.067(3) Uani 1 1 d . . . . .
H29 H 0.2933 0.4068 0.6076 0.081 Uiso 1 1 calc R U . . .
C30 C 0.2871(8) 0.4764(7) 0.6663(4) 0.071(3) Uani 1 1 d . . . . .
H30 H 0.3428 0.4879 0.6745 0.086 Uiso 1 1 calc R U . . .
C31 C 0.2332(5) 0.5082(5) 0.6947(3) 0.047(2) Uani 1 1 d . . . . .
C32 C 0.1543(7) 0.4872(6) 0.6828(3) 0.062(3) Uani 1 1 d . . . . .
H32 H 0.1191 0.5056 0.7036 0.075 Uiso 1 1 calc R U . . .
C33 C 0.1226(7) 0.4412(7) 0.6423(4) 0.069(3) Uani 1 1 d . . . . .
H33 H 0.0669 0.4300 0.6338 0.082 Uiso 1 1 calc R U . . .
C34 C 0.2603(8) 0.5609(6) 0.7353(3) 0.069(3) Uani 1 1 d . . . . .
C19A C 1.1585(15) -0.1740(13) 0.7203(9) 0.053(7) Uiso 0.40(2) 1 d . . P A 1
H19A H 1.1037 -0.1608 0.7174 0.063 Uiso 0.40(2) 1 calc R U P A 1
C20A C 1.1892(13) -0.2291(15) 0.7496(8) 0.050(7) Uiso 0.40(2) 1 d . . P A 1
H20A H 1.1569 -0.2539 0.7697 0.060 Uiso 0.40(2) 1 calc R U P A 1
C19B C 1.1688(10) -0.2051(9) 0.6890(6) 0.053(4) Uiso 0.60(2) 1 d . . P A 2
H19B H 1.1185 -0.2110 0.6657 0.064 Uiso 0.60(2) 1 calc R U P A 2
C20B C 1.2000(13) -0.2591(13) 0.7172(9) 0.079(6) Uiso 0.60(2) 1 d . . P A 2
H20B H 1.1734 -0.3045 0.7134 0.095 Uiso 0.60(2) 1 calc R U P A 2
 
loop_
 _atom_site_aniso_label
 _atom_site_aniso_U_11
 _atom_site_aniso_U_22
 _atom_site_aniso_U_33
 _atom_site_aniso_U_23
 _atom_site_aniso_U_13
 _atom_site_aniso_U_12
Zn1 0.0421(5) 0.0456(6) 0.0331(5) 0.0005(4) 0.0106(3) 0.0010(4)
O1 0.048(4) 0.059(4) 0.067(4) 0.028(3) 0.012(3) -0.001(3)
O2 0.046(4) 0.073(5) 0.097(5) 0.049(4) 0.013(4) 0.004(3)
O3 0.048(3) 0.050(3) 0.039(3) -0.003(3) 0.014(2) -0.009(3)
O4 0.049(3) 0.049(3) 0.038(3) -0.006(3) 0.012(2) -0.009(3)
O5 0.073(4) 0.081(5) 0.045(3) -0.018(3) 0.033(3) -0.040(4)
O6 0.075(5) 0.086(6) 0.041(3) 0.008(3) 0.002(3) -0.044(4)
O7 0.104(6) 0.074(5) 0.046(3) -0.020(4) 0.031(4) -0.042(5)
N1 0.060(4) 0.030(3) 0.031(3) 0.003(3) 0.013(3) 0.000(3)
N2 0.047(4) 0.035(4) 0.050(4) 0.002(3) 0.008(3) -0.001(3)
N3 0.053(4) 0.043(4) 0.051(4) 0.011(3) 0.008(3) 0.001(3)
N4 0.042(4) 0.042(4) 0.050(4) 0.013(3) 0.013(3) -0.005(3)
N5 0.046(4) 0.038(4) 0.058(4) 0.009(3) 0.007(3) -0.004(3)
N6 0.041(4) 0.070(5) 0.060(4) 0.021(4) 0.013(3) -0.012(4)
C1 0.052(5) 0.045(5) 0.032(4) 0.005(3) 0.017(3) -0.007(4)
C2 0.046(4) 0.046(5) 0.039(4) 0.010(4) 0.011(3) 0.010(4)
C3 0.035(4) 0.038(4) 0.041(4) 0.001(3) 0.007(3) 0.004(3)
C4 0.060(6) 0.054(5) 0.045(4) 0.017(4) 0.017(4) 0.009(4)
C5 0.057(5) 0.041(5) 0.056(5) 0.008(4) 0.022(4) -0.015(4)
C6 0.041(4) 0.047(5) 0.052(5) 0.013(4) 0.007(4) 0.009(4)
C7 0.047(5) 0.044(5) 0.052(5) 0.013(4) 0.012(4) -0.006(4)
C8 0.043(4) 0.036(4) 0.045(4) 0.002(4) 0.011(3) 0.001(3)
C9 0.059(5) 0.044(5) 0.048(4) 0.012(4) 0.021(4) 0.004(4)
C10 0.059(5) 0.047(5) 0.038(4) 0.007(4) 0.010(4) -0.007(4)
C11 0.039(4) 0.034(4) 0.045(4) -0.002(3) 0.003(3) -0.003(3)
C12 0.055(5) 0.026(4) 0.043(4) 0.003(3) 0.008(3) 0.002(3)
C13 0.045(4) 0.039(5) 0.038(4) 0.002(4) 0.016(3) -0.002(4)
C14 0.044(4) 0.047(5) 0.039(4) 0.005(4) 0.008(3) -0.005(4)
C15 0.064(6) 0.042(5) 0.042(4) 0.004(4) 0.017(4) -0.007(4)
C16 0.046(5) 0.039(4) 0.053(5) 0.001(4) 0.014(4) -0.010(4)
C17 0.068(7) 0.039(5) 0.088(7) 0.030(5) 0.023(6) 0.004(4)
C18 0.040(5) 0.056(6) 0.066(6) 0.004(5) 0.007(4) -0.005(4)
C21 0.049(5) 0.047(5) 0.033(4) 0.009(4) 0.004(3) 0.005(4)
C22 0.047(4) 0.046(5) 0.035(4) -0.008(4) 0.008(3) 0.006(4)
C23 0.030(4) 0.059(6) 0.052(5) -0.010(4) 0.016(3) -0.013(4)
C24 0.066(6) 0.054(5) 0.036(4) -0.009(4) 0.017(4) -0.017(4)
C25 0.056(5) 0.078(7) 0.038(4) -0.010(4) 0.019(4) -0.035(5)
C26 0.053(5) 0.066(6) 0.049(5) -0.002(5) 0.016(4) -0.016(5)
C27 0.061(5) 0.049(5) 0.041(4) -0.012(4) 0.016(4) -0.012(4)
C28 0.065(6) 0.063(6) 0.040(4) -0.008(4) 0.022(4) -0.016(5)
C29 0.080(7) 0.074(7) 0.053(5) -0.023(5) 0.029(5) -0.025(6)
C30 0.086(8) 0.087(8) 0.039(5) 0.003(5) 0.006(5) -0.020(6)
C31 0.039(4) 0.057(5) 0.055(5) -0.003(4) 0.030(4) -0.006(4)
C32 0.091(8) 0.064(6) 0.037(4) -0.011(4) 0.025(5) -0.028(6)
C33 0.073(7) 0.082(8) 0.060(6) -0.009(6) 0.034(5) -0.023(6)
C34 0.118(10) 0.066(7) 0.023(4) 0.002(4) 0.015(5) -0.030(7)
 
_geom_special_details
;
 All esds (except the esd in the dihedral angle between two l.s. planes)
 are estimated using the full covariance matrix.  The cell esds are taken
 into account individually in the estimation of esds in distances, angles
 and torsion angles; correlations between esds in cell parameters are only
 used when they are defined by crystal symmetry.  An approximate (isotropic)
 treatment of cell esds is used for estimating esds involving l.s. planes.
;
 
loop_
 _geom_bond_atom_site_label_1
 _geom_bond_atom_site_label_2
 _geom_bond_distance
 _geom_bond_site_symmetry_2
 _geom_bond_publ_flag
Zn1 N1 2.071(7) . ?
Zn1 O4 2.078(5) . ?
Zn1 N6 2.079(8) 6_455 ?
Zn1 O6 2.137(9) 6_565 ?
Zn1 O7 2.159(7) 6_565 ?
Zn1 O3 2.327(6) . ?
Zn1 C21 2.518(8) . ?
Zn1 C34 2.539(10) 6_565 ?
O1 C14 1.192(10) . ?
O2 C7 1.214(10) . ?
O3 C21 1.242(10) . ?
O4 C21 1.260(10) . ?
O5 C28 1.387(11) . ?
O5 C25 1.374(10) . ?
O6 C34 1.217(14) . ?
O6 Zn1 2.137(9) 6_566 ?
O7 C34 1.284(15) . ?
O7 Zn1 2.159(7) 6_566 ?
N1 C1 1.338(10) . ?
N1 C5 1.354(11) . ?
N2 C6 1.262(11) . ?
N2 N3 1.337(10) . ?
N3 C7 1.384(11) . ?
N4 N5 1.338(10) . ?
N4 C14 1.409(11) . ?
N5 C15 1.264(12) . ?
N6 C18 1.329(12) . ?
N6 C20B 1.34(2) . ?
N6 C20A 1.41(2) . ?
N6 Zn1 2.079(8) 6_656 ?
C1 C2 1.373(12) . ?
C2 C3 1.396(11) . ?
C3 C4 1.386(12) . ?
C3 C6 1.488(11) . ?
C4 C5 1.377(13) . ?
C7 C8 1.481(12) . ?
C8 C13 1.382(12) . ?
C8 C9 1.444(12) . ?
C9 C10 1.369(13) . ?
C10 C11 1.387(12) . ?
C11 C12 1.386(12) . ?
C12 C13 1.393(12) . ?
C12 C14 1.475(11) . ?
C15 C16 1.478(13) . ?
C16 C17 1.321(14) . ?
C16 C19A 1.46(3) . ?
C16 C19B 1.495(19) . ?
C17 C18 1.377(14) . ?
C21 C22 1.512(11) . ?
C22 C27 1.361(13) . ?
C22 C23 1.388(12) . ?
C23 C24 1.366(11) . ?
C24 C25 1.380(13) . ?
C25 C26 1.399(14) . ?
C26 C27 1.383(12) . ?
C28 C33 1.380(14) . ?
C28 C29 1.384(15) . ?
C29 C30 1.374(15) . ?
C30 C31 1.418(14) . ?
C31 C32 1.369(14) . ?
C31 C34 1.448(14) . ?
C32 C33 1.381(14) . ?
C34 Zn1 2.539(10) 6_566 ?
C19A C20A 1.32(3) . ?
C19B C20B 1.29(3) . ?
 
loop_
 _geom_angle_atom_site_label_1
 _geom_angle_atom_site_label_2
 _geom_angle_atom_site_label_3
 _geom_angle
 _geom_angle_site_symmetry_1
 _geom_angle_site_symmetry_3
 _geom_angle_publ_flag
N1 Zn1 O4 103.5(2) . . ?
N1 Zn1 N6 102.9(3) . 6_455 ?
O4 Zn1 N6 93.4(3) . 6_455 ?
N1 Zn1 O6 95.2(3) . 6_565 ?
O4 Zn1 O6 153.6(3) . 6_565 ?
N6 Zn1 O6 100.6(3) 6_455 6_565 ?
N1 Zn1 O7 152.1(3) . 6_565 ?
O4 Zn1 O7 98.5(3) . 6_565 ?
N6 Zn1 O7 92.6(3) 6_455 6_565 ?
O6 Zn1 O7 58.9(3) 6_565 6_565 ?
N1 Zn1 O3 91.0(2) . . ?
O4 Zn1 O3 59.3(2) . . ?
N6 Zn1 O3 151.8(3) 6_455 . ?
O6 Zn1 O3 102.4(2) 6_565 . ?
O7 Zn1 O3 85.6(2) 6_565 . ?
N1 Zn1 C21 99.1(3) . . ?
O4 Zn1 C21 29.9(3) . . ?
N6 Zn1 C21 122.9(3) 6_455 . ?
O6 Zn1 C21 129.1(3) 6_565 . ?
O7 Zn1 C21 91.4(3) 6_565 . ?
O3 Zn1 C21 29.4(2) . . ?
N1 Zn1 C34 123.1(4) . 6_565 ?
O4 Zn1 C34 127.6(3) . 6_565 ?
N6 Zn1 C34 97.8(3) 6_455 6_565 ?
O6 Zn1 C34 28.5(3) 6_565 6_565 ?
O7 Zn1 C34 30.4(4) 6_565 6_565 ?
O3 Zn1 C34 94.7(3) . 6_565 ?
C21 Zn1 C34 112.6(3) . 6_565 ?
C21 O3 Zn1 83.8(5) . . ?
C21 O4 Zn1 94.8(5) . . ?
C28 O5 C25 121.3(7) . . ?
C34 O6 Zn1 94.4(8) . 6_566 ?
C34 O7 Zn1 91.4(7) . 6_566 ?
C1 N1 C5 120.1(8) . . ?
C1 N1 Zn1 121.8(5) . . ?
C5 N1 Zn1 118.2(6) . . ?
C6 N2 N3 116.1(7) . . ?
N2 N3 C7 119.0(7) . . ?
N5 N4 C14 119.4(7) . . ?
C15 N5 N4 115.8(7) . . ?
C18 N6 C20B 114.6(12) . . ?
C18 N6 C20A 113.7(13) . . ?
C18 N6 Zn1 125.8(7) . 6_656 ?
C20B N6 Zn1 116.5(11) . 6_656 ?
C20A N6 Zn1 114.3(11) . 6_656 ?
N1 C1 C2 120.7(8) . . ?
C1 C2 C3 120.2(8) . . ?
C2 C3 C4 118.4(7) . . ?
C2 C3 C6 119.9(7) . . ?
C4 C3 C6 121.7(8) . . ?
C5 C4 C3 119.0(8) . . ?
C4 C5 N1 121.6(8) . . ?
N2 C6 C3 119.9(8) . . ?
O2 C7 N3 121.0(8) . . ?
O2 C7 C8 122.4(8) . . ?
N3 C7 C8 116.6(7) . . ?
C13 C8 C9 119.1(8) . . ?
C13 C8 C7 118.0(7) . . ?
C9 C8 C7 122.8(8) . . ?
C10 C9 C8 116.3(8) . . ?
C9 C10 C11 123.7(8) . . ?
C10 C11 C12 120.6(8) . . ?
C13 C12 C11 116.8(7) . . ?
C13 C12 C14 116.8(7) . . ?
C11 C12 C14 126.1(8) . . ?
C8 C13 C12 123.4(7) . . ?
O1 C14 N4 122.5(8) . . ?
O1 C14 C12 124.2(8) . . ?
N4 C14 C12 113.2(7) . . ?
N5 C15 C16 120.8(8) . . ?
C17 C16 C19A 115.6(12) . . ?
C17 C16 C19B 111.1(10) . . ?
C17 C16 C15 122.3(8) . . ?
C19A C16 C15 118.3(12) . . ?
C19B C16 C15 122.4(9) . . ?
C16 C17 C18 119.8(9) . . ?
N6 C18 C17 122.7(9) . . ?
O3 C21 O4 122.0(7) . . ?
O3 C21 C22 120.2(8) . . ?
O4 C21 C22 117.6(8) . . ?
O3 C21 Zn1 66.8(4) . . ?
O4 C21 Zn1 55.3(4) . . ?
C22 C21 Zn1 172.9(7) . . ?
C27 C22 C23 119.6(7) . . ?
C27 C22 C21 122.5(8) . . ?
C23 C22 C21 117.9(8) . . ?
C24 C23 C22 119.9(9) . . ?
C23 C24 C25 120.7(9) . . ?
C24 C25 O5 124.0(9) . . ?
C24 C25 C26 119.5(8) . . ?
O5 C25 C26 116.4(8) . . ?
C27 C26 C25 118.7(9) . . ?
C22 C27 C26 121.3(8) . . ?
O5 C28 C33 116.2(9) . . ?
O5 C28 C29 121.5(8) . . ?
C33 C28 C29 122.3(9) . . ?
C30 C29 C28 120.3(10) . . ?
C29 C30 C31 119.1(11) . . ?
C32 C31 C30 117.9(9) . . ?
C32 C31 C34 120.6(9) . . ?
C30 C31 C34 121.4(9) . . ?
C31 C32 C33 124.2(10) . . ?
C28 C33 C32 116.1(10) . . ?
O6 C34 O7 115.2(10) . . ?
O6 C34 C31 123.1(11) . . ?
O7 C34 C31 121.4(11) . . ?
O6 C34 Zn1 57.0(6) . 6_566 ?
O7 C34 Zn1 58.2(5) . 6_566 ?
C31 C34 Zn1 175.5(8) . 6_566 ?
C20A C19A C16 119(2) . . ?
C19A C20A N6 121(2) . . ?
C20B C19B C16 121.2(16) . . ?
C19B C20B N6 121(2) . . ?
 
_refine_diff_density_max    0.975
_refine_diff_density_min   -0.768
_refine_diff_density_rms    0.112

_shelx_res_file
;

    shelx.res created by SHELXL-2014/7


TITL SIR2014 run in space group C 2/c
CELL  0.71073  16.9782  18.5080  26.1575   90.000  101.653   90.000
ZERR     8.00   0.0013   0.0014   0.0020    0.000    0.008    0.000
LATT   7
SYMM  - X,   Y, 1/2 - Z
SFAC  C    H    N    O    ZN
UNIT  272 192 48 56 8
MERG   2
FMAP   2
TEMP -153
SIZE     0.20   0.20   0.30
ACTA
PLAN   25
L.S. 50 0  105
ABIN
WGHT    0.172400   82.945297
FVAR       1.13667   0.40325
ZN1   5    0.304859    0.338929    0.301188    11.00000    0.04207    0.04560 =
         0.03306    0.00049    0.01065    0.00097
O1    4    0.943687   -0.034873    0.605781    11.00000    0.04799    0.05903 =
         0.06700    0.02796    0.01186   -0.00099
O2    4    0.735397    0.098397    0.489252    11.00000    0.04637    0.07330 =
         0.09686    0.04929    0.01254    0.00367
O3    4    0.296049    0.409428    0.373472    11.00000    0.04834    0.04983 =
         0.03911   -0.00296    0.01445   -0.00911
O4    4    0.245493    0.300961    0.357929    11.00000    0.04867    0.04885 =
         0.03821   -0.00607    0.01218   -0.00907
O5    4    0.144842    0.366085    0.574204    11.00000    0.07275    0.08132 =
         0.04505   -0.01820    0.03253   -0.04003
O6    4    0.329308    0.582554    0.746536    11.00000    0.07459    0.08628 =
         0.04126    0.00808    0.00238   -0.04385
O7    4    0.210750    0.592639    0.759046    11.00000    0.10439    0.07365 =
         0.04597   -0.01985    0.03146   -0.04163
N1    3    0.424466    0.316196    0.331948    11.00000    0.06000    0.02955 =
         0.03121    0.00324    0.01251    0.00005
N2    3    0.684354    0.209382    0.426594    11.00000    0.04747    0.03550 =
         0.05012    0.00199    0.00766   -0.00112
N3    3    0.762651    0.196147    0.443840    11.00000    0.05341    0.04326 =
         0.05095    0.01135    0.00752    0.00060
AFIX  43
H3    2    0.799207    0.224558    0.434933    11.00000   -1.20000
AFIX   0
N4    3    1.076795   -0.007633    0.614102    11.00000    0.04171    0.04209 =
         0.05042    0.01253    0.01318   -0.00518
AFIX  43
H4    2    1.112008    0.024491    0.608039    11.00000   -1.20000
AFIX   0
N5    3    1.101217   -0.066071    0.643081    11.00000    0.04602    0.03825 =
         0.05849    0.00855    0.00662   -0.00412
N6    3    1.269270   -0.251717    0.751833    11.00000    0.04061    0.07018 =
         0.05972    0.02085    0.01337   -0.01229
C1    1    0.484225    0.351905    0.316620    11.00000    0.05244    0.04513 =
         0.03232    0.00476    0.01667   -0.00653
AFIX  43
H1    2    0.471963    0.389680    0.291691    11.00000   -1.20000
AFIX   0
C2    1    0.563085    0.334513    0.336550    11.00000    0.04632    0.04575 =
         0.03914    0.00991    0.01073    0.00989
AFIX  43
H2    2    0.604913    0.358760    0.324211    11.00000   -1.20000
AFIX   0
C3    1    0.581937    0.281302    0.374889    11.00000    0.03453    0.03835 =
         0.04101    0.00062    0.00660    0.00384
C4    1    0.519386    0.245261    0.390709    11.00000    0.06016    0.05381 =
         0.04480    0.01655    0.01688    0.00907
AFIX  43
H4A   2    0.530165    0.208607    0.416606    11.00000   -1.20000
AFIX   0
C5    1    0.441401    0.263396    0.368317    11.00000    0.05719    0.04117 =
         0.05569    0.00786    0.02186   -0.01465
AFIX  43
H5    2    0.398409    0.238227    0.378648    11.00000   -1.20000
AFIX   0
C6    1    0.667483    0.262478    0.396088    11.00000    0.04064    0.04681 =
         0.05155    0.01296    0.00681    0.00891
AFIX  43
H6    2    0.709325    0.290375    0.386677    11.00000   -1.20000
AFIX   0
C7    1    0.785337    0.137100    0.475908    11.00000    0.04731    0.04358 =
         0.05214    0.01285    0.01211   -0.00568
C8    1    0.872844    0.125357    0.494006    11.00000    0.04315    0.03646 =
         0.04451    0.00247    0.01079    0.00094
C9    1    0.932488    0.160292    0.470219    11.00000    0.05861    0.04446 =
         0.04790    0.01152    0.02086    0.00360
AFIX  43
H9    2    0.918238    0.195253    0.443350    11.00000   -1.20000
AFIX   0
C10   1    1.010680    0.140237    0.488535    11.00000    0.05892    0.04696 =
         0.03837    0.00670    0.01011   -0.00734
AFIX  43
H10   2    1.050987    0.160655    0.472516    11.00000   -1.20000
AFIX   0
C11   1    1.034387    0.091758    0.529187    11.00000    0.03928    0.03388 =
         0.04542   -0.00213    0.00280   -0.00325
AFIX  43
H11   2    1.089846    0.081076    0.540817    11.00000   -1.20000
AFIX   0
C12   1    0.977919    0.058771    0.552984    11.00000    0.05459    0.02573 =
         0.04265    0.00350    0.00755    0.00196
C13   1    0.897570    0.075874    0.533562    11.00000    0.04517    0.03932 =
         0.03848    0.00216    0.01580   -0.00159
AFIX  43
H13   2    0.857673    0.052299    0.548270    11.00000   -1.20000
AFIX   0
C14   1    0.994179    0.002046    0.593362    11.00000    0.04385    0.04678 =
         0.03915    0.00485    0.00835   -0.00508
C15   1    1.176100   -0.070866    0.660435    11.00000    0.06365    0.04153 =
         0.04151    0.00354    0.01719   -0.00705
AFIX  43
H15   2    1.210684   -0.033675    0.653001    11.00000   -1.20000
AFIX   0
C16   1    1.210503   -0.133659    0.692161    11.00000    0.04593    0.03918 =
         0.05313    0.00061    0.01396   -0.01048
C17   1    1.288544   -0.140909    0.710226    11.00000    0.06800    0.03879 =
         0.08827    0.02983    0.02250    0.00417
AFIX  43
H17   2    1.324913   -0.105632    0.702287    11.00000   -1.20000
AFIX   0
C18   1    1.317051   -0.199743    0.740601    11.00000    0.04005    0.05644 =
         0.06597    0.00439    0.00723   -0.00528
AFIX  43
H18   2    1.373222   -0.203330    0.754093    11.00000   -1.20000
AFIX   0
C21   1    0.256195    0.357791    0.384963    11.00000    0.04875    0.04662 =
         0.03324    0.00873    0.00406    0.00521
C22   1    0.224380    0.359267    0.434924    11.00000    0.04729    0.04576 =
         0.03536   -0.00769    0.00849    0.00564
C23   1    0.230963    0.423407    0.462966    11.00000    0.02980    0.05871 =
         0.05186   -0.00963    0.01564   -0.01304
AFIX  43
H23   2    0.252140    0.465314    0.449663    11.00000   -1.20000
AFIX   0
C24   1    0.206956    0.426181    0.509705    11.00000    0.06604    0.05392 =
         0.03606   -0.00878    0.01741   -0.01684
AFIX  43
H24   2    0.214507    0.469337    0.529764    11.00000   -1.20000
AFIX   0
C25   1    0.171831    0.366942    0.528117    11.00000    0.05610    0.07797 =
         0.03795   -0.00977    0.01920   -0.03464
C26   1    0.161373    0.303285    0.498717    11.00000    0.05323    0.06582 =
         0.04874   -0.00239    0.01604   -0.01560
AFIX  43
H26   2    0.137054    0.262095    0.510715    11.00000   -1.20000
AFIX   0
C27   1    0.187123    0.301467    0.451841    11.00000    0.06146    0.04858 =
         0.04108   -0.01185    0.01621   -0.01204
AFIX  43
H27   2    0.178643    0.259030    0.431023    11.00000   -1.20000
AFIX   0
C28   1    0.176598    0.412272    0.614918    11.00000    0.06514    0.06274 =
         0.03980   -0.00798    0.02246   -0.01592
C29   1    0.257779    0.428652    0.626839    11.00000    0.08025    0.07449 =
         0.05348   -0.02287    0.02857   -0.02479
AFIX  43
H29   2    0.293340    0.406801    0.607649    11.00000   -1.20000
AFIX   0
C30   1    0.287146    0.476388    0.666315    11.00000    0.08554    0.08661 =
         0.03877    0.00279    0.00559   -0.02006
AFIX  43
H30   2    0.342800    0.487924    0.674477    11.00000   -1.20000
AFIX   0
C31   1    0.233245    0.508195    0.694703    11.00000    0.03885    0.05692 =
         0.05466   -0.00291    0.02994   -0.00567
C32   1    0.154329    0.487242    0.682753    11.00000    0.09084    0.06443 =
         0.03665   -0.01136    0.02465   -0.02796
AFIX  43
H32   2    0.119125    0.505578    0.703631    11.00000   -1.20000
AFIX   0
C33   1    0.122611    0.441153    0.642289    11.00000    0.07293    0.08206 =
         0.05953   -0.00859    0.03412   -0.02346
AFIX  43
H33   2    0.066877    0.429991    0.633799    11.00000   -1.20000
AFIX   0
C34   1    0.260305    0.560920    0.735341    11.00000    0.11796    0.06627 =
         0.02345    0.00202    0.01479   -0.03047
PART 1
C19A  1    1.158522   -0.174031    0.720282    21.00000    0.05287
AFIX  43
H19A  2    1.103736   -0.160829    0.717437    21.00000   -1.20000
AFIX   0
C20A  1    1.189189   -0.229072    0.749638    21.00000    0.05036
AFIX  43
H20A  2    1.156903   -0.253938    0.769659    21.00000   -1.20000
AFIX   0
PART 2
C19B  1    1.168832   -0.205146    0.688986   -21.00000    0.05321
AFIX  43
H19B  2    1.118471   -0.210967    0.665735   -21.00000   -1.20000
AFIX   0
C20B  1    1.199958   -0.259054    0.717212   -21.00000    0.07910
AFIX  43
H20B  2    1.173413   -0.304504    0.713403   -21.00000   -1.20000
AFIX   0
HKLF    4

REM  SIR2014 run in space group C 2/c
REM R1 =  0.1193 for    4712 Fo > 4sig(Fo)  and  0.1551 for all    7442 data
REM    432 parameters refined using      0 restraints

END

WGHT      0.1439     97.8848

REM Highest difference peak  0.975,  deepest hole -0.768,  1-sigma level  0.112
Q1    1   0.6664  0.3376  0.3090  11.00000  0.05    0.97
Q2    1   0.3589  0.3397  0.3123  11.00000  0.05    0.82
Q3    1   0.8355  0.2644  0.3853  11.00000  0.05    0.59
Q4    1   0.1774  0.2831  0.5867  11.00000  0.05    0.51
Q5    1   0.5416  0.3369  0.2827  11.00000  0.05    0.51
Q6    1   0.3043  0.2880  0.2974  11.00000  0.05    0.50
Q7    1   1.3177 -0.0568  0.7340  11.00000  0.05    0.50
Q8    1   0.2435  0.3472  0.2949  11.00000  0.05    0.48
Q9    1   0.2798  0.5005  0.7012  11.00000  0.05    0.47
Q10   1   1.1826 -0.3608  0.7023  11.00000  0.05    0.46
Q11   1   1.5000 -0.2365  0.7500  10.50000  0.05    0.46
Q12   1   0.2002  0.4575  0.6266  11.00000  0.05    0.44
Q13   1   0.5942  0.3088  0.3106  11.00000  0.05    0.42
Q14   1   1.0410 -0.1576  0.7392  11.00000  0.05    0.40
Q15   1   0.4416  0.3932  0.2421  11.00000  0.05    0.39
Q16   1   0.8790  0.3031  0.4187  11.00000  0.05    0.39
Q17   1   0.2258  0.5367  0.7310  11.00000  0.05    0.38
Q18   1   1.2631 -0.2830  0.7772  11.00000  0.05    0.38
Q19   1   0.1813  0.2419  0.4149  11.00000  0.05    0.38
Q20   1   0.8183  0.2721  0.4171  11.00000  0.05    0.37
Q21   1   0.8772  0.0037  0.4970  11.00000  0.05    0.37
Q22   1   0.4210  0.4080  0.3412  11.00000  0.05    0.36
Q23   1   0.6990  0.3326  0.4015  11.00000  0.05    0.36
Q24   1   1.3038 -0.0803  0.7133  11.00000  0.05    0.36
Q25   1   0.9566  0.3924  0.4379  11.00000  0.05    0.35
;
_shelx_res_checksum   64557

_shelx_hkl_file
;
  -4  14  14 777.440 294.030   0
  -5  15  16 1029.88 289.019   0
  -2  12   7 3044.63 186.174   0
  -4  16   8 2594.45 256.611   0
  -5  17  11 2419.50 295.631   0
  -6  14  21-149.828 319.065   0
  -3   7  19 6289.43 232.107   0
  -2  10  12 1161.90 186.136   0
  -6  10  25-54.1892 295.720   0
  -6  18  13 2803.85 331.942   0
  -6  16  18 2604.17 337.774   0
  -1   9   7 16016.7 225.460   0
  -7  19  14 1069.53 347.144   0
  -7  15  22 1450.67 363.430   0
  -4  16   9 579.527 248.986   0
  -3   5  20 325.110 177.061   0
  -7  17  19 931.011 352.812   0
  -2  12   8 2839.40 189.661   0
  -2   6  16 375.665 159.902   0
  -5  17  12 398.969 284.314   0
  -5  11  22 233.255 287.612   0
  -3   9  18 31819.9 366.403   0
  -5  15  17 274.308 283.100   0
  -5  13  20 5497.69 332.450   0
  -1   3  13 2137.34 128.231   0
  -1   7  11 50255.1 326.099   0
  -6  18  14 1190.22 329.109   0
  -1   9   8 43991.3 311.104   0
  -4  16  10 525.227 251.371   0
  -7  19  15 223.540 348.311   0
  -2   8  15 4068.16 198.978   0
  -4  10  20 574.886 247.450   0
  -4  12  18 147.260 257.656   0
  -2  12   9 373.472 177.709   0
  -6  12  24 3035.12 339.080   0
  -6  16  19 1235.56 336.474   0
  -2  10  13 10653.6 256.031   0
  -5  17  13 536.971 286.098   0
  -7  13  25 248.174 349.908   0
  -2   4  17 824.460 158.856   0
  -6  14  22 87.4636 320.929   0
  -7  17  20 1009.03 364.949   0
  -4  16  11 1226.12 261.024   0
  -4  16  -3 1765.59 193.675   0
  -5   9  24 224.234 270.835   0
  -6  18  15 1367.21 329.179   0
  -1   5  13 4991.37 156.625   0
  -1   9   9 794.876 162.405   0
  -7  19  16 1086.00 363.569   0
  -6   4  28 2101.13 252.022   0
  -5  15  18 701.281 305.390   0
  -6   8  27 1627.84 306.936   0
  -2  12  10 3217.41 219.276   0
  -3   7  20 10565.9 265.536   0
  -1   9  -3 2626.66 107.614   0
  -6  10  26 1648.35 333.971   0
  -7  11  27 526.146 334.203   0
  -7  21   5 2179.91 345.438   0
  -5  17  14 351.404 308.534   0
  -7  21   6 860.425 343.499   0
  -3   3  21 1043.99 167.842   0
  -7   7  29 662.356 304.236   0
  -7  21   4 816.520 333.661   0
  -1   7  12 40411.1 314.388   0
  -4  14  16 352.218 268.810   0
  -3  11  17 10252.0 288.165   0
  -7  21   7 936.676 342.506   0
  -4  16  12 389.550 271.080   0
  -7  21   3 2248.10 332.439   0
  -4   8  22 438.978 230.782   0
  -5  11  23 279.364 302.022   0
  -3   9  19 11389.0 295.772   0
  -7  21   8 609.571 341.940   0
  -6  16  20 29.9196 344.346   0
  -6  20   5 1645.90 302.099   0
  -2   6  17 494.862 166.229   0
  -4  12  19 1239.85 271.658   0
  -6  20   4 700.287 293.710   0
  -6  18  16 439.537 342.498   0
  -2  10  14 608.700 199.469   0
  -6  20   6 248.399 304.531   0
  -5   3  26 443.452 214.111   0
  -7  21   2 1959.19 318.682   0
  -3   5  21 2184.77 203.345   0
  -6  20   3 1544.64 291.424   0
  -6   6  28 2089.17 287.618   0
  -6  20   7 2290.43 322.633   0
  -2   8  16 740.088 181.997   0
  -1   9  10 7676.18 220.303   0
  -7  21   9 1127.66 353.562   0
  -4  10  21 1845.09 263.241   0
  -2  12  11 1230.48 208.349   0
  -6  14  23 193.839 341.274   0
  -4  16  -4 4454.55 203.854   0
  -4   6  23 1478.13 220.768   0
  -3   1  21 5345.92 170.055   0
  -6  12  25 400.577 345.164   0
  -6  20   8 236.217 319.998   0
  -6  20   2 127.869 280.569   0
  -5   5  26-36.0309 244.905   0
  -7  21   1-3.51822 294.167   0
  -5  17  15 215.220 314.633   0
  -1   3  14 45269.0 287.483   0
  -2  12  -4 366.256 118.843   0
  -4  16  13 385.193 279.835   0
  -7  13  26-148.780 372.774   0
  -7  21  10 1037.70 374.050   0
  -7  15  24 804.983 385.743   0
  -6  20   9 75.2298 328.398   0
  -5   1  26 3861.00 220.687   0
  -6  20   1 473.427 286.215   0
  -5  19   5 1136.87 288.013   0
  -4  14  17 2467.81 299.627   0
  -5  19   4 1277.77 286.285   0
  -1  11   3 7849.32 189.345   0
  -1  11   4 2383.81 158.598   0
  -5  19   6 488.835 301.044   0
  -6  18  17 582.404 373.161   0
  -7  21   0 204.919 297.420   0
  -7  21  11 588.745 372.170   0
  -5  19   3 2064.89 295.852   0
  -1  11   5 13707.2 218.459   0
  -1  11   2-203.176 168.010   0
  -1   5  14 10446.3 198.844   0
  -5  19   7 1046.66 305.169   0
  -1   7  13 8388.76 201.725   0
  -6  20  10 1107.36 341.670   0
  -5  17  -6 571.044 194.463   0
  -5   9  25-5.45952 291.124   0
  -2   4  18 449.135 155.116   0
  -6  16  21 34.6568 369.933   0
  -1   9  11 8595.57 215.300   0
  -2  12  12 4948.35 248.692   0
  -5  19   2 6114.03 309.809   0
  -5  19   8 1511.51 312.205   0
  -6  20   0 207.795 286.783   0
  -1  11   6 320.520 164.978   0
  -4  16  14 8703.92 357.835   0
  -7   9  29-213.347 333.142   0
  -2  10  15 5348.45 248.634   0
  -1  11   1 3283.39 156.166   0
  -5  17  16 1093.47 336.620   0
  -7  21  12 613.306 384.112   0
  -3   7  21 3256.18 242.018   0
  -7  11  28 73.8253 358.510   0
  -2   2  18 841.151 146.242   0
  -6  10  27 412.294 340.111   0
  -4  12  20 308.657 289.969   0
  -1  -1  -7 3368.68 81.9365   0
  -6  20  11 237.484 349.087   0
  -5   7  26 215.023 279.296   0
  -2  14   4 797.115 197.306   0
  -2  14   5 19143.7 305.540   0
  -1   9  -4 57787.6 280.577   0
  -2  14   3 6745.37 223.083   0
  -6   8  28 394.290 307.226   0
  -5  19   9 381.076 314.103   0
  -5  19   1 940.223 269.909   0
  -1   1  14 40432.4 245.732   0
  -1  11   7 11827.6 244.002   0
  -2  14   6 1237.42 204.570   0
  -2  -8   2 1729.80 104.522   0
  -2  14   2 1421.94 191.699   0
  -6  14  24-134.725 372.949   0
  -3  13  16 1242.35 267.641   0
  -2   8  17 2399.73 215.036   0
  -4  16  -5 661.770 174.971   0
  -5  15  20 1510.18 350.121   0
  -4   8  23 5882.17 297.983   0
  -6  18  18 636.793 387.456   0
  -6  20  -1 59.9435 269.965   0
  -2   6  18 3630.79 202.254   0
  -1  11   0 1650.63 143.001   0
  -5  19  10 2709.29 342.306   0
  -6  20  12 2.59712 368.240   0
  -4  10  22 6658.06 325.850   0
  -2  14   7 91.5626 213.337   0
  -4  14  18 174.922 298.731   0
  -4   4  24 1688.96 213.718   0
  -7   7  30-78.3311 315.940   0
  -6  12  26 529.974 386.978   0
  -5  19   0 1558.72 269.329   0
  -4  18   5 2305.97 288.347   0
  -2  14   1 15378.2 265.046   0
  -4  18   4 4594.23 292.106   0
  -4  16  15 2438.29 328.835   0
  -2  12  13 429.164 225.649   0
  -4  18   6 5033.85 319.121   0
  -1  11   8 2695.97 195.234   0
  -7  13  27 34.4480 392.935   0
  -2  -8   3 3813.51 111.667   0
  -1   9  12 20452.0 279.919   0
  -3   3  22 2630.48 204.412   0
  -2  -8   6 1824.93 87.1822   0
  -4  18   3 3030.34 285.224   0
  -5  17  17 863.861 356.656   0
  -2  12  -5 381.350 115.270   0
  -4  18   7 253.883 289.684   0
  -2  14   8 1322.64 224.918   0
  -3   5  22 716.697 210.307   0
  -5  19  11 410.403 343.676   0
  -6  16  22-94.1278 393.840   0
  -4   2  24 271.162 185.052   0
  -2  -8   4 5171.09 135.736   0
  -1   7  14 14372.3 246.998   0
  -3  11  19 15313.1 359.606   0
  -2  -8   5 22851.8 207.161   0
  -6  20  13-109.928 372.616   0
  -4  18   2 778.428 257.187   0
  -4  18   8 254.397 291.752   0
  -4   6  24 2913.37 259.341   0
  -1  -5   1 925.376 80.2279   0
  -6   6  29 96.5550 305.053   0
  -1   3  15 689.713 146.862   0
  -2  10  16 11024.5 315.569   0
  -2  14   0 6106.55 223.576   0
  -5  13  23 1252.63 362.295   0
  -5  19  -1 80.2687 259.241   0
  -1  11  -1 24650.5 252.100   0
  -1   5  15 6270.96 183.870   0
  -1  11   9 10104.7 253.287   0
  -6  18  19 588.667 402.007   0
  -1  -1  13 11517.9 119.888   0
  -2  14   9 5399.82 262.555   0
  -4  18   9-39.1140 294.263   0
  -5   5  27 335.764 262.889   0
  -4  18   1 1403.73 249.914   0
  -5  19  12 1633.26 364.352   0
  -4  12  21 148.407 304.204   0
  -4  16  16 614.192 388.264   0
  -5  15  21 108.860 363.681   0
  -6  20  14 480.887 390.693   0
  -3  -1  21 5746.61 159.229   0
  -2  12  14 5923.57 282.154   0
  -3   9  21 2623.67 280.919   0
  -4  14  19 177.997 317.012   0
  -6  14  25 2351.26 416.968   0
  -4  18  10 1761.85 317.596   0
  -5  17  18 702.943 363.598   0
  -5  11  25-14.9726 340.573   0
  -2  -2 -10 987.091 107.861   0
  -7  11  29 215.036 391.567   0
  -1   9  13 9269.14 236.993   0
  -2   4  19 4371.68 209.293   0
  -2  14  -1 1497.53 180.795   0
  -6  10  28 381.561 364.774   0
  -1   1  -8 7013.00 77.4068   0
  -2   8  18 3526.86 240.218   0
  -3   1  22 1196.06 168.927   0
  -4  18   0 1242.54 255.058   0
  -7   9  30 2280.51 384.319   0
  -2  14  10 836.317 239.406   0
  -1  11  10 2616.84 195.473   0
  -5  19  13 667.333 357.334   0
  -5  19  -2 126.915 252.044   0
  -4  16  -6 872.621 179.185   0
  -2   0  18 26305.7 272.559   0
  -6  16  23 148.428 408.499   0
  -4  10  23 2468.41 307.248   0
  -6   8  29 650.719 341.488   0
  -4  18  11 1233.75 324.137   0
  -1  -5   2 1688.32 70.5858   0
  -4   8  24 261.686 265.391   0
  -6  20  15 2525.68 412.467   0
  -2   6  19 9366.13 262.546   0
  -1  11  -2 3996.41 159.211   0
  -3  11  20 4538.49 301.223   0
  -1   7  15 7643.85 217.639   0
  -2  10  17 2699.67 261.127   0
  -4  16  17 440.768 386.747   0
  -2   2  19 7487.11 205.024   0
  -2  14  11 5453.28 274.529   0
  -5  19  14 598.469 357.181   0
  -4  18  -1 1422.90 247.240   0
  -5  13  24-9.20016 359.059   0
  -1  11  11 129.466 194.012   0
  -2  12  15 2382.51 270.517   0
  -1   1  15 51257.0 292.218   0
  -4  18  12 397.443 320.157   0
  -5  17  19 2148.86 380.312   0
  -1   9  -5 7866.88 143.296   0
  -2  14  -2 888.946 169.668   0
  -5  15  22 680.268 376.679   0
  -3  15  15 257.109 293.212   0
  -4   0  24 3422.28 185.506   0
  -4  12  22 1061.72 318.489   0
  -3  -5  18 2115.05 62.9098   0
  -4  14  20 536.731 330.039   0
  -1   9  14 18844.2 291.436   0
  -5  19  -3 920.544 250.753   0
  -1   5  16 1022.99 166.040   0
  -4   4  25 6969.88 278.092   0
  -2  12  -6 1652.31 123.746   0
  -3   5  23 460.674 228.243   0
  -1   3  16 30594.7 276.039   0
  -1  -5   3 4088.79 79.3002   0
  -6  14  26 429.606 412.227   0
  -5  19  15-49.8815 365.917   0
  -4   6  25 314.018 260.735   0
  -2  14  12 3121.82 269.996   0
  -1  -3  11 3383.88 49.8220   0
  -3   3  23 2700.20 208.412   0
  -4  18  13 79.0586 326.806   0
  -2   2 -12 1236.52 99.5188   0
  -3   9  22 630.968 269.777   0
  -4  18  -2 1000.11 237.785   0
  -5  11  26 178.898 349.557   0
  -2   8  19 805.198 228.774   0
  -1  11  12 2271.00 232.902   0
  -7  11  30 107.674 401.826   0
  -1  13   5 11166.4 261.280   0
  -1  13   4 3269.24 214.569   0
  -6  10  29 317.558 358.709   0
  -3   7  23-17.5668 240.145   0
  -2  12  16 516.242 265.832   0
  -5  17  20 44.8952 376.152   0
  -1  13   6 4102.23 222.423   0
  -2  10  18 926.346 260.132   0
  -3  11  21 6100.86 335.263   0
  -4   2  25 421.155 202.609   0
  -5   5  28 86.3069 274.698   0
  -1   7  16 5029.29 209.992   0
  -1  11  -3 522.052 120.986   0
  -1  13   3 7484.85 223.707   0
  -1  -5   6 1900.79 55.2318   0
  -4  10  24 5622.35 358.321   0
  -4  16  18-149.292 339.707   0
  -4  18  14 905.044 340.540   0
  -2  14  -3 777.432 161.289   0
  -7  23   6 33.3210 380.900   0
  -5  19  16 108.517 378.711   0
  -3  -3  20 25273.9 187.829   0
  -2   4  20 395.981 182.047   0
  -2  14  13 6425.95 298.727   0
  -1  13   7 6999.68 248.364   0
  -7   9  31-27.1478 377.875   0
  -1  -5   4 12454.0 130.190   0
  -7  23   5 207.294 372.790   0
  -5  15  23 34.9666 386.371   0
  -1   9  15 604.157 213.663   0
  -2   6  20 14800.1 318.056   0
  -2  -2  17 519.061 96.7594   0
  -4   8  25 4674.95 323.569   0
  -1  13   2 735.438 183.318   0
  -6  22   6 2616.01 391.656   0
  -6  22   7 569.017 387.937   0
  -4  16  -7 793.217 173.101   0
  -4  14  21 128.774 337.716   0
  -7  23   4 1083.88 381.454   0
  -6  22   5 396.607 367.214   0
  -6  22   8 2694.87 411.825   0
  -1  13   8 2503.04 216.146   0
  -6   8  30-66.4578 351.095   0
  -1  11  13 12636.0 290.657   0
  -4  12  23 471.001 331.054   0
  -6  22   9-208.796 398.249   0
  -6  22   4 920.892 362.544   0
  -7  23   3 216.319 370.354   0
  -4  18  -3 1851.06 242.506   0
  -1  -5   5 22906.6 127.063   0
  -4  18  15 78.6801 346.624   0
  -6  22  10-71.4080 397.642   0
  -1  13   1 44.2666 192.965   0
  -1  -1  14 43059.3 219.163   0
  -6  22   3 2133.77 369.522   0
  -1  13   9-2.99515 209.007   0
  -2  16   5 4224.40 262.427   0
  -5  19  17 104.416 398.190   0
  -1   5  17 1885.40 178.091   0
  -2  16   6 2921.84 258.896   0
  -5  21   6 442.501 338.998   0
  -5  21   7 785.564 347.070   0
  -2  14  14 187.348 271.434   0
  -2  16   4 361.179 226.775   0
  -5  21   5 477.105 335.162   0
  -3   1  23 2356.93 188.458   0
  -2  16   7 2590.27 269.805   0
  -2  12  17 640.551 275.767   0
  -5  21   8 716.754 363.094   0
  -4  16  19 22.5008 356.714   0
  -2  -2  -9 9875.47 134.984   0
  -5  21   4 552.557 330.855   0
  -3   9  23 284.662 278.741   0
  -2  16   3 1903.67 233.461   0
  -5  21   9 466.848 359.134   0
  -6  22   2 1931.50 349.536   0
  -2   2  20 16011.2 270.618   0
  -2  16   8 502.701 258.452   0
  -2   8  20 222.779 247.198   0
  -2  10  19 9261.09 334.761   0
  -1   1  16 3180.15 133.113   0
  -1  13  10-20.9683 209.988   0
  -3  11  22-8.11250 303.976   0
  -1   3  17 4944.88 170.395   0
  -3   5  24 625.589 237.006   0
  -5  21   3 948.117 329.393   0
  -3  -1  22 1138.75 147.243   0
  -1  11  14 810.283 241.324   0
  -5  21  10 145.622 368.094   0
  -1  13   0 12774.4 245.895   0
  -1   7  17 7077.07 238.647   0
  -4  18  16 909.580 362.454   0
  -1   9  16 4499.63 244.703   0
  -2  16   2 922.100 221.280   0
  -2  16   9 3510.97 292.970   0
  -5  15  24 868.527 414.094   0
  -2  14  -4 700.095 169.704   0
  -4   6  26 1463.86 272.297   0
  -4  14  22 521.395 359.966   0
  -4   4  26 2616.55 258.994   0
  -1   7  -7 9081.89 98.4459   0
  -6  22   1 1544.41 347.462   0
  -3   5 -14 622.650 54.9419   0
  -4  10  25 394.810 322.952   0
  -5  21  11 98.1422 391.179   0
  -5  21   2 8565.85 384.384   0
  -6  12  29-33.2434 429.438   0
  -5  13  26 676.706 406.962   0
  -3   7  24 391.141 269.458   0
  -2  14  15 2979.48 302.992   0
  -3  -9  10 10177.4 123.014   0
  -1  11  -4 1293.03 129.413   0
  -4  20   6 46.6239 325.875   0
  -2  16  10 2040.53 292.112   0
  -1  13  11 508.854 229.388   0
  -4  20   7 375.779 334.377   0
  -3   3  24 13003.0 281.919   0
  -4  18  -4 1223.55 232.690   0
  -2  12  -7 4736.22 135.556   0
  -2  16   1 5473.14 248.214   0
  -4  20   5 1020.72 324.683   0
  -4  12  24 3541.00 368.760   0
  -4  20   8 878.134 343.478   0
  -5  21  12 601.309 403.609   0
  -4  16  20 203.759 374.430   0
  -4  20   4 787.898 315.758   0
  -2   6  21 7696.41 272.217   0
  -2  12  18 1695.42 302.111   0
  -4  20   9 22.1471 343.650   0
  -4   8  26 156.652 288.598   0
  -4  18  17 756.520 459.357   0
  -5  21   1 7817.81 380.185   0
  -2   4  21 14386.1 284.499   0
  -1  13  -1 4038.87 190.889   0
  -2  16  11 1880.97 303.148   0
  -1  11  15 39945.6 453.604   0
  -4  20   3 2202.15 313.612   0
  -4  20  10 220.218 351.324   0
  -1   9  -6 6691.79 124.843   0
  -1  13  12 1297.88 245.559   0
  -5  21  13 51.8631 406.715   0
  -2  16   0 2245.90 225.221   0
  -6   8  31 1062.50 368.440   0
  -5   7  29 949.321 343.817   0
  -1   5  18 400.490 177.608   0
  -2  10  20 3781.44 306.939   0
  -2  14  16 779.602 308.689   0
  -1   9  17 1.48354 229.953   0
  -3  -9   9 1174.55 91.7118   0
  -3  15  19 1283.56 348.184   0
  -4   2  26 2162.20 223.200   0
  -4  20   2 884.699 318.026   0
  -4  20  11 327.814 372.209   0
  -3   9  24 1676.45 316.960   0
  -3  11  23 875.506 333.552   0
  -2   8  21 20586.3 388.021   0
  -5  21   0 158.359 317.462   0
  -4  14  23 1766.67 392.485   0
  -2  16  12 5124.04 362.332   0
  -1   7  18 190.606 213.099   0
  -4  18  18 545.297 512.511   0
  -4 -10  13 12968.9 150.099   0
  -4  20  12 37.3460 403.962   0
  -4  16  21 531.163 391.082   0
  -1  13  13 8602.37 329.443   0
  -2  10  -9 3554.09 96.9652   0
  -4  20   1 7943.39 357.667   0
  -2  14  -5 3150.05 169.497   0
  -3  -9   6 11764.8 157.996   0
  -2  12  19 1357.37 334.260   0
  -2  16  -1 1592.59 219.123   0
  -1  11  16 6137.64 324.387   0
  -1   3  18 7187.67 203.111   0
  -4  10  26 1317.54 346.105   0
  -5   9  29 119.371 371.498   0
  -1  13  -2 2148.25 173.963   0
  -2  16  13 744.025 336.751   0
  -4  12  25 385.603 371.114   0
  -3   5  25 2303.50 296.493   0
  -4  20  13 1637.15 428.294   0
  -5  21  -1 744.816 337.007   0
  -2  14  17 227.223 337.123   0
  -2   2  21 5916.78 218.562   0
  -3   7  25 2455.74 309.956   0
  -6  10  31 1862.89 441.029   0
  -4   6  27 466.031 283.403   0
  -1   1  17 9072.33 176.356   0
  -3  15  20 5125.42 426.684   0
  -1  15   6 4252.26 284.618   0
  -1  15   5 782.905 249.878   0
  -1  -1  15 54295.6 263.223   0
  -3   1  24 846.358 190.846   0
  -1  15   7 1712.16 272.420   0
  -4  20   0 5140.78 348.093   0
  -4  18  19-193.039 524.440   0
  -1  15   4 4864.52 280.617   0
  -1  13  14 7048.91 331.330   0
  -2   0 -10 223.188 110.614   0
  -1   9  18 7755.29 315.273   0
  -2   6  22 4423.68 293.440   0
  -1  15   8 4167.06 296.327   0
  -4   4  27 2171.43 273.543   0
  -4  20  14-134.413 419.463   0
  -2  10  21 572.233 305.820   0
  -4   8  27 965.745 334.872   0
  -2  16  14 5067.79 373.657   0
  -2  -2  18 717.392 113.997   0
  -1  15   3 101.593 230.036   0
  -4  14  24 134.910 425.568   0
  -1  11  -5 5103.98 142.474   0
  -1  15   9 3372.89 286.078   0
  -2   0  20 12595.2 255.567   0
  -4  16  22 26.4142 425.961   0
  -1   5  19 2769.47 226.416   0
  -2  -2  -8 26095.3 202.607   0
  -2  16  -2 2702.62 232.116   0
  -3   3  25 501.280 240.738   0
  -2   4  22 4399.97 268.358   0
  -1   7  19 8567.06 294.101   0
  -1  11  17 1601.97 290.001   0
  -2   8  22 225.265 282.582   0
  -3   9  25 1237.51 340.515   0
  -1   1  -7 5313.04 71.3405   0
  -2  12  20 1789.97 350.079   0
  -2  14  18 10.3736 346.838   0
  -1  15   2 763.314 226.505   0
  -1  15  10 1361.28 284.407   0
  -4  20  -1 2672.40 329.864   0
  -1  13  15 671.546 296.514   0
  -3  -3  21 1364.38 120.375   0
  -2  -6   0 455.975 95.7708   0
  -3  13  23 1879.40 396.454   0
  -2  16  15 1014.78 349.637   0
  -3  -1  23 2954.71 176.278   0
  -1  13  -3 11780.5 242.971   0
  -4 -10  12 4711.53 121.109   0
  -4  12  26 2106.90 428.814   0
  -1  15  11 357.242 285.041   0
  -1  -3  12 1872.28 52.2362   0
  -4  10  27-75.8354 384.645   0
  -1  15   1 153.166 214.369   0
  -2  18   6 66.3853 311.870   0
  -4  20  16-58.8508 443.515   0
  -2  18   8 196.434 324.573   0
  -2  18   5-12.6182 300.189   0
  -1   9  19 1388.83 276.712   0
  -2  14  -6 390.853 156.432   0
  -1   3  19 203.459 176.692   0
  -2  12  -8 2851.79 132.947   0
  -2  18   9 75.2248 307.778   0
  -2  18   4 2749.93 313.359   0
  -4  16  23 213.712 444.088   0
  -1  15  12 962.431 280.413   0
  -2  10  22 7635.90 373.335   0
  -1  11  18 444.040 274.396   0
  -4  14  25 2399.72 449.401   0
  -2  16  -3 718.504 210.735   0
  -3   7  26 4104.04 345.550   0
  -2  16  16 28.4099 330.276   0
  -2   2 -11 220.357 67.0936   0
  -1  13  16 5785.53 322.368   0
  -2  14  19 639.658 344.667   0
  -4  20  -2 578.863 290.944   0
  -2  18  10 2292.30 337.780   0
  -3   5  26 400.078 283.832   0
  -2  18   3 840.668 274.869   0
  -2  12  21 2926.94 356.964   0
  -3  11  25 1287.96 354.386   0
  -4   6  28 1669.26 339.756   0
  -5  23   8 213.230 407.933   0
  -1  15   0 973.684 208.176   0
  -1   7  20 6541.70 268.874   0
  -2  18  11 1633.53 348.016   0
  -4 -10  11 3402.74 131.741   0
  -5  23   6 42.7914 385.579   0
  -1   1  18 1253.55 149.626   0
  -4   8  28 731.289 346.520   0
  -1  15  13 491.996 284.921   0
  -2   8  23 4173.81 317.196   0
  -2   2  22 202.968 195.140   0
  -1   5  20 279.473 197.791   0
  -3  13  24 280.848 378.768   0
  -5  23   5 205.730 380.367   0
  -3   9  26 2936.81 344.218   0
  -2  18   2 2824.70 274.471   0
  -2  -6   1 3058.91 99.1174   0
  -2  18  12 462.336 339.606   0
  -5  23   4-159.399 376.813   0
  -2   4  23 5986.80 280.001   0
  -1  13  17 1214.09 288.105   0
  -4  12  27-9.18250 387.046   0
  -4 -10  10 7065.55 156.485   0
  -1   9  20 1255.20 274.073   0
  -4  22   8 28.0839 394.831   0
  -4  22   7-209.204 389.648   0
  -3   1  25 7477.37 253.565   0
  -1  11  19 765.023 269.723   0
  -2  14  20 351.246 351.728   0
  -1  15  14 821.919 274.332   0
  -1  13  -4 6148.42 196.584   0
  -4  22   9 66.5489 371.297   0
  -1  -1  16 4908.28 131.337   0
  -4  22   6 886.255 368.216   0
  -2  18   1 6825.29 304.382   0
   1   7   5 47379.3 310.458   0
   1   7   6 1349.23 137.586   0
  -3   3  26 7156.04 275.820   0
  -5  23   3 791.176 383.130   0
  -4  22  10-32.1086 375.401   0
  -1  15  -1 3027.52 220.804   0
  -2  18  13 1079.55 325.166   0
  -4  10  28 435.946 363.183   0
  -4  22   5-14.0506 345.264   0
   1   5   5 15713.1 180.660   0
  -4  14  26 437.501 433.126   0
  -2  10  23 1844.52 333.940   0
   1   7   7 10778.9 207.632   0
   1   7   4 14394.8 208.343   0
   1   5   6 21357.1 238.949   0
  -2  16  -4 1454.28 200.674   0
  -2  12  22 2614.67 332.781   0
  -4  22  11-41.9766 380.890   0
  -3  -5  19 12046.3 100.350   0
  -4  22   4 1353.17 344.852   0
   1   5   4 83465.0 347.110   0
  -1   9  -7 19900.4 183.915   0
  -1  11  -6 408.160 122.360   0
   1   5   7 15652.3 189.441   0
  -5  23   2 243.089 334.654   0
  -5   9  31 201.317 373.813   0
  -3  11  26 293.669 332.115   0
  -1  15  15 925.371 291.612   0
   1   7   8 46752.1 330.087   0
  -2  18  14 1585.92 334.127   0
  -1   3  20 120.515 165.846   0
  -1  13  18 8528.05 348.882   0
   1   7   3 60676.1 312.904   0
  -2  18   0 2999.43 254.032   0
  -3   7  27 601.697 280.234   0
  -1   7  21 517.658 226.307   0
  -1  17   7 7636.75 333.508   0
  -3  17  21 1490.23 398.413   0
  -4  22   3 133.461 325.042   0
  -1  17   6 3767.36 292.347   0
  -1  17   8-388.607 273.228   0
  -1  17   5 6363.52 312.978   0
  -2  -4  16 1290.01 63.7799   0
  -2   6  24 956.385 252.587   0
   1   5   8 162.932 126.682   0
  -1  17   9 1351.91 284.121   0
   1   9   6 11550.6 206.763   0
  -2   8  24-95.4007 258.078   0
  -2  14  21 4667.98 374.395   0
   1   5   3 145843. 415.212   0
   1   9   5 13886.4 212.179   0
  -3   5  27 3719.21 281.569   0
   1   7   9 3394.92 196.561   0
  -2  -2  19 9058.13 177.363   0
  -1  11  20 1720.57 283.127   0
   1   9   7 21433.8 265.641   0
  -1   5  21 406.360 202.407   0
  -2  -6   2 23857.4 184.957   0
  -3   9  27 696.279 327.898   0
  -1  17   4-74.8928 252.869   0
  -1  17  10 1222.38 279.042   0
  -2  14  -7 1991.18 151.882   0
  -2  18  15 174.043 326.424   0
  -1   9  21 277.986 252.001   0
  -4  22   2 912.956 337.578   0
  -4   8  29 244.108 355.122   0
  -1  15  -2 205.738 173.490   0
  -4   6  29 25.7038 310.071   0
  -1  15  16 3683.35 321.196   0
   1   9   4 72559.2 388.227   0
   1   9   8 3356.93 174.016   0
  -2  16  19-42.3779 334.842   0
  -4  12  28 310.305 380.483   0
   1   7   2-112.820 98.0959   0
  -3  -1  24 844.471 174.845   0
  -1  17  11-144.185 279.855   0
  -5  11  31 170.459 396.114   0
  -1  17   3 3721.77 253.217   0
   1   5   9 29135.6 258.575   0
  -2  18  -1 890.051 238.962   0
  -2  12  23 377.776 322.547   0
  -1   1  19 264.520 136.769   0
   1   7  10 4418.74 192.308   0
  -1  13  19 167.637 291.650   0
  -2  10  24 1371.52 310.972   0
   1   9   9 27633.9 308.841   0
  -2   2  23 1692.40 189.008   0
   1   9   3 1984.67 146.551   0
  -4   4 -15 878.909 96.2412   0
  -4  22   1 132.885 305.969   0
  -2   4  24 2934.25 234.873   0
  -2  18  16 61.9113 330.887   0
  -1  17  12 490.016 287.409   0
  -4  10  29 119.294 356.881   0
  -2  16  -5 919.739 177.430   0
  -1  17   2 1247.84 230.002   0
   1   5   2 12411.6 132.003   0
  -1  15  17 491.354 309.555   0
  -3  13  26 1539.13 390.407   0
  -1  13  -5 1042.02 140.280   0
  -3  11  27 1671.35 364.494   0
  -2  14  22 3465.15 369.954   0
   1   9  10 2712.30 180.187   0
   1   5  10 15609.0 201.734   0
  -1  11  21 149.375 317.076   0
  -2  16  20 1097.85 365.976   0
  -1  17  13 1423.37 336.457   0
  -1   7  22 1729.21 248.484   0
   1   7  11 1232.76 176.111   0
   1   9   2 32264.2 268.649   0
  -3   3  27 509.599 226.711   0
  -2  20   8 388.415 353.238   0
  -2  10 -10 11624.1 119.141   0
  -2  20   7 105.836 333.696   0
  -3  -3  22 3267.49 143.638   0
   1   7   1 6990.35 133.927   0
  -2  20   6-22.1950 322.884   0
  -1  17   1 394.925 249.883   0
  -2  18  -2 772.803 224.959   0
  -1   9  22 93.8800 279.950   0
   1  11   7 16616.0 280.562   0
   1  11   6-181.226 184.014   0
  -1   3  21 1264.10 176.180   0
  -3   7  28 1992.05 338.363   0
  -1  15  -3 2552.60 185.985   0
  -2   8  25 353.127 275.632   0
  -2  20  10 221.538 367.267   0
  -3  15  25 306.343 437.407   0
  -1  13  20 420.495 332.898   0
   1   3   6 3176.44 148.659   0
  -1  -1  17 8811.90 145.162   0
  -2  -6   3 3301.52 94.6714   0
   1   3   5 11994.1 295.341   0
   1   9  11 1117.81 206.904   0
  -2  20   5 709.613 318.514   0
  -1  17  14 1396.65 358.743   0
   1  11   5 6783.45 209.981   0
   1  11   8 5846.63 233.003   0
  -1  -3  13 3480.09 68.2405   0
  -2   6  25 721.814 256.264   0
  -1   5  22 326.841 224.843   0
  -3   9  28 2214.13 362.856   0
  -1  15  18 321.977 342.039   0
  -2  20  11 4718.33 408.437   0
  -2  12  24 1396.90 374.950   0
   1   3   7 4874.10 137.191   0
  -4  12  29-18.3420 391.798   0
  -4   2 -14 451.126 99.8252   0
   1   5  11 447.027 148.755   0
  -2  20   4 133.473 310.485   0
   1  11   4 2637.60 182.377   0
   1  11   9 678.764 195.553   0
  -2  12  -9 4191.56 121.840   0
   1   7  12 9890.34 236.497   0
  -2  20  12 960.512 389.616   0
  -2   0  22 12505.4 272.482   0
  -4   8  30 113.278 322.968   0
  -2  10  25 146.091 326.436   0
  -3   5  28 394.593 284.189   0
  -2  16  21 823.974 399.425   0
  -2  18  18-174.071 393.135   0
  -2  14  23 2889.53 410.002   0
   1   3   4 229324. 2033.58   0
  -1  17  15 934.042 341.074   0
   1   9   1 270.151 128.170   0
   1   3   8 10496.4 156.574   0
  -1   7  -8 35381.1 145.127   0
  -1  17   0 580.157 239.705   0
   1   9  12 10850.5 264.856   0
   1  11  10 2087.91 219.353   0
   1   5   1 11055.6 129.759   0
  -2  20   3 489.530 319.026   0
  -3  13  27 2075.60 443.265   0
  -1  11  22 1105.23 320.754   0
   1  11   3 793.103 154.983   0
  -2  20  13 887.621 374.273   0
  -4  10  30 220.870 401.956   0
  -3  11  28 30.5953 374.436   0
  -1  15  19 262.914 339.249   0
  -1  13  21-35.1793 328.228   0
  -2  18  -3 76.6886 230.143   0
  -1   1  20 2705.44 170.675   0
   1  11  11 14972.8 304.510   0
   1   5  12 5092.12 182.764   0
  -1   7  23 756.888 257.379   0
  -1  17  16 709.985 347.935   0
   1   7  13 6937.78 225.316   0
  -2   4  25 2676.11 268.000   0
  -2  20  14 1775.57 396.599   0
   1   3   9 3084.28 123.443   0
  -2  20   2 165.409 291.493   0
   1   7   0 9386.96 138.652   0
  -2  18  19 248.877 394.073   0
  -2  16  -6 2580.46 200.340   0
  -1   9  23 4882.56 314.301   0
   1   9  13 3609.16 225.896   0
  -2   2  24 217.543 180.884   0
   1  11   2 6198.86 183.245   0
  -1  11  -7 10962.8 153.293   0
  -2  16  22 903.849 398.620   0
  -2  12  25 75.3904 352.635   0
  -2  -6   4 1747.13 86.2169   0
   1   3   3 34438.2 195.464   0
  -2  14  -8 277.118 140.841   0
  -1  15  -4 2175.39 192.469   0
  -2   8  26 12.2492 307.026   0
  -1  19   8 2637.75 338.621   0
  -1  17  -1 710.067 220.673   0
  -1  19   7 1604.80 324.330   0
   1  11  12 394.372 225.230   0
  -1  19   9-126.545 319.089   0
  -2  20  15 2199.03 403.144   0
  -2  14  24 139.709 382.785   0
  -1  19   6 884.165 310.163   0
  -2  -2  20 15527.6 202.407   0
  -1  19  10 325.823 331.812   0
   1   9   0 13640.8 179.151   0
  -1  17  17 4296.82 373.828   0
  -2  20   1 282.287 287.803   0
  -3   7  29 317.731 319.486   0
  -3   9  29 261.459 358.264   0
  -1  15  20 1109.70 350.238   0
  -1   3  22 8667.94 239.500   0
  -1   5  23 6917.65 271.034   0
   1  13   7 205.633 196.266   0
   1   3  10 5505.86 134.146   0
   1  13   8 2376.52 214.129   0
  -1  13  -6 1036.93 146.113   0
  -2   6  26 50.8230 269.090   0
  -2  10  26 325.066 326.167   0
  -1  19   5 814.361 297.704   0
   1  13   6 1126.81 197.774   0
  -1  19  11 473.687 334.560   0
  -1  11  23 2852.36 335.536   0
  -2  18  20 353.328 404.986   0
   1   7  14 6758.65 220.402   0
   1   5  13 5429.78 174.866   0
  -1  13  22 42.5221 330.102   0
   1  13   9 777.057 209.025   0
  -3  13  28 1039.17 408.935   0
   1   9  14 8413.75 266.419   0
   1  13   5 2123.24 198.024   0
  -4  24   5 660.206 383.000   0
  -2  20  16 268.106 394.872   0
   1  11   1 26645.9 261.803   0
   1  11  13 8610.34 279.496   0
  -1  19  12-37.4479 338.629   0
  -1  19   4 444.256 278.304   0
   1  13  10 257.497 216.323   0
  -3   5 -13 6537.73 94.7907   0
  -3  11  29 1257.03 378.710   0
   1  13   4 7185.32 230.153   0
  -2  16  23 644.928 404.382   0
  -1  17  18-101.106 353.856   0
  -2  18  -4 247.154 217.609   0
  -4  24   4 189.719 363.341   0
  -2  20   0 0.40212 268.027   0
  -1  19  13 141.819 340.773   0
  -1  -1  18 1353.63 125.290   0
  -4  10  31 423.724 381.566   0
  -2   4 -11 36737.4 150.931   0
  -1  19   3 266.746 266.076   0
  -1   9  24 5185.95 321.552   0
   1   5   0 21826.2 151.208   0
   1  13  11 534.629 225.944   0
  -1   7  24 3709.99 275.438   0
   1   3  11 778.896 115.235   0
  -1  17  -2 1969.37 224.141   0
  -1  15  21 1242.53 369.325   0
  -2  12  26 169.481 357.587   0
  -2   2 -10 114.242 70.0445   0
  -2  14  25 632.646 385.042   0
   1  11  14 463.032 253.818   0
  -1   1  -6 1946.74 53.8376   0
   1  13   3 13434.6 257.129   0
   1   9  15 123.255 200.477   0
  -1  19  14 727.758 348.220   0
   1   7  15 8573.61 233.386   0
  -2  -6   5 15012.6 146.765   0
   1   5  14 3902.76 167.892   0
   1  13  12 4317.18 270.256   0
   1   7  -1 3669.38 108.623   0
   1   3   2 350754. 2034.12   0
  -1  13  23 197.450 341.626   0
  -1  19   2 376.605 271.887   0
  -1  17  19 234.613 361.493   0
  -2   4  26 11.1872 239.162   0
  -2   8  27-44.9688 298.629   0
  -1  11  24 520.468 320.095   0
   1  11   0 1259.02 147.632   0
   1   9  -1 11.1068 111.937   0
  -1   1  21 2840.99 171.490   0
  -1  19  15 301.054 358.203   0
  -2  10  27 467.390 347.307   0
  -2  20  -1 1172.39 273.523   0
  -1   9  -8 3082.94 84.7756   0
  -1  15  -5 1257.33 173.365   0
   1  13   2 1725.89 183.503   0
  -3   9  30 1067.50 354.470   0
  -2  22   9 106.712 366.126   0
  -2  22   8 47.0434 352.283   0
  -2  -4  17 1000.79 69.6860   0
   1  11  15 8003.25 294.199   0
  -1   5  24 602.860 235.646   0
  -2  22  10 198.866 369.481   0
   1  13  13 324.088 251.317   0
  -2  16  -7 767.831 166.975   0
   1   3  12 16934.3 200.660   0
  -2   2  25 274.787 199.853   0
  -2  22   7 40.0478 343.935   0
  -3   7  30 833.510 319.835   0
  -1  15  22 315.749 354.573   0
  -2  22  11-26.1092 377.178   0
  -2   6  27 196.990 277.362   0
   1   9  16 5585.77 249.533   0
  -1   3  23 606.008 196.261   0
  -1  -3  14 49184.3 185.976   0
  -2  22   6-84.1938 340.156   0
  -1  19   1 651.870 247.095   0
  -1  19  16 520.334 371.911   0
   1   7  16 445.365 182.941   0
  -1  17  20 460.884 376.071   0
  -3  11  30-92.5812 386.568   0
  -2   0  -8 4620.77 130.545   0
  -2  14  26 1690.90 403.884   0
  -1  17  -3 6375.19 251.380   0
   1   5  15 12522.7 231.627   0
  -1   9  25 402.444 300.112   0
  -2  22   5 16.0750 341.256   0
   1  15   8 410.902 241.865   0
   1  15   7 379.582 228.804   0
  -2  18  -5 2734.56 223.473   0
   1  13  14 1075.39 258.185   0
  -2  12  27 8.36931 353.392   0
   1  15   9 32.0508 234.844   0
   1  15   6 4538.20 251.213   0
  -1   7  25 110.464 266.018   0
  -1  13  24 2300.70 377.098   0
   1  13   1 3796.46 193.368   0
  -3  -7   3 8591.76 149.325   0
   1  11  16 2030.88 257.541   0
  -1  19  17 345.330 384.541   0
  -2  -6   6 17590.7 141.581   0
  -2  22   4 1168.93 352.264   0
  -2  20  -2 561.576 256.448   0
   1  15   5 1345.02 223.353   0
  -1  11  25 3495.90 351.720   0
   1  11  -1 2721.56 148.897   0
   1  15  11 755.642 264.345   0
   1   3  13 28353.5 250.664   0
  -1  19   0 199.517 253.355   0
  -1  15  23-161.933 376.446   0
   1   9  17-106.170 223.733   0
   1  13  15 1425.29 276.913   0
  -1  17  21 116.645 385.990   0
   1  15   4 3642.64 228.307   0
  -2  22   3 19.7632 313.034   0
  -2   8  28 16.5481 317.818   0
   1  15  12 4008.24 290.104   0
  -2  10  28 85.1938 353.931   0
  -1  19  18 313.290 391.663   0
  -2  -2  21 5907.64 164.624   0
   1   7  17 2020.59 207.638   0
  -1  13  -7 243.782 121.048   0
  -1  21   9 701.731 348.757   0
  -1  21   8 900.132 345.505   0
  -1  -1  19 105.943 118.031   0
  -1  21  10 593.221 356.732   0
   1  11  17 1649.71 261.242   0
  -1  21   7 172.899 336.189   0
   1   5  16 2698.40 178.305   0
   1   9  -2 1594.50 106.267   0
  -1  21  11 715.364 367.686   0
  -2   4  27 96.4358 242.688   0
  -3   9  31-130.743 364.843   0
   1  13   0 14459.0 239.953   0
  -2  14  -9 4261.05 146.095   0
  -4   2 -13 1602.29 102.304   0
  -2  14  27-22.1173 408.457   0
   1  15   3 2566.57 228.257   0
  -1  21   6 708.723 337.736   0
   1  15  13 1625.08 282.590   0
  -1   5  25 8077.96 292.460   0
   2   8   8 17098.1 216.938   0
  -1  21  12 184.461 374.566   0
   2   8   7 13231.1 213.446   0
   1  13  16 1442.17 283.497   0
  -1  13  25 1911.57 388.745   0
  -2  22   2-67.7961 327.598   0
   1   5  -1 836.423 77.9308   0
  -1   1  22 219.398 161.326   0
   2   8   9 38285.9 310.353   0
   2  10   8 4913.81 193.224   0
  -1   9  26 931.998 326.869   0
  -2  12  28 815.318 395.588   0
   2  10   7 10809.7 230.023   0
  -2  -6  10 18888.6 113.285   0
   2   8   6 22164.7 221.003   0
  -3  11  31 20.6360 399.125   0
  -2   6  28 274.224 283.019   0
   1   7  -2 53.7519 80.7044   0
   2  10   9 5403.01 223.201   0
  -1  17  22 293.818 410.916   0
   1   3   1 11405.6 101.366   0
  -2  12 -10 6206.67 122.659   0
  -1  21   5 1057.30 326.764   0
  -1  21  13 478.514 390.196   0
  -1  19  -1 109.136 244.110   0
  -1  17  -4 386.766 207.786   0
   1   9  18 3017.22 257.073   0
  -4   4 -14 10821.7 135.518   0
   1   3  14 28637.9 265.216   0
   2   8  10 2984.24 225.969   0
  -2  20  -3 596.598 252.215   0
   2  10   6 5022.49 179.210   0
  -2   0  24 4504.35 259.986   0
  -1   3  24 3409.06 223.377   0
   2  10  10 16317.4 285.026   0
   1  15  14 1829.25 300.768   0
  -3  -7   4 1280.79 97.7684   0
  -2  -6   7 5170.71 131.608   0
  -1  15  -6 2368.23 169.552   0
  -1  11  26 810.112 346.392   0
  -1   7  26 3026.45 303.317   0
  -1  21  14 198.273 398.738   0
  -2   2  26 910.223 210.196   0
   2   8   5 1560.83 146.471   0
   1  15   2 76.3470 195.364   0
  -1  21   4 165.736 309.800   0
   1  11  18 247.103 261.111   0
   2  10   5-1771.44 172.347   0
   2   8  11 15216.1 263.284   0
  -1  11  -8 4432.01 122.345   0
   1   7  18 141.230 213.715   0
   2  10  11 4160.40 205.834   0
  -2  22   1 102.260 313.129   0
   1  13  17 9.61247 290.457   0
   1  11  -2 1590.41 148.147   0
   1  15  15 1210.89 312.018   0
   1   5  17 6437.23 219.472   0
   2   6   8 231217. 619.804   0
  -2  16  -8 2974.76 176.900   0
   2  12   8 2818.23 213.316   0
   2   6   7 2679.20 203.015   0
  -1  21   3-49.2228 314.236   0
   2  10  12 6177.15 248.722   0
   2   6   9 173.902 184.768   0
   2   8  12 3293.90 211.126   0
   2  12   9 6358.44 238.596   0
   2   8   4 38138.1 292.077   0
   1  13  -1 1288.89 174.576   0
  -2  10  29 1114.20 363.295   0
   2  12   7 6730.42 219.522   0
   2  10   4 912.737 157.916   0
   1  17   9 232.871 281.078   0
   1  17   8 251.654 278.848   0
  -2  -6   9-1851.59 125.579   0
   1  17  10 45.0208 280.649   0
  -2   8  29 757.785 331.114   0
   2  12  10 7648.31 262.332   0
   1  17   7 2932.50 294.535   0
  -1  13  26 430.425 391.990   0
   2  12   6 2136.98 190.988   0
   1   9  19 893.912 250.055   0
   2   6   6 91209.9 390.759   0
   2   6  10 16875.7 239.396   0
  -2  -6   8 23839.3 157.496   0
   1  15   1 3576.18 224.253   0
  -1  15  25 1052.79 424.123   0
  -1  19  -2 1036.64 247.973   0
   1  17  11 831.198 304.984   0
   1  17   6 387.514 275.202   0
   1   3  15 960.360 149.390   0
   2  12  11 163.204 229.175   0
   1  13  18 735.834 307.076   0
   1  15  16 5161.68 348.397   0
   2  10  13 731.531 215.866   0
   1  11  19 87.1285 284.137   0
  -2  22   0 482.671 320.428   0
  -2  12  29 790.601 417.558   0
   1   1   7 3864.36 90.5291   0
   1   1   8 5986.77 102.522   0
   2  12   5 436.423 174.735   0
   2   8  13 1472.22 187.064   0
  -1   9  27 61.6591 320.222   0
  -1  21   2-77.8446 305.870   0
   1  17  12-335.689 310.489   0
   2   6  11-722.848 251.700   0
   1  17   5 1839.25 271.273   0
  -1  -3  15 1069.33 68.4327   0
  -1   5  26 465.887 258.401   0
   2  12  12 251.178 226.943   0
   2   6   5 460.758 158.251   0
  -1  11  27 1712.87 363.287   0
   2  10   3 7493.70 185.106   0
   1   7  19 1676.76 236.837   0
   1   1   9 1279.42 83.4674   0
   2   8   3 19180.1 218.691   0
  -3  -7   5 15677.3 159.111   0
   1   1   6 2164.31 74.2260   0
   1  17  13 8126.01 377.421   0
   2  12   4 57.4194 180.442   0
   2  10  14 1091.21 232.519   0
   1  17   4 57.8642 266.854   0
  -1   7  27 1532.11 299.919   0
  -1  17  -5 1174.68 202.046   0
   1   5  18 2938.21 206.379   0
   1  15  17 923.870 326.970   0
  -1  -1  20 2209.91 138.264   0
   2   6  12 1777.76 171.104   0
   2  12  13 6412.90 277.675   0
   1   9  -3 376.871 112.909   0
   2   8  14 1315.40 199.077   0
  -1   1  23 201.745 171.398   0
   1  15   0 831.601 201.771   0
  -1   3  25 464.338 216.729   0
   1  13  19 857.627 322.084   0
   1   9  20 378.523 256.446   0
   1   1  10 5499.26 111.289   0
  -1  21   1-120.007 306.216   0
   1  17  14 118.895 325.474   0
  -2  24   6-183.122 397.312   0
   2  14   9 5619.66 271.943   0
  -2  22  -1 79.6036 310.025   0
   2  14   8 573.806 234.336   0
  -1  13  27 1663.30 414.323   0
   1  11  20 301.549 293.642   0
   2   6   4 3379.98 156.079   0
   1  13  -2 1861.49 171.337   0
   2  14  10 427.661 249.155   0
   2  14   7 1972.26 230.670   0
   1  17   3 10152.7 309.109   0
   2  12  14 6310.84 294.244   0
   1   3  16 4602.85 171.536   0
   2  10  15 5698.98 272.010   0
   2  12   3 247.382 193.212   0
   2  10   2 8242.92 202.573   0
  -2  10  30 419.691 386.041   0
   2   6  13 1034.76 184.897   0
  -1  19  -3 723.317 239.111   0
   2  14  11 2711.57 274.445   0
  -2  24   5 10.5469 373.642   0
  -2  -2  22 275.085 129.259   0
   1  11  -3 8749.23 178.477   0
   2  14   6 169.596 210.221   0
   1  17  15 2411.02 352.228   0
   1  15  18 1204.96 341.134   0
   2   8  15 1384.31 201.187   0
   2   8   2-60.3839 121.311   0
  -2  -4  18 435.280 67.9533   0
  -2   8  30 142.513 346.774   0
   1   1   5 7572.55 105.281   0
   1   7  20 40.8535 229.983   0
   2  14  12-263.407 258.292   0
  -2  12  30 614.070 413.632   0
   1   1  11 245.119 83.2681   0
  -1  23   9 417.265 407.987   0
   2  14   5 2636.45 219.947   0
  -1   9  28 526.266 336.804   0
   2  12  15 2637.14 278.051   0
  -2  24   4-41.1135 369.940   0
  -1  11  28 194.072 375.836   0
   1  13  20 327.804 317.670   0
  -2  10 -11 2541.15 61.6655   0
  -1  23   8-111.153 393.709   0
  -1  15  -7 255.864 152.114   0
  -1  21   0 169.538 288.972   0
   1  17   2 1804.91 256.924   0
  -3  -7   6 6675.62 150.528   0
   1  17  16-61.8321 349.520   0
   2  10  16 4746.03 272.405   0
   2   6  14 1158.55 171.014   0
   1   5  19 75.2113 189.005   0
  -3  -7  14 1876.50 52.2180   0
   1   7  -3 4490.25 101.441   0
  -1  13  -8 1970.24 125.901   0
   1  15  -1 10.6575 190.910   0
   2  12   2 2261.46 183.631   0
   1   9  21 1016.16 262.444   0
   1  11  21 3210.66 322.804   0
   2   6   3 2094.57 122.723   0
   1  15  19 56.9613 341.911   0
  -1   5  27 1479.91 274.468   0
   2  14   4 480.067 227.435   0
  -1  23   6 302.899 379.427   0
   2   8  16 1283.17 211.895   0
  -2  24   3 320.187 366.082   0
   2  14  14 1077.60 282.448   0
   1  19   9 573.858 318.996   0
   1  19  10 476.933 330.416   0
   2  12  16 6854.58 308.088   0
  -1  13  28 991.101 408.720   0
   2  10   1 11015.8 201.373   0
  -1   7  28 680.838 310.317   0
   1  19  11 404.097 340.642   0
   1   1  12 1962.75 110.250   0
   1   5  -2 1669.07 73.6527   0
   1  17  17 383.384 354.370   0
   1   3  17 2557.85 166.066   0
   1  19   7 1043.89 312.935   0
   2   4   9 1206.72 173.007   0
  -1  23   5 476.712 361.307   0
   2   4   8 2133.46 135.614   0
   1  19  12 2489.20 357.472   0
   1  17   1 761.552 226.198   0
   2  10  17 4659.05 283.386   0
   1  13  21 918.471 335.704   0
   2   4  10 41421.5 289.101   0
   2   6  15 7474.22 219.082   0
   2  14   3 1048.49 198.856   0
   1  19   6 2200.56 311.412   0
   2  14  15 19676.9 412.335   0
   2   4   7 73813.1 346.258   0
   1   7  21 3680.78 270.354   0
   2   8   1 4006.97 139.780   0
  -1  21  -1 113.088 283.551   0
   2  16   9 2049.29 292.739   0
   1  19  13 344.020 354.343   0
  -1   3  26 2550.96 236.871   0
  -1  19  -4 541.244 234.988   0
   2  16  10 4246.00 309.352   0
   1  13  -3 9925.89 207.233   0
  -2  10  31 876.270 400.197   0
   2  16   8 3053.98 288.678   0
  -2  24   2-60.5767 349.351   0
   1  15  20 443.516 356.546   0
  -1  17  -6 530.438 197.518   0
   2  12  17 166.452 282.908   0
  -1  23   4-101.809 358.628   0
   2  16  11 249.818 292.211   0
   2   4  11 53443.6 345.103   0
  -1   1  24 534.203 188.410   0
   2   8  17 7186.34 263.887   0
   2  12   1 4032.33 240.039   0
   2  16   7 1016.44 260.007   0
   1  17  18 388.918 367.692   0
   1  19   5 3006.09 315.572   0
   1  11  22 1116.42 312.388   0
   1  19  14 413.806 358.901   0
  -1  -1  21 2674.65 150.993   0
   2  16  12 397.112 286.441   0
   1   9  22 3599.57 297.264   0
  -3  -7   7 543.360 103.960   0
   2   4   6 7221.47 165.357   0
   2  14  16 310.479 309.549   0
   1   5  20 21.1654 196.721   0
  -1   9  29 0.13540 351.444   0
   2  16   6 2494.31 266.879   0
  -4  -8   6 3911.03 123.126   0
  -1  -3  16 29025.8 162.809   0
   1   1  13 16499.9 192.767   0
   1  15  -2 710.111 185.204   0
   1   1   4 3672.61 96.3260   0
   2  10  18 2995.15 281.181   0
   2   4  12 10097.2 188.080   0
   2  16  13 2095.25 317.977   0
   2   6   2 4472.27 130.293   0
   2  14   2 1050.99 198.967   0
  -1  23   3 2.86923 349.937   0
   1  19   4 441.189 284.098   0
   2   6  16 2199.30 188.037   0
   1  19  15 305.109 371.928   0
   1  17   0 985.753 236.996   0
  -2   2  -9 8620.57 92.1976   0
   2  16   5 952.472 248.713   0
   1  13  22 188.571 341.409   0
   2  12  18 2987.04 309.420   0
   1  15  21 834.216 366.473   0
   2  10   0 4043.46 177.263   0
   1   9  -4 13973.0 163.014   0
   1   3  18 2981.40 178.797   0
   1  11  -4 1908.97 129.081   0
   2  16  14 1671.19 319.074   0
  -4   2 -12 653.417 97.8408   0
   2  14  17 3161.28 332.484   0
   2   8  18 1645.81 238.550   0
  -4   6 -14 2582.13 78.8385   0
   1  19  16 849.022 382.269   0
  -1   5  28 374.256 272.646   0
   2   4  13 6426.92 173.933   0
   0   6  -6 67528.0 186.664   0
   2   4   5 33015.7 236.606   0
   1  19   3 397.081 277.677   0
   1   7  22 3351.60 277.632   0
  -1   7  29 458.713 317.227   0
   2  16   4 1147.46 246.461   0
  -1  23   2 104.256 347.018   0
   2  16  15 91.2689 310.608   0
   1  11  23 1220.42 325.326   0
   2  12   0 3236.37 177.933   0
   2  10  19 2716.44 289.875   0
  -1   9  -9 27400.5 153.673   0
   1   9  23 878.766 290.208   0
   1  17  20-71.2999 387.966   0
   2   6  17 1746.20 207.151   0
   1   1  14 57.6228 127.771   0
   2  14   1 1704.82 206.594   0
   2  12  19 164.813 294.149   0
   1  19  17 328.760 386.511   0
   2  14  18 224.386 311.930   0
  -4  -8   7 4786.69 137.152   0
  -3  -7   8 20497.0 153.664   0
   2   8   0 6661.17 167.593   0
   1   5  21 882.713 211.425   0
   1  13  23 452.234 368.598   0
   2  16  16 1049.38 329.157   0
  -1  11  30 196.030 377.537   0
   2  16   3 172.968 219.721   0
   1  17  -1 298.650 223.731   0
   2   4  14 686.057 154.037   0
   1  19   2 722.152 268.422   0
   3  11   9 4437.51 225.673   0
  -3  -7  13 261.337 55.9897   0
   2   8  19 5265.29 264.574   0
   3  11  10 2560.47 223.684   0
   3  11   8 3322.43 206.758   0
  -1   9  30-299.216 344.868   0
   2  18  10 4124.94 350.358   0
  -1  23   1-167.417 321.828   0
   2  18   9 1393.09 310.494   0
   1  13  -4 3561.97 174.734   0
   3   9   9 8231.23 221.312   0
   3  11  11 13028.8 295.361   0
   3  11   7 1295.76 184.473   0
   1  21  10 538.070 355.730   0
   2  18   8 1298.90 298.357   0
   3   9   8 4149.42 186.546   0
   3   9  10 11104.0 244.336   0
   1  21  11 136.019 368.898   0
   1  21   9-88.5094 344.774   0
   1   3  19 1500.94 180.153   0
   2  16  17 220.348 331.797   0
   1  17  21 1276.66 408.936   0
   2  14  19 1898.54 338.572   0
   2   4   4 883.417 106.994   0
   2  10  20 153.280 266.125   0
   1  21  12 247.547 375.177   0
  -1  11  -9 409.969 90.9267   0
  -1  15  -8 89.1074 145.833   0
   1  21   8 370.760 343.131   0
   2  18   7 1111.20 295.276   0
  -1   1  25 6928.22 233.867   0
   3   9   7 873.898 155.984   0
   2  12  20 1854.57 325.625   0
   3   9  11 7717.15 235.488   0
   3  11  12 535.404 224.410   0
   2   6   1-1091.75 115.673   0
  -2  12 -11 96.9574 81.0973   0
   3  11   6 1130.78 176.605   0
   2  18  13 141.573 328.077   0
   1  11  24-79.4407 318.505   0
   3  13   9 1671.33 230.768   0
   2   6  18 6423.07 248.277   0
   3  13  10 2709.99 255.150   0
   1  21  13 398.171 393.222   0
   1   7  23 355.732 259.386   0
   1  21   7 297.808 340.742   0
   2  16   2 2620.81 240.171   0
   3  13   8 239.697 216.528   0
   2   4  15 654.541 152.957   0
   2  10  -1 16648.5 215.375   0
   3  13  11 3823.44 266.967   0
   2  18   6 2116.50 297.749   0
   1  15  23 142.558 379.408   0
  -1  17  -7 1587.32 194.035   0
   1  19   1 74.7175 259.347   0
   2  14   0 3873.05 229.249   0
   3   9  12 13716.8 287.199   0
   1   1  15 10208.4 174.301   0
   3  11  13 5960.25 281.457   0
   3   9   6 7822.23 199.071   0
   2  18  14 494.509 337.907   0
   3  13   7 591.156 208.415   0
  -4  -8   8 2252.14 111.079   0
   1   9  24 2791.89 307.572   0
  -1  -1  22 492.253 143.052   0
   1  13  24 3169.57 384.901   0
   1  21   6 421.556 331.498   0
   2  16  18 658.258 352.412   0
   3  13  12 3768.15 279.028   0
   2  12  -1 904.679 162.030   0
  -3  -7   9 5439.35 98.6626   0
  -3  -1  -7-909.287 110.488   0
   3  11   5 8420.30 222.078   0
   2   8  20 2908.31 283.736   0
  -4   4 -13 4867.10 110.512   0
   2  18   5 2320.63 285.285   0
  -4  -8  15 988.072 68.5912   0
   2  14  20 265.177 344.509   0
  -2  -4  19 3250.80 91.1238   0
   3  13   6 9305.27 267.419   0
   1  17  -2 1498.08 222.864   0
   3  13  13 3271.93 274.524   0
   1   5  22 3874.04 239.446   0
   3  11  14 1069.74 245.127   0
   1  21   5 1744.12 331.637   0
   3   9   5 8880.15 204.479   0
   2  10  21 249.103 286.176   0
   2  12  21 87.0070 313.669   0
  -1   1  -5 8202.76 70.6991   0
  -3  -7  12 6145.85 90.9903   0
   1   7  -4 14939.6 144.316   0
  -1  -3  17 4167.42 94.9499   0
   3   7   9 4132.99 177.724   0
   2  16   1 1476.83 215.563   0
   2  16  19 260.621 366.681   0
   2   4  16 14409.4 233.400   0
   2  18  16 69.9349 353.541   0
   3  13   5 2536.66 217.156   0
   3   7  10 18820.6 268.764   0
   2  18   4 609.379 264.575   0
   3  13  14 977.993 262.158   0
   3   9  14 7306.55 259.311   0
   2   6  19 839.823 226.781   0
   3   7   8 8154.26 189.667   0
   3  11   4 297.419 161.812   0
   3  15  10 2705.45 282.388   0
   1  15  24 1828.11 413.306   0
   3  15   9 1261.74 267.720   0
   3  11  15 459.181 253.711   0
   1  11  25 2328.38 359.602   0
   3  15  11-49.1936 274.978   0
   1  21   4 905.429 326.095   0
   3   7  11 10731.7 227.155   0
   1   3  20 683.112 175.980   0
   3  15   8 529.085 262.596   0
  -4  -8   9 6506.32 129.813   0
   3   7   7 3872.02 164.683   0
   2   8  -1 9185.92 170.986   0
   2  14  21 127.326 369.320   0
   3  15  12 4404.93 316.543   0
   1  11  -5 11582.1 172.182   0
   1   7  24 1154.44 275.062   0
   2   4   3 99228.2 381.161   0
  -3  -7  11 12116.4 118.329   0
   1  13  25 1897.06 391.083   0
   1   1  16 10528.5 185.346   0
  -3  -7  10 2217.84 91.5279   0
   3  15   7 282.587 247.188   0
   2  18  17 267.828 383.442   0
   3  13  15 1941.08 303.279   0
   3   9   4 15923.0 231.803   0
   3   7  12 11944.2 269.234   0
   2   8  21 1062.25 271.682   0
   2  14  -1 12453.4 270.723   0
  -1  13  -9 500.364 112.856   0
   3   9  15 159.154 224.729   0
   3  13   4 8341.76 255.478   0
   1  15  -4 6052.13 210.033   0
   1   9  25 84.6573 307.748   0
   3  15  13 1408.18 310.696   0
   2  18   3-247.328 269.298   0
   2  16  20 85.8577 385.431   0
   2  12  22 604.376 342.641   0
   3  15   6 817.787 254.598   0
   3   7   6 2029.83 160.628   0
   1  21   3 635.914 326.833   0
   2  10  22 1383.11 314.881   0
   3  11   3 10121.5 225.361   0
   3   7  13 2624.23 195.954   0
   3  15  14 1295.73 314.168   0
   2   4  17 8459.59 223.916   0
   2  20  10-57.3626 363.486   0
   2  20  11 620.091 370.475   0
   2  18  18 504.896 401.351   0
   3  13  16 423.452 302.240   0
   2  20   9 858.579 358.930   0
   2  20  12-96.2057 367.493   0
   2  16   0 1842.44 231.016   0
   1   5  23 12249.0 313.216   0
   2   6  20 1945.10 237.749   0
   2  20   8-174.516 349.790   0
   2  12  -2 36930.2 334.313   0
   1  13  -5 11802.1 202.998   0
   3  15   5 92.9750 236.119   0
   3   9  16 2756.63 264.475   0
   2  20  13 291.345 383.927   0
   2  14  22 823.695 373.409   0
   1  17  -3 3736.40 240.854   0
   1   9  -5 1484.00 114.521   0
  -4  -8  10 3576.11 108.150   0
   2  10  -2 6317.39 178.784   0
  -4  -8  14 7325.00 108.579   0
   2   6   0 307.957 90.9364   0
  -5  -9  11 501.056 125.489   0
   3  13   3 4915.30 231.170   0
   3  15  15 197.947 315.136   0
   3  11  17 2266.80 293.666   0
   2  20   7 8917.78 408.204   0
   2  18   2 963.311 273.688   0
   2  16  21-18.6143 395.499   0
   1   5  -3 3879.16 78.4310   0
   3   7  14 4334.82 222.792   0
   3   9   3 12836.8 213.753   0
   2  20  14 66.9627 405.715   0
   3   7   5 20971.0 226.280   0
   1  11  26-60.2385 362.274   0
   1  21   2-213.911 322.595   0
   3  13  17 19.5412 315.198   0
   1  13  26 162.475 406.251   0
   2   8  22 1571.70 291.475   0
   3  17  10 2365.45 334.969   0
   2  20   6 1751.80 341.070   0
   2  12  23 376.853 358.046   0
   2  20  15 390.844 415.509   0
   3  17  11 2708.39 345.857   0
   1   3  21 5817.61 229.026   0
   3  17   9 5709.91 356.889   0
  -5  -9  12 7260.35 176.479   0
   3  15   4 7983.21 287.619   0
  -1  -3   3-300.740 65.8593   0
   1   1  17 2260.49 151.932   0
   3  15  16-90.8139 329.213   0
   3  17  12-49.2120 335.334   0
   1   7  25 2208.03 298.907   0
  -1  -1  23 107.531 149.102   0
   3  11   2 3615.07 182.913   0
   2  10  23-84.8078 317.399   0
   3   9  17 870.563 264.474   0
   1  23   8 577.332 414.569   0
   1   9  26 222.347 332.572   0
  -4  -8  11 5925.21 116.601   0
   2   4  18 1356.30 201.031   0
   3   7  15 3494.54 248.603   0
  -5  -9  13-155.040 125.803   0
  -5  -9  14 610.717 109.852   0
   3  17  13 2759.16 360.610   0
   3  11  18 643.641 297.600   0
   3  17   7 179.893 286.388   0
   2  20   5 253.118 319.806   0
   2  14  23 222.800 389.173   0
   2  14  -2 1157.31 196.741   0
   2  16  22-1.88112 414.638   0
   3  13  18 363.521 330.926   0
   1  23   7 545.958 398.388   0
   3  13   2 5258.33 224.018   0
  -4  -8  13 11796.7 128.099   0
   2  18   1 1580.62 268.532   0
   3  15  17 620.578 350.933   0
   2   6  21 997.350 239.426   0
  -2   4 -10 37364.1 137.189   0
   2  16  -1 4029.31 243.236   0
   3   7   4 37976.1 291.739   0
   2   2  10-88.8246 127.254   0
   1  21   1-129.923 312.676   0
   3  17   6 46.6574 282.884   0
   2   2  11 85.2339 120.316   0
   3  15   3 2138.76 246.386   0
   2   2   9 11271.1 152.523   0
   1  23   6-114.273 405.045   0
  -4  -8  12 8402.58 123.369   0
   3   9   2 28063.1 261.575   0
   2   4   2 41029.0 252.211   0
  -2   0  -6 14649.4 163.680   0
   3  17  15 547.734 359.477   0
   2  20   4-162.733 324.523   0
   3   9  18 469.006 260.974   0
   1   5  24 567.383 268.877   0
   2   2  12 1359.38 178.851   0
   2  12  24-41.1508 367.461   0
   1  11  27 78.1394 375.461   0
   1  13  27 719.768 426.489   0
   3  11  19 3860.70 350.972   0
  -1  -3  18 5955.67 107.316   0
   3  15  18 932.062 378.234   0
   3  13  19 1125.37 353.577   0
   3  17   5 2222.05 303.904   0
   1  15  -5 747.834 180.720   0
   2   2   8 28592.1 201.002   0
   1  23   5 1324.12 414.796   0
   3   5  10 1879.26 174.745   0
   2  10  24 131.722 344.522   0
   3   5   9 7253.77 189.917   0
   3  17  16-140.068 378.365   0
   1  17  -4 200.890 221.719   0
   2   8  -2 1493.96 117.780   0
   2  14  24 155.609 418.224   0
   3  11   1 51467.2 353.057   0
   3   5  11 15198.3 261.156   0
   2   4  19 972.621 205.099   0
   2   2  13 1352.57 130.029   0
   1   1  18 2404.74 157.449   0
  -2  -4   2 21934.9 154.743   0
   3   5   8 2815.63 149.757   0
   2  20   3 1060.07 319.803   0
   1   3  22 14101.9 297.247   0
   3  15   2 1551.77 233.840   0
  -4   2 -11 407.800 98.5407   0
   3  13   1 582.204 187.914   0
   1   7  26-149.677 302.464   0
   2  12  -3 1431.59 168.390   0
   3   5  12 2160.80 166.666   0
   1  21   0 230.029 324.746   0
   2  18   0 2144.29 287.801   0
   1   9  27 49.5995 355.421   0
   3   7  17 941.284 236.684   0
   3  17   4 82.0497 274.304   0
   3  17  17-7.38402 387.808   0
   1  23   4 83.5716 387.070   0
   2   6  22 101.514 251.818   0
   3   7   3 17369.0 229.958   0
   2  22  10 43.9361 420.446   0
   3  19  11 625.792 372.735   0
   3  19  10 2676.04 388.107   0
   3  13  20 2049.38 376.243   0
   3  11  20 534.841 318.390   0
   3   5   7 4660.04 174.980   0
   3  19  12 432.023 382.113   0
   2   2   7 377.508 94.1626   0
   2  22   9-181.517 418.263   0
   3  19   9 654.176 363.823   0
   3   5  13 12504.7 254.318   0
   2   2  14 990.333 138.613   0
   3  19  13 25.0257 386.928   0
   2  10  -3 14839.9 228.175   0
   2  16  -2 676.487 218.300   0
  -2  -4  20 584.289 75.5904   0
   3  19   8 637.126 354.558   0
   2  22   8 724.001 415.665   0
   4  12  10 186.737 226.197   0
   4  12   9 535.303 262.413   0
   3  17  18 318.642 388.504   0
   4  12  11 219.902 234.260   0
   3  19  14 672.152 380.619   0
   1  13  28-283.745 525.840   0
   2  20   2 528.051 324.585   0
   3   9   1 2539.86 146.895   0
   2   8  24-57.2663 316.605   0
   2  14  -3 5585.02 220.705   0
   2  14  25 1067.50 420.157   0
   1  11  -6 437.502 114.564   0
   1  11  28 182.049 394.211   0
  -5   3 -13 15505.3 196.127   0
   3  17   3 3063.07 288.388   0
   3  19   7 1481.02 330.783   0
   1  23   3 60.0911 384.405   0
   2  22   7 251.541 379.538   0
   2  10  25 850.822 345.478   0
   4  12  12 71.0629 247.695   0
   3   7  18 331.115 258.173   0
   3   5  14 4241.73 198.967   0
   1   5  25 1358.77 287.899   0
   1  13  -6 5318.66 176.706   0
   2   4  20 1417.09 233.657   0
   4  14  10 394.720 309.212   0
   4  14  11 276.434 322.792   0
   4  10  10 2231.38 217.847   0
   3  15   1 13109.9 284.923   0
   3   5   6 18598.8 238.856   0
   2   6  -1 2578.93 106.787   0
   4  10   9 841.534 199.049   0
   4  10  11 731.631 213.892   0
   4  12  13 357.750 259.410   0
   2   2  15 21222.2 240.984   0
   3  19   6 716.514 316.431   0
   1  21  -1-54.7760 301.100   0
   2  22   6 593.892 370.396   0
   4  14  12-122.225 276.035   0
  -3  -5   2-994.553 112.182   0
   4  14   8 1262.81 304.852   0
   3  11   0 368.203 152.012   0
   3  17  19 951.373 403.452   0
   4  10   8 3202.44 206.327   0
   2  18  -1 5154.42 288.669   0
   4  10  12 1873.58 234.584   0
   3  13   0 10043.7 226.047   0
   3  19  16 96.8137 397.383   0
   1   1  19 70.8300 150.906   0
   4  14  13 4292.37 315.941   0
   2   6  23 1077.04 260.848   0
   4  12  14 3058.16 282.605   0
   1   9  28 247.772 380.328   0
   2   2   6-1761.60 195.839   0
   1   7  27 133.558 333.360   0
   1   3  23 625.360 229.516   0
   1  23   2 223.366 352.609   0
   4  10  13 4131.73 255.956   0
   3  15  21-113.384 385.540   0
   2  20   1 763.660 299.971   0
   3  17   2 6791.04 300.389   0
   4  14   7 2952.30 267.525   0
   2  22   5 699.365 372.680   0
   2  12  26 418.902 394.658   0
   3   7   2 4298.60 143.791   0
   4  14  14 544.282 299.712   0
   4  12   6 5342.45 246.121   0
   3   7  19 3911.12 265.825   0
   2  14  26 68.4692 432.981   0
   1  17  -5 7884.54 260.897   0
   3  17  20 68.1245 392.329   0
   4  12  15 493.092 281.835   0
   4  16  11 231.995 349.937   0
   4  16  10 942.130 339.048   0
   4  10  14 3365.57 275.657   0
   3  13  22 902.007 370.438   0
   3   5   5 6066.82 172.741   0
   3   9  21 513.872 289.478   0
   2   2  16 1734.07 155.255   0
   4  16  12 1411.67 372.780   0
   2   8  25 3740.82 345.501   0
   4  16   9 1956.42 288.724   0
   4  14   6 108.667 236.879   0
   2  10  26 1302.60 354.937   0
   4  14  15 7552.84 350.393   0
   3  11  22 327.447 324.669   0
   4  16  13 448.485 373.536   0
   1  11  29-262.183 394.052   0
   3   5  16 4521.87 221.057   0
  -4  -6   2 7858.08 146.333   0
   3  19   4 3563.41 313.007   0
   1   7  -5 56363.8 238.340   0
   2  22   4 990.787 348.579   0
   3  15   0 21762.6 294.089   0
   2   4  21 2753.96 235.995   0
   2   4   1 1267.09 110.599   0
   1  15  -6 4850.34 197.420   0
   4  16   8 1443.86 280.412   0
   2  16  -3 947.549 213.192   0
  -1  -3  19 96.3648 93.4904   0
   4  12   5 4691.31 219.119   0
   4  12  16 4854.27 314.456   0
   4  10  15 4870.45 280.627   0
   4   8  10 3522.31 198.996   0
   1  23   1-94.1186 334.390   0
   3  21  11 90.8412 378.672   0
   4   8  11 382.899 179.407   0
   3   9   0 25678.5 228.584   0
   4   8   9 3061.60 183.866   0
   3  21  12 148.292 387.385   0
   1  21  -2-88.9366 279.625   0
   4  16  14 2518.59 339.518   0
   3  21  10 37.9099 364.171   0
   1   5  26-27.4349 273.552   0
   4  14  16 80.2663 312.404   0
   1  19  -4 638.027 238.135   0
   2  12  -4 16274.2 254.908   0
   3  17   1 2201.91 247.982   0
   4  16   7 861.464 271.586   0
   4  14   5 7828.16 281.940   0
   3  21   9 506.520 367.939   0
   4   8  12 106.675 182.105   0
   2  20   0-9.75960 271.502   0
   2  18  -2 1906.91 245.853   0
   4   8   8 11481.9 228.605   0
   1   9  -6 27234.0 195.316   0
   2   6  24 8345.19 311.382   0
   2  12  27-71.5504 399.121   0
   3  13  -1 9224.64 212.583   0
   4  16  15 140.315 323.865   0
   3  21   8 206.984 357.123   0
  -5   5 -14 586.613 101.316   0
   2  22   3 119.281 340.031   0
   3  19   3 412.767 285.644   0
   1   1  20 1231.33 169.185   0
   4  10  16 4864.93 283.483   0
   2   2  17 16050.4 224.774   0
   4  12  17 609.899 292.501   0
   3   5  17 539.274 193.072   0
   4   8  13 6824.65 240.908   0
  -2   2  -8 24882.2 135.588   0
   2  14  -4 759.202 171.439   0
   3  11  -1 911.119 149.170   0
   1   9  29-165.534 349.522   0
   4  16   6 759.279 269.267   0
   4  14  17 1780.29 331.904   0
   2   8  -3 3723.82 121.548   0
   3  11  23 2236.58 354.214   0
  -1  11 -10 2030.29 87.9690   0
   4  12   4 5660.94 232.158   0
   1   7  28-15.3066 319.633   0
   3  21   7 88.4232 335.698   0
   4   8   7 8989.55 205.865   0
   2   2   5-4106.69 192.388   0
   3  15  23 328.031 388.374   0
   1   3  24 4953.97 255.842   0
   4  16  16 120.610 328.412   0
   3   5   4 7207.54 143.661   0
   4  18  11 354.540 378.259   0
   2   8  26 333.820 323.490   0
   4  14   4 378.320 211.512   0
   4  18  10-88.5558 307.255   0
   4  18  12 40.7974 392.193   0
   4   8  14 963.894 200.384   0
   2  10  27 418.589 356.333   0
   4  18  13 232.464 399.804   0
   1  23   0-191.989 320.178   0
   4  18   9 190.021 305.100   0
   2   4  22 2104.72 232.228   0
   4  10  17 1723.16 264.212   0
   3  21   6 296.161 328.044   0
   3   7   1 10026.7 160.382   0
   4  12  18 2116.15 305.593   0
  -1  13 -10 83.0592 109.182   0
   4  16   5 840.276 252.886   0
   3  15  -1 2.56277 189.787   0
   2  10  -4 1840.46 132.624   0
   4  18  14 581.315 410.809   0
   3  19   2 2328.45 277.996   0
   4  16  17 135.692 346.067   0
   4  18   8 1498.58 310.181   0
   3  17   0 1160.89 228.157   0
   3   7  21 928.191 249.586   0
   4   8   6 1096.02 153.414   0
   3   5  18 39.2381 187.476   0
   4   8  15 5740.54 246.828   0
   4  10   4-1477.03 158.624   0
   4  18  15 1602.66 436.461   0
   2  20  -1 57.5663 262.017   0
  -4   4 -12 638.138 89.8064   0
   2   2  18 8120.57 201.484   0
   3  21   5 157.745 319.961   0
   1  21  -3 33.9644 263.088   0
   2  12  28 1001.83 403.454   0
   4  18   7 110.231 285.056   0
   4  12   3 6308.38 220.060   0
   2   6  25 1375.56 273.751   0
   4  10  18-11.8524 251.058   0
   4  14   3 1614.69 217.216   0
   4  16  18 493.740 355.100   0
   4  12  19 417.223 294.886   0
   4  14  19 588.994 335.011   0
   4  16   4 4314.75 279.010   0
  -2  -4   3 17795.6 153.049   0
   2  16  -4 184.789 187.357   0
   1  17  -6 4047.87 223.185   0
   2  18  -3 393.139 224.339   0
   4   8  16 2077.40 228.237   0
   4  18  16 156.599 353.683   0
  -3  -5   3 3108.32 114.170   0
   4  18   6 1224.29 289.606   0
   1   1  21 800.573 169.799   0
   2  22   1 46.5073 328.213   0
   3  21   4 2747.95 326.182   0
   1  19  -5 658.681 228.282   0
   1  13  -7 7466.70 166.915   0
   3   9  -1 1987.92 124.475   0
   3  19   1 908.270 265.246   0
   3  13  -2 14009.5 225.840   0
   2  10  28 814.948 352.986   0
   2   8  27 2926.78 333.662   0
  -4  -6   3 3162.46 108.732   0
   3   5  19 2401.55 222.755   0
   4  16  19 204.694 353.072   0
   4  18  17 128.773 373.623   0
   3   7  22 785.636 263.329   0
   3   5   3 11776.7 161.396   0
   2   4  23 2931.21 241.794   0
   2   6  -2 22048.6 185.394   0
   4  10  19-20.6600 260.858   0
   4  14  20-141.403 331.331   0
   4  10   3 1309.59 149.895   0
   1   3  25 50.3232 218.851   0
   4  12  20 415.285 300.470   0
   4   8  17 5996.01 264.098   0
   4  18   5 1718.62 281.625   0
   3  17  -1 6261.93 246.809   0
   4  16   3 1039.42 241.147   0
   4  20  11 108.784 344.485   0
   4  20  12 53.7358 352.343   0
   3  11  -2 6928.70 158.293   0
   2   2  19 20904.2 266.198   0
   4  20  10-52.3471 335.803   0
   4  20  13 864.135 439.832   0
   3   3  11 1938.94 129.843   0
  -1  -3  20 137.138 98.9528   0
   4  12   2 1148.08 182.555   0
   4  14   2 2157.36 203.979   0
  -4   6 -13 4219.40 97.2522   0
   3   3  10 48925.4 326.041   0
   3  15  -2 1441.28 192.601   0
   4   6  10 911.849 148.567   0
   3   3  12 30746.6 289.129   0
   4   6  11 138.602 150.138   0
   3  21   3 2812.72 333.563   0
   2  20  -2 286.654 252.249   0
   1  11  -7 12937.1 162.347   0
   2  24   4 90.0038 361.560   0
   4   6  12 1986.62 170.547   0
  -4   0  -8 11888.6 211.378   0
   1  -1  11 328.971 68.6091   0
   4  16  20-57.5647 365.467   0
   1  15  -7 1447.74 160.775   0
   4   6   9 20510.4 252.063   0
   1  -1  12 3263.48 97.6532   0
   3   3  13 1485.41 141.734   0
   2   2   4 416.293 68.4057   0
   3   3   9 3565.44 149.805   0
   4  20   8-384.479 321.636   0
   2  14  -5 12059.3 241.362   0
   2   6  26 1576.34 279.068   0
   2  12  -5 4241.19 160.041   0
   1   5  -4 14315.6 115.780   0
   4   6  13 4430.76 201.565   0
   4  14  21-52.3986 349.235   0
   4  18   4 1134.31 282.332   0
   4  10  20 23.6688 272.136   0
   4   8  18 565.857 231.770   0
   1  -1  10 6906.57 94.6320   0
   3  19   0 513.125 258.657   0
   0   8  -8 921.193 63.3142   0
   3  23   7 494.177 367.673   0
   3   7   0 3094.27 114.684   0
   4   6   8 26890.4 263.486   0
   1  -1  13 17803.0 165.052   0
   3  13  26 321.394 374.806   0
   3   3  14 15493.9 239.473   0
   4  20   7 1986.89 325.295   0
   3   7  23 940.163 269.680   0
   4  16   2 4716.73 259.986   0
   2  24   3 214.948 343.376   0
   4   6  14 3792.74 192.331   0
   3   3   8 5840.52 164.258   0
   2   4   0 20283.5 161.304   0
   2  10  29 687.777 352.513   0
   3  21   2 453.486 295.819   0
   2   8  28 93.7907 315.992   0
   1   1  22 3136.46 186.537   0
   3  23   6 365.015 352.115   0
   4  10   2-420.747 143.630   0
   2  18  -4 1541.53 225.119   0
  -4   2 -10 531.710 88.1121   0
   2   4  24 1591.36 233.971   0
   2   2  20 7529.97 209.422   0
   0   6  -7 10311.4 79.4836   0
   4  20   6 118.249 300.864   0
   4   6   7 11093.9 194.212   0
   3   3  15 248.526 142.137   0
   4  14   1 1771.09 196.939   0
   4  14  22 118.798 352.912   0
   5  11  14 149.020 237.704   0
   4  18   3 1482.63 265.447   0
   1  -1  14 232.175 108.799   0
   4   8  19 1160.15 241.146   0
   4   6  15 2301.33 186.632   0
   1  -1   9 1229.27 65.0405   0
   4  12   1 1359.42 162.966   0
   4  10  21 845.248 284.309   0
   3  17  -2 3120.93 222.080   0
   4  12  22 17.2268 313.323   0
   5  13  16 4369.82 305.801   0
   2  16  -5 2045.35 195.360   0
   3  23   5 3806.09 387.884   0
   3  13  -3 1068.02 151.681   0
   5  11  15 1084.70 241.807   0
  -5   3 -12 17826.7 194.519   0
   2  24   2 278.621 344.657   0
   2  22  -1 69.1872 290.429   0
   3   3   7 15284.4 199.679   0
   2  20  -3 552.152 244.891   0
   4  20   5 636.701 307.559   0
   3   5   2 5454.54 124.970   0
   3  19  -1 567.909 252.506   0
   4   6  16 11625.9 264.804   0
   3  21   1 1114.11 301.430   0
   3   3  16 2699.68 172.198   0
  -1  -3   4 34432.6 109.080   0
   2   6  27 174.390 279.722   0
   3  15  -3 3551.83 201.383   0
   4  16   1 1790.13 227.851   0
   3   9  -2 11502.2 173.046   0
   4   6   6 69834.7 375.112   0
   1  17  -7 8236.47 226.036   0
   2   8  -4 4706.68 133.955   0
   4  14  23 126.730 356.384   0
   4   8   3 20626.1 249.739   0
  -4  -6   4 7115.12 123.718   0
   3  23   4 242.694 340.772   0
   1  -1  15 9656.24 140.696   0
   4   8  20 487.968 246.926   0
   4  18   2 915.840 249.979   0
   2  10  -5 5295.75 141.280   0
   4  22   9-48.5004 356.381   0
   4  10  22 360.122 291.787   0
   2  10  30 851.401 353.110   0
   4  12  23 211.638 324.658   0
   5  13  18 2322.37 314.995   0
   3  11  -3 7537.48 187.903   0
   4  20   4 148.945 283.713   0
   5  11  17 5814.16 300.443   0
   5  15  18 1803.75 340.245   0
   2   8  29 1244.52 319.877   0
   2   2  21 6179.08 201.580   0
   4   6  17 820.488 200.319   0
   4  22   8 195.875 359.249   0
   2  24   1 387.185 330.307   0
   5   9  14 4208.17 243.161   0
   3   3  17 3037.65 178.660   0
   2   4  25 2057.96 240.369   0
   5  17  17 1370.82 357.862   0
   4  10   1 932.317 140.395   0
   4  14   0 314.225 173.503   0
  -1   9 -10 1259.99 56.4159   0
  -3  -5   4 15307.9 122.350   0
   1   1  23 5937.37 209.222   0
   3   5  22 6686.31 261.431   0
  -1  -3  21 979.709 102.505   0
   3  23   3 503.043 346.566   0
   3   3   6 8396.28 165.828   0
   5  13  19 1538.09 325.490   0
   5   9  15 481.870 225.073   0
   5  11  18 1146.15 284.097   0
   4  22   7-129.177 350.300   0
   4  12   0 4244.15 183.217   0
   3  21   0 1682.03 301.238   0
   4  14  24-192.736 369.481   0
   4   6   5 93.0008 131.058   0
   4   8  21 729.793 248.450   0
   1  -1   8 7868.03 85.1780   0
   1  -1  16 11418.6 160.107   0
   3  17  -3 3579.00 223.265   0
   4  20   3 978.622 295.158   0
   4   6  18 6534.08 246.256   0
   4  16   0 926.849 213.599   0
   4  10  23 2131.95 313.709   0
   2  18  -5-22.2595 198.382   0
   4  18   1 809.645 253.055   0
   3  19  -2 393.572 238.523   0
   4  12  24 414.473 346.053   0
   3   7  -1 742.072 91.6980   0
   4  22   6 144.654 336.649   0
   3   3  18 6402.15 222.162   0
   2   2   3 225.709 71.7957   0
   2  14  -6 391.849 146.963   0
   5  15  20 1488.98 364.725   0
   5  13  20 2660.61 344.024   0
   2  20  -4 56.5148 234.119   0
   3  23   2-12.8620 321.189   0
   4   8   2 23543.8 254.689   0
   5   9  17 1281.52 243.295   0
   2   2  22 519.732 180.256   0
   1   9  -7 16709.5 146.214   0
   1  13  -8 2416.28 124.827   0
   3   5  23 7033.38 297.018   0
   4  22   5 420.666 342.829   0
   3  13  -4 2021.60 160.422   0
   4   8  22 1081.03 260.609   0
   1  15  -8 3222.63 158.944   0
   4   6  19 492.088 204.309   0
   4  20   2 114.140 278.990   0
   2  12  -6 62.6035 115.708   0
   3  15  -4 3013.58 181.150   0
  -2  -4   4 53123.6 226.661   0
   5  15  21 216.481 339.146   0
   5  11  20 207.541 274.863   0
   2   4  26 791.349 245.847   0
   2  16  -6 1317.65 180.693   0
   5  13  21 322.224 311.613   0
   3  21  -1 19.7010 285.759   0
   1  -1  17 2024.49 114.883   0
   4  10  24 1369.15 316.534   0
   4  14  -1 5714.90 217.208   0
   4  12  25 83.1933 355.043   0
   4   6   4 75022.4 357.266   0
   5   9  18 2057.89 234.833   0
   3   5   1 17283.4 151.387   0
   3   3   5 3378.65 120.586   0
   4  10   0 1223.49 149.565   0
   4  18   0 1039.65 250.109   0
   1   1  24 1682.29 190.509   0
   1   7  -6 5585.15 91.3918   0
   3  23   1 1271.62 308.387   0
   2   6  -3 2850.32 93.7251   0
   4  22   4 1474.37 320.857   0
   4  16  -1 648.897 210.033   0
  -4  -6   5 11851.8 145.771   0
   4  12  -1 699.197 155.271   0
   5  15  22 386.508 354.302   0
   4   4  11 384.310 121.091   0
   4   4  12 543.502 126.501   0
   5  11  21 3286.58 306.559   0
   5   7  13 1495.62 174.778   0
   4   6  20 283.083 207.527   0
   3  19  -3 685.032 218.500   0
   5  13  22-115.076 323.671   0
   5   9  19 909.260 246.741   0
   3   9  -3 2021.65 105.893   0
   4   8  23 2340.15 274.667   0
   5   7  10 20546.6 246.202   0
   4   4  13 5286.46 163.367   0
   4   4  10 5608.23 155.566   0
   6  14  12 499.240 253.863   0
   6  14  11 1090.19 254.717   0
   4  20   1 1673.19 266.646   0
   5   7  14 2171.89 191.642   0
   3  17  -4 643.098 198.011   0
   6  14  13 2815.50 289.966   0
  -5   5 -13 4660.12 122.863   0
   6  14  10 581.880 238.876   0
   3   5  24 688.045 232.597   0
   3  11  -4 3012.32 132.609   0
   2   2  23 302.189 176.894   0
   6  16  12 577.747 290.959   0
   2   0  12 1858.10 129.894   0
   6  16  11 585.190 274.550   0
   6  14  14 771.435 268.695   0
   4   4  14 8485.36 192.040   0
   4  10  25 485.434 301.369   0
   6  16  13 863.280 288.567   0
   4  12  26 2598.20 359.384   0
   1  17  -8 370.494 172.438   0
   5   7  15 353.104 186.794   0
   4  22   3 367.765 314.044   0
   6  14   9 1032.23 251.779   0
   3   3  20 4602.68 213.270   0
   6  16  10 402.258 268.070   0
   2   0  14 596.594 140.595   0
   4   4   9 20396.0 216.343   0
   6  16  14 2059.93 315.787   0
   6  12  12 2755.38 250.598   0
   6  12  11 181.764 222.699   0
   1  -1  18 2293.85 121.478   0
   6  14  15 3732.57 309.370   0
   6  12  13 533.934 241.737   0
   3  21  -2 715.795 263.260   0
   4   8   1 1683.48 121.203   0
   6  16   9 621.796 263.939   0
   6  12  10 1298.71 226.813   0
   5   9  20 4267.75 275.254   0
   5  11  22 47.3921 292.006   0
   6  14   8 1283.44 253.910   0
   6  16  15 1531.16 320.793   0
   4   4  15 1112.61 153.054   0
   2  18  -6 180.755 186.536   0
   1  11  -8 1531.30 105.327   0
   6  12  14 3350.85 269.841   0
   5   7  16 2504.69 224.477   0
   2   4  -1 3547.56 98.6643   0
   4   6  21 568.478 217.438   0
   6  14  16 296.433 284.817   0
   6  12   9 630.518 207.575   0
   4  18  -1 986.079 229.144   0
   6  16   8 117.774 249.253   0
   6  16  16 20.2898 307.275   0
   6  12  15 438.021 256.721   0
   6  18  12 1113.59 316.788   0
   1  -1   7 4665.80 69.5342   0
   6  18  13 168.099 315.266   0
   6  18  11 961.246 308.840   0
   4   8  24 128.871 272.226   0
   6  14   7 2266.90 239.158   0
   4   4   8 2424.79 125.345   0
   4  14  -2 552.728 166.197   0
  -3   1  -7-894.531 85.2109   0
   6  18  14 637.684 331.044   0
   6  18  10 69.8085 294.214   0
   6  12   8 468.508 202.521   0
   6  14  17 136.207 290.161   0
   5   7  17 2735.69 234.159   0
   4   4  16 9918.69 217.461   0
   4  20   0 3493.50 280.820   0
   4  22   2 344.764 297.770   0
   6  16   7 192.660 248.134   0
   6  16  17-110.106 321.654   0
   6  12  16 1817.96 277.169   0
  -3  -5   5 2079.85 88.6516   0
   2   0  10 213.055 99.8721   0
   6  18  15 139.034 347.304   0
   5   9  21 188.214 263.975   0
   2   0  16 99163.0 496.188   0
   6  18   9 173.670 296.477   0
   4  16  -2 1708.05 197.229   0
   3   3   4 1928.98 121.416   0
   4  12  27 161.381 347.148   0
   4  10  26 1973.02 327.434   0
   5  11  23 92.7600 309.244   0
   3   3  21 216.048 180.497   0
   3   5  25 218.809 236.509   0
   5  13  24 138.821 356.906   0
   3  15  -5 737.475 163.713   0
   4  10  -1 12438.4 197.566   0
   6  14   6 762.967 222.590   0
   3   7  -2 4182.29 106.954   0
   6  14  18 81.0558 303.475   0
   6  18   8 417.921 289.541   0
   2  10  -6 15053.7 180.582   0
   6  12  17 189.205 277.918   0
   6  16  18-268.969 342.625   0
   6  10  12 8385.69 294.971   0
   3  19  -4 428.952 220.495   0
   6  10  11-9.93260 210.256   0
   2   2  24 1619.72 192.081   0
   5   7  18 13147.1 302.618   0
   6  16   6 1380.49 255.809   0
   3  13  -5 7640.33 172.949   0
   6  10  13 12728.1 337.726   0
   4   4  17 12742.7 238.099   0
   4   6  22 4323.62 250.885   0
   4  12  -2 3398.95 162.314   0
   1  -1  19 231.766 119.904   0
   3  23  -1 237.408 297.196   0
   6  10  10 953.120 206.981   0
   4   4   7 26022.6 234.901   0
   6  10  14 1413.03 239.586   0
  -4   4 -11 671.129 75.7434   0
   2  14  -7 275.147 129.805   0
   6  18   7 161.728 280.178   0
   2   8  -5 21423.7 195.284   0
   6  14  19 229.301 318.478   0
   3  21  -3 415.150 256.075   0
   5   9  22 245.247 269.559   0
   6  10   9 220.711 188.185   0
   6  12  18-2.57397 280.560   0
   6  16  19 29.3331 350.725   0
   6  12   6 5845.82 235.154   0
   3   7  28 0.21419 290.969   0
   4   8  25 3419.27 311.842   0
   6  10  15 1484.74 238.101   0
   6  20  11 891.089 352.378   0
   6  14   5 4531.04 245.227   0
   4  22   1 727.018 305.656   0
   2  16  -7 1378.35 173.367   0
   3  17  -5 6955.48 228.137   0
   5  11  24 116.654 318.397   0
   6  16   5 2569.73 256.882   0
  -4  -6   6 31344.0 213.467   0
   6  20  10 194.454 336.151   0
   5   7  19 4659.65 264.034   0
   5  13  25-83.6311 366.427   0
   4  18  -2 389.923 225.976   0
   3   5   0 23578.1 171.118   0
   6  18   6 1538.14 288.336   0
   4   4  18 70.9781 173.221   0
   4  20  -1 6173.58 306.610   0
   6  10  16 988.200 246.365   0
   6  10   8 204.290 186.058   0
   6  20   9 180.990 333.570   0
   2   2   2-6655.66 162.879   0
   3   3  22 2898.93 230.441   0
   6  12  19 535.018 306.262   0
   4   8   0 8400.40 167.419   0
  -5  -7   8 8864.21 181.167   0
  -4   2  -9 5482.80 108.269   0
  -5   3 -11 9334.19 140.640   0
   3   5  26-273.840 242.483   0
   6  20   8-707.249 326.344   0
   4   6  23 3925.90 258.225   0
   6  12   5 3268.29 221.173   0
   4  24   3 232.366 347.270   0
   2   0  18 9732.34 239.378   0
   6  10  17 818.121 267.261   0
   6  14   4 2200.42 241.062   0
   5   9  23 1010.59 292.729   0
   6  10   7 1181.41 190.049   0
   6  16   4 397.878 248.766   0
   5   7  20 684.561 239.492   0
   6  18   5 832.627 286.897   0
   4   4   6 3846.51 138.611   0
   4  14  -3 8775.21 222.159   0
   2  12  -7 2052.48 122.687   0
   6  20   7 452.831 327.972   0
   5  11  25-91.1708 336.471   0
   6  12  20 1143.65 328.698   0
   4  16  -3 507.384 189.591   0
   6  14  21 410.084 366.341   0
   2   2  25 1350.34 202.381   0
   4   4  19 537.455 186.635   0
   1  -1  20 1115.03 125.082   0
   4   8  26 532.692 301.045   0
   4  22   0 447.830 313.661   0
   1  15  -9 2321.61 140.803   0
   6  10  18 187.881 266.331   0
   3   9  -4 1813.03 131.446   0
   3  11  -5 2702.70 141.649   0
   2  18  -7 59.5727 187.863   0
  -2   2  -7 259.731 51.2953   0
   6  10   6 448.587 179.650   0
   6  12   4 1276.07 205.940   0
   6  20   6-25.9174 319.984   0
   6  18   4 965.932 288.352   0
   4  24   2 301.686 343.108   0
   4  10  28-7.05856 354.264   0
   3  19  -5 578.589 225.316   0
   5   7  21 37.2607 249.610   0
   3   3  23 291.422 207.629   0
   3   3   3 30620.7 188.235   0
   6  14   3 11664.7 294.149   0
   6  16   3 433.978 249.275   0
   6  12  21 39.3549 330.495   0
   5   9  24 78.3449 308.551   0
   5   5  13 7312.83 211.706   0
   5   5  12 3550.54 178.925   0
   6  10  19 1419.39 295.546   0
   6   8  12 1669.00 211.139   0
   3   1  13 6806.24 156.632   0
   4   6  24 6157.52 302.021   0
   4  20  -2 986.586 271.257   0
   4  10  -2 23989.9 261.311   0
   6   8  13 8783.72 275.966   0
   2   0   8 4243.80 119.249   0
   5   5  14 1562.68 184.237   0
   6   8  11 12322.6 285.728   0
   3   1  12 1198.56 114.001   0
   3   1  14 4069.12 152.868   0
   5   5  11 26248.0 277.423   0
   1  13  -9 76.4052 105.042   0
   4  18  -3 2564.74 235.026   0
   6   8  14 676.976 215.517   0
   4   4  20 367.979 198.777   0
   4  12  -3 181.030 148.414   0
   5  11  26 509.182 351.750   0
   7  15  13 48.5587 299.170   0
   7  15  12 153.271 299.954   0
   6   8  10 2292.59 200.599   0
   5   5  15 1487.12 187.362   0
   6  20   5 771.888 317.581   0
   3  15  -6 3113.45 184.353   0
   7  15  14 1867.90 323.469   0
   7  15  11 1013.66 292.833   0
   3   1  11 2570.98 120.363   0
   3   1  15 6906.59 195.718   0
   6   8  15 1476.32 239.345   0
   7  17  13 85.8552 324.234   0
   7  17  12 622.997 315.393   0
   4   4   5 22956.3 216.137   0
   7  15  15 31.4953 322.266   0
  -2   4  -9 1367.65 51.3923   0
  -1  11 -11 11862.6 105.811   0
   6  10   5 8606.56 226.365   0
   7  15  10 2152.31 300.352   0
   7  17  14 48.8685 333.484   0
   6  18   3 2115.02 289.911   0
   7  17  11 34.6854 312.779   0
   6  10  20 1693.88 310.899   0
   4   8  27 1591.80 332.919   0
   6   8   9 378.145 171.717   0
   6  12  22 325.651 343.577   0
   7  13  13-103.751 274.537   0
   7  13  12 1119.75 275.709   0
   4  22  -1 496.574 309.241   0
   5   7  22 114.792 252.964   0
   7  17  15 838.898 360.842   0
   6  12   3 14111.1 283.756   0
   7  15  16 2048.26 350.285   0
   7  13  14 547.879 288.494   0
   6   8  16 1790.62 252.767   0
  -5  -7   9 12553.4 232.394   0
   7  17  10 25.3075 308.870   0
  -2  -4   5 4910.59 76.5151   0
   7  13  11 606.937 263.260   0
   4  24   1 20.1542 330.638   0
   7  15   9 13.5581 283.532   0
   3  17  -6-173.656 200.045   0
   3   1  16 767.733 140.256   0
   6  16   2 11075.8 313.069   0
   7  13  15 727.007 308.315   0
   7  17  16-145.361 362.604   0
   1  -1  21 992.938 133.323   0
   3   1  10 1301.76 107.697   0
   5   9  25 1770.04 335.271   0
   7  13  10-47.1170 255.364   0
   6  14   2 822.920 221.195   0
   3  13  -6 5485.60 176.657   0
   7  17   9 2391.48 323.513   0
   7  15  17 324.494 347.300   0
  -4  -6   7 1506.47 98.7345   0
   2   0  20 5852.24 245.444   0
   5   5  17 6177.20 247.610   0
  -3  -5   6 342.047 79.0313   0
   6   8   8 662.918 170.445   0
   4   4  21 104.227 213.871   0
   7  13  16 3631.95 325.225   0
   6   8  17 473.104 247.715   0
   7  15   8 935.659 270.690   0
   4   6  25 68.4867 271.042   0
   7  19  12 131.184 356.695   0
   7  13   9 898.090 254.529   0
   6  10  21 588.552 313.219   0
   5  11  27 841.226 376.537   0
   7  19  11 141.035 356.002   0
   7  17   8 315.222 296.487   0
   7  15  18 894.518 356.480   0
   6  22   6 458.259 360.302   0
   4   8  -1 738.325 114.987   0
   6  12  23-16.7646 357.051   0
   4  16  -4 9424.95 247.665   0
   7  13  17 1385.33 331.403   0
   3   1  17 4586.32 181.343   0
   1  -1   6 2006.00 51.4558   0
   6  10   4 11357.6 247.875   0
   6  18   2 184.381 260.713   0
   7  19  10 256.631 348.971   0
   3   7  -3 13049.9 148.694   0
   5   5  18 1040.69 211.251   0
   4  14  -4 2360.68 176.069   0
   5   7  23 331.234 271.655   0
   7  15   7-196.560 261.309   0
   7  13   8-734.669 252.341   0
   6   8  18 169.879 242.872   0
   2   6  -4 1481.85 78.5663   0
   4  20  -3 1714.45 276.215   0
   6   8   7 5289.68 204.770   0
   7  19   9 1025.47 345.742   0
   6  20   3 122.292 298.815   0
   7  11  13-98.4149 246.017   0
   3   1   9 5580.53 144.794   0
   7  15  19 445.948 363.750   0
   7  17   7 1224.88 304.308   0
   7  11  12 1343.51 248.066   0
   7  13  18 1650.66 338.524   0
   2  16  -8 157.251 164.499   0
   7  11  14 510.746 265.152   0
   6  12   2 24858.1 327.342   0
   7  11  11-469.794 231.105   0
   5   9  26 978.117 337.296   0
   7  11  15 4721.47 314.580   0
   6  16   1 2367.81 254.233   0
   6  10  22 555.497 312.835   0
   4   6   1 261.974 102.217   0
   1   5  -5 21741.3 120.656   0
   7  19   8 812.717 339.211   0
   2  14  -8 584.864 139.517   0
   4  22  -2 1488.72 308.704   0
   7  13   7 6587.36 298.375   0
   7  11  10 863.365 236.156   0
   3  19  -6 504.524 228.582   0
   4   4  22 134.483 228.428   0
   3   1  18 829.330 157.392   0
   4  18  -4 4020.69 252.105   0
   6  14   1 9659.48 272.151   0
   7  15   6 1519.44 269.282   0
   5   5  19 4230.65 241.628   0
   6   8  19 278.703 255.272   0
   6  12  24 417.247 364.861   0
   3   5  -1 13941.1 148.204   0
   7  11  16 295.934 284.146   0
   7  13  19 614.904 335.852   0
   7  15  20 497.224 372.847   0
   4   4   4 4002.22 130.616   0
  -4   0  -6 3808.06 161.295   0
   7  17   6 373.555 283.140   0
  -4   6 -12 1118.58 76.5511   0
   5  11  28 393.426 385.115   0
   4   6  26 942.297 293.104   0
   7  11   9 3944.18 246.837   0
   7  19   7 211.194 315.298   0
   6   8   6 4976.22 186.396   0
   3   3  25 789.482 235.756   0
   6  18   1 429.597 258.141   0
   7  11  17 7663.97 341.529   0
   5   7  24 431.272 289.939   0
   1  -1  22 3285.28 160.614   0
   6  22   4 644.122 348.811   0
   6  10   3 3084.56 179.984   0
   6  20   2 38.5892 288.878   0
  -5  -7  10 2597.40 127.099   0
   7  13   6 7148.49 279.324   0
   1   9  -8 38843.8 196.222   0
   7  13  20-144.857 334.650   0
   6  10  23 589.403 324.333   0
   6   8  20-22.6923 259.172   0
   7  15   5 2713.47 267.756   0
   4  10  -3 6210.30 163.239   0
   5   5  20 2314.28 237.369   0
   7  11   8 1629.71 227.497   0
   7  11  18 417.062 290.569   0
   7  17   5 1172.41 279.320   0
   4  12  -4 20735.0 252.898   0
   3   1  19 5511.84 200.801   0
   3   3   2 408180. 2866.20   0
   3   1   8 442.306 89.0431   0
   7  19   6 1323.21 320.836   0
   6  12  25-137.775 364.538   0
   5   9  27-110.820 329.350   0
   2  10  -7 591.489 98.4335   0
   2   4  -2 17068.2 140.654   0
   4   2  13 2398.85 140.429   0
   6  12   1 566.866 192.461   0
   4   4  23 5688.03 271.018   0
   6  16   0 841.976 233.079   0
   7  21   8 1205.92 366.310   0
   4   2  12 282.716 123.710   0
   7  13  21 261.789 351.906   0
   4   2  14 1701.77 142.326   0
   3  11  -6 824.881 117.422   0
   6  22   3 119.950 350.025   0
   7  11  19 178.024 307.803   0
   5   5   6 19654.7 230.642   0
   7  11   7 9871.88 274.068   0
   6   8   5 9289.90 210.771   0
   7  13   5-624.692 223.413   0
   6   8  21 3212.02 300.442   0
   3  15  -7 513.965 159.792   0
   6  14   0-89.7800 198.574   0
   4  20  -4 864.815 250.572   0
   3   9  -5 370.026 109.510   0
   4   2  15 20564.5 246.727   0
   5   7  25 948.983 306.867   0
   6   6  13 1710.16 192.069   0
   2   0  22 3423.71 258.984   0
   4   2  11 961.243 126.353   0
   6   6  12 10672.9 249.412   0
   7  19   5-122.966 297.888   0
   6  20   1 117.121 291.179   0
   7  15   4 853.387 243.978   0
   5   5  21 396.692 236.248   0
   1  11  -9 10187.9 137.769   0
   6  10  24 437.176 339.774   0
   6   6  14 17394.4 320.056   0
   7  21   7 934.049 346.281   0
  -5   5 -12 5645.21 125.310   0
   3  17  -7 10110.2 236.824   0
   7  17   4-270.848 265.188   0
  -4  -6   8 94.7026 102.896   0
   6  18   0 166.336 250.828   0
   7   9  13 4175.07 258.555   0
   6   6  11 125.851 162.746   0
   7   9  14 324.430 228.511   0
   4  16  -5 11804.1 268.019   0
   7   9  12 3095.39 244.672   0
   6   6  15 1329.58 212.311   0
  -5   1  -8 38723.4 284.411   0
   7  11  20 206.234 304.475   0
   7  13  22 214.538 354.036   0
   6  10   2 4260.51 198.940   0
   4   2  16 7304.44 189.605   0
   7   9  15 915.750 246.511   0
   7   9  11 2367.92 225.754   0
   6   6  10 4430.40 190.052   0
   7  11   6 3600.46 229.305   0
   6   6  16 1349.55 213.367   0
  -5  -5   3 11909.7 199.617   0
   7   9  16 161.734 243.426   0
   4   2  10 393.114 113.860   0
   7  21   6 331.214 336.748   0
   2   8  -6 1840.48 93.3263   0
   5   9  28 811.923 339.113   0
   6  22   2 190.905 323.576   0
   2  12  -8 1855.23 129.056   0
   6   8  22 1544.40 286.645   0
   4  14  -5 16756.9 262.070   0
   7   9  10 4346.35 233.446   0
   7  13   4 5408.46 255.387   0
   7  19   4-78.6569 284.741   0
   4  18  -5 2249.42 231.496   0
   4   4   3 2381.06 111.423   0
   4   8  -2 291.216 105.249   0
   4   4  24 4311.30 263.470   0
  -5  -7  11 2249.08 123.598   0
   4   2  17 10231.2 218.316   0
   0   8  -9 74369.9 202.376   0
   7  11  21 483.157 319.413   0
   7   9  17 663.338 260.723   0
   6   6  17 2788.55 234.455   0
   7  17   3 3286.73 288.507   0
   7  15   3 1531.77 244.621   0
   6  10  25 321.296 325.246   0
   7  13  23 38.2749 369.872   0
   6   6   9 669.869 155.955   0
   0  10 -10 14382.1 112.555   0
   6   8   4 7965.05 190.836   0
   3  13  -7 16050.7 197.568   0
   5   7  26 975.573 306.368   0
   6  16  -1 358.369 219.512   0
   7   9   9 6499.44 246.440   0
   3   1   7 1680.01 107.977   0
   6  12   0 1693.47 188.686   0
   6  20   0 340.384 288.787   0
   7  21   5 214.243 333.355   0
  -3   1  -6 2355.17 89.5039   0
   4   6   0 756.571 99.3747   0
   7   9  18 3944.94 289.963   0
   7  11   5 4996.09 232.627   0
   4   2   9 5241.10 137.574   0
   6   6  18 2684.35 271.915   0
  -3  -5   7 77286.8 245.513   0
   6  18  -1 352.305 246.105   0
   4   2  18 3399.55 180.982   0
   6  14  -1 86.7511 186.651   0
   6   8  23 2362.52 317.292   0
   7  11  22 171.365 317.489   0
   7  19   3 930.769 290.243   0
  -5   3 -10 36510.3 245.917   0
   7   9   8 11220.1 262.388   0
   6  22   1 291.337 313.502   0
   6   6   8 855.890 153.857   0
   7  13   3 2879.98 232.749   0
   7   9  19 1008.21 275.540   0
   2   0   6 11517.1 153.785   0
   5   5  23 2329.88 259.777   0
   6  10   1 635.006 152.278   0
   7  21   4-141.302 319.510   0
   6  10  26 308.260 336.532   0
   7  17   2 209.444 255.110   0
   6   6  19 391.156 224.888   0
   1   7  -7 10160.6 101.103   0
   7  15   2 84.0349 226.885   0
   4   4  25 6505.31 287.243   0
  -4   2  -8 1529.37 90.0677   0
   4   2  19 1719.38 177.216   0
   1   3  -3 859.509 48.0964   0
   5   7  27 838.798 315.411   0
   7  11  23 665.131 339.942   0
   7   9   7-57.5335 180.034   0
   7   9  20 2482.32 304.974   0
   7  11   4 207.216 187.779   0
   6   8   3 31494.1 302.527   0
   2  16  -9 2242.26 179.315   0
   6   8  24 793.297 303.377   0
   6   6   7 1311.29 147.273   0
   6  20  -1 536.503 290.266   0
   4  12  -5 5132.78 168.982   0
   4   2   8 3084.24 122.126   0
   3   7  -4 1201.33 95.3577   0
   4  10  -4 15521.6 202.571   0
   7  19   2 190.413 287.225   0
   3   1  22 1506.12 188.747   0
   5   3  14 518.130 153.182   0
  -5  -7  12 1522.09 124.783   0
   5   3  13 16373.9 237.696   0
   6   6  20 1859.26 258.824   0
   5   3  15 1701.24 187.342   0
   6  16  -2 36.4309 211.995   0
   7  21   3 25.8652 319.181   0
   6  22   0 704.893 316.656   0
   5   3  12 28355.6 268.783   0
  -4  -6   9 4065.73 105.817   0
   5   5  24 2947.69 276.558   0
   5   3  16 11039.8 230.519   0
   7  13   2 380.579 201.751   0
   7   9  21 183.223 286.055   0
   6  12  -1 2556.12 175.608   0
  -4   4 -10 7941.80 115.917   0
   6  18  -2 302.769 231.805   0
   6  10  27 149.490 351.515   0
   4  16  -6 3896.60 214.260   0
   7  11  24-49.9795 342.963   0
   4   2  20 1071.51 183.264   0
   1  13 -10 8.16669 102.225   0
   7   9   6 8367.51 235.437   0
   7  17   1 2403.88 268.333   0
   3   5  -2 434.189 97.6729   0
   5   3  17 2059.28 199.297   0
   7  15   1 474.321 227.745   0
   3   3   1 88331.2 315.583   0
   6  14  -2 92.5105 181.625   0
   3   1   6 2604.46 99.4790   0
   4  18  -6 4203.74 236.915   0
   6   6  21 168.725 238.376   0
   7   7  14 13450.4 290.872   0
   4   4   2 11053.6 146.101   0
   2  14  -9 3822.70 161.088   0
   3  17  -8 776.212 185.333   0
   6   8  25 349.871 299.733   0
   7   7  13 2532.17 223.049   0
   6   6   6 8208.64 185.966   0
   7   7  15 1417.42 235.700   0
   7  11   3 636.782 187.785   0
   7   7  12 478.254 202.318   0
  -2  -4   6 17846.4 128.312   0
   7   9  22-37.0607 304.017   0
   7  19   1 311.840 282.777   0
   3  15  -8 10062.5 198.065   0
   6  10   0 2185.59 164.373   0
   7  21   2 64.1304 320.817   0
   7   7  16 1214.87 228.824   0
  -5   7 -13 1345.83 95.3548   0
   5   3  18 13512.0 261.683   0
  -5  -5   4 9096.37 187.920   0
   7   7  11 1178.61 188.954   0
   3   1  23 6109.08 234.427   0
   4  14  -6 371.412 159.444   0
   7  11  25-134.097 343.800   0
   6  20  -2-87.2477 268.103   0
   4   2   7 943.482 103.763   0
   6   8   2 410.708 141.046   0
   5   5  25 640.608 268.856   0
   7   7  17 1489.79 234.061   0
   4   2  21 1271.74 193.466   0
   6  22  -1 1500.19 311.185   0
   7   9   5 365.161 164.407   0
   6   6  22 332.441 262.280   0
   7   7  10-357.849 174.073   0
   3  11  -7 22633.5 191.020   0
   7  13   1 244.266 186.643   0
  -5  -7  13 4996.41 153.742   0
   5   3  19 4435.16 214.158   0
   7  23   3 0.41189 331.602   0
   7   7  18 7064.54 284.306   0
   4   8  -3 4413.11 132.523   0
   7  17   0 599.578 234.377   0
   0  12 -11 3759.78 91.6276   0
   6   8  26 111.801 301.740   0
   9  17  13 598.788 342.151   0
   9  17  12-262.423 321.051   0
   5   5   3 15350.0 193.983   0
   6   6   5 8268.12 170.005   0
   7  15   0 3509.58 244.105   0
   9  17  11-82.1936 298.696   0
   7   7   9 10256.4 246.865   0
   4   6  -1 530.803 94.4307   0
   6  18  -3 466.524 228.749   0
   9  15  13 81.7362 291.936   0
   7  21   1-68.9219 304.242   0
   9  15  14 323.444 298.891   0
   9  15  12 390.290 281.125   0
   7  11  26 19.9740 364.176   0
   1  -1   5 6865.01 72.4488   0
   7  11   2 251.536 175.811   0
   7   7  19 4393.46 280.030   0
   7  19   0 228.672 272.208   0
   3   9  -6 9626.92 142.367   0
   9  15  15 370.952 308.645   0
   9  17  10 370.182 295.628   0
   9  15  11 1265.58 288.912   0
   6  12  -2 711.318 164.338   0
   5   3  20 6607.81 231.804   0
   6   6  23 730.039 259.139   0
   9  15  16 2035.31 334.233   0
   4   2  22 191.070 193.037   0
   5   5  26 281.640 268.232   0
   9  15  10 113.062 272.984   0
   7   9  24 1033.29 305.660   0
   9  17   9 760.172 293.137   0
   7   9   4 1151.03 165.788   0
   7  23   2-10.8862 316.336   0
   6  14  -3 889.839 174.732   0
   9  15  17 437.777 335.585   0
   7   7   8 11216.2 221.115   0
   7   7  20 342.985 232.590   0
   6   4  14 4045.96 196.641   0
   6   4  13 2756.84 164.413   0
   3  13  -8 705.359 135.315   0
   6  22  -2 1215.73 282.780   0
   9  15   9 545.631 270.023   0
   6   4  15 1810.45 178.966   0
   9  19   9 112.423 319.693   0
  -4  -6  10 7505.45 121.048   0
   6   8  27 156.791 303.983   0
   9  17   8 674.228 289.111   0
   6  20  -3 1716.15 261.793   0
   9  13  13 287.897 266.534   0
   6   4  12 22920.8 285.528   0
   9  13  14 1964.42 297.374   0
   9  13  12 86.2439 258.958   0
   6  10  -1 5623.01 171.950   0
  -3  -5   8 14418.9 136.262   0
   6   4  16 1261.63 172.092   0
   2   6  -5 14865.2 140.054   0
   4   2   6 13597.8 156.310   0
   9  13  15 1869.47 293.067   0
   5   3  21 268.752 192.647   0
   7  13   0 319.400 183.213   0
   6   8   1 6457.12 177.796   0
  -5  -7  14 166.711 110.731   0
   9  13  11 431.823 254.571   0
   7  17  -1 2951.95 244.297   0
   9  19   8 279.242 318.639   0
   9  15   8 1625.41 273.379   0
   7  21   0 261.688 284.096   0
  -5   1  -7 1009.00 130.580   0
   9  13  16 1352.19 310.325   0
   6   4  11 20250.4 261.685   0
   6   6  24 3046.48 274.892   0
   7   7  21-29.7794 253.664   0
   6   4  17 1065.07 184.714   0
   9  17   7 2000.89 298.706   0
   7   9  25 293.471 315.713   0
   9  13  10 1371.00 262.756   0
   6   6   4 60236.5 358.054   0
   3   1   5 620.964 98.6211   0
   2  10  -8 7028.65 140.672   0
   7   7   7 21539.3 296.839   0
   4  12  -6 9542.71 189.374   0
   9  13  17 2072.53 317.332   0
   4  16  -7 2091.17 195.595   0
   7  15  -1 409.643 203.954   0
   4   2  23 1108.06 199.750   0
   7  19  -1 8.39219 255.994   0
   4  18  -7 271.673 200.138   0
   7  23   1 28.5364 319.902   0
   9  19   7 456.969 312.783   0
   7  11   1 4943.91 214.483   0
   9  15   7 1197.04 269.666   0
   4  10  -5 1370.15 118.892   0
   9  13   9 249.197 253.491   0
   6   4  10 1321.91 150.987   0
   6   4  18 244.622 188.465   0
   9  13  18 382.625 324.496   0
   7   9   3 2237.79 172.056   0
   9  17   6 409.103 285.963   0
   5   3  22 2311.26 215.670   0
   6  16  -4 1164.81 200.328   0
   6  18  -4 903.699 222.608   0
   7   7  22 66.4116 257.244   0
   2  12  -9 159.017 103.796   0
   9  13   8 958.982 246.723   0
   9  19   6 131.043 305.305   0
   9  13  19 88.9739 325.095   0
   9  15   6 1076.90 266.193   0
  -5  -5   5 2487.00 121.504   0
   6   6  25 68.9630 271.005   0
   6   4  19 570.098 200.801   0
   7   9  26 570.553 328.170   0
   6  22  -3 1345.15 281.399   0
  -4  -4   3 68995.2 279.502   0
   7   7   6 8404.58 205.511   0
   6   4   9 1052.09 142.659   0
  -5  -7  15 190.829 93.4423   0
   9  11  13 1928.27 280.428   0
   6  12  -3 654.945 157.924   0
   9  11  14 119.448 267.131   0
   7  21  -1-494.524 284.603   0
   9  17   5 965.241 287.147   0
   9  11  12-51.9705 254.392   0
   9  11  15 3397.31 302.047   0
   9  13  20 199.921 349.837   0
   9  13   7 235.600 238.829   0
   6  20  -4 371.759 256.471   0
   4  14  -7 906.135 146.715   0
   7  23   0-11.2473 318.521   0
   7  17  -2 524.183 228.234   0
   7   7  23-1.52559 279.366   0
   9  11  11 106.051 248.091   0
   7  13  -1 3347.44 211.663   0
   9  19   5 213.741 305.258   0
   9  11  16 402.426 281.988   0
   5   3  23 898.894 219.644   0
   6  14  -4 895.533 173.181   0
   6   4  20 847.347 217.991   0
   9  15   5 2648.83 281.086   0
   2   4  -3 13313.7 131.950   0
   6   6   3 7269.28 177.015   0
   7  19  -2 1750.78 272.777   0
   9  11  17 1803.06 307.566   0
   9  11  10-148.375 240.792   0
   9  13  21 747.238 438.456   0
   6   8   0 6256.45 170.403   0
  -5   5 -11 25935.4 200.065   0
  -5  -7  16 112.591 92.3403   0
   4   2   5 21194.1 185.229   0
   3  15  -9 2580.54 153.123   0
   7  15  -2 2685.15 230.258   0
   6  10  -2 1046.04 149.009   0
   7   9  27 159.239 326.472   0
   6   4   8 1003.29 155.434   0
   7  11   0 334.568 171.196   0
   9  13   6 809.028 240.262   0
   7   9   2 1138.41 158.451   0
   9  17   4 506.755 279.626   0
   3   3   0 2114.03 108.594   0
   7   5  14 3155.82 203.966   0
   7   5  15 5347.54 222.659   0
   6   6  26 201.401 284.840   0
   9  11  18 573.760 304.305   0
   9  11   9 764.897 248.973   0
   3   7  -5 12978.5 141.934   0
   7   5  13 1490.97 195.584   0
   7   5  16 5805.48 237.594   0
  -4  -6  11 2429.52 90.7144   0
   9  19   4 76.4486 307.385   0
  -5   3  -9 832.970 131.919   0
   7   7   5 62.2272 158.723   0
   7   7  24-96.6084 288.823   0
   6   4  21 1825.77 247.544   0
  10  16  14-198.847 342.371   0
  10  16  13-85.2387 335.517   0
   2   8  -7-169.005 80.9418   0
  -2   2  -6 3940.53 99.5927   0
   7   5  12 3633.99 197.144   0
   7   5  17-553.678 226.562   0
  10  16  12 300.930 322.462   0
   9  15   4 2492.17 263.831   0
   9  11  19-136.072 314.067   0
   4   8  -4 2770.96 116.230   0
   5   3  24 147.250 231.614   0
  10  16  11 144.907 315.544   0
   9  11   8 1357.17 236.189   0
   4   6  -2 6175.90 122.103   0
   7  21  -2 1060.90 303.877   0
   1  11 -10 2096.93 83.9147   0
   6  18  -5 375.242 224.988   0
   9  13   5 1335.70 243.763   0
   7   5  18 2726.99 240.616   0
   3   5  -3 3677.53 106.357   0
   7   5  11 508.832 171.551   0
   9  17   3 2532.91 285.929   0
   6  16  -5 248.251 198.172   0
   9  21   4-59.8554 329.108   0
   9  11  20 51.8941 310.643   0
  10  18   9 111.279 328.588   0
  10  14  14 119.435 310.440   0
   9  19   3-125.654 291.383   0
   1   9  -9 1235.17 68.2972   0
   6   4   7 63.3154 127.687   0
  10  14  15-64.4199 323.851   0
   6   4  22 684.044 238.832   0
  10  14  12-248.995 294.307   0
  10  16   9-71.0673 295.440   0
   7   7  25 559.181 295.242   0
   7   5  19 3407.22 236.888   0
   9  11   7 10486.3 296.719   0
  10  14  16-27.3063 331.230   0
   7  17  -3 2106.06 243.490   0
   2  14 -10 523.098 124.109   0
   7   5  10 830.402 165.052   0
  10  14  11 771.318 301.523   0
   9  15   3 670.051 247.660   0
   7  13  -2 5544.32 236.774   0
   6  20  -5 1659.68 256.692   0
  10  18   8-82.7002 319.183   0
  10  14  17 2638.86 366.474   0
   7  19  -3 460.555 252.256   0
   9  11  21 94.1203 321.640   0
   3  11  -8 340.879 104.614   0
   3   1   4 24619.0 203.359   0
  10  16   8 1141.21 304.759   0
   7   7   4 48.3432 144.383   0
   9  13   4 11715.7 296.628   0
   9   9  14 1666.21 254.210   0
  -4   2  -7 1871.99 85.9321   0
   6   6   2 3153.48 168.562   0
  -3   1  -5-878.071 93.8140   0
   9   9  13-24.6611 228.708   0
   6  12  -4 8021.37 197.264   0
   7   9   1-2220.99 150.372   0
   9   9  15 754.358 259.165   0
   7   5  20 442.129 238.701   0
   9  21   3-365.623 326.870   0
   4  16  -8 1839.08 181.858   0
   9   9  12-66.4314 226.279   0
   7  15  -3 147.448 188.612   0
   9  17   2 275.203 259.366   0
  10  18   7 112.287 305.225   0
   9   9  16 4972.37 292.845   0
   7  11  -1 4171.25 215.948   0
   9  11   6 5627.57 270.518   0
  10  14   9 1097.57 284.819   0
   7   5   9 3173.00 185.809   0
   9  19   2-263.771 285.410   0
   6   4  23 1304.11 245.703   0
   9   9  11 474.295 235.106   0
   6  14  -5 5085.04 205.514   0
  -3  -5   9 33548.2 152.883   0
  10  16   7-81.7315 281.789   0
  -4   6 -11 172.836 71.5223   0
   9   9  17 434.007 263.990   0
  -5  -5   6 9233.68 183.317   0
   7   7  26 630.712 302.197   0
   6   8  -1 4295.89 162.830   0
   7  21  -3 1475.22 299.999   0
   4  12  -7 732.021 132.083   0
   7   5  21 1776.68 242.761   0
   6   4   6 2398.41 133.951   0
   9   9  10 642.241 222.362   0
  10  14   8 58.2025 261.383   0
  10  12  14 45.6006 289.975   0
   9  15   2 1619.96 245.803   0
  10  18   6-105.170 298.872   0
   3  -1  15 6669.61 163.118   0
  10  12  13 177.993 278.465   0
   3  -1  16 301.590 120.357   0
  10  12  15 50.1264 282.464   0
   3  13  -9 2550.51 130.259   0
   9   9  18 1360.96 276.701   0
  -2  -4   7 16345.3 109.975   0
   4   2   4 40769.6 237.432   0
   6  10  -3 6160.72 172.664   0
  10  12  12 479.219 276.140   0
  10  12  16 24.2987 295.009   0
   9  13   3 13100.5 298.014   0
   9  21   2 23.2892 319.524   0
   3   9  -7 23673.0 168.271   0
   3  -1  17 5657.11 157.547   0
   3  -1  14 5608.36 134.016   0
  10  16   6 887.898 286.757   0
   9  11  23 683.904 350.238   0
   4  10  -6 26786.1 232.315   0
   9  11   5 1713.85 218.611   0
  10  12  17 63.6824 311.383   0
  -4  -6  12 13240.2 132.974   0
   7   5   8 883.748 156.646   0
   4   0  14 51993.0 373.937   0
   9   9   9 285.386 213.807   0
   9   9  19 109.796 283.211   0
   4   0  16 26493.7 324.913   0
  10  14   7 662.203 265.684   0
   9  17   1 36.1282 249.539   0
   6   4  24 2438.96 259.533   0
   9  19   1 33.7209 282.336   0
  10  12  18 312.611 316.105   0
   7   5  22-48.3380 246.659   0
  10  12  10 6811.48 309.318   0
   6  18  -6 1392.24 224.433   0
  10  18   5-50.6763 289.799   0
   3  -1  18 968.735 131.913   0
   1  13 -11 122.244 91.7074   0
   7   7   3-226.369 142.183   0
   3  -1  13 6550.77 130.327   0
   7  17  -4 419.362 212.722   0
   2  -2  16 1016.92 99.0391   0
   7  19  -4 1911.36 259.740   0
   2  -2  17 16571.7 162.448   0
   9   9  20 7.57075 282.530   0
  10  12  19 29.8870 319.470   0
  -4  -4   4 11655.7 134.019   0
  10  16   5 299.993 272.594   0
   2   0   4 15695.7 132.795   0
   9   9   8 804.089 217.417   0
  10  20   5-4.09744 324.321   0
   6  16  -6 2768.66 208.246   0
   9  11  24-100.781 420.100   0
   4  14  -8 6475.15 182.433   0
  10  12   9 1811.67 268.039   0
   2  -2  15 18654.5 156.666   0
   7  13  -3 2418.48 199.458   0
  10  14   6 591.717 257.485   0
   9  15   1 1366.66 241.364   0
   4   0  18 5415.72 253.763   0
   2  -2  18 3563.03 128.623   0
   7   9   0 1714.97 191.797   0
   9  21   1-73.8336 299.908   0
   5   1  15 729.001 145.654   0
  -5   1  -6 403.409 154.974   0
   3  -1  19 5037.19 168.809   0
   5   1  16 1531.73 159.823   0
   9  11   4 11750.9 270.799   0
  10  12  20 1290.68 346.818   0
   9  13   2 1389.01 238.568   0
   7   5   7 10966.6 217.917   0
   4   0  12 21155.4 259.702   0
   5   1  14 271.863 137.335   0
   7   5  23 526.164 246.623   0
   6   6   1 10696.0 181.596   0
  10  18   4 262.620 289.553   0
   9   9  21-64.9468 290.747   0
   6   4   5 65768.9 374.192   0
   5   1  17 9497.47 196.321   0
  -4   4  -9 19656.3 156.997   0
   4   4   0 12705.2 148.945   0
  10  12   8 522.627 258.216   0
   7  15  -4 186.259 193.600   0
   3  -1  12 2248.31 100.048   0
   7  11  -2 1436.81 164.269   0
   7  21  -4 310.187 269.066   0
   9   9   7 11254.1 273.672   0
   2  -2  14 716.842 85.5796   0
  10  20   4 20.3023 323.054   0
   5   1  13 682.506 131.192   0
   5   3   4 5290.66 136.772   0
  10  16   4-34.6059 265.265   0
   9  19   0 346.609 281.882   0
   2  -2  19 19834.1 193.800   0
   5   1  18 6833.25 198.092   0
  10  12  21 627.347 351.794   0
  10  14   5 256.575 255.787   0
  11  17  10 148.507 324.510   0
  11  15  14 296.539 338.923   0
  11  15  13-35.4971 328.957   0
   3  -1  20 2125.47 148.435   0
   9   9  22 234.099 314.002   0
   6  12  -5 4166.47 173.521   0
  11  15  12 520.762 320.723   0
  10  12   7 2623.20 258.058   0
  10  10  14-218.153 263.874   0
  10  10  15-142.218 267.661   0
   5   1  12 1941.84 130.002   0
   5   1  19 10448.4 218.836   0
   7   5  24-167.486 260.363   0
  10  10  16 1119.24 284.054   0
  10  18   3 7.72734 285.312   0
   9  21   0-169.777 293.626   0
  10  10  12 2727.33 276.586   0
   9  11   3 407.280 210.114   0
   6  14  -6 151.850 165.654   0
  -4  -6  13 1600.42 82.0339   0
   9   9   6 5014.09 236.345   0
   3  15 -10 4111.05 163.193   0
   7   7   2 340.276 136.658   0
  10  10  17 311.428 284.778   0
   9  15   0 4404.59 253.135   0
   6   8  -2 4045.34 147.815   0
   4   0  20 3474.96 263.581   0
  10  20   3 94.2010 312.423   0
  11  15  10 118.679 301.092   0
   6   2  15 8003.26 215.808   0
   2  -2  20 4629.90 140.479   0
   7   5   6 12506.6 224.921   0
   6   2  14 3542.27 167.860   0
   9  13   1 2683.79 227.701   0
  10  10  11 2583.25 269.725   0
   6   2  16 1152.87 164.363   0
  11  17   8-171.189 309.303   0
   2  -2  13 498.163 78.6507   0
  10  10  18 1852.18 306.356   0
  10  14   4 1303.67 255.390   0
   9   9  23 75.5695 307.725   0
   9   7  14 4735.94 269.115   0
   9   7  15 1534.17 238.511   0
   3  -1  11 2379.61 101.037   0
  10  12   6-2.89773 232.622   0
   4   8  -5 44849.0 265.584   0
   4   6  -3 1855.23 96.3307   0
   6   2  13 7769.42 215.695   0
   5   1  20 2735.24 187.125   0
  -5   7 -12 319.349 88.0416   0
   9   7  13 4056.20 247.555   0
   6   2  17 744.465 171.639   0
  11  15   9-11.8363 285.613   0
   7  19  -5 142.913 238.507   0
   9   7  16 1915.44 253.154   0
   5   1  11 16407.1 187.790   0
  -5  -5   7 12561.1 192.846   0
  10  10  10 3088.35 255.169   0
   7  17  -5-290.297 205.328   0
   3  -1  21 5237.51 179.652   0
   6  10  -4 7639.79 177.185   0
   9   7  12 13038.2 310.056   0
  10  10  19 448.463 301.052   0
   9  19  -1-54.4267 275.948   0
   1  -3  16 3471.43 85.0211   0
  11  13  14 301.410 299.254   0
   9   7  17 906.443 250.414   0
   9  17  -1 1381.16 256.535   0
  11  17   7 59.9265 301.477   0
   6   2  18 481.871 172.883   0
   1  -3  17 2478.95 88.5342   0
   7   5  25 13.3678 273.663   0
   4   2   3 115146. 360.466   0
   6   2  12 6863.48 177.543   0
  10  18   2-144.314 275.476   0
   6   4   4 9666.16 175.101   0
   6  18  -7 7496.43 257.407   0
  11  13  16-130.440 325.157   0
  11  13  12-20.8793 294.524   0
  11  15   8 214.939 286.983   0
   9   7  11 822.075 226.446   0
   3   1   3 29438.3 203.278   0
   3   3  -1 4956.64 92.6315   0
   7   9  -1 1220.64 201.302   0
   9   9   5 837.588 189.262   0
  10  10   9 2045.67 250.763   0
   4  16  -9 246.614 163.658   0
   1  -3  15 796.570 75.7989   0
   7  13  -4 2755.91 191.000   0
   9   7  18 2250.02 268.971   0
  10  10  20 693.912 307.721   0
  10  20   2 224.459 303.639   0
   9   9  24 613.929 331.227   0
   4   0  10 1478.77 165.713   0
   5   1  21 5174.79 207.608   0
   2  -2  21 5554.73 144.704   0
  10  12   5 107.257 222.986   0
   9  21  -1 181.842 285.421   0
   9  11   2 1130.00 195.832   0
   1  -3  18 1617.15 89.0174   0
   6   2  19 3331.21 205.566   0
  10  16   2 2211.76 280.624   0
  10  14   3 1678.59 250.862   0
  11  17   6-26.6225 294.844   0
   9   7  10 2781.32 231.669   0
  11  13  10 237.355 284.097   0
   2  12 -10 2611.67 119.880   0
   6  16  -7 1271.20 187.494   0
   9   7  19 589.404 254.980   0
   6   2  11 17813.7 265.518   0
   5   1  10 755.734 115.104   0
  10  10  21-172.684 315.422   0
   2  10  -9 480.922 88.9403   0
   6   6   0 1720.10 124.190   0
   9  15  -1 1222.32 233.793   0
   7  15  -5-23.4069 183.636   0
  10  10   8 5643.59 278.523   0
   7   5   5 40904.7 336.270   0
   7  11  -3 13382.7 255.892   0
   9  13   0 414.828 213.570   0
   3  -1  22 2720.74 168.761   0
   7   3  15 3843.46 192.473   0
   7   3  16 888.386 185.229   0
  -3  -5  10 2786.40 76.1957   0
  11  13   9-258.685 271.814   0
   7   3  14 6273.65 207.119   0
  -2   4  -8 792.674 43.9885   0
   6   2  20 1639.17 196.120   0
  -4   8 -12 60.1561 72.9164   0
   5   3   3 1009.36 111.727   0
   7   3  17 329.177 187.189   0
  11  19   5 101.912 315.524   0
   2  -2  12 267.347 113.185   0
   1  -3  14 23800.3 134.150   0
   9   7   9 1047.65 195.448   0
   9   9  25-76.4811 326.816   0
   9   7  20-51.9555 266.702   0
   3   7  -6 6671.65 129.233   0
  10  18   1 1720.66 299.124   0
  -4  -6  14 17660.1 141.803   0
   5   1  22 181.392 182.709   0
   1  -3  19 1979.26 94.6010   0
  11  17   5 547.025 293.419   0
   4   0  22 1202.80 270.912   0
  11  15   6-23.1947 271.600   0
   7   3  13 9.97986 158.957   0
   7   7   1 3102.00 159.639   0
   3  -1  10 1177.92 88.1888   0
  10  10  22-186.953 326.354   0
   9   9   4 5202.64 214.340   0
   7   3  18 7918.77 245.269   0
   9  19  -2 1034.32 271.780   0
  10  12   4-399.753 224.070   0
  -5   3  -8 14009.7 183.389   0
  10  10   7 394.913 260.692   0
  11  13   8 247.129 271.371   0
   6   2  10 27250.3 248.217   0
   9  17  -2 1520.19 249.171   0
   4  12  -8 4157.39 146.038   0
  10  14   2 885.389 247.146   0
  10  16   1 787.725 259.378   0
   9   7  21 129.444 275.947   0
   7   3  12 314.321 150.988   0
   6   2  21 799.705 202.688   0
   7   3  19 2657.28 212.117   0
   9   7   8 328.120 179.538   0
   3   5  -4 11234.1 112.776   0
  11  19   4 584.551 316.807   0
   2   6  -6 16382.8 132.297   0
   9  21  -2 215.351 283.663   0
   1  -1   4 4763.66 55.3577   0
  11  11  14-40.9724 281.186   0
   9  11   1 1203.96 193.808   0
  11  11  15 115.352 287.181   0
  10  10  23 483.752 345.335   0
   5   1   9 12416.6 161.569   0
  11  15   5 1305.71 280.500   0
  11  17   4-165.683 289.819   0
  11  11  16 242.346 299.406   0
  11  13   7 263.109 263.193   0
   7  19  -6 880.794 236.610   0
   6  12  -6 3055.93 185.492   0
  11  11  12 729.929 283.746   0
  10   8  15 669.932 260.477   0
  10   8  14 101.698 239.016   0
   5   1  23 440.205 195.995   0
   6   4   3 32881.0 292.928   0
  -4  -4   5 1966.26 90.9254   0
  -5   5 -10 13016.7 168.468   0
   4  10  -7 3873.35 130.445   0
   3  11  -9 7972.96 130.149   0
  10  10   6 21282.5 347.418   0
   7   3  20-115.337 208.182   0
   1  -3  20 478.228 91.2090   0
   7  17  -6 1070.80 212.637   0
   7   3  11 1632.75 153.650   0
   9   7  22 143.969 282.861   0
  11  11  11 8784.73 332.986   0
  10   8  17 2068.28 273.479   0
   6   8  -3 24751.3 232.508   0
  10  18   0 610.194 281.327   0
   6  14  -7 4714.97 198.275   0
   9  15  -2 420.933 218.541   0
  11  11  18 177.725 308.807   0
   7   5   4 6832.57 183.186   0
  10   8  12 97.1099 218.755   0
  10  12   3 869.443 223.444   0
   9  13  -1 842.656 202.821   0
   6   2   9 4887.02 149.242   0
  10  20   0 34.3831 295.036   0
   6   2  22 1035.09 218.897   0
   4  14  -9 2699.33 159.245   0
   9   9   3 822.490 177.234   0
  10   8  18 793.698 269.908   0
  10  10  24 900.663 345.467   0
   9   7   7 10906.9 239.119   0
  11  11  10 858.845 268.542   0
   7   9  -2 6660.10 198.361   0
  12  16  10-9.98421 374.596   0
  11  13   6 158.969 253.206   0
  -3   3  -7 12468.9 150.344   0
  10   8  11 1023.17 233.833   0
   1  -3  13 25852.0 136.251   0
   3  13 -10 153.323 114.420   0
   7   3  21 177.519 218.081   0
   2  14 -11 2930.50 136.769   0
  10  14   1 9008.69 310.758   0
  -4  -6  15 4423.01 91.3538   0
   4   4  -1 2315.23 92.3897   0
  10  16   0 1553.84 250.457   0
  10   8  19 3302.97 296.460   0
   7   3  10 1648.67 165.341   0
  -5  -5   8 677.165 102.307   0
  12  16   9-192.883 366.257   0
   9   7  23 520.719 293.458   0
   6  18  -8 5245.07 237.754   0
  11  11   9 245.095 256.297   0
   6  10  -5 1314.54 132.588   0
  12  14  13-24.0723 316.052   0
   0  10 -11 611.409 43.2576   0
  10  10   5 198.936 221.079   0
  11  11  20 470.172 334.791   0
  10   8  10-679.890 224.229   0
   9  17  -3 2914.08 250.389   0
  10  22   0 326.329 308.929   0
  12  14  12-61.6053 310.350   0
   2  -2  11-29.4268 70.9741   0
  10   8  20-147.526 289.343   0
   9  21  -3-29.3525 283.422   0
   6   2  23-26.8337 214.617   0
   7  15  -6 41.9246 180.484   0
  12  16   8 656.639 360.447   0
  11  13   5 105.001 236.432   0
  12  14  11 404.452 298.437   0
   9  11   0 1380.84 190.888   0
   7  11  -4 1972.74 163.132   0
   3  -1   9 5924.97 121.748   0
   7   3  22-107.937 221.915   0
   9   7   6 14280.5 268.143   0
   7   7   0 1029.97 184.375   0
  11  11   8 408.557 244.602   0
  11  19   2 199.289 298.206   0
  10  12   2 206.711 208.115   0
   6   6  -1 4113.38 162.957   0
  10   8   9 15228.0 295.844   0
   6   2   8 459.576 125.227   0
  11  15   3 506.746 260.735   0
  10  18  -1 122.222 271.973   0
  12  14  10 221.276 297.306   0
  10  20  -1 332.912 290.620   0
   4   2   2 45539.8 216.409   0
   9   7  24 135.891 302.685   0
  -4   2  -6 10410.1 125.847   0
  10   8  21 959.939 292.301   0
   4   0   8 11197.3 195.917   0
  11  17   2 529.425 270.771   0
   6  16  -8 1160.86 186.544   0
   7   3   9 15581.1 212.201   0
   0  12 -12 6269.97 79.4969   0
  -2  -4   8 6738.07 100.747   0
  12  16   7 173.528 347.335   0
   3   9  -8 28579.2 169.562   0
   9   9   2 2147.30 183.513   0
  12  18   6 466.483 375.412   0
  -5   1  -5 2278.53 123.806   0
  12  14   9 63.7261 287.929   0
  10  10   4 5009.61 248.032   0
   9  15  -3 40.9651 200.540   0
  10  14   0 1425.21 230.977   0
   9  13  -2 2299.42 202.600   0
   7   5   3 1063.49 130.928   0
  10   8   8 836.613 205.761   0
   7   3  23 2002.86 239.590   0
  10  16  -1 573.327 240.953   0
  -4  -6  16 25496.3 160.543   0
  10   8  22-45.4970 292.724   0
   9   5  15 5119.59 243.335   0
  10  22  -1 273.490 294.885   0
   9   5  14 268.833 200.997   0
   2   8  -8 4220.61 97.0867   0
   9   5  16 549.028 210.993   0
   2   4  -4 44985.7 209.768   0
  12  16   6 1067.24 354.489   0
  12  14   8 64.3044 333.783   0
   6   4   2 83086.8 351.104   0
  11   9  15 216.847 264.659   0
  11  19   1-96.5582 291.541   0
  11   9  14 2480.47 277.644   0
   9   7   5 11688.4 237.992   0
   9   7  25 809.200 297.556   0
  12  18   5-226.908 365.197   0
   9   5  13 826.126 202.443   0
   9   5  17 2823.26 242.310   0
  11   9  16 1205.35 282.025   0
   9  19  -4 361.248 256.546   0
  12  12  14-132.489 292.814   0
  11   9  13 245.505 246.314   0
  11  15   2 2626.62 267.287   0
  12  12  15 231.545 303.484   0
  12  12  13-176.578 285.041   0
  11   9  17 357.144 278.273   0
  12  12  16 1187.21 326.434   0
  -3  -5  11 5121.55 90.6334   0
  11  11   6 309.099 226.851   0
  11   9  12 1785.84 254.881   0
  11  17   1 3115.94 290.665   0
  12  12  12 277.566 287.115   0
   9   5  12 19777.8 307.273   0
  10  12   1 475.180 214.146   0
   7  17  -7 272.332 204.000   0
   9   5  18 67.0166 228.016   0
   7   3   8 40484.4 313.890   0
  10   8  23-197.179 306.519   0
   4   6  -4 5381.89 114.286   0
   9  17  -4 910.101 238.625   0
  10   8   7 749.465 205.592   0
   9  21  -4 468.100 279.707   0
  12  14   7 1587.79 338.638   0
  11   9  18-131.163 281.660   0
   6   2   7 1719.22 120.668   0
   4   8  -6 2237.68 106.621   0
  12  12  11 1800.75 295.433   0
  10  18  -2 126.969 257.333   0
   9  11  -1 589.613 184.541   0
  -3  -3   4-3558.66 297.701   0
  12  16   5 24.3799 339.872   0
   5   1   7 2961.51 132.699   0
  10  10   3 1014.40 200.028   0
   9   5  19 425.488 241.593   0
   9   5  11 3039.08 208.720   0
   3   1   2 91067.4 298.647   0
   7   9  -3 27663.0 298.308   0
  11   9  19 134.486 289.342   0
  -4  -6  17 474.444 69.5243   0
  12  12  10 35.0322 271.238   0
   9   9   1 3576.98 190.234   0
   6  12  -7 4892.62 179.786   0
  12  18   4 98.4343 296.563   0
   1  -3  12 15611.9 97.5234   0
  10   8  24 207.907 312.498   0
  10  14  -1 475.157 217.191   0
  12  14   6 531.089 323.304   0
  11  11   5 8751.23 283.965   0
   6   8  -4 11353.1 172.273   0
   9   5  20 800.771 237.426   0
  10  22  -2 149.564 293.472   0
  11   9  20 502.772 302.005   0
  10  16  -2 594.646 243.330   0
   9   5  10 1486.52 186.657   0
  11  15   1 4069.59 285.505   0
  12  12   9-99.9083 268.417   0
   9   7   4 1519.12 176.287   0
   6  14  -8 908.941 161.433   0
   1  11 -11 153.890 65.4228   0
  10   8   6 1560.33 206.711   0
  12  16   4 627.515 344.960   0
  11   9   9 3203.78 255.672   0
   7   7  -1 1686.87 161.319   0
  11  17   0-193.888 263.902   0
   9  13  -3 3712.23 217.852   0
  -5  -5   9 11582.3 186.041   0
   9  15  -4 1601.29 219.194   0
   7   3   7 97.7517 167.926   0
   3  -1   8 1307.23 74.1511   0
  11   9  21 178.301 316.995   0
   2  -2  10-297.812 74.9710   0
   9   5  21 1461.62 265.052   0
  10   6  15 77.9402 221.651   0
   7  15  -7 55.8852 172.719   0
  12  12   8 800.061 273.227   0
  10   6  16 3075.67 249.566   0
   7   5   2 64.0548 117.316   0
  10   6  14-278.756 215.938   0
  -6  -6  13 5.75328 107.308   0
  10  12   0 3429.68 237.075   0
   7  11  -5 1327.38 155.473   0
  10   8  25 799.524 322.071   0
  10   6  17 1232.20 244.243   0
   9   5   9 3233.12 195.255   0
  12  18   3-2.00545 297.706   0
  10   6  13-22.9019 212.495   0
  11   9   8 13.9109 223.493   0
  10  10   2 859.706 206.458   0
   9  19  -5 4416.69 281.657   0
  -4  -4   6 12392.2 128.257   0
  10   6  18 2889.14 264.739   0
   6  10  -6 40670.5 274.259   0
  13  15  10 751.282 327.294   0
  10  18  -3 478.287 258.464   0
  11   9  22 584.467 328.956   0
  10   6  12 258.894 221.235   0
   6   6  -2 1968.30 120.329   0
   6   2   6 11395.3 202.887   0
  10   8   5-876.219 195.671   0
  12  12   7 2479.94 283.986   0
   9   5  22-6.74913 257.299   0
   4  12  -9 1103.39 122.558   0
  10   6  19 762.319 263.150   0
  11  19  -1 178.699 288.385   0
   9  17  -5 4522.77 253.277   0
   9  11  -2 1407.79 185.160   0
  12  10  15 7.12394 292.012   0
  13  15   9 92.4666 307.339   0
   3   3  -2 27498.2 153.638   0
  12  10  14 107.938 287.699   0
  11  15   0 76.0705 251.010   0
  12  16   3-49.4656 273.193   0
  10   6  11 6903.14 262.747   0
  12  10  13-117.764 270.780   0
  12  10  16 479.798 302.078   0
  11  21  -1-214.304 312.688   0
  12  14   4 306.035 306.621   0
   9   9   0 1281.99 175.600   0
   9   7   3 6302.89 192.011   0
  11   9   7 4983.49 251.271   0
   6   4   1 20310.0 206.557   0
  10  22  -3 23.8524 300.875   0
   9   5   8 1752.69 175.488   0
   6  16  -9 728.420 182.641   0
  10  14  -2 707.082 228.079   0
  11   9  23 160.982 342.719   0
  12  10  12-51.1841 263.384   0
  12  10  17 717.444 303.136   0
   5   1   6-524.470 158.606   0
  10   6  20 1627.58 281.009   0
  11  17  -1 626.645 266.112   0
  12  18   2-115.194 298.932   0
  13  13  14-42.8518 325.727   0
  -4   4  -8 1205.24 80.3379   0
  10  16  -3 2724.64 264.942   0
  13  13  13 1445.45 330.650   0
  12  10  18 432.866 305.826   0
  12  10  11 960.930 269.118   0
   9   5  23 52.7063 275.138   0
  10   6  10 7210.14 242.389   0
  13  17   6 181.218 314.770   0
  -4   6 -10 284.138 74.4538   0
  13  13  12 698.990 316.767   0
   7   3   6 23361.8 258.234   0
   4  14 -10 1721.34 143.535   0
   7  17  -8 365.089 203.224   0
  13  13  11 2428.86 321.480   0
  12  10  19 90.5531 312.745   0
  12  10  10 111.413 254.660   0
  10  12  -1 239.272 201.972   0
   4  10  -8 879.908 103.936   0
  10  10   1 2033.36 199.910   0
  10   8   4 2933.82 203.990   0
  13  15   7 68.2071 295.387   0
  11   9   6 854.235 220.181   0
   4   2   1 101954. 326.591   0
  12  14   3 408.811 309.888   0
   4   4  -2 23402.7 172.407   0
  12  16   2 172.477 267.745   0
  -6  -6  14 1142.77 119.721   0
  13  13  10 71.2924 302.708   0
   9   5   7 2981.51 195.289   0
   9  13  -4 489.002 186.383   0
  10   6   9-73.5948 199.626   0
  11   7  15 955.995 257.673   0
   9  15  -5 87.4517 203.225   0
  11   7  16 209.421 256.815   0
  11   7  14 1110.10 261.965   0
  12  10  20 268.781 327.875   0
  -5   3  -7 11439.7 199.435   0
  13  17   5-25.9193 302.513   0
   7   9  -4 20239.2 270.449   0
  10  20  -4 509.860 270.388   0
  11  19  -2-53.3102 283.684   0
  10   6  22 328.677 287.094   0
   9   5  24 225.921 269.595   0
  12  20   1 208.296 314.745   0
  12  10   9 2386.29 266.259   0
  11   7  17-32.8533 263.094   0
  11   7  13 997.159 234.259   0
  11  15  -1 16.5595 235.220   0
  10  18  -4 138.319 253.097   0
  12  18   1-60.6963 288.194   0
  11  21  -2 716.966 308.750   0
  13  13   9 582.575 292.883   0
  13  15   6 5.53937 284.082   0
  11   7  18 43.7122 265.892   0
   9  19  -6 5204.81 289.284   0
  -3  -5  12 17782.6 126.634   0
  11   7  12 876.485 229.190   0
   7   5   1 755.935 132.220   0
  -5   7 -11 8939.87 134.456   0
   9   7   2 1926.49 171.540   0
   6   2   5 20862.0 234.699   0
  11  17  -2 678.782 258.797   0
  -2   2  -5 2049.78 75.0819   0
   7   7  -2 3854.76 155.828   0
   4   0   6 2628.92 144.242   0
  12  10   8 2186.34 268.055   0
  11   7  19-39.5178 266.407   0
   7  13  -7 893.624 166.486   0
   3   7  -7 1349.72 90.7744   0
  10   6   8 8358.92 238.940   0
  10   6  23 141.661 279.865   0
  13  13   8 1050.31 293.747   0
  10  14  -3 769.945 214.356   0
   9   9  -1 546.109 159.772   0
  12  14   2-74.5301 293.394   0
   9  11  -3 11521.3 235.568   0
  -5  -5  10 1450.83 129.724   0
   9  17  -6-44.4784 214.103   0
  12  12   4 575.528 283.428   0
  12  16   1 88.6736 261.178   0
  10   8   3-16.5460 182.539   0
   9   5   6 4580.62 182.684   0
  11   7  20 198.993 281.525   0
  10  16  -4 180.109 226.135   0
   7   3   5-362.348 146.239   0
  11   7  10 5897.29 288.133   0
   6  12  -8 5697.76 167.201   0
   6   8  -5 39820.0 255.262   0
   7  15  -8 76.2566 174.328   0
  12  20   0-67.4327 300.838   0
  13  11  14-198.520 306.822   0
  12  10   7 1087.57 255.511   0
   3  -1   7 1614.88 88.3707   0
  10  10   0 4197.59 221.202   0
  13  13   7 938.467 285.998   0
   3  11 -10 452.090 96.6608   0
   2  12 -11 881.138 98.7995   0
   7  11  -6 84.3633 147.917   0
   7   1  16 970.166 165.580   0
   7   1  17 5649.58 201.798   0
  13  11  13 473.292 301.298   0
   3   5  -5 2716.00 84.9356   0
  12  18   0 362.806 287.687   0
   6  14  -9 261.005 154.453   0
  13  11  17-308.797 339.284   0
  10   6  24-19.1634 300.364   0
  10  12  -2 4130.55 236.665   0
   7   1  15 5557.37 181.481   0
  11   7  21 419.113 299.358   0
   3  13 -11 2700.78 121.720   0
   7   1  18 305.420 171.583   0
  13  11  12 379.909 298.462   0
   6   0  16 5677.15 181.529   0
  10   6   7 559.499 185.891   0
   5   1   5 1771.86 124.543   0
  11  19  -3 618.331 293.595   0
  -6  -6  15 3021.85 123.270   0
  13  17   3 187.538 303.040   0
   1  -3  11 672.530 44.7651   0
  11   9   4 10841.3 287.331   0
  11  15  -2 217.532 238.773   0
  11   7   9 6737.70 273.528   0
  11  21  -3 4.91289 299.018   0
  -5   1  -4 20338.3 192.316   0
  -5   5  -9 18481.4 175.269   0
  13  11  11 2359.50 317.208   0
   7   1  14 4429.79 178.371   0
   6   0  18 152.225 156.498   0
  13  15   4 911.383 297.558   0
   2  -2   9 7590.95 89.7121   0
   7   1  19 151.569 180.415   0
  12  12   3 408.198 291.454   0
  13  13   6 180.471 280.213   0
   6   4   0 3610.38 133.469   0
  12  10   6 5638.73 288.732   0
  12   8  15 772.830 282.553   0
   6   0  14 17804.0 229.241   0
  11   7  22 126.746 305.009   0
  12   8  14 312.270 264.512   0
  12   8  16 150.773 283.645   0
   6   6  -3 64033.1 322.655   0
  10  18  -5 702.837 260.081   0
  13  11  10 757.945 288.633   0
  12   8  13 52.1012 261.080   0
  12  16   0 1356.08 281.373   0
   7   1  13 3936.22 171.847   0
  12   8  17 1063.44 297.567   0
   9  13  -5 2816.81 203.724   0
   7   1  20 2848.09 210.720   0
   9   7   1 2292.39 191.169   0
   9   5   5 14002.8 245.674   0
   9  15  -6 939.406 210.851   0
  11   7   8 5120.83 267.583   0
  12   8  12 62.4605 251.225   0
   6  10  -7 3199.33 144.924   0
  12  14   1 536.830 254.958   0
  10   8   2-238.343 177.378   0
  -5  -3   4 46788.7 294.444   0
   9   3  16 12558.6 293.631   0
   2  10 -10 4497.87 102.306   0
  12  20  -1 213.294 308.735   0
   9   3  15 957.854 209.628   0
  13  11   9 772.729 283.349   0
  13  17   2-23.3544 307.508   0
  10   6   6-793.289 191.114   0
   9   3  17 5463.24 252.677   0
   6   0  20 8857.04 228.360   0
   9   3  14 2631.85 217.994   0
   9  19  -7 354.872 254.582   0
   5  -1  17 6824.92 168.814   0
  11   7  23 585.916 327.507   0
  13  13   5 84.2696 264.472   0
  13  15   3 52.0267 277.649   0
  12  18  -1 586.929 292.841   0
   5  -1  18 9856.63 186.191   0
   5  -1  16 3412.27 150.663   0
   6   2   4 32268.4 235.140   0
  10  14  -4 295.180 218.766   0
   4   6  -5 8582.71 127.762   0
   7   1  21 157.689 214.194   0
   9   3  18 2030.99 239.775   0
  12   8  19 608.335 316.151   0
  -4  -4   7 12359.8 133.836   0
  11   9   3 449.809 209.563   0
  12  10   5 4583.25 263.588   0
   7   1  12 5540.44 179.890   0
   7  17  -9 481.380 200.093   0
   6  16 -10 722.350 186.596   0
   9   3  13 4112.95 207.732   0
   9   9  -2 9277.28 211.664   0
   5  -1  19 7453.21 192.516   0
  12  12   2 464.898 279.506   0
  14  14   9 610.028 324.932   0
  13  11   8 1008.55 286.362   0
   7   5   0 33955.6 316.758   0
   5  -1  15 1047.82 133.059   0
  13  19   1 421.954 317.749   0
  10  10  -1 4348.24 211.178   0
  10  16  -5 293.264 237.808   0
   7   3   4 4674.84 158.415   0
  12   8  10 3245.80 269.675   0
   4   8  -7 4316.95 115.456   0
   9   3  19 944.660 236.089   0
   3   1   1 135482. 1336.30   0
   9  11  -4 803.746 173.609   0
  -2  -4   9 10516.0 81.9471   0
  12   8  20 99.2815 303.192   0
   6   0  12 9843.59 201.107   0
   9   3  12 1668.70 184.450   0
  11   7  24 75.8580 305.385   0
   7   9  -5 8382.53 200.047   0
  10  12  -3 68.7403 189.487   0
  -4   2  -5 25716.9 172.621   0
   5  -1  20 5319.63 183.852   0
   7   1  22 2266.76 224.439   0
  14  14   8 397.373 306.908   0
  13  13   4-268.459 262.724   0
  -3  -3   5 10322.3 121.791   0
  10   4  16 3879.40 243.554   0
  10   4  15 592.732 213.194   0
   5  -1  14 260.621 128.770   0
   9   3  20 86.4672 227.930   0
  12  16  -1 288.509 267.045   0
  13  17   1 1540.67 310.812   0
  12   8   9 1223.18 250.599   0
  10   4  17 928.668 233.342   0
  13  11   7 3380.31 305.450   0
  13  15   2 1145.65 287.314   0
   7   1  11 2944.53 165.331   0
  12   8  21-30.8170 313.043   0
   7   7  -3 18475.1 246.433   0
  10   4  14-493.443 212.483   0
   9   5   4 4942.81 188.171   0
  10   6   5 210.524 175.777   0
  11  13  -2 1762.70 234.287   0
  12  14   0 1125.03 253.953   0
   8   2  22 291.598 235.573   0
   3   9  -9 953.549 83.2885   0
  10   4  18 1786.51 248.577   0
  11  17  -4 308.427 262.069   0
   9   3  11 776.741 176.873   0
  -5  -5  11 18845.1 222.181   0
  14  12  13 454.872 321.907   0
  12  20  -2 79.9720 297.159   0
  10  20  -6 57.0121 260.617   0
  10   4  13 2734.86 226.148   0
  14  16   5 1102.12 313.564   0
  14  14   7 21.5627 295.310   0
  11   7   6 26885.5 361.292   0
  14  12  12 860.815 325.101   0
  10   8   1 6424.64 220.049   0
   5  -1  21 4209.49 185.665   0
  10   4  19 1680.65 258.136   0
   9   3  21 488.163 238.546   0
  -3  -5  13 4631.76 87.3215   0
  11   9   2 2716.09 212.350   0
  13   9  15 91.6745 284.338   0
  12  18  -2 442.412 285.665   0
  13  19   0-98.8540 306.907   0
  13   9  14 700.050 283.586   0
  13   9  16-55.2909 290.144   0
   9   7   0 2335.28 167.621   0
  10  18  -6 471.889 257.458   0
  12   8  22-102.740 334.610   0
  12   8   8 27.9551 234.090   0
   7  13  -8 166.287 168.590   0
  12  12   1 287.291 268.171   0
  14  12  11-18.0450 307.127   0
  10   4  12 7016.38 227.010   0
  13   9  13-163.659 274.482   0
   5  -1  13 286.187 120.611   0
  13  11   6 2905.32 281.330   0
  13  13   3 387.012 264.328   0
  10   4  20 859.109 249.858   0
  13   9  12 1323.78 279.701   0
  13   9  18 319.468 313.237   0
   9   3  10 445.253 167.235   0
   7   1  10 841.758 133.304   0
   9   3  22 608.054 248.557   0
   7  15  -9 402.631 178.607   0
   4  12 -10 8405.94 157.478   0
  14  12  10-46.5796 294.192   0
  14  14   6 211.413 291.157   0
  14  16   4 978.795 312.795   0
  13  17   0-156.265 286.074   0
  13  15   1 237.619 271.249   0
  13   9  19 675.596 323.931   0
  10   4  11 956.340 199.591   0
  13   9  11 45.7833 265.425   0
   4   2   0 568.978 76.9757   0
   9  13  -6 1000.59 182.825   0
  11   5  16 225.729 235.509   0
  11   5  15 1381.54 246.137   0
   9  15  -7-61.8072 192.291   0
   7  11  -7 328.227 146.380   0
  12   8   7 915.793 234.364   0
  10   4  21 2782.51 269.317   0
  11   5  17-56.4128 247.446   0
  11   5  14 662.110 227.878   0
  11  11  -1 709.246 207.879   0
  10  14  -5 210.115 199.850   0
  14  12   9 590.952 293.696   0
  10   6   4 282.507 184.514   0
  10  10  -2 2062.94 203.114   0
  11   7   5 13519.7 259.664   0
  11  19  -5 355.857 273.981   0
  11  21  -5 314.160 289.460   0
  12  16  -2 4307.50 287.496   0
  13   9  20 958.425 346.736   0
  11   5  18 34.1062 251.917   0
  13  11   5 794.865 252.618   0
  11   5  13 3679.96 250.660   0
  13   9  10 1926.97 267.998   0
  12  14  -1 2585.69 258.371   0
  11  15  -4 293.288 237.526   0
   4  -2  17 10939.2 171.597   0
   9   9  -3 5023.67 190.064   0
   9   5   3 4005.04 167.545   0
  10  16  -6 249.938 226.856   0
   5  -1  12 4424.70 125.486   0
  14  14   5 1608.03 296.401   0
   7   3   3-352.849 115.973   0
   9   3   9 5944.41 209.651   0
  10   4  10 5472.34 211.798   0
  13  19  -1 1.98533 301.624   0
  12  20  -3 1314.49 305.529   0
   4  -2  18 1804.41 130.218   0
  11   5  19 647.726 265.253   0
   6   8  -6 2187.13 128.794   0
   6   2   3 35852.2 268.983   0
   6   0  10 12185.7 218.284   0
  11   5  12 5969.29 249.006   0
   3  -1   6 3189.77 83.1788   0
   4  -2  16 4138.72 132.642   0
   6   4  -1 382.820 98.9217   0
  14  12   8 305.945 292.013   0
  10   4  22 121.616 263.871   0
  11  13  -3 588.971 213.179   0
  14  16   3 405.139 301.826   0
  10  12  -4 1485.61 206.511   0
   6  12  -9 5111.13 168.959   0
  13   9   9 620.074 257.259   0
  -3   3  -6-1316.14 127.196   0
  12  18  -3 1488.71 292.045   0
  11  17  -5 3956.37 271.224   0
   9  11  -5 9549.27 214.875   0
   4  -2  19 2285.10 140.621   0
  12   8   6 1690.95 233.735   0
   6  14 -10 177.875 154.111   0
  10   8   0 1393.58 179.351   0
   4  14 -11 4851.17 159.670   0
   7   1   9 2923.54 165.946   0
   2   6  -7 4747.34 122.328   0
   4   4  -3 61226.5 258.433   0
   4  -2  15 20984.9 193.059   0
   9  17  -8 1343.97 219.541   0
   7   5  -1 23858.4 261.896   0
   4  -2  20 767.017 138.202   0
  -4   8 -11 133.865 72.6292   0
  13  15   0 1215.24 274.033   0
  13  17  -1 370.692 286.802   0
  13  11   4 882.716 250.416   0
  14  12   7 646.997 288.667   0
  12  10   2 864.127 264.400   0
  10   4   9 3464.20 201.880   0
   6   6  -4 1093.19 112.733   0
  14  14   4 1046.39 293.646   0
  12  12   0-43.9708 222.189   0
  10   4  23 445.697 267.751   0
  13   9   8 1266.57 258.640   0
  11   7   4 2749.85 219.026   0
  11   5  21 731.961 280.881   0
  12   6  15 367.461 255.727   0
   9   3   8 4387.97 185.159   0
  14  10  15 772.976 320.924   0
  12   6  16 1063.40 269.880   0
  14  10  14 246.489 300.680   0
  14  10  16 300.804 313.694   0
  11   5  10 10815.1 293.366   0
   9   7  -1 2483.19 161.907   0
  12   6  14 3075.21 275.767   0
   4  10  -9 786.589 104.385   0
  10   6   3 313.994 162.452   0
  14  10  13 1177.17 295.293   0
  12   6  17 524.610 271.775   0
  14  16   2 25.5636 279.795   0
  12   6  13 110.610 231.653   0
   5  -1  11 16618.2 171.492   0
  14  10  12-79.5084 285.732   0
  13  13   1 3081.61 262.607   0
  14  12   6 2943.21 287.341   0
  12   8   5 5736.10 250.943   0
  12   6  18 1677.41 277.622   0
  13  19  -2 659.520 295.086   0
  11  11  -2 1814.19 205.335   0
  12  16  -3 2900.46 276.865   0
  -5  -5  12 1206.51 124.575   0
   4  -2  14 292.738 105.263   0
  12  14  -2 322.173 242.818   0
  11   5  22 283.680 277.457   0
  -5  -3   5 6594.89 185.514   0
  13   9   7 113.962 242.546   0
  12   6  12 233.619 220.171   0
   2  -2   8 22886.8 127.201   0
  14  10  11 83.1911 277.979   0
   6  10  -8 11750.1 187.027   0
   3   3  -3 18692.4 170.539   0
  10   4   8 1618.13 178.311   0
  12   6  19 288.046 264.437   0
  14  14   3 752.070 277.279   0
  13  11   3 565.456 248.718   0
  12  20  -4 227.259 294.373   0
  -5   3  -6 11655.7 147.422   0
   7   9  -6 167.118 125.302   0
   9   5   2 870.485 141.154   0
   7   7  -4 31577.6 292.930   0
  10  10  -3 1248.20 180.681   0
   7   1   8 3081.94 138.848   0
  -4  -4   8 3715.14 96.5266   0
  -3  -5  14 1794.47 64.9601   0
   2   8  -9 2520.24 87.7157   0
  12   6  11 331.075 217.262   0
  14  10  10-76.5429 270.851   0
  13  15  -1 790.604 263.364   0
  10  14  -6-28.4191 192.255   0
  13  17  -2 310.179 272.548   0
  12   6  20 771.882 278.859   0
  12  18  -4 1113.96 274.319   0
  11   5  23 282.920 274.250   0
  14  12   5 857.658 277.055   0
   9   3   7 1470.52 158.234   0
  11  13  -4 2416.05 221.320   0
  11   7   3 6601.36 213.594   0
  14  16   1 245.148 282.333   0
  15  13   9 515.509 320.009   0
  13   9   6 3193.19 260.122   0
   9  13  -7 63.1743 173.671   0
  12  12  -1-67.0131 213.591   0
  12   6  10 183.954 212.458   0
  14  18   0-4.40091 298.937   0
  14  10   9 654.109 265.447   0
  12   8   4 3538.88 230.083   0
  10  16  -7 201.760 206.894   0
   9  15  -8 603.710 188.044   0
  11   5   8 434.223 188.509   0
  10   8  -1 8047.28 228.642   0
  11  17  -6 356.885 245.314   0
   5   1   3 40237.6 306.993   0
   4  -2  13 2483.78 108.318   0
   7   3   2-1037.93 128.332   0
   4   0   4 17386.2 199.101   0
  12   6  21 1.38371 292.820   0
   9   9  -4 10165.2 206.947   0
  10  12  -5 380.218 186.554   0
  13  13   0 2297.04 262.121   0
  13   7  15 102.919 259.073   0
  13   7  16 173.244 265.400   0
  10   4   7 10086.8 222.130   0
  14  14   2 207.196 266.256   0
  13   7  14 222.388 255.833   0
  15  13   8 2203.65 317.973   0
  13   7  17 833.059 275.884   0
  10   6   2 4717.30 194.122   0
   1  -3  10 5773.10 57.4046   0
  13  11   2 238.980 229.033   0
   5  -1  10 1296.57 107.476   0
  13   7  13 521.837 259.871   0
  13  19  -3 271.167 279.160   0
   7  13  -9 634.559 155.866   0
  14  10   8 469.267 275.300   0
  13   7  18-338.549 276.696   0
  12   6   9 3106.94 231.829   0
  14  12   4 1058.27 262.948   0
  13   7  12 106.753 243.355   0
   6   2   2 3233.32 113.397   0
  12   6  22 5.34093 290.903   0
   6   0   8 22081.2 272.802   0
  -4   4  -7 29908.3 179.582   0
  -5   7 -10 19312.5 183.794   0
  13   9   5 6969.22 281.374   0
  12  16  -4 245.377 246.432   0
  12  14  -3 2520.81 244.983   0
  13   7  19 651.660 294.403   0
   9  11  -6 35.2384 156.487   0
  15  13   7 938.926 298.658   0
  14  16   0 133.838 279.273   0
  11   5   7 257.016 184.105   0
  13  15  -2-272.974 250.914   0
  13   7  11 1860.45 260.406   0
   9   3   6 31583.7 295.439   0
   9   7  -2 1457.53 150.990   0
  12  20  -5-46.9359 273.885   0
   7  15 -10 218.213 170.408   0
  14  10   7 1161.40 270.362   0
  13   7  20 438.182 309.335   0
  15  11  12 329.235 319.057   0
  13  17  -3 353.454 276.521   0
  14  18  -1 106.425 299.151   0
   9  17  -9 1057.66 213.930   0
  15  15   4 803.576 302.255   0
  12   8   3 1009.13 228.259   0
  11   9  -1 1736.98 197.945   0
   7   1   7-969.362 137.187   0
  12   6   8 5426.27 254.340   0
  11   7   2 1952.60 196.556   0
   7  11  -8 1084.57 142.499   0
  10  18  -8 111.873 229.032   0
  14  14   1 116.065 265.640   0
  15  11  11 513.803 312.735   0
   9   5   1 1815.16 152.296   0
  10   4   6 12594.4 254.312   0
  13   7  10 506.208 253.520   0
  11  19  -7 471.607 261.769   0
  15  13   6 345.504 294.155   0
  14  12   3-433.155 261.920   0
  12  18  -5 1721.21 272.581   0
  13   7  21 2454.28 331.953   0
   4  -2  12 640.570 95.9183   0
   7   5  -2 1759.21 126.206   0
   6   4  -2 217.936 94.5735   0
  12  12  -2 2176.49 235.269   0
  13  11   1 1758.03 251.900   0
  11  15  -6 66.4268 226.377   0
   2   4  -5 5156.31 73.4851   0
  13   9   4 1611.97 249.677   0
  -5  -5  13 12410.2 182.098   0
  15  11  10 52.8601 307.018   0
  10  10  -4 367.062 184.726   0
  14  10   6 2229.64 290.556   0
  11  13  -5 4783.96 236.069   0
  13   7   9 1589.57 264.308   0
  -5   5  -8 3014.18 135.289   0
   4   6  -6 29155.7 194.723   0
   5  -1   9 9021.78 138.281   0
   3   7  -8 23734.9 133.861   0
  -4   6  -9 22427.6 159.466   0
   3  13 -12 230.576 104.579   0
   3  11 -11 8433.05 120.338   0
  -3   5  -8 652.963 70.0125   0
  14   8  15 177.848 295.725   0
  14   8  16 228.851 299.021   0
  12   6   7-55.7830 213.544   0
  13  19  -4-61.5777 286.407   0
  14   8  14 543.327 294.342   0
  13   7  22 329.830 321.188   0
  15  15   3 209.299 304.684   0
  14   8  17 10.6327 315.325   0
  14   8  13 295.146 287.984   0
  10   6   1 1468.96 171.467   0
  15  11   9 1258.14 304.975   0
  14  16  -1 279.969 283.824   0
  15  13   5 107.040 287.829   0
  10   8  -2 639.062 168.959   0
  10  14  -7-441.067 217.322   0
  14   8  18-106.737 330.750   0
  11  17  -7 92.0119 237.658   0
  14   8  12 737.736 282.322   0
   6   8  -7 36240.7 263.271   0
  14  18  -2 428.797 305.944   0
   9   3   5 6671.60 191.504   0
  14  12   2 1973.30 266.735   0
  14  14   0 75.4635 264.471   0
  13   7   8 3982.88 297.184   0
  13  15  -3 103.715 253.436   0
  14   8  19 1148.45 341.233   0
  14  10   5 9702.55 321.683   0
  12  14  -4 2402.17 253.251   0
  14   8  11 1714.50 282.536   0
  10  16  -8 460.774 220.756   0
  15  11   8 105.811 290.892   0
  12  16  -5 912.126 252.816   0
  -3  -3   6 30940.8 159.316   0
   3  -1   5 1000.79 94.7320   0
  10   4   5-585.702 171.367   0
  10  12  -6-45.7397 194.415   0
  13  17  -4 210.300 272.305   0
  13   9   3 1178.94 233.418   0
   4   8  -8 1152.14 90.8493   0
  11   7   1 4161.00 200.792   0
   6  12 -10 4770.86 165.642   0
   3   1   0 13494.1 126.457   0
   6   6  -5 14808.6 183.364   0
  12   6   6 1772.87 220.045   0
   9  13  -8 1874.16 192.697   0
   7   3   1 39347.7 330.470   0
   9   9  -5 1749.58 161.976   0
   6  14 -11 3685.17 179.634   0
  13  11   0 341.008 225.954   0
  15  15   2 831.481 302.352   0
  11  11  -4 447.629 194.335   0
  15  13   4 621.410 286.322   0
  10   2  16 6461.09 250.303   0
   3   5  -6 807.785 72.2491   0
  14   8  10 460.284 268.404   0
  10   2  17 942.718 224.675   0
   3  -3  18 7783.74 139.887   0
   7   1   6 24346.4 230.297   0
  10   2  15 5138.72 247.849   0
  13  13  -2 358.314 239.573   0
   9   1  17 237.206 195.198   0
   9  15  -9 653.528 197.430   0
   9   1  16 1165.01 194.698   0
   3  -3  19 469.425 104.764   0
  10   2  18 623.843 220.543   0
  -3  -5  15 374.790 65.2026   0
   3  -3  17 3956.28 111.139   0
   9   1  15 5641.08 214.109   0
   9   1  18 595.093 205.579   0
   7   7  -5 593.266 128.144   0
  10   2  14 441.962 195.214   0
   4  -2  11 878.630 94.4097   0
  -5  -3   6 5579.20 138.164   0
  -2  -4  10 46416.7 151.666   0
   7   9  -7 679.245 133.395   0
   3  -3  20 6744.78 145.378   0
   3  -3  16 4043.52 108.975   0
  -2   4  -7 67906.3 176.388   0
  15  11   7 2715.64 304.883   0
  13   7   7 339.665 233.851   0
  11   3  16 365.469 222.590   0
  11   3  17 398.596 231.104   0
  11   3  15 1333.11 222.203   0
  10   2  19 1857.29 236.131   0
  12  12  -3 286.351 217.860   0
  14  10   4 939.971 265.224   0
  14   8   9 46.5947 258.662   0
   9   1  14 3138.37 187.924   0
  12  18  -6 368.422 270.308   0
  14  16  -2 494.795 282.397   0
   9   1  19 3426.67 235.934   0
  11   3  18-2.63444 236.753   0
  11   3  14 2741.90 242.936   0
   9   5   0 2987.72 167.485   0
  10   2  13 3604.63 224.179   0
   9   7  -3 1789.94 152.583   0
  14  12   1-6.73196 244.299   0
  13  19  -5-30.8045 291.718   0
  10   2  20-144.620 229.578   0
  15   9  15 674.121 309.716   0
  11   3  19 895.391 260.622   0
  15   9  14 913.043 304.881   0
  11   3  13 3276.72 230.891   0
  14  14  -1 118.318 247.707   0
   9  11  -7 2757.53 178.620   0
   8   0  16 53.9228 215.841   0
  14  18  -3 409.687 286.596   0
   5   1   2 30059.3 274.619   0
  15  13   3 234.334 267.448   0
   9   1  13 6798.99 216.532   0
  12   8   1 1121.87 233.930   0
   8   0  18 664.156 238.682   0
  12   6   5 912.031 204.504   0
  15  11   6 353.153 275.323   0
  -4   2  -4 33723.0 196.356   0
   9   1  20 982.851 221.668   0
  15   9  13 262.890 296.261   0
  13   9   2 1265.29 220.206   0
   6   2   1 9126.70 180.458   0
  -4  -4   9 6985.69 109.971   0
  15  15   1 688.535 282.332   0
  12   4  16 1475.07 243.709   0
  14   8   8 156.639 252.689   0
  10   2  12 2322.31 186.469   0
  12   4  15 2352.31 242.399   0
  13   7   6 1612.97 241.330   0
  10   6   0 2565.50 167.963   0
  12   4  17 1337.85 246.887   0
   9   3   4 5798.41 185.224   0
  15   9  12 552.033 285.773   0
  11  13  -6 1836.01 206.821   0
  11   3  20 822.201 260.403   0
  10   4   4 32.5557 161.094   0
  -5  -5  14 1861.59 133.324   0
  12   4  14 2135.73 235.336   0
  11   3  12 2630.63 209.330   0
  10   2  21 51.0196 240.207   0
   6  10  -9 265.553 126.538   0
  10  10  -5 186.679 172.983   0
  12   4  18 630.786 248.300   0
   9  17 -10 105.666 204.997   0
   8   0  14 557.320 197.091   0
  15   9  11 245.204 278.798   0
  12   4  13 256.496 215.331   0
   9   1  12 341.586 156.390   0
  13  11  -1 135.704 218.405   0
   9   1  21 2864.98 242.029   0
  14  10   3 293.280 237.210   0
   5  -1   8 39705.2 261.526   0
   8   0  20 215.489 250.944   0
  10   8  -3 1457.49 170.941   0
   2  12 -12 3404.36 94.0225   0
   3  -3  15 349.325 87.1866   0
   4  12 -11 5238.88 130.557   0
  13  17  -5 509.125 253.726   0
  11   3  21 527.190 246.555   0
  12   4  19 1971.06 258.954   0
  12  14  -5 1155.66 234.302   0
  10   2  11 5203.93 212.663   0
  15  11   5 1871.64 276.093   0
  11   3  11 658.290 198.576   0
  11  17  -8 390.908 234.105   0
  14   8   7 3105.80 275.146   0
  13  13  -3 8.63354 227.621   0
  12   4  12 90.6825 213.158   0
  12  16  -6 1470.65 249.345   0
  15   9  10 695.879 279.485   0
   7  13 -10 451.966 156.488   0
  15  13   2 577.748 270.565   0
  14  12   0 322.910 245.498   0
  14  16  -3 484.328 270.439   0
   6   0   6 76293.5 372.862   0
  10  14  -8 488.677 189.328   0
  12   4  20 199.643 263.448   0
  13   7   5 4396.08 238.506   0
  13   5  16 24.1012 258.300   0
  13   5  15 1089.16 262.028   0
  15  17  -1 1175.00 309.821   0
  12   6   4 2947.33 207.552   0
  13   5  17 1276.87 274.210   0
   9   1  11 417.199 159.152   0
  13   5  14 526.775 247.944   0
  12  10  -2 3757.26 224.901   0
  11   9  -3 1511.81 184.477   0
   7   5  -3 12863.7 203.438   0
   4   4  -4 10656.9 121.847   0
   7   1   5 106361. 428.504   0
  15  15   0 2330.30 293.589   0
  12   4  11 196.068 207.214   0
  15   9   9 2210.29 287.453   0
  14  14  -2 148.917 245.437   0
  11  11  -5 7494.46 230.081   0
  13   9   1 1926.20 220.253   0
  13   5  18 1462.86 271.526   0
  11   3  10 4978.57 220.012   0
  13   5  13 44.0499 238.169   0
  10   2  10 6440.02 203.632   0
  12  12  -4 1698.10 220.121   0
  14  18  -4 723.419 281.012   0
   7  -1  17 5226.55 186.797   0
   2  -2   7 147.057 50.4044   0
  10  12  -7 932.261 189.082   0
  14   8   6 1890.70 256.569   0
  12   8   0 1460.33 233.135   0
   7  -1  18 751.417 162.095   0
  12   4  21 21.3370 271.168   0
   7  15 -11 2179.45 187.323   0
  10  16  -9 262.305 202.780   0
  13  19  -6 356.232 273.208   0
  13   5  19 1556.68 286.610   0
   4  -2  10 506.024 90.4946   0
  15  11   4 961.667 268.811   0
   8   0  12 9718.85 253.363   0
   7  -1  16 2273.62 156.880   0
  14  10   2 1432.24 243.929   0
   7  11  -9 4701.58 173.532   0
  13   5  12 958.306 242.546   0
  12  18  -7 349.593 252.979   0
   7  -1  19 266.498 166.149   0
  12   4  10 1422.87 212.143   0
  10   4   3-389.388 174.512   0
   6   4  -3 1110.71 97.5188   0
   7  -1  15 4764.79 165.683   0
   3   9 -10 12007.8 117.177   0
  -3  -5  16 922.970 62.0758   0
   3  -3  14 12890.4 150.926   0
  -5  -5  15 566.010 107.868   0
  15   9   8 5036.32 301.871   0
  13   5  20 872.804 282.669   0
   9   1  10 130.680 146.857   0
   9   3   3 4068.75 163.345   0
  13   5  11 1174.01 245.069   0
   9   9  -6 8106.68 190.962   0
  15  13   1-29.9761 261.636   0
   9   5  -1 786.199 135.308   0
   7  -1  20 2518.54 183.494   0
   7   3   0 28766.8 259.041   0
  13  11  -2 256.200 216.688   0
  11   3   9 3449.68 213.404   0
  13  15  -5-22.1959 243.166   0
  13   7   4 730.396 222.738   0
  14   6  15 203.726 275.138   0
  14   6  16 483.957 283.187   0
  10   6  -1 380.287 152.724   0
   9  13  -9 2303.14 186.352   0
  10   2   9 3417.85 186.225   0
  14  12  -1 89.2710 235.322   0
  16  10  11 940.025 306.554   0
  14   6  14 2224.42 282.934   0
  13   5  21 458.070 304.761   0
  14   6  17 100.263 286.493   0
  14   8   5 1599.36 246.851   0
  12   6   3 2861.33 200.760   0
  -5   3  -5 2068.24 120.833   0
  15  17  -2 334.151 296.008   0
  12   4   9 4091.86 224.912   0
  11   7  -1 4657.92 192.292   0
  13  17  -6 60.6358 260.341   0
  15   9   7 720.402 261.769   0
  15  15  -1 554.165 280.339   0
   7  -1  14 7177.98 172.425   0
  14   6  13 603.936 266.621   0
   9   7  -4 9498.75 189.290   0
  13   5  10 3181.51 241.846   0
  14   6  18 602.592 293.803   0
   9  15 -10 337.646 187.311   0
  15  11   3 918.866 256.410   0
  13  13  -4 1494.74 234.123   0
  11  15  -8 1791.57 222.795   0
  14  16  -4 506.783 260.108   0
   4  10 -10 6173.74 125.159   0
  11  13  -7 2812.44 212.778   0
  14   6  12 1041.91 254.436   0
  13   9   0 2511.55 231.291   0
  14   6  19-12.3657 289.181   0
  14  10   1 11.3177 225.222   0
  14  14  -3 2062.70 256.343   0
  13   5  22 101.630 284.670   0
  12  14  -6 299.845 222.103   0
   9   1   9 1421.03 149.280   0
  12  16  -7-45.4924 237.062   0
  10  10  -6-271.791 168.928   0
  14   6  11 433.325 239.674   0
  13   5   9 1610.54 237.592   0
   5  -1   7 1258.16 123.021   0
  10   8  -4 709.068 155.356   0
  12  10  -3 1507.72 204.963   0
   7  -1  13 4344.63 155.842   0
   9  11  -8 595.769 152.732   0
   2  10 -11 9717.15 116.207   0
  -5   9 -11 3047.98 114.280   0
  14  18  -5 524.515 273.482   0
  14   6  20 111.084 295.821   0
  12   4   8 1460.64 216.943   0
  15   9   6 1186.63 261.406   0
  15  13   0 570.480 259.484   0
  13   7   3 2385.63 223.028   0
  10   2   8 7076.16 199.907   0
  14   8   4 49.9906 230.622   0
  11  17  -9 1339.81 231.408   0
  11   5   2 2948.07 182.712   0
   8   0  10 4144.90 194.898   0
  11   9  -4 5478.89 204.664   0
   7   7  -6 1850.38 131.115   0
  14   6  10 768.999 243.864   0
  13  19  -7 282.578 269.553   0
  12  12  -5 197.761 201.830   0
  15  11   2 271.976 255.249   0
   7   1   4 123613. 452.011   0
  -5  -3   7 1867.04 112.246   0
  15   7  15 440.264 293.011   0
  10   4   2 6587.81 193.984   0
  15   7  16 280.562 302.607   0
   6   8  -8 982.169 114.336   0
  15   7  14 187.301 285.715   0
   6   2   0 25529.6 209.698   0
  15   7  17 569.855 313.723   0
  11  11  -6 505.318 186.707   0
  13   5   8 526.257 220.756   0
  12   6   2 761.575 193.246   0
  14  12  -2 3112.33 250.863   0
  15   7  13 111.648 275.447   0
   6   6  -6 42759.5 250.019   0
  13  11  -3 66.0914 214.418   0
  15  17  -3 661.911 290.626   0
  15  15  -2 407.589 274.877   0
  15   7  18 1538.96 322.236   0
  11   3   7 1319.71 176.400   0
   7   9  -8 1605.97 135.749   0
  15   9   5 102.223 251.880   0
  14   6   9 770.207 245.361   0
  15   7  12 284.276 277.866   0
   9   3   2 10390.4 202.243   0
  12  18  -8 138.706 243.520   0
  12   4   7 5811.61 238.217   0
   3  -3  13 2956.05 91.5492   0
  10  14  -9 1316.16 198.761   0
   7  -1  12 5341.33 161.075   0
  13  15  -6 511.379 241.364   0
   9   1   8 5371.89 190.714   0
  14  10   0 1.02444 226.709   0
   4  -2   9 5710.40 105.828   0
  -4  -4  10 9785.18 114.918   0
  13   9  -1 163.390 212.107   0
   6  12 -11 193.542 125.662   0
  15   7  11 1282.17 279.297   0
  14  16  -5 40.6589 257.617   0
  10   2   7 15093.8 248.096   0
   6  -2  18 513.250 142.534   0
  10  12  -8 194.701 178.795   0
   6  14 -12 22000.2 238.386   0
   6  -2  17 751.670 137.204   0
  -5  -5  16 2393.07 118.138   0
   3  -1   4 26811.9 178.381   0
  -3  -5  17 8076.35 85.6791   0
   6  -2  19 4027.62 170.637   0
  13  13  -5 659.847 229.292   0
  14  14  -4 92.1417 244.239   0
  13  17  -7 422.224 254.235   0
  15  13  -1 110.238 255.776   0
  13   7   2 4556.65 254.727   0
  13   5   7 434.558 225.596   0
  10   6  -2 6563.56 216.911   0
  14   6   8 760.211 258.839   0
   9   5  -2 2710.16 153.008   0
  10  16 -10 292.064 209.942   0
  15  11   1 1122.49 255.443   0
  15   7  10 548.922 272.716   0
   6  -2  16 562.429 132.370   0
   3   3  -4 50344.5 293.877   0
  15   9   4 305.079 258.811   0
  14  18  -6 640.193 288.668   0
   6  -2  20 1139.08 157.996   0
  12   4   6 717.745 209.981   0
  11   3   6 6508.41 215.037   0
  11   5   1 13133.5 250.020   0
   7  -1  11 1211.48 144.609   0
   7   5  -4 1915.80 160.801   0
   6  -2  15 10287.2 185.260   0
  12  10  -4 2128.98 207.803   0
  12  14  -7 990.752 218.346   0
  15   7   9 1209.21 279.016   0
  16   8  13-395.967 317.845   0
  15  15  -3 444.890 285.018   0
  11  15  -9 441.723 220.624   0
   9   9  -7 8733.36 203.617   0
  12   6   1 238.461 189.365   0
  11  13  -8 3265.88 225.334   0
  14   6   7 741.534 267.472   0
  15  17  -4-223.591 296.498   0
  14  12  -3 53.1426 242.326   0
  13   5   6 352.771 221.944   0
   9   1   7 6440.18 193.243   0
  12  16  -8-8.94492 226.365   0
   7   3  -1 1166.20 114.627   0
   9   7  -5 26910.9 264.906   0
  14   8   2 458.304 235.736   0
  -3   3  -5-2029.79 97.5516   0
  14  10  -1 949.924 235.784   0
  10   4   1 4754.40 205.250   0
  -3  -3   7 49299.1 166.663   0
   7  13 -11 609.089 152.399   0
   4   0   2 14636.3 195.690   0
   1  -3   9 2326.79 39.4835   0
   6  -2  14 1659.89 133.930   0
  -2  -2   4 10341.3 80.0129   0
  -5   5  -7 20212.4 178.491   0
   6  10 -10 1210.94 121.189   0
  -4   4  -6 6402.34 106.841   0
  -5   7  -9 12873.9 153.023   0
  -5  -5  17 1454.30 109.381   0
  -3  -5  18 2115.05 62.9098   0
  13  11  -4-11.3560 216.124   0
  16   8  11 631.971 311.116   0
  10   2   6-2604.66 174.957   0
  15   7   8 2823.05 283.535   0
  10   8  -5-1303.99 175.470   0
  12  12  -6 831.901 219.616   0
   9  13 -10 478.624 184.689   0
  15   9   3 126.558 261.072   0
  13   7   1 6540.89 253.183   0
  15  13  -2 226.476 264.337   0
  15  11   0 85.4373 259.344   0
   8   0   8 2065.78 183.032   0
  13   9  -2 2799.77 238.893   0
   5  -1   6-2183.07 155.801   0
  10  10  -7 1181.82 176.043   0
  16   8  10 90.5322 300.062   0
  14   6   6 6129.66 277.522   0
  14  16  -6 16.6562 279.062   0
  12   4   5 189.071 190.119   0
  13  15  -7 353.330 259.518   0
   9  15 -11 921.901 203.794   0
   7   1   3 26609.7 237.229   0
   4   6  -7 640.494 84.8535   0
   9   3   1 1463.06 145.653   0
  11   3   5 5601.45 215.075   0
  11  11  -7 4376.50 217.326   0
   6   0   4 148741. 470.673   0
   3  -3  12 28793.6 181.308   0
  13   5   5 290.373 216.347   0
   7  -1  10 1213.68 131.512   0
  15   7   7 3398.05 285.920   0
   7  11 -10 762.319 143.598   0
  13  13  -6 375.159 232.921   0
   6   4  -4 6660.78 133.347   0
  13  17  -8 595.760 269.847   0
   6  -2  13 12074.2 205.493   0
   9  11  -9 1436.23 176.054   0
  14  18  -7 621.887 286.608   0
  14   8   1 998.439 251.091   0
  15  15  -4 9.27075 280.947   0
  12   2  16 1433.71 243.896   0
   9   1   6 4740.46 175.990   0
  12   2  17 1047.25 248.068   0
  12   2  15 1753.90 249.432   0
  -2  -4  11 34202.2 141.801   0
   4   8  -9 6114.30 112.402   0
   4  -2   8 1669.37 88.4752   0
  -4   8 -10 3625.49 98.0409   0
  -5  -5  18 1942.73 117.504   0
  15  17  -5 115.097 292.887   0
  15   9   2 2029.06 272.549   0
  12   6   0 468.473 228.783   0
  13   3  16 58.1217 256.670   0
  14   6   5 60.8526 237.039   0
  13   3  15 293.278 257.552   0
  12   2  18 732.666 257.423   0
  13   3  17 267.708 263.525   0
  14  12  -4 42.9361 243.063   0
  10   6  -3 289.704 157.990   0
  14  10  -2 705.066 238.855   0
  12   2  14 1819.33 240.004   0
  13   3  14 758.992 259.431   0
  17  11   5 198.625 314.104   0
  10   2   5-2383.43 166.171   0
  11   1  16 566.020 223.301   0
  15   7   6 196.772 259.768   0
  11   1  17 67.4302 227.515   0
  13   3  18 650.884 284.226   0
   3   1  -1 261.130 56.3614   0
  15  11  -1 2022.91 274.026   0
  11   1  15 459.338 214.552   0
  10  14 -10-42.2138 199.644   0
  12   2  19-46.9407 262.211   0
  11   1  18 918.236 248.490   0
  12   2  13-86.3735 229.631   0
  12   4   4 3343.19 214.939   0
  13   3  13 2394.35 261.384   0
  12  10  -5 232.698 199.224   0
  15  13  -3-272.500 269.587   0
  13   7   0 2239.66 231.521   0
  13   3  19-26.6530 290.900   0
   9   5  -3 49417.5 329.065   0
  14   4  16 1539.24 305.330   0
  14   4  15 5122.23 321.023   0
  11   1  14 1623.01 228.240   0
  11   1  19 1161.52 245.430   0
  14   4  17 503.398 300.879   0
  14   4  14 678.118 279.087   0
  -5  -3   8 10190.7 163.030   0
  13  11  -5 121.363 215.661   0
  10  12  -9 1336.74 197.882   0
  11   3   4 6080.95 206.942   0
  10   4   0 7108.30 200.078   0
  12  14  -8 1036.63 233.098   0
  12   2  20-312.171 275.895   0
  13   3  12 5993.35 276.683   0
  14   4  18-97.5604 297.872   0
   6   2  -1 25474.9 224.409   0
  12   2  12 417.233 218.494   0
  13   9  -3 113.730 209.906   0
   6  -2  12 3776.07 144.687   0
  14   4  13 1612.52 273.898   0
  13   3  20 711.088 297.972   0
  11   1  13 4961.38 232.169   0
  11   1  20 737.480 270.773   0
   7  -1   9 1878.32 157.107   0
  17  11   4 127.433 305.488   0
  17   9   9 631.204 331.891   0
  14   4  19 92.4852 298.596   0
  10  16 -11 993.604 225.859   0
   7   7  -7 3684.35 147.894   0
  12  16  -9 95.9885 239.088   0
  14   6   4 2968.24 255.681   0
  15   7   5-35.2450 255.218   0
  14   4  12 361.328 261.950   0
  14  16  -7-113.598 265.297   0
  10   0  16 146.391 200.222   0
  14  14  -6 267.545 250.019   0
  13   3  11 333.646 236.791   0
  15   9   1 276.084 258.087   0
  11  13  -9 1930.84 219.793   0
  10   0  18 7644.55 265.850   0
  -4  -4  11 18671.5 148.894   0
  -4   6  -8 25942.9 175.625   0
  12  18  -9 186.539 309.810   0
  17  13   1 247.678 309.422   0
  14   8   0 4381.42 267.452   0
  15   5  15 99.5570 294.620   0
  15   5  16-229.570 303.750   0
  12  12  -7 317.792 218.165   0
  11   1  12 300.978 195.182   0
  14   4  20-108.333 302.005   0
  15   5  14 195.198 290.631   0
  13  15  -8 593.531 251.223   0
  14   4  11 1579.58 270.780   0
  17   9   8 1351.48 323.949   0
   4   2  -2 8714.39 112.083   0
  15   5  18 58.3355 326.057   0
  15  15  -5-10.2878 273.129   0
  10   0  14-221.647 189.662   0
   9   1   5 14620.3 234.656   0
   9   3   0 6008.31 181.137   0
  13  13  -7 534.094 247.738   0
  13   3  10 4391.23 260.667   0
  10   8  -6 543.401 164.222   0
  15   5  12-27.4848 289.175   0
  15  17  -6-42.8778 295.171   0
  10   0  20 4888.51 257.901   0
  12   4   3 207.847 187.748   0
  15  11  -2-216.113 259.213   0
  14  10  -3 1293.23 238.247   0
  13   5   3 4486.75 237.947   0
  15   5  19 41.6667 322.973   0
  17  11   3 259.394 301.466   0
   7   9  -9 182.121 125.788   0
  10   2   4-228.583 169.228   0
   9   7  -6 8839.91 193.252   0
   9   9  -8 566.716 159.068   0
  12   2  10-192.392 207.694   0
  11   1  11 3508.76 222.981   0
  14   4  10-231.555 247.169   0
  14  12  -5 164.730 235.125   0
   2  -4  19 707.242 71.5404   0
  11   5  -1 5032.27 206.657   0
   4   4  -5 2042.50 82.6720   0
  13  17  -9 2626.37 300.323   0
  17   9   7-7.70399 309.278   0
  15   7   4-171.254 248.547   0
  15   5  11 149.064 277.653   0
  15  13  -4-90.3175 266.097   0
  11   7  -4 10178.7 229.518   0
  13   7  -1 5232.58 248.382   0
   7   1   2 7873.51 174.866   0
   6  -2  11 25469.8 266.210   0
   6   6  -7 7106.70 151.690   0
  11  11  -8 1132.67 201.794   0
   7   3  -2 9470.85 191.964   0
  10  10  -8 4013.36 211.008   0
   2  -2   6-2764.58 133.237   0
  17  13   0-147.060 304.589   0
   3  11 -12 4014.23 102.658   0
  16   6  15-111.053 313.667   0
   5  -1   5 2717.89 128.915   0
   8   0   6 1699.27 171.935   0
  16   6  16 8.98647 321.033   0
  16   6  14 203.854 309.389   0
  -5   3  -4 5477.82 128.714   0
   6   8  -9 8839.51 159.874   0
  13   3   9 388.862 218.603   0
   3  -3  11 1310.95 83.5497   0
   7   5  -5 6346.19 152.927   0
   2   6  -8 29752.2 144.208   0
  15   9   0 874.557 259.298   0
  10   0  12 2085.78 194.038   0
   2  -4  18 1146.68 73.4981   0
   3   7  -9 4994.74 91.3410   0
   7  -1   8 4300.92 153.563   0
   5  -3  18 15128.9 192.437   0
   5  -3  19 1303.32 152.941   0
   4  12 -12 535.611 104.208   0
   3   5  -7 82492.3 222.171   0
  16   6  13 218.578 303.954   0
  14   4   9 324.122 246.917   0
  15   5  10 7.39383 272.945   0
  11   1  10 631.121 194.027   0
  12   2   9 459.710 201.789   0
  17   9   6 81.4748 299.964   0
  16   6  12 518.555 311.632   0
  14   8  -1 53.7714 233.565   0
  17  11   2-45.5002 296.960   0
  13   9  -4 69.8446 207.853   0
   9  13 -11 730.589 185.374   0
  13  11  -6 137.926 220.329   0
  10   6  -4 7306.26 225.261   0
  12  10  -6 2457.40 221.266   0
   9  -1  18 694.323 203.194   0
   9  -1  16 749.099 193.589   0
  16   6  11 3.97676 300.771   0
   5  -3  17 3235.84 156.981   0
  12   8  -4 1849.34 204.953   0
  15   5   9 4130.47 297.537   0
  10   4  -1 2326.49 177.512   0
   9  -1  19 4372.53 232.855   0
  13   3   8 873.347 229.824   0
  15   7   3 873.630 254.725   0
   9  -1  15 3179.34 201.063   0
  13   5   2 2561.52 220.053   0
  14   4   8 651.988 249.651   0
   9  15 -12 1147.35 204.313   0
  14  14  -7 724.895 266.395   0
  14  16  -8 288.709 276.840   0
  12   4   2 3367.09 216.757   0
  15  11  -3 357.759 261.944   0
  17   9   5 40.3657 297.980   0
  15  15  -6-25.8085 283.312   0
   5  -3  16 9234.67 164.340   0
  17  13  -1-55.9441 304.681   0
  12  14  -9 209.371 223.998   0
   9   1   4 11706.6 209.454   0
   6  12 -12 342.955 136.838   0
  11   1   9 3309.64 204.989   0
  14   6   2 133.239 225.564   0
  12   2   8 3544.37 219.678   0
   9  -1  14 3869.99 199.561   0
   9   5  -4 13039.9 211.329   0
   9  11 -10 494.389 175.421   0
  14  10  -4 5945.45 270.336   0
  10   2   3-9269.93 210.106   0
  15  17  -7-205.936 300.477   0
  15   5   8 1066.01 269.290   0
   6  -2  10 23699.5 216.037   0
   2  -4  17 5413.23 84.7817   0
   4  -2   7 1746.18 91.2013   0
  12  16 -10 138.542 241.480   0
  10  14 -11 3488.78 224.819   0
   5  -3  15 1844.28 147.227   0
   7  13 -12 8503.51 205.448   0
   2   8 -10 1946.93 80.4778   0
  17  11   1 98.0785 291.501   0
  17   7  12 36.8024 328.814   0
  15  13  -5 323.352 260.832   0
  13  15  -9 63.2190 243.393   0
  13   7  -2 2853.30 236.394   0
  15   9  -1-202.447 250.054   0
  14   4   7 3290.70 267.843   0
  14  12  -6 2424.49 253.496   0
  13   3   7 247.197 212.695   0
  12  12  -8-32.6199 212.819   0
   9  -1  13 6382.99 210.985   0
  17   7  11-110.140 321.598   0
  13  13  -8 6428.98 297.131   0
  10   0  10 14104.7 259.223   0
  14  18  -9-110.728 283.281   0
  10  12 -10 2975.08 214.647   0
  17   9   4 385.878 284.224   0
  11   5  -2 10336.2 214.836   0
   3  -1   3 30524.8 204.281   0
  11   9  -7 2662.80 199.400   0
  15   7   2 682.643 254.707   0
  11  13 -10 346.835 210.460   0
   9   3  -1 1389.84 137.192   0
  16   6   8 188.254 273.409   0
  14   8  -2-105.532 220.224   0
  17   7  10 44.8997 302.798   0
  -4  -2   5 1507.07 98.7369   0
  11   1   8 540.287 182.548   0
  11  15 -11 226.761 227.451   0
  12   2   7 11654.4 263.843   0
  -5  -3   9 576.460 129.284   0
  13  17 -10 66.5342 275.384   0
   6   4  -5 5986.04 152.764   0
  11   7  -5 6224.92 198.905   0
  13   5   1 474.940 199.363   0
   7  -1   7 982.321 144.487   0
   9  -1  12 570.339 166.643   0
  17  13  -2 91.8758 290.375   0
   5   3  -4 28684.4 269.680   0
   7  11 -11 3534.78 165.878   0
  14   6   1 415.447 222.796   0
  17   7   9 365.989 303.887   0
  14   4   6 3809.21 272.449   0
   4  10 -11 2804.26 109.039   0
  10   8  -7 1988.25 196.755   0
  12   4   1 5581.30 221.699   0
  -4  -4  12 19476.1 159.640   0
   6  10 -11 2737.40 133.360   0
   5  -3  14 224.679 115.837   0
  -3   5  -7-944.956 108.319   0
  15  11  -4-10.4766 243.914   0
  -3  -3   8 73169.1 223.178   0
  -5   9 -10 20832.0 197.396   0
   5  13 -13 393.742 132.999   0
  -3   7  -9 766.733 94.4990   0
   2  -4  16 11188.3 102.430   0
  17   9   3 241.081 279.984   0
  13  11  -7 3061.65 232.779   0
   6   2  -2 4217.95 120.069   0
  15   5   6 8.75495 244.829   0
  11  11  -9 5161.54 212.830   0
  17   7   8 159.366 293.353   0
   7   1   1 3800.00 131.384   0
  15  15  -7-53.8567 267.901   0
  17  15  -4 292.668 308.729   0
   9   7  -7 48566.4 328.197   0
  12   8  -5 8434.37 249.120   0
  12  10  -7 268.797 198.542   0
  15   9  -2 536.197 240.424   0
   9   1   3 3304.86 159.951   0
   9  -1  11 377.931 156.648   0
  11   1   7 2083.06 183.167   0
  12   2   6 620.288 200.177   0
  14  16  -9 317.174 271.094   0
  14  10  -5 3211.72 249.662   0
  15   7   1 2015.21 260.500   0
  10   4  -2 8821.70 223.741   0
  10   2   2 13953.2 245.787   0
   6  -2   9 1816.15 122.567   0
  18  10   4-55.7865 301.859   0
  10  10  -9 780.430 169.987   0
  15  17  -8-330.339 283.212   0
   9   9  -9 1487.09 157.666   0
   8  -2  17 4924.70 206.813   0
  15  13  -6-41.1707 257.212   0
   8  -2  18 1100.13 188.940   0
  10   6  -5 231.461 151.318   0
  14   4   5 792.242 235.329   0
  11   3   1 4480.99 203.380   0
   3  -3  10 45415.9 230.261   0
   7   7  -8 3154.61 141.123   0
  13   3   5 256.470 206.506   0
  17   9   2 221.625 280.705   0
  17  13  -3 167.373 286.781   0
   6   0   2 16391.3 168.560   0
  14  12  -7 2410.61 246.753   0
  17  11  -1 783.081 286.715   0
  14   8  -3 2137.82 233.701   0
  15   5   5 665.458 245.724   0
  10   0   8 6603.23 200.980   0
   7   3  -3 1777.33 116.932   0
   5  -3  13 14299.3 184.158   0
  14   6   0 3756.48 242.995   0
  13   5   0 4137.46 237.649   0
  12  14 -10 45.7897 218.078   0
  -5   5  -6 16225.4 182.766   0
   8   0   4 2756.82 176.172   0
   9  -1  10 33.0891 145.061   0
   3   9 -11 638.332 86.3908   0
   2   4  -6 17324.9 121.018   0
  -2  -4  12 71465.3 196.020   0
  18  10   3-51.6826 301.860   0
  13  15 -10 697.677 240.158   0
  13  13  -9 5050.82 267.473   0
  12   2   5 3109.76 207.508   0
  11   1   6 1197.26 181.531   0
  12   4   0 9576.45 237.736   0
  12  16 -11 413.069 240.112   0
   9   5  -5 5560.22 168.601   0
  14   4   4 5.38738 220.854   0
   7  -1   6 32948.0 248.151   0
  17  15  -5 117.490 306.827   0
  15  11  -5 156.884 241.330   0
  15   7   0 7556.01 292.098   0
  14   2  16 327.226 279.345   0
  14   2  15 1715.80 279.927   0
  15   3  15 153.183 287.385   0
  15   3  16 816.420 299.848   0
  14   2  17 594.004 284.990   0
   9  13 -12 299.685 175.027   0
  18   8   7 364.321 313.525   0
  15   3  17 13.1952 293.456   0
  15   3  14-33.0711 282.606   0
   7   5  -6 1228.83 123.605   0
  14   2  14 971.723 273.914   0
  17   9   1 242.928 283.599   0
  13   9  -6 1027.67 213.870   0
  15   9  -3 1220.68 243.511   0
   9   3  -2 6097.80 170.736   0
  14   2  18 203.374 287.410   0
   7   9 -10 2202.04 145.103   0
  11   9  -8 18094.7 262.749   0
  13   3   4 1342.43 211.195   0
  15   3  18 697.166 308.546   0
  15   3  13-197.861 273.457   0
  14   2  13 1891.61 269.415   0
  17   7   5 592.375 287.267   0
   5   5  -7 11286.7 177.546   0
  18  10   2 215.170 305.872   0
  13   1  17 2201.59 282.311   0
  13   1  15 240.969 248.499   0
  16   4  14 237.006 296.163   0
  11   7  -6 7960.29 215.339   0
  17  11  -2 356.756 281.830   0
  14   2  19-37.3285 287.678   0
  -5   7  -8 3377.37 123.267   0
  15   3  12 474.355 265.851   0
  17  13  -4 1024.93 296.988   0
  13   1  18 1242.99 277.405   0
  13   1  14 1004.20 246.925   0
  16   4  13 310.639 287.320   0
  13  11  -8 834.474 219.682   0
  14  10  -6 3438.83 246.934   0
  14   2  12 919.356 252.255   0
  11  13 -11 1046.24 213.775   0
   9  -1   9 612.261 157.341   0
   6  -2   8 279.585 117.152   0
   9   1   2 38521.6 310.594   0
  10   2   1 4999.59 184.779   0
  10  14 -12 19.2759 193.074   0
   9  11 -11 495.259 166.694   0
   5  -3  12 16362.8 181.552   0
   4  -2   6 11292.8 122.292   0
  -5  -3  10 58562.3 334.660   0
   2  -4  15 440.233 59.6151   0
  -4  -4  13 4188.50 106.481   0
  18   8   6-91.9564 307.586   0
  16   4  18-227.403 304.469   0
  18  12  -1 276.611 309.458   0
  14  14  -9 767.127 251.028   0
  13   1  19 1447.34 280.794   0
  16   4  12 133.701 291.659   0
  13   1  13 5269.52 262.788   0
  14   6  -1 8818.24 268.161   0
  15   3  11 36.5269 266.551   0
  15  17  -9 425.923 288.529   0
  13   7  -4 319.191 203.947   0
  10  12 -11 200.313 182.657   0
  12   8  -6 319.446 192.342   0
  14  16 -10 516.315 265.375   0
  14   8  -4 4867.86 245.524   0
  13   5  -1 30955.2 375.512   0
  14   2  11 280.314 253.025   0
  17   5  14 29.2183 325.314   0
   6   6  -8 16361.1 214.452   0
  12   2   4 4086.41 213.218   0
  14   4   3 940.706 216.720   0
  16   4  11 3612.53 321.239   0
  11   1   5 14360.2 247.240   0
  17   7   4 452.250 286.433   0
   8  -2  12 1810.55 177.913   0
  17   5  13 264.225 323.216   0
  13   1  12 927.697 248.854   0
  12  10  -8 332.437 199.836   0
  15   5   3 433.464 239.963   0
  12   0  16 2621.83 258.664   0
  10   4  -3 14817.5 276.810   0
  10   8  -8 2097.28 173.570   0
   4   6  -8 87.0454 83.4647   0
  18   8   5 38.7289 303.070   0
  15   3  10 3184.88 282.696   0
  17   5  12 176.029 314.683   0
  14  12  -8 1076.92 246.243   0
  -4   4  -5 24786.3 172.513   0
  18  10   1 1307.91 308.788   0
  15   7  -1 8205.73 295.467   0
  12   0  18 4099.11 274.827   0
  11  11 -10 1799.74 206.359   0
  16   4  10 821.542 290.538   0
  17  15  -6 201.911 299.085   0
  14   2  10-1.11635 240.973   0
  13   3   3 607.326 212.410   0
  12   0  14 73.5376 226.524   0
   3   3  -5 11420.4 114.870   0
   6   8 -10 299.637 112.601   0
  13   1  11 3529.38 251.812   0
  12   4  -1 14551.8 263.630   0
   7   1   0 14018.0 180.790   0
  17  11  -3 868.951 283.403   0
  15  11  -6 683.254 253.203   0
  15   3   9 606.711 262.215   0
  15   9  -4 511.846 241.961   0
  10   6  -6 185.922 159.575   0
  18  12  -2 200.311 305.184   0
   9  -1   8 8249.05 212.078   0
  10   0   6 3462.84 232.258   0
   4   2  -3 10115.7 126.254   0
  -5   3  -3 2004.64 116.202   0
  17   5  10-126.987 300.581   0
  17   7   3 363.413 282.532   0
  17  13  -5-1.20802 294.260   0
  18   8   4-175.946 296.855   0
  14   2   9-17.6154 236.034   0
   9   7  -8 4481.29 168.004   0
  13   1  10 572.638 228.411   0
  13  15 -11 753.614 247.753   0
  13  13 -10 720.598 244.045   0
  10  10 -10 2601.20 211.228   0
  12   0  12 78.5235 208.813   0
   7  -1   5 98103.1 405.003   0
  14   4   2 861.128 210.901   0
  17   5   9 640.604 286.428   0
  18  10   0 229.540 280.149   0
  12  14 -11 2843.05 244.718   0
  15   5   2-329.338 244.794   0
  13   9  -7 1252.57 222.451   0
  15   3   8 2967.51 259.011   0
  12   2   3 2249.42 189.069   0
  14   6  -2 2621.66 218.885   0
  11   1   4 10272.4 226.414   0
  15  15  -9 53.4069 272.978   0
   5  -3  11 10040.0 148.262   0
  18   6  10 2179.94 319.473   0
   3   1  -2 29425.6 142.535   0
  14  10  -7 1785.34 221.194   0
   9   9 -10 776.553 162.355   0
  12  12 -10 409.996 216.299   0
  14   2   8 2689.84 239.631   0
  15  13  -8 1171.00 274.732   0
  11  -1  17-131.969 228.877   0
  13   5  -2 15120.7 281.450   0
  11  -1  16 419.732 223.416   0
  13   1   9 3577.78 219.925   0
  17   5   8 40.2566 278.647   0
  18   8   3 102.407 280.832   0
   4   8 -10 2988.60 99.5603   0
  13   3   2 4615.23 251.528   0
  11  -1  18 1565.71 248.683   0
  15   7  -2 2128.19 239.965   0
   6   2  -3 28488.0 218.852   0
  14   8  -5 4548.16 236.575   0
  10   2   0 824.216 146.647   0
  -4  -2   6 4701.42 107.953   0
  11  -1  15-17.0990 207.827   0
   5  -1   3 55525.5 293.139   0
   7  13 -13 4004.98 176.940   0
  17   7   2-168.413 258.176   0
  13   7  -5 283.040 191.508   0
   3  -3   9-208.626 112.105   0
  -3   3  -4-876.322 115.326   0
   6  -2   7 1686.24 112.707   0
  18   6   9 257.629 301.570   0
   9   1   1 1894.17 162.984   0
   6   4  -6 7886.58 177.113   0
   9   3  -3 10654.4 190.001   0
  14  14 -10 215.608 235.053   0
  11  -1  14 3066.60 210.647   0
  15   3   7 250.586 233.713   0
   6  12 -13 77.1247 133.426   0
   7  -3  18 8646.43 210.693   0
   7  -3  17 532.053 157.247   0
  -2  -2   5 936.741 50.2597   0
   7  11 -12 1495.66 147.664   0
   4   4  -6 10909.8 122.049   0
  -4   8  -9 2009.67 100.683   0
  18  12  -3 266.249 286.189   0
  17  15  -7 89.5307 285.687   0
  17  11  -4-170.084 265.985   0
  11   9  -9 956.324 171.137   0
   9   5  -6 35180.7 282.697   0
   9  -1   7 3806.06 171.969   0
  12   0  10 1975.45 203.970   0
  17   5   7 1788.67 285.954   0
   7   3  -4 15552.1 221.565   0
  14  16 -11 449.023 251.417   0
  18   6   8 328.753 300.964   0
  18  10  -1 35.4994 284.269   0
   7  -3  16 1689.26 162.764   0
  12   8  -7 332.206 177.799   0
  14   2   7 3057.33 252.041   0
  11  -1  13 1864.51 203.196   0
  16   6   1 576.210 232.927   0
  13   1   8 1077.10 213.812   0
   4   0   0 198490. 1935.15   0
  17  13  -6 1303.10 287.337   0
  14  12  -9 951.330 240.498   0
  15   9  -5 1108.41 235.349   0
  15   5   1 9194.15 287.875   0
  14   4   1 872.088 194.287   0
  17   9  -2 873.751 246.977   0
  18   8   2 151.707 268.065   0
  15  11  -7 180.096 231.577   0
   7  -3  15 3624.28 153.762   0
  18   6   7-25.8971 278.322   0
  12   2   2 3480.43 191.477   0
  10   4  -4-532.394 164.317   0
  15   3   6 1626.81 232.692   0
  12  10  -9 213.594 188.988   0
  11  13 -12 327.904 192.676   0
  11  -1  12 1323.21 179.821   0
  17   5   6 251.131 254.605   0
   7   7  -9 8962.30 173.862   0
  -4  -4  14 1959.04 96.6047   0
   2  -2   5-1965.55 134.287   0
  14   6  -3 446.791 201.778   0
   8   0   2 39433.6 327.009   0
   2  -4  14 182.841 61.7699   0
  -5  -3  11 17140.0 195.776   0
  13   3   1 1288.63 190.634   0
  12   6  -5 386.342 185.877   0
  -3  -3   9 19683.3 140.414   0
   9  13 -13 801.238 170.916   0
   3  -1   2 111269. 274.715   0
  -4   6  -7 6189.90 113.082   0
   7  -3  14 6728.64 174.264   0
   5  -3  10 32736.3 222.201   0
   6  10 -12 38.9285 111.071   0
  -2   4  -6 13381.3 97.1624   0
  14   2   6 1924.53 216.782   0
  13   1   7 1675.59 196.153   0
  18  12  -4-84.2476 269.890   0
  15   7  -3 843.798 219.216   0
  16   4   5 2635.86 254.854   0
  11  -1  11 2898.39 195.805   0
  10  14 -13 723.295 195.758   0
  13   5  -3 5317.36 219.766   0
  10   8  -9 4404.14 187.797   0
  18  10  -2 559.662 275.718   0
  17  11  -5 3520.20 272.510   0
  11  11 -11 1461.69 181.881   0
  18   8   1 1290.68 275.635   0
  10  12 -12 3659.29 198.183   0
  17   5   5 847.956 262.445   0
  15  15 -10 49.3010 244.487   0
   7  -1   4 129257. 443.485   0
   9  -1   6 7199.19 168.779   0
   7   5  -7 5416.30 139.351   0
  13   9  -8 4430.85 221.154   0
  15   3   5-62.5740 231.015   0
  17  15  -8 70.0102 276.642   0
  14  10  -8 729.668 210.828   0
  14   8  -6 913.892 207.243   0
  15  13  -9 776.163 236.875   0
  13  13 -11 1027.38 219.694   0
  12   0   8 4216.02 208.714   0
  15   5   0 3561.40 244.674   0
  10   6  -7 247.245 144.259   0
   9  11 -12 3798.68 186.858   0
  13  15 -12 999.638 234.556   0
  10   0   4-1407.16 155.428   0
  17   9  -3 236.762 247.777   0
  11   3  -2 586.682 151.667   0
   4  -2   5 23364.2 153.813   0
  13   7  -6 2406.92 201.695   0
  10  -2  17 1629.73 198.961   0
  10   2  -1 4207.88 167.138   0
  18   6   5-41.7624 274.329   0
  10  -2  16 4153.29 210.556   0
  17  13  -7 283.692 266.854   0
   7   1  -1 45837.4 276.515   0
  10  -2  18 518.301 192.465   0
  11  -1  10 1140.02 180.994   0
  14   2   5 2876.70 234.325   0
  13   1   6 216.156 188.196   0
   7  -3  13 36.8086 125.138   0
   4  -4  18 92.6451 106.826   0
  10  -2  15 8048.65 228.838   0
   9   1   0 232.274 122.843   0
   6  -2   6 10475.4 186.921   0
  15   9  -6 83.0928 215.767   0
  12  14 -12 1541.51 218.505   0
  14  14 -11 203.506 227.076   0
  12   2   1-237.936 160.626   0
   7   9 -11 169.589 121.704   0
   4  12 -13 3174.36 124.375   0
   4  -4  17 10770.8 153.223   0
  -2  -4  13 8786.63 83.4460   0
  -2   8 -10 2233.87 58.6866   0
  -5   9  -9 550.412 124.844   0
  17   5   4 150.449 257.604   0
  13  11 -10 335.499 205.157   0
  10  -2  14 757.266 178.743   0
  12  12 -11 507.553 192.136   0
  18   8   0 710.192 279.395   0
  15  11  -8-129.044 224.519   0
  15   3   4 932.239 229.604   0
  18  12  -5 208.139 280.282   0
  10  10 -11 3168.19 186.551   0
  13   3   0 5232.23 211.048   0
   9   7  -9 2494.92 147.355   0
  18  10  -3-244.429 272.902   0
  18   6   4 140.115 277.368   0
  14  12 -10 1045.71 229.530   0
  14   6  -4 7463.66 238.405   0
  16   2  15 267.615 278.605   0
  17   3  15 229.751 305.874   0
  16   2  16 124.540 284.263   0
  17   3  14 824.932 305.464   0
  17   3  16 679.678 303.986   0
  11   7  -8 4131.12 186.073   0
   9   3  -4 17727.6 212.648   0
  16   2  17 129.741 294.823   0
  10  -2  13 3854.58 200.819   0
  15   7  -4 1935.15 226.130   0
  11  -1   9 2765.27 191.716   0
  17   3  13-30.8676 295.278   0
  12   8  -8 323.310 171.432   0
  16   2  13 1520.80 291.231   0
  17  11  -6-66.8853 267.725   0
  17   7  -1 1718.08 265.562   0
  17   3  12 5.62993 282.753   0
  -5   5  -5 425.338 89.0324   0
  14   2   4 2900.04 231.390   0
  15   5  -1 4071.76 250.538   0
  15   1  15 254.205 274.392   0
  15   1  16 222.979 276.554   0
   7  -3  12 230.268 125.009   0
  11   9 -10 241.866 174.539   0
   2  10 -12 520.991 58.5535   0
  13   1   5 974.561 202.129   0
  17   5   3 580.461 262.049   0
  18   4  13 167.657 310.170   0
  16   2  12 484.205 266.718   0
  17   9  -4 2398.63 274.292   0
  15   1  14 89.0045 255.816   0
  15   1  17 1847.75 288.683   0
   9  -1   5 11080.0 203.914   0
  -4  -4  15 2629.69 100.904   0
  14   4  -1 548.258 200.632   0
   6   0   0 3893.60 119.932   0
  18   4  12 222.280 309.011   0
  17   3  11 46.7710 282.197   0
  13   5  -4 747.172 192.909   0
  15   1  13-177.802 246.081   0
  15   1  18 318.793 279.016   0
  17  15  -9 277.723 277.684   0
   4  -4  16 12866.4 146.087   0
  10  -2  12 1028.61 178.362   0
   9   5  -7 5458.15 164.726   0
  12   6  -6 2477.15 188.795   0
   9   9 -11 3016.92 163.643   0
  10   4  -5 3425.55 174.572   0
   5  -3   9 766.271 145.432   0
  12  10 -10 6487.69 228.259   0
   6   6  -9 2384.70 118.119   0
  -5  -3  12 30239.8 244.181   0
  18   6   3 17.4821 274.509   0
  18   4  11 499.254 307.053   0
  18   8  -1 1825.13 290.125   0
  15   1  12 503.466 255.003   0
  15   3   3 252.607 224.662   0
  17   3  10 181.245 282.704   0
  17  13  -8 101.985 276.216   0
  12   0   6 4465.09 211.029   0
  14   8  -7 2238.23 216.840   0
  15  15 -11 166.140 263.032   0
  11  -1   8 303.490 178.614   0
  16   2  10 335.951 266.922   0
  15  13 -10 1194.54 252.579   0
  18   4  10 1080.68 312.657   0
  14   0  16 3412.23 382.999   0
  14  10  -9 163.382 217.419   0
  11   5  -6 12453.5 201.465   0
  15   1  11 1011.24 257.815   0
  18  10  -4 375.300 260.821   0
  14   0  14 1114.57 351.895   0
  12   2   0 1392.52 165.805   0
  13   9  -9 645.986 205.818   0
  11   3  -3 2492.58 161.230   0
  18  12  -6 475.502 274.959   0
  17   3   9-28.8007 262.562   0
  17   5   2-326.449 245.552   0
   3  -3   8 3610.82 127.713   0
  10  -2  11 6848.83 216.029   0
  13   7  -7 4273.13 201.192   0
  15   9  -7-42.3047 227.322   0
   7  -1   3 33282.2 252.838   0
   5  11 -13 964.477 110.083   0
  18   4   9 972.496 288.238   0
  11  13 -13 8.93859 196.037   0
  14   2   3 3798.58 230.288   0
  17   7  -2 2522.70 258.922   0
  13   3  -1 244.883 175.557   0
  11   1   1 15573.9 243.959   0
  13   1   4 609.339 186.222   0
  16   2   9 1907.77 262.165   0
   7  -3  11 1660.72 130.883   0
  10   2  -2-2327.92 193.333   0
   6   2  -4 16339.2 170.106   0
  18   6   2 904.403 267.951   0
  15   1  10 1949.26 244.835   0
   7   3  -5 515.456 160.855   0
   3  11 -13 3334.89 92.5861   0
  13  13 -12 1182.72 219.118   0
   4  -4  15 1182.80 91.1896   0
  -5   7  -7 1801.09 109.368   0
  14   0  12 2034.81 328.208   0
  -4  -2   7 26197.9 169.863   0
  17   3   8 522.100 260.060   0
  15   5  -2 6839.65 261.997   0
  14   6  -5 935.384 200.119   0
  15  11  -9 628.862 230.260   0
  17  11  -7 213.115 250.330   0
  15   7  -5 262.670 208.483   0
   6   8 -11 1284.48 116.727   0
   3   5  -8 14743.9 121.685   0
   9   1  -1 2747.65 142.040   0
   6  -2   5 23560.7 222.467   0
   4  10 -12 3883.46 112.440   0
   2  -4  13 4004.68 63.2775   0
   3   7 -10 2793.32 81.1706   0
  -4  -4  16 1874.51 96.7869   0
  18   4   8 758.499 285.697   0
  17   9  -5 1396.18 259.323   0
  18   8  -2-382.448 257.770   0
  15   3   2 14.1252 205.248   0
  11  11 -12 2338.67 192.903   0
  16   2   8 1832.96 256.990   0
  19   7   2 243.801 278.469   0
  14  14 -12 614.767 227.427   0
  11  -1   7 727.397 163.062   0
  10   8 -10 1316.63 164.913   0
  15   1   9 6543.82 277.896   0
  14   4  -2 578.994 194.514   0
  10   6  -8 3927.84 176.219   0
  10  -2  10 3226.93 173.373   0
  18  14  -8-4.32351 284.517   0
   9  -1   4 13239.2 193.703   0
  13  11 -11 7434.15 252.768   0
  17   5   1-12.6300 233.316   0
  17   3   7 14.1113 247.624   0
  14  12 -11 658.834 226.944   0
  18   4   7 1239.06 275.196   0
   6   4  -7 116327. 391.065   0
  13  -1  16 46.1284 225.003   0
  13  -1  17 1556.07 252.533   0
  13  -1  15 231.714 222.458   0
  17  15 -10 1224.84 280.897   0
  18   6   1 86.5951 254.445   0
  10  12 -13 705.246 185.060   0
  10   0   2 9156.09 212.863   0
  18  10  -5 264.471 250.348   0
  14   0  10 4314.75 331.916   0
  13  -1  14 1523.89 230.696   0
  13   5  -5 180.779 183.168   0
  14   2   2 1330.54 203.661   0
   9  -3  17 3415.10 186.762   0
  12  14 -13 5038.66 246.509   0
  17  13  -9 83.3816 250.811   0
  15   1   8 963.196 221.561   0
  13   1   3 3375.21 219.100   0
   9  -3  16 17090.3 245.689   0
  12  12 -12 2210.59 221.762   0
  17   7  -3 3813.59 258.936   0
   7   1  -2 3458.56 117.062   0
  18  12  -7 601.428 264.193   0
  -5  -1   6 8183.88 221.240   0
  13  -1  13 2132.79 230.609   0
   9  13 -14 2680.98 178.218   0
  12   8  -9 1294.45 178.088   0
   7  -3  10 1262.29 136.447   0
  18   4   6 170.708 257.229   0
   4  -4  14 10446.1 129.971   0
   9  -3  15 2296.36 170.829   0
  17   3   6 1019.18 251.287   0
  11   7  -9 1903.64 160.261   0
  12   2  -1 6877.44 205.604   0
  -2   6  -8 197884. 318.351   0
  10  -2   9 4590.11 170.757   0
   5  -3   8 14650.8 171.590   0
   7  11 -13 2827.92 150.900   0
   7   7 -10 2988.94 139.969   0
  -4   4  -4 5716.94 101.566   0
  -4  10 -10 679.252 100.121   0
  -3  -3  10 81002.1 229.742   0
  -5  -3  13 8020.63 176.554   0
  -3   5  -6 16231.9 148.427   0
  14   8  -8 501.186 191.594   0
   9   3  -5 2951.78 138.566   0
  18   8  -3 711.077 256.267   0
  13  -1  12 2576.52 216.219   0
  15   3   1 644.210 207.665   0
  13   3  -2 2289.96 191.295   0
  19   5   6 201.742 281.875   0
  12   6  -7 542.424 167.074   0
   9  11 -13 1093.90 163.498   0
  12   0   4 4525.38 196.310   0
  11   1   0 10348.4 210.317   0
  15  13 -11 1854.25 244.313   0
   9  -3  14 4146.70 173.512   0
  15   9  -8 3056.00 229.335   0
  16   2   6 241.278 232.441   0
  15   5  -3 3970.16 236.333   0
  15   1   7 1501.81 230.997   0
  15  15 -12 1124.46 252.570   0
  17   5   0 482.597 229.072   0
  17   9  -6 3935.74 263.015   0
   4   2  -4 7817.48 111.920   0
   4  -2   4 33507.0 174.817   0
  14  10 -10 813.090 206.349   0
   8   0   0 34459.6 293.742   0
  18   6   0 1403.88 254.061   0
  11   9 -11 3076.43 183.850   0
  17  11  -8 263.733 244.750   0
   7   5  -8 10692.9 164.598   0
  10  10 -12-206.240 193.598   0
  11   3  -4 8600.17 183.947   0
  18   4   5 77.1281 252.665   0
  13  -1  11 2188.68 221.596   0
  10   4  -6-1506.27 144.332   0
  13   7  -8 2878.44 196.565   0
  15   7  -6 1267.11 213.903   0
  17   3   5 279.304 239.071   0
   9   7 -10 1272.92 136.305   0
  14   6  -6 3782.30 201.311   0
  14   4  -3 3421.67 215.020   0
  12  10 -11 4779.12 221.307   0
  13   9 -10 1653.84 193.233   0
  14   0   8 1755.48 291.971   0
  11   5  -7 23670.2 250.716   0
   9  -3  13 3778.14 166.906   0
  18  14  -9 949.115 273.514   0
  14   2   1 899.155 194.480   0
  18  10  -6 216.298 248.766   0
  15  11 -10 1181.89 233.885   0
  13   1   2 408.124 202.908   0
   5   9 -12 8064.64 147.141   0
  10   2  -3 2215.10 158.308   0
   6  -4  18 136.281 127.815   0
   9  -1   3 5250.33 148.192   0
  10  -2   8 3989.51 166.450   0
  13  -1  10 433.573 189.833   0
  17   7  -4 3706.92 256.099   0
  -4  -4  17 529.040 94.9923   0
   7  -1   2 11121.1 163.395   0
   6  -4  17 1540.38 129.564   0
  15   1   6 1829.15 224.801   0
   6  12 -14 2487.72 137.250   0
   9   5  -8 508.414 122.851   0
   5   3  -6 3931.86 117.445   0
   7  -3   9 18975.5 196.724   0
   4   6  -9 2549.27 85.4739   0
   6  -4  16 602.160 119.732   0
   4  -4  13 5687.25 104.790   0
  -2  -4  14 4595.32 67.7366   0
  18   4   4 362.149 249.888   0
  12  -2  16 1242.75 207.376   0
  12  -2  17 2037.88 217.760   0
  18  12  -8 211.720 260.317   0
  12  -2  15 3035.31 220.871   0
  19   5   4 934.366 280.104   0
  17  15 -11 123.453 258.086   0
  17   3   4 803.965 244.235   0
  15   3   0 4465.55 228.844   0
  18   8  -4 55.2257 245.509   0
   9  -3  12 2283.64 152.086   0
  13  13 -13 120.611 199.742   0
  11  -1   5 8398.95 212.411   0
   9   1  -2 15193.4 191.961   0
  17  13 -10 161.516 256.889   0
  17   5  -1 2629.91 242.102   0
  18   6  -1 197.446 249.431   0
  12  -2  14 1881.08 200.865   0
  19  11  -6 197.126 264.821   0
  13   5  -6 3046.36 196.570   0
  14  14 -13 4156.20 242.800   0
   5   1  -3 9439.54 152.902   0
  13  -1   9 2919.96 209.212   0
   6  -2   4 28971.4 196.414   0
   9   9 -12 4750.38 171.234   0
  12   2  -2 152.138 170.990   0
  14  12 -12 1023.73 218.804   0
  12  -2  13 219.234 186.396   0
  15   5  -4 482.493 226.229   0
  13   3  -3 313.574 170.242   0
   6  -4  15 991.623 126.083   0
  17   9  -7 1491.92 240.873   0
  15   1   5 1930.91 221.569   0
  13  11 -12 1816.60 206.562   0
  11  13 -14 3635.16 197.733   0
  18   4   3 174.712 248.128   0
   7   9 -12 2203.06 135.520   0
   9  -3  11 806.086 139.916   0
  14   8  -9 2188.55 202.034   0
   2   2  -4 9780.36 78.0457   0
  17   3   3 905.276 234.662   0
  14   2   0 685.999 183.745   0
  12  -2  12 513.741 180.046   0
  17  11  -9-53.8657 231.424   0
  10  -2   7 15595.5 223.475   0
   6  10 -13 1087.19 110.110   0
  10   6  -9 973.714 143.366   0
  11  11 -13 425.407 168.972   0
  -3   7  -8 5230.16 96.3874   0
  -4  -4  18 823.464 96.0026   0
  -5  -3  14 113.071 109.446   0
  18   2  15 13.7903 276.164   0
  18   2  14 17.5499 275.986   0
  14   0   6 4457.27 296.241   0
  18   2  13 176.312 275.728   0
  15   9  -9 308.310 205.205   0
  13   1   1 4125.98 212.601   0
  13  -1   8 1971.99 192.805   0
  14   4  -4 3516.51 219.076   0
  18   2  12 92.9467 276.026   0
  18  10  -7 269.440 248.603   0
  15   7  -7 765.011 204.794   0
  17   1  15 605.235 273.870   0
  17   1  14 233.438 268.268   0
  17   7  -5 3790.97 252.370   0
  18  14 -10 389.449 262.572   0
  17   1  16 181.223 267.940   0
  10   8 -11 4887.92 179.994   0
  12   8 -10 748.742 174.031   0
   3  -1   1 144025. 1186.85   0
  17   1  13 131.079 265.876   0
  15  13 -12 1995.97 239.304   0
   6  -4  14 5206.45 147.734   0
  18   2  11 835.698 283.549   0
  18   6  -2 3136.57 267.593   0
  14   6  -7 664.291 194.658   0
  17   5  -2 11365.4 279.918   0
  12   6  -8 10.0041 155.406   0
  12  -2  11 68.7182 179.289   0
  15   3  -1 584.113 200.351   0
  18   8  -5-52.8171 249.279   0
  14  10 -11 356.132 206.683   0
  17   1  12 264.170 258.594   0
  11  -1   4 21942.8 232.996   0
   3   1  -3 7494.46 165.400   0
   7   3  -6 12142.9 172.668   0
   4   4  -7 11047.6 123.910   0
   5  -3   7 7691.52 187.832   0
  18   4   2 1177.55 260.815   0
  12  12 -13 629.249 189.798   0
  15   1   4-1067.98 241.074   0
  11   3  -5 2508.91 153.895   0
  18   2  10 853.078 282.175   0
   3  -3   7 26560.2 136.431   0
  -4  -2   8 4276.67 96.5050   0
  11   7 -10 1895.61 169.253   0
  18  12  -9 661.886 275.848   0
   7  -3   8 36104.3 255.853   0
  12   0   2 367.039 162.949   0
  13   7  -9 3543.31 200.730   0
  17   1  11 16.2453 258.195   0
   9  -1   2 42251.3 287.012   0
   9  -3  10 219.712 144.973   0
  17   3   2 727.424 243.629   0
   3   3  -6 30189.7 134.664   0
  16   0  16 433.299 268.857   0
  16   0  14 1216.69 264.441   0
  15  11 -11 1526.82 233.514   0
  13  -1   7 1175.05 192.178   0
   6   2  -5 30602.7 208.441   0
   3   9 -12 415.698 70.9898   0
   9   3  -6 44370.8 299.505   0
  18   2   9 1271.72 283.934   0
  13   9 -11 784.969 192.593   0
  12  -2  10 143.304 173.588   0
  -5   5  -4 6880.34 157.233   0
  17   1  10 308.589 256.262   0
   7   1  -3 2803.07 140.057   0
   4  -4  12 732.968 80.2481   0
  -5  -1   7 3570.33 144.271   0
  10  12 -14 1191.60 171.955   0
  -4   8  -8 7679.90 120.369   0
  -4   6  -6 69535.2 262.497   0
   6  -4  13 1624.34 112.922   0
   2  -4  12 7443.66 74.0472   0
  -3   3  -3 15891.8 133.073   0
   4   8 -11 4578.30 100.049   0
  -5   9  -8 5322.68 131.342   0
   2   6  -9 533.009 124.423   0
  17  15 -12 561.626 256.799   0
  17  13 -11 2333.09 268.209   0
  10   0   0 15615.4 227.460   0
  16   0  12 1976.48 265.361   0
  11   5  -8 4291.97 183.601   0
  10  -2   6 800.439 158.851   0
  10   2  -4 23414.9 277.246   0
  10   4  -7 7453.07 197.977   0
  19   3   8 80.9449 288.843   0
  15   5  -5 8375.47 269.112   0
  14   2  -1 1834.74 199.350   0
  18   2   8 418.420 284.133   0
  19   5   1 854.268 269.613   0
  12  10 -12 1507.47 186.649   0
  17   1   9 863.951 268.574   0
   6   6 -10 3625.29 120.108   0
  11   9 -12 186.029 160.368   0
  12   2  -3 3895.61 196.708   0
  18   4   1 1459.82 265.273   0
  16   2   2 1843.72 233.706   0
  13   3  -4 47.1521 172.251   0
  13   5  -7 12006.6 278.583   0
  13   1   0 2328.55 198.769   0
  18   6  -3 683.100 257.923   0
  15   1   3 3429.94 232.881   0
  17   5  -3 5494.25 271.908   0
   7  -1   1 3149.59 123.786   0
  19   3   7 51.5764 282.189   0
  12  -2   9 1106.76 185.746   0
  18  10  -8 1692.51 273.281   0
  17   7  -6 366.321 248.489   0
  17  11 -10 816.214 254.941   0
  11  -3  16 535.422 194.987   0
  17   3   1 7.82519 241.895   0
  11  -3  17 307.060 201.638   0
  13  -1   6 198.285 183.155   0
  -2  -2   6 211910. 1228.41   0
  16   0  10 1054.07 249.911   0
   9  -3   9 7573.63 193.945   0
   9   1  -3 18708.6 215.672   0
   2  -2   4 484.401 43.0752   0
  15   3  -2 4045.62 235.770   0
  14   0   4 2308.50 289.027   0
  17   1   8 487.332 258.500   0
  18   2   7 920.688 275.220   0
  15  -1  15 219.359 255.724   0
  11  -3  15 330.570 188.098   0
  15  -1  16 1148.69 262.227   0
  14   4  -5 12923.3 265.419   0
  15  -1  14-9.39766 243.268   0
  10  10 -13 7326.39 207.164   0
  18  14 -11 386.710 275.025   0
  13  13 -14 686.936 211.057   0
  -5  -3  15 2851.03 141.033   0
  14  12 -13 429.506 217.407   0
  15  -1  13 272.568 236.394   0
  11  -3  14 5266.12 212.101   0
  15   7  -8 285.214 220.732   0
  15   9 -10 1728.48 228.907   0
  14   8 -10 303.680 197.875   0
   9   7 -11 14073.7 200.458   0
   9  11 -14 3680.39 168.311   0
   8  -4  17 7029.53 198.001   0
   6  -4  12 36569.4 230.704   0
  -3  -3  11 39627.7 166.785   0
  -5   7  -6 2009.82 147.876   0
  -2  -4  15 12219.9 87.6899   0
  15  -1  12 611.724 235.615   0
   6  -2   3 54710.2 260.575   0
  18  12 -10 2144.57 288.483   0
   6   4  -8 1679.48 114.951   0
  17   1   7 3214.22 275.082   0
   9   5  -9 905.516 133.759   0
  18   4   0 1046.71 268.874   0
  18   2   6 312.903 270.922   0
  11  -3  13 1697.89 192.453   0
  14   6  -8 2498.43 211.012   0
  13  11 -13 1546.99 205.326   0
  12  -2   8 2568.78 194.109   0
   7  -3   7 1204.95 146.753   0
   8  -4  16 1970.39 165.238   0
  16   2   1 3141.46 249.259   0
   4  -2   3 112670. 315.031   0
  10  -2   5 299.382 161.753   0
  15  -1  11 896.835 244.945   0
  15   1   2 394.546 212.405   0
  15  13 -13-2.29889 230.431   0
   8  -4  15 998.220 148.585   0
  19   3   5 324.170 280.735   0
  13  -1   5 1459.71 194.286   0
  18   6  -4 298.497 247.728   0
  17   3   0 1520.73 245.061   0
   9  -1   1 1030.98 152.969   0
  14   2  -2 4043.20 245.979   0
  11  -3  12 3685.34 198.088   0
   6   8 -12 2142.49 108.717   0
  14  10 -12 346.690 213.989   0
   9  -3   8 3790.50 156.659   0
   7   5  -9 13310.6 208.521   0
  17   5  -4 1263.05 254.155   0
  12   6  -9 994.333 165.510   0
  17   1   6 1116.75 261.621   0
   6   0  -2 21584.7 202.796   0
  17   9  -9 478.612 244.757   0
  15   5  -6 473.402 221.793   0
  15  -1  10 3487.41 249.836   0
  18   2   5 867.560 269.682   0
  13   1  -1 4259.13 227.874   0
  11   3  -6 22988.7 255.931   0
  17  13 -12 3574.66 278.310   0
  12   8 -11 3647.24 197.523   0
   7   7 -11 2202.92 142.443   0
   8  -4  14 203.988 141.804   0
  15  11 -12 603.814 232.001   0
   4  -4  11 636.722 79.9018   0
   5  -3   6 10884.0 135.150   0
  10   6 -10 6109.41 196.298   0
  -5  -3  16 9977.22 171.235   0
  -2  10 -11 2541.15 61.6655   0
  17   7  -7 722.619 251.263   0
  18   8  -7 480.023 251.052   0
  18  10  -9 770.959 268.801   0
  15   3  -3-206.919 228.278   0
  12  -2   7 12707.4 246.976   0
  20   6  -1 261.802 288.304   0
  13   3  -5 132.966 175.226   0
  11  -3  11 2125.89 191.105   0
  18   4  -1 1734.48 270.956   0
  14  -2  15 2112.25 250.146   0
  14  -2  16 266.955 245.677   0
  15  -1   9 5149.09 273.559   0
  11  11 -14 3518.48 191.698   0
  14  -2  14 705.323 237.881   0
  16   2   0 3817.69 246.981   0
  17  11 -11 2543.28 272.256   0
  13   9 -12 3329.47 219.530   0
   6  -4  11 18022.0 195.865   0
  17   1   5 3229.64 267.280   0
   8   0  -2 24520.3 273.890   0
   9   9 -13 375.538 155.125   0
  13   5  -8 1676.36 201.666   0
  11   7 -11 1525.32 174.674   0
  18   2   4 289.128 261.150   0
  14  -2  13 2799.50 247.620   0
   8  -4  13 1247.18 157.604   0
  14   4  -6 6770.61 234.193   0
  12   0   0 1383.19 174.464   0
  15   1   1 1947.81 239.816   0
  12  12 -14 3681.19 212.792   0
  13  -1   4 1943.81 188.358   0
  10   2  -5 987.797 156.759   0
  10   8 -12 1013.31 164.265   0
   7  11 -14 208.471 122.701   0
  18  14 -12 225.597 277.336   0
  -3  -1   5 77291.8 233.086   0
  17   3  -1 587.341 241.930   0
  16   0   6 1370.39 245.266   0
  11   1  -3 8171.76 200.231   0
  14  -2  12 1208.70 232.310   0
  11   5  -9 2148.81 162.538   0
  14   0   2 4503.31 299.658   0
  15  -1   8 802.433 228.897   0
  11  -3  10 5597.54 207.502   0
  12   4  -7 207.417 174.605   0
  10  -2   4 722.802 153.593   0
  15   7  -9-718.996 224.262   0
  18   6  -5 39.3229 250.148   0
   9   3  -7 3030.92 146.504   0
  18  12 -11 798.744 276.555   0
   9  -3   7 1707.72 141.535   0
  10   4  -8 197.393 161.458   0
  20   8  -5 441.992 339.702   0
  12  -2   6 1884.80 184.260   0
  15   9 -11-62.1770 224.192   0
  14  -2  11 1367.37 220.956   0
  -4  -2   9 6057.96 102.218   0
   7  -3   6 24204.9 230.319   0
  -5  -1   8 9079.46 151.151   0
   5  11 -14 7898.68 158.636   0
  20   6  -2 2335.38 295.867   0
  17   5  -5 4027.71 260.318   0
  17   1   4 1973.46 262.764   0
  14   2  -3 3293.39 221.278   0
  18   2   3 759.265 261.316   0
  14   8 -11 433.778 203.413   0
  12  10 -13 6628.06 228.220   0
  18   4  -2 1585.20 266.058   0
  14   6  -9 799.750 203.862   0
   9   1  -4 6327.21 161.645   0
   7  -1   0 14696.4 176.268   0
  13   1  -2 1680.34 206.822   0
  15  -1   7 1134.12 240.207   0
  20   4   2 721.304 297.836   0
  14  12 -14 3637.35 240.315   0
  11   9 -13 315.805 167.140   0
   7   1  -4 2202.91 123.890   0
  16   2  -1 1459.24 235.716   0
  14  -2  10-33.4434 220.051   0
   7   3  -7 3232.68 123.788   0
  17   9 -10 323.030 246.757   0
  11  -3   9 1654.57 201.131   0
  19   3   2 1420.97 279.736   0
  15   5  -7 799.680 226.049   0
  18   8  -8 234.458 260.427   0
  15   3  -4 1625.04 220.612   0
  -4   4  -3 1610.93 88.6267   0
  17   7  -8-41.5309 244.149   0
  13  -1   3 2526.55 226.154   0
  18  10 -10 1211.80 280.065   0
   9  -1   0 296.507 129.090   0
  15   1   0 4770.65 246.172   0
  11  -1   1 16382.7 255.588   0
  17   3  -2 3896.94 264.368   0
  17  13 -13 170.328 272.593   0
   6  -4  10 114.398 121.450   0
  19   1  11 382.430 300.874   0
  17   1   3 7852.58 303.927   0
   2   8 -11 30768.2 125.638   0
  15  13 -14 239.425 231.450   0
  18   2   2 1236.73 275.219   0
  14  -2   9 219.159 214.303   0
  10  12 -15 963.882 174.790   0
   4   2  -5 1490.55 79.9670   0
  20   6  -3-44.0265 292.535   0
  13  11 -14 927.927 216.397   0
  18   0  14 177.256 431.079   0
  12  -2   5 3698.33 201.842   0
   6  -2   2 2914.23 105.251   0
  13   3  -6 1941.58 195.914   0
  15  -1   6 2587.60 243.250   0
  14  10 -13 1570.51 221.197   0
   7   9 -13 1610.31 130.150   0
  10   0  -2 28760.0 318.579   0
   3  -3   6 11097.5 132.782   0
   4  -4  10 7170.55 108.353   0
   2   4  -7 16316.8 98.7758   0
  -4  10  -9 490.506 98.4369   0
  -2  -4  16 1290.01 63.7799   0
  -3  -3  12 34645.3 189.485   0
  20   4   1 1003.28 296.312   0
  20   8  -6 149.261 346.514   0
  18   6  -6 473.821 252.695   0
  18   0  12 1680.39 440.575   0
  15  11 -13 836.488 241.081   0
  17  11 -12 482.409 260.982   0
   9  -3   6 28709.1 267.677   0
  13   7 -11 1586.55 198.783   0
  10  -4  16 4211.12 201.275   0
   6   2  -6 249.556 95.4067   0
  14   4  -7 1617.43 204.554   0
  10  -2   3-6730.36 208.308   0
  19   1   9 251.357 304.537   0
  12   6 -10 6759.01 215.549   0
  13  -3  16 21.9131 227.051   0
  18   4  -3 1498.77 267.816   0
  13  -3  15 249.097 225.997   0
  10  -4  15 385.481 179.672   0
  13  -3  14 1242.29 229.027   0
  17   5  -6 1475.72 249.124   0
  14  -2   8 2268.72 240.217   0
  10  10 -14 5626.80 211.508   0
  18   0  10 647.857 429.458   0
  18  12 -12 581.879 284.390   0
  13   5  -9 1464.57 190.963   0
   9   5 -10 1254.06 145.487   0
  10  -4  14 179.412 183.729   0
  13  -3  13 1126.38 230.340   0
  19   1   8-321.172 288.011   0
  14   2  -4 7553.41 238.217   0
  12   8 -12 4033.31 209.743   0
  17   1   2 949.087 273.268   0
  18   2   1 2823.49 279.946   0
  11   1  -4 6658.43 198.145   0
  15   7 -10 1463.54 233.410   0
   9   7 -12 2457.67 160.423   0
  13  -1   2 2819.22 221.665   0
  15  -1   5 1625.63 233.081   0
  17  -1  14 568.758 284.484   0
  17  -1  15 792.342 288.911   0
  20   4   0 548.546 290.810   0
  17  -1  13 289.898 272.208   0
   5  -3   5 3091.23 120.776   0
  15   1  -1 5601.84 247.096   0
  17   3  -3 721.837 245.437   0
  13  -3  12 4652.02 256.228   0
  13   1  -3 944.132 192.885   0
  -5   5  -3 9223.94 175.711   0
  10  -4  13 2021.02 184.707   0
  13   9 -13 1532.51 219.596   0
  20   6  -4 1053.84 341.146   0
  17  -1  12-6.04571 264.023   0
  18   8  -9 1171.97 264.193   0
   7  -3   5 1790.74 144.610   0
  12   4  -8 794.664 180.636   0
  15   3  -5 133.926 222.372   0
  12  -2   4 2838.06 190.686   0
   2  -4  11 35694.5 145.768   0
  10   2  -6 1085.34 148.024   0
   6  -4   9 1935.35 110.798   0
   4  10 -13 12506.2 130.596   0
   6  10 -14 986.545 114.048   0
   5   9 -13-0.71959 123.597   0
  14   0   0 415.123 259.495   0
  17   7  -9 115.908 246.898   0
  14  -2   7 5061.38 244.403   0
  15   9 -12 1679.54 240.550   0
  17   9 -11 675.008 248.924   0
  17  -1  11 129.547 262.973   0
  18   0   8 535.126 408.975   0
  15   5  -8-183.524 215.837   0
  13  -3  11 884.592 208.553   0
  20   8  -7 158.194 339.951   0
  10   6 -11 603.406 152.381   0
  18  10 -11 59.8140 264.119   0
  14   6 -10 2130.09 206.714   0
  11  -1   0 15154.1 229.006   0
  11   7 -12 2840.09 181.324   0
   9  11 -15 8090.50 196.778   0
  10  -4  12 4556.36 195.160   0
  14   8 -12 254.466 205.040   0
  11   5 -10 11790.1 227.609   0
  18   4  -4 331.429 255.459   0
  18   6  -7-648.200 253.960   0
  19   1   6 143.429 292.658   0
  17  -1  10 307.493 273.422   0
  17   1   1 338.569 260.055   0
  20   2   5 748.250 309.431   0
  18   2   0 2102.44 291.054   0
   9  -3   5 12479.7 190.665   0
  15  -1   4-1157.74 263.899   0
  20   4  -1 1315.44 296.434   0
  12   0  -2 4587.85 194.177   0
  12  12 -15 1097.41 203.950   0
  11  11 -15 5975.94 205.951   0
   4  -2   2 48772.7 210.509   0
  13  -3  10 2837.64 232.962   0
  17  13 -14 859.091 278.918   0
   9  -1  -1 2334.61 156.747   0
  17  -1   9 1010.47 269.501   0
  10   4  -9 7663.17 200.096   0
   6   6 -11 1935.93 106.915   0
  10  -2   2 10050.6 227.633   0
  17   5  -7 2206.44 255.153   0
  14  -2   6 1897.17 221.823   0
   3  -1   0 12625.6 128.738   0
   9   1  -5 14251.6 204.040   0
   9   3  -8 14342.2 205.370   0
  -5  -1   9 38285.2 290.917   0
  10  -4  11 1218.99 171.006   0
  -2   4  -5 36476.7 138.732   0
  14  12 -15 140.810 229.877   0
  13  -1   1 3127.35 232.972   0
  16  -2  15 133.269 270.785   0
  16  -2  14 216.518 268.198   0
  10   8 -13 2719.30 179.361   0
  -4  -2  10 21251.5 162.556   0
  12  10 -14 5082.29 221.901   0
   7  -1  -1 45175.9 282.295   0
  -3   5  -5-5100.59 140.556   0
   6   4  -9 57908.9 306.836   0
   7   5 -10 1015.31 133.647   0
  -2  -4  17 1000.79 69.6860   0
   3   5  -9 33031.8 141.423   0
  -4  14  15 2184.85 316.181   0
  20   6  -5 256.204 342.452   0
  17  11 -13 472.784 257.870   0
  17   3  -4 3360.16 258.509   0
  20   2   4 213.689 299.194   0
  16  -2  13 1352.51 272.788   0
  14   4  -8 1165.04 200.070   0
  15   1  -2-170.608 228.894   0
  18   0   6 31.9127 401.326   0
  17  -1   8 1524.23 274.295   0
  12  -2   3 2097.57 190.314   0
  13  -3   9 441.439 201.596   0
  14   2  -5 1957.40 221.675   0
  16  -2  12 175.534 259.961   0
  18  12 -13 524.273 278.916   0
   9   9 -14 6362.61 180.821   0
  17   1   0 688.007 244.674   0
  15  11 -14-38.3939 241.820   0
  16  -2  11 198.684 269.199   0
  15  -1   3 3714.81 252.429   0
  19   7  -8 889.190 269.062   0
  20   8  -8 498.118 339.332   0
  14  10 -14 7667.95 271.893   0
  20   4  -2 1254.29 292.829   0
  18   2  -1 3171.38 275.005   0
  18   8 -10 756.452 280.113   0
  19   1   4 807.801 287.357   0
  -5   7  -5-281.534 126.643   0
  13   1  -4 2495.80 196.558   0
  11   9 -14 1561.29 189.436   0
  11   3  -8 22450.5 253.452   0
  15   3  -6 11538.4 296.710   0
  10  -4  10 5190.21 198.950   0
  14  -2   5 5897.38 240.032   0
  18   4  -5 241.227 250.103   0
  -4   6  -5 2511.60 91.2932   0
  13   7 -12 15.3368 192.666   0
  20   2   3 228.548 291.880   0
  17  -1   7 2861.27 275.199   0
  15   7 -11 874.858 225.875   0
   4  -4   9 18654.3 151.045   0
  17   7 -10 214.093 235.601   0
   4   6 -10 6656.72 100.227   0
  13  11 -15 863.658 227.629   0
  16  -2  10 247.935 251.952   0
  11   1  -5 7496.58 190.246   0
  13  -3   8 804.350 207.780   0
  18   6  -8 1433.43 267.365   0
  12   6 -11 308.808 179.421   0
   7   7 -12 4441.54 146.952   0
  -4   8  -7 8055.49 126.564   0
   6  -2   1 15233.6 197.524   0
   7   1  -5 5123.13 134.260   0
   6  -4   8 1566.42 136.470   0
  17   9 -12 3046.24 259.032   0
  18  10 -12 445.065 266.277   0
   7  -3   4 6108.35 151.327   0
  15   5  -9 5785.51 256.230   0
   9  -3   4 3195.34 178.374   0
   4   4  -8 3424.13 86.5733   0
   3   7 -11 14454.7 104.624   0
  -3  -3  13 2944.31 86.2556   0
  -2  -4  18 435.280 67.9533   0
   4  12   8 4011.11 289.802   0
  15  13 -15 42.1576 288.022   0
  20   6  -6 347.239 340.754   0
  16  -2   9 3291.47 264.653   0
  12  -4  15 1886.86 215.095   0
  17  -1   6 1070.58 267.177   0
  13  -1   0 3697.89 216.027   0
  12  -4  14 2920.04 219.084   0
  20   2   2 454.696 297.924   0
  18   0   4 578.442 400.522   0
  15   9 -13 894.385 232.091   0
  17   5  -8 730.466 258.729   0
  17   3  -5 10.5368 233.748   0
  12   4  -9 8894.71 224.298   0
  10  -4   9 2100.72 170.218   0
  14   6 -11 18.3853 197.774   0
  12  -2   2 4261.41 198.437   0
  20   4  -3 1245.20 277.967   0
  15  -1   2 576.415 225.096   0
  17   1  -1 1396.53 236.165   0
  12   8 -13 5074.50 215.255   0
  15   1  -3 5919.51 247.284   0
  14  -2   4 2218.31 217.131   0
  10  -2   1 7570.18 185.063   0
  12  -4  13 506.885 202.886   0
  18   2  -2 501.322 245.138   0
   7   3  -8 751.612 115.557   0
  13  -3   7 646.585 200.311   0
  16  -2   8 1537.32 254.316   0
  13   9 -14 438.144 212.435   0
  10   2  -7-1256.99 153.400   0
  15  -3  15 83.9508 256.862   0
  14   0  -2 7260.35 311.453   0
   3   1  -4 30840.6 196.475   0
  15  -3  14 502.190 256.462   0
  14   8 -13 1177.42 206.765   0
   6   8 -13 990.228 109.960   0
  20   8  -9 705.439 335.083   0
  17  -1   5 2082.90 260.756   0
  12  -4  12 151.997 198.585   0
  15  -3  13 198.424 245.214   0
  14   2  -6 2496.17 221.848   0
  -3   7  -7 2713.69 95.5979   0
  18   4  -6 153.513 243.983   0
   8   0  -4 4946.01 177.276   0
   9  -1  -2 15874.5 207.740   0
  15  -3  12 558.743 236.782   0
  20   2   1-118.811 277.401   0
  17  11 -14 535.824 245.199   0
  -3  -1   6 66791.7 213.132   0
  14   4  -9 1035.33 188.379   0
   9   5 -11 2492.39 146.952   0
   5  -5  17 5646.89 135.921   0
   7  -5  17 672.310 154.900   0
  -2  -2   7 166113. 1161.06   0
   7  -5  16 5997.22 163.131   0
   7  11 -15 2910.74 144.946   0
   5  -5  16 2263.76 136.714   0
  -2   8  -9 24287.4 127.453   0
   4  14   9 2600.66 326.998   0
   4  12   7 4490.36 285.832   0
  18   8 -11 1925.73 264.769   0
  11   5 -11 982.597 157.451   0
  12  -4  11 213.998 185.093   0
  18  12 -14-80.3647 255.600   0
  15  -3  11 314.821 231.186   0
  15   3  -7 3463.02 241.992   0
  10  -4   8 2226.04 161.107   0
  13   1  -5 4431.51 207.848   0
  10  10 -15 1017.67 172.910   0
  20   6  -7 229.724 328.882   0
  13  -3   6 14.5634 188.803   0
  18   6  -9 68.0638 257.253   0
  11  -3   4 3479.71 183.930   0
  -5  -1  10 11792.8 167.455   0
  11   7 -13 10898.4 237.726   0
  20   4  -4 658.576 275.109   0
  14  -2   3 6290.09 237.573   0
  10   0  -4 8580.66 251.700   0
  17  -1   4 1821.47 263.555   0
  17   7 -11 1186.65 246.100   0
  15  -1   1 1228.88 244.074   0
   7  -5  15 6393.54 161.409   0
  17   1  -2 68.9558 232.029   0
  10   6 -12 5232.73 187.623   0
   9   7 -13 3891.56 159.824   0
  15  -3  10 2811.46 252.499   0
  18   2  -3 723.897 252.018   0
   9   1  -6 331.659 122.933   0
  19  -1  12 407.468 295.475   0
  13  -1  -1 2370.70 217.879   0
  14  12 -16 406.095 218.036   0
  17   3  -6 1819.57 241.572   0
  -4  -2  11 3894.01 99.5917   0
   9  -3   3 5883.48 162.250   0
  12  -4  10 2016.70 199.421   0
  18   0   2 4575.08 401.202   0
   6   2  -7 2675.35 147.525   0
  20   2   0 346.157 291.296   0
  11  -1  -2 2306.99 170.198   0
  12  -2   1-153.689 164.686   0
  18  10 -13-148.362 262.657   0
  19  -1  11 163.067 291.622   0
  10   4 -10 3652.43 172.651   0
   6  -4   7 127.543 97.7684   0
   3  -3   5 4968.19 101.408   0
  15   7 -12 1619.05 226.426   0
  17   9 -13 182.578 242.939   0
  15  11 -15 1144.48 231.814   0
  15   1  -4-339.239 207.417   0
  17   5  -9 286.658 245.763   0
   7  -5  14 2600.22 140.899   0
  15   5 -10-208.969 221.149   0
  15  -3   9 490.343 229.125   0
   2  -2   3 688.451 51.8983   0
   3  11 -14 1575.56 61.2236   0
  14  10 -15 2481.97 228.576   0
   9   3  -9 2044.07 136.970   0
  13   5 -11 3633.06 210.150   0
   7  -1  -2 3669.59 122.206   0
   5  -5  15 1229.46 111.677   0
  11  11 -16 186.287 175.043   0
  -4   4  -2 12474.0 128.068   0
   5   7 -12 1138.10 119.255   0
   3   3  -7 38212.0 148.458   0
   4  -4   8 1560.06 83.2065   0
   4   8 -12 6344.64 104.211   0
  12   0  -4 67643.0 430.000   0
  13  -3   5 164.014 194.887   0
  17  -1   3 7201.73 292.081   0
  13   7 -13 1009.27 193.293   0
  19  -1   9 106.547 291.368   0
   7  -3   3 119.521 110.806   0
  18   4  -7 806.324 248.713   0
  12  10 -15 261.466 192.114   0
  10  -4   7 5936.31 190.099   0
  10  -2   0 428.937 141.721   0
  12  -4   9 3368.97 198.015   0
  16  -2   5 731.970 240.152   0
   9  -5  16 577.023 160.775   0
   6   0  -4 3945.96 112.390   0
  19   1   0 265.715 267.821   0
   9  -5  15 5782.08 186.797   0
  14  -2   2 1557.17 210.806   0
  -5   5  -2 2613.18 110.810   0
  15  -3   8 2594.86 252.043   0
  20   4  -5 849.450 275.286   0
   7  -5  13 2529.79 142.888   0
   5   3  -8 6447.21 137.066   0
  20   0   6 408.989 446.711   0
  20   6  -8 334.513 329.828   0
  19  -1   8 45.9575 287.840   0
  12   6 -12 3019.35 191.207   0
  20   2  -1 2920.59 299.453   0
  18  -2  13 374.598 290.710   0
  15  -1   0 6279.13 249.324   0
   7   9 -14 6112.63 160.115   0
  20   8 -10 1293.27 293.350   0
  15   9 -14 44.0473 210.064   0
  14   6 -12-13.6978 194.105   0
  10   8 -14 418.028 155.226   0
  17   1  -3 2474.53 247.408   0
  11  -3   3 7279.07 189.980   0
  14   2  -7 24884.4 317.366   0
  18  -2  12 2.71247 284.275   0
   9  -5  14 573.978 159.123   0
  13  11 -16 683.971 212.757   0
  18   2  -4 238.894 251.421   0
   3  -5  17 864.041 67.3594   0
  18  -2  11 1058.24 281.755   0
  12   4 -10 3564.46 189.665   0
  18   8 -12 411.212 256.628   0
   9  11 -16 1352.11 154.138   0
  18   6 -10 202.302 248.482   0
   5  -5  14 548.712 101.948   0
  -3  -3  14 38907.1 193.718   0
  11   9 -15 475.106 170.875   0
   6  -2   0 30159.1 210.786   0
  12  -4   8 3713.49 199.637   0
  17  -1   2 54.4496 278.597   0
  15   3  -8 292.071 209.909   0
  13   3  -9 3569.21 207.632   0
  15  -3   7 189.778 221.506   0
  18  -2  10 207.470 273.201   0
   9  -5  13 797.825 158.201   0
  14  -4  14 272.983 235.946   0
  14   4 -10 120.102 185.907   0
   4  -2   1 97206.4 292.327   0
   7  -5  12 3729.07 136.657   0
  -2   6  -7 1551.97 81.1921   0
   2  -4  10 32957.6 132.886   0
  13   1  -6 7383.98 231.882   0
  17   3  -7 207.878 236.052   0
  13  -1  -2 1486.65 206.784   0
  17  11 -15 2155.44 255.828   0
  13  -3   4 1569.58 193.082   0
  14   8 -14 1041.50 210.320   0
  14  -4  13 1953.28 233.116   0
  12  -2   0 2156.91 175.900   0
  18  12 -15 197.262 257.231   0
  17   7 -12 1140.44 245.467   0
  18  -2   9 893.484 287.603   0
   9  -1  -3 14807.3 205.980   0
  10  -4   6 13339.2 240.909   0
  10   2  -8 7459.10 221.283   0
  19  -1   6 217.732 285.323   0
  15   1  -5 2914.04 224.855   0
  14  -4  12 1888.43 227.807   0
  18   0   0 1475.75 367.863   0
  13   9 -15 315.029 197.525   0
   9  -3   2 8559.33 193.139   0
  12   8 -14 1993.52 191.497   0
  20   2  -2 158.050 276.465   0
  20   0   4 477.027 426.035   0
  17   5 -10 698.950 230.581   0
  14  -2   1 1994.93 195.148   0
   9  -5  12 22919.6 250.234   0
  -5  -1  11 36103.4 289.800   0
  20   4  -6 225.121 313.026   0
   7   1  -6 4726.66 139.076   0
  14   0  -4 891.231 260.241   0
  11  -1  -3 8471.16 196.923   0
  18  10 -14 42.8238 266.489   0
  18   4  -8 93.8496 236.485   0
  14  -4  11 1963.52 235.150   0
  15  -3   6 1131.07 224.514   0
  18  -2   8 467.818 270.965   0
   9   9 -15 690.278 149.726   0
   4   2  -6 3495.73 90.5418   0
  12  -4   7 4510.97 219.154   0
  15  -1  -1 4430.74 238.572   0
  -4  10  -8 1816.70 106.666   0
   6  -4   6 2341.50 103.841   0
  17   9 -14 571.184 239.569   0
  20   6  -9 379.644 322.924   0
  17  -1   1 259.135 248.262   0
  17   1  -4 1556.70 238.524   0
   5  -5  13 4834.78 120.110   0
   7   5 -11 14510.9 190.600   0
   3  -5  16 2529.86 67.2855   0
  15   5 -11 593.695 208.797   0
  -4  -2  12 7084.10 103.709   0
  15   7 -13 15.4358 213.077   0
  17  -3  13 91.0079 254.243   0
  14  -4  10 64.1419 206.439   0
  11   5 -12 1907.51 161.459   0
  20   8 -11 387.133 273.581   0
  11  -5  15 1680.24 196.229   0
  10  -2  -1 5315.01 169.710   0
   7  -5  11 388.964 122.475   0
   9  -5  11 833.718 173.027   0
  -3  -3  15 4954.19 99.4029   0
   4  10   7 4527.00 248.222   0
  18  -2   7 933.005 265.099   0
  17  -3  12 593.582 250.294   0
  13  -3   3 493.428 191.239   0
  11  -5  14 751.723 180.635   0
  12   2  -8 439.022 168.738   0
  17  -3  11 34.1949 255.559   0
  15  -3   5-652.299 222.025   0
  20   2  -3 401.236 249.657   0
   6   4 -10 467.237 93.6783   0
  15  11 -16 11.1248 235.805   0
  19  -1   4 1354.93 283.847   0
  16   2  -7 3147.51 223.253   0
  11  -5  13 4023.92 201.566   0
  14  -4   9 573.712 215.395   0
   9   1  -7 17980.9 200.377   0
  18   6 -11 718.989 254.634   0
  14   2  -8 5063.89 203.602   0
  13   5 -12 279.943 179.957   0
  17  -3  10 117.371 261.353   0
  10  -4   5 706.202 158.725   0
  18  -2   6 97.8484 245.860   0
   7  -3   2 993.397 118.655   0
  17   3  -8 22.5029 208.914   0
   6   6 -12 3506.22 112.298   0
  12  -4   6 1419.04 200.608   0
  11   7 -14 1230.74 168.124   0
  13  -1  -3 2397.44 180.206   0
  18   8 -13 302.777 254.129   0
  12  -2  -1 7989.59 197.560   0
   9   5 -12 1372.17 136.779   0
  20   0   2 468.452 397.207   0
  14  -2   0 377.496 174.931   0
  14  10 -16 1239.34 212.746   0
   7   3  -9 16735.8 195.962   0
  17  -1   0 261.904 225.051   0
  20   4  -7 210.305 298.976   0
  11   3 -10 4766.63 164.905   0
  11  -5  12 2713.57 202.266   0
  15   3  -9-267.524 211.305   0
  17  -3   9 226.290 237.256   0
  13   7 -14 5685.16 217.099   0
  10   4 -11 4683.98 175.509   0
   9  -5  10 2361.43 148.599   0
  15   1  -6 350.407 203.039   0
  10   6 -13 236.740 140.900   0
  14   6 -13 837.345 184.375   0
  14  -4   8 1435.08 204.313   0
  13   1  -7 16306.1 253.228   0
  15   9 -15 203.946 217.649   0
  15  -1  -2-21.5687 203.115   0
   5  -5  12 4659.94 112.786   0
   7   7 -13 4590.51 144.374   0
   7  -5  10 1130.16 115.695   0
  10  10 -16 356.024 161.154   0
   4  -4   7 24636.7 157.092   0
   6  10 -15 4021.03 130.379   0
   2   2  -5 978.326 46.2932   0
  18  -2   5 637.028 241.735   0
  17   1  -5 2709.53 227.689   0
  18   4  -9 533.615 229.240   0
  17   7 -13 1060.77 221.066   0
  15  -3   4 702.940 212.043   0
  18   2  -6 29.2446 219.923   0
  14   4 -11 373.827 178.031   0
  20   6 -10 1435.99 310.381   0
  17  -3   8 847.190 236.442   0
   7  -1  -3 3014.59 151.369   0
  13   3 -10 24209.6 286.940   0
   9  -3   1 1895.73 129.262   0
  17   5 -11 744.559 217.707   0
  13  -3   2 4892.93 228.134   0
  17  11 -16 5.76885 224.684   0
  18   0  -2 1066.91 338.987   0
   9   3 -10 18034.8 201.687   0
  20   2  -4 496.929 250.092   0
  12   6 -13 1849.61 175.794   0
  12   4 -11 1816.60 179.346   0
  16   0  -4 5797.90 237.397   0
  11  -3   1 9858.54 195.424   0
  -4   6  -4 61654.0 247.144   0
  12  -4   5 462.978 168.634   0
   3  -1  -1 259.272 48.4931   0
  12  10 -16 337.280 182.501   0
   3  -5  15 2448.89 73.0465   0
   9   7 -14 275.272 125.587   0
  11  -1  -4 10877.2 190.507   0
  14  -4   7 3101.29 217.363   0
  18  10 -15-156.367 239.018   0
  20   8 -12 195.286 256.268   0
  17  -3   7 59.9739 238.059   0
  18  -2   4 173.208 240.146   0
  14   8 -15 4119.09 218.249   0
  17  -1  -1 704.855 225.764   0
  11  -5  10 9586.07 241.075   0
   9  -1  -4 6084.44 163.253   0
   9  -5   9 2399.28 152.245   0
  -3  -1   7 21646.9 129.777   0
  10  -4   4 951.289 150.300   0
  -4   8  -6 1355.10 88.7730   0
  17   9 -15 669.613 231.884   0
  -4  -2  13 32373.8 196.635   0
  16  -4  13 147.075 239.400   0
   6  -4   5 62295.8 292.437   0
  14  -2  -1 1217.35 192.653   0
  12   0  -6 747.340 191.061   0
  20   4  -8 104.931 302.751   0
  15  -3   3 601.254 205.627   0
  15   5 -12 26.0817 194.643   0
  16  -4  12 675.060 238.765   0
  10  -2  -2-4150.02 196.316   0
   3   9 -13 486.953 60.0530   0
   6  -2  -1 21249.5 198.416   0
  10   2  -9 22373.7 266.497   0
  13  -5  14 78.4180 193.444   0
  -3  -3  16 22090.0 160.285   0
   5  -5  11 20072.5 160.877   0
   4  10   6 15626.8 304.489   0
  17   3  -9 491.385 220.331   0
  20   0   0 186.315 391.052   0
  17  -3   6 1162.06 236.096   0
  18   6 -12 2131.64 250.805   0
  10   0  -6-3365.87 161.699   0
  16  -4  11 2014.33 251.584   0
  12  -2  -2-321.570 177.357   0
  13  -1  -4 2755.82 183.873   0
  14  -4   6 6351.64 241.944   0
  15   7 -14 70.6833 202.389   0
  13  -5  13 531.376 201.774   0
  13   9 -16 1293.31 193.649   0
  15  -1  -3 4904.09 229.836   0
  18  -2   3 983.629 249.534   0
   6   2  -8 1173.48 118.237   0
  20   2  -5 911.682 266.208   0
  14   2  -9 1564.98 187.927   0
  13  -3   1 1581.48 185.623   0
  10   8 -15 188.198 174.439   0
  19  -1   1 2214.73 274.119   0
  17   1  -6 60.5230 223.348   0
  11   9 -16 3601.41 181.653   0
   7  -5   9 3116.03 127.541   0
  18   8 -14-42.1837 240.617   0
  16  -4  10 1724.86 246.989   0
  18   2  -7 1375.48 243.370   0
  12   8 -15 5232.95 203.341   0
  13  -5  12 350.465 200.398   0
  12  -4   4 3538.01 191.523   0
  15   1  -7 3328.94 217.622   0
  12   2  -9 1231.14 160.986   0
  16  -2   0 3087.08 239.368   0
  18   4 -10 1980.86 257.697   0
  -5   5  -1 4926.95 139.754   0
  11   1  -8 29730.8 279.534   0
  15   3 -10 388.089 197.462   0
   3  -3   4 6172.78 99.8413   0
   9  -5   8 1488.85 138.332   0
  17  -3   5 83.0112 238.414   0
  17  -1  -2 426.307 231.253   0
  21   3  -6 477.291 277.867   0
  13  -5  11 2049.37 219.467   0
   5   9 -14 740.783 100.491   0
  16  -4   9 1828.66 246.154   0
  -3   5  -4 6477.22 90.4011   0
  14   0  -6 2419.71 270.140   0
   8   0  -6 2429.40 151.999   0
  15  -3   2 19.0725 201.789   0
  -3   9  -8 400.228 93.4323   0
   7  -3   1 45936.6 273.023   0
  17   5 -12 961.229 227.393   0
  13   5 -13 761.384 176.408   0
  14  -4   5 3039.16 216.254   0
   5  -3   2 43338.6 239.008   0
  18  -2   2 551.238 252.262   0
  11   5 -13 4195.44 170.322   0
  17   7 -14 1478.60 234.500   0
  20   6 -11 654.955 269.208   0
   9  -3   0 2253.81 194.133   0
   6   8 -14 271.719 93.6935   0
  -2  -2   8 2010.03 57.7360   0
  -1  -3  10 3197.40 40.9735   0
  -4  -2  14 5292.75 99.3866   0
   3  -5  14 638.652 52.1967   0
  -3  -3  17 440.160 77.4642   0
  -2  10 -10 11624.1 119.141   0
   4  10   5 10417.8 265.066   0
  20  -2   7-93.9783 285.493   0
  20   8 -13 443.472 269.541   0
  13  -5  10 1443.37 206.828   0
  16  -4   8 388.797 226.920   0
  10  -4   3 678.418 156.443   0
  14  -2  -2 7395.81 240.940   0
  20   4  -9 394.685 315.666   0
  19  -3  11 137.060 273.118   0
  14   6 -14 355.894 192.168   0
   7   1  -7 1549.15 126.926   0
  17  -3   4 966.123 244.284   0
  14   4 -12 1035.81 190.514   0
   9   1  -8 4184.78 166.060   0
  18   0  -4 553.721 339.157   0
  20  -2   6 306.591 292.084   0
  20   2  -6 78.9274 257.532   0
  13   3 -11 5785.55 215.560   0
  11   3 -11 2112.95 166.684   0
  19  -3  10 261.506 281.600   0
  15   9 -16 205.637 215.599   0
  14  10 -17 1304.74 211.026   0
  13   7 -15 391.608 199.389   0
  11  -1  -5 5258.12 179.146   0
  16  -2  -1 1704.21 226.897   0
  12  -4   3 711.612 173.122   0
  18  10 -16-96.9903 250.369   0
   4  -2   0 1033.55 70.4193   0
  13  -3   0 3144.49 194.913   0
  13  -5   9 3773.81 226.922   0
  19   9 -15 792.311 269.303   0
  15  -1  -4-238.205 203.546   0
  19  -3   9 131.847 276.295   0
  17   3 -10 1336.51 232.253   0
   9  -5   7 3818.98 172.626   0
  20   0  -2 2946.05 430.655   0
  21   1  -3-314.406 284.813   0
  17   1  -7 358.273 227.864   0
  18  -2   1 3191.04 270.967   0
  14  -4   4 1054.27 199.346   0
   7  -5   8 1006.19 114.016   0
  18   2  -8 2368.83 253.579   0
  12  -2  -3 4048.76 199.972   0
  17  -1  -3 1963.07 239.453   0
  21   3  -7 859.399 284.136   0
  11   7 -15 2479.85 185.068   0
  20  -2   5 829.105 280.224   0
  13  -1  -5 5570.33 207.091   0
  18   6 -13 168.482 242.091   0
  15  -3   1 1345.80 213.860   0
  17   9 -16 497.707 236.429   0
   5  -5  10 12032.1 154.715   0
  12   4 -12 4394.34 189.986   0
  17  -3   3 1408.05 243.498   0
  10   4 -12 4466.45 202.976   0
   4   4  -9 6641.90 98.9732   0
  10  -2  -3 3038.26 172.346   0
   9   9 -16 2233.73 151.225   0
  15   5 -13 2075.14 216.627   0
   6  -4   4 16539.6 152.291   0
   4  -4   6 5559.34 92.8973   0
  -3  -3  18 7026.51 111.037   0
   7   9 -15 585.121 109.206   0
  -3   7  -6-2961.54 101.474   0
  -3  -3  19 431.535 88.8406   0
   4   8   5 37459.9 354.928   0
  13  -5   8 497.906 195.012   0
  16  -4   6 1043.41 234.870   0
  18   4 -11 1867.68 255.710   0
  15   1  -8 1343.59 229.337   0
   9  -1  -5 11937.6 184.029   0
  12   6 -14 5320.36 204.973   0
  14   8 -16 1666.43 212.614   0
  19  -3   7 185.962 275.015   0
  14   2 -10 1587.71 196.786   0
   7  -1  -4 2476.38 124.058   0
  20  -2   4 144.387 280.254   0
   9   5 -13 11453.4 184.900   0
  18   8 -15 139.470 240.870   0
  15  -5  13 260.821 229.398   0
  10   6 -14-1327.20 161.851   0
  11  -3  -1 8343.54 195.538   0
  15  -5  12 419.726 239.030   0
  20   6 -12 468.090 267.223   0
  20   4 -10 812.389 317.635   0
  20   2  -7 51.1003 255.316   0
  14  -2  -3 6418.52 211.985   0
  15   7 -15 684.955 208.985   0
  15   3 -11 120.464 199.707   0
  18  -2   0 1150.16 269.534   0
   9   3 -11 1064.26 140.812   0
  10  -4   2 7525.05 185.708   0
  21   1  -4 1552.81 292.091   0
  14  -4   3 441.966 191.215   0
  19   5 -12 629.343 245.625   0
   7   5 -12 835.815 105.252   0
  19   7 -14 302.564 252.826   0
  15  -5  11 852.402 238.084   0
  -4  -2  15 24871.1 184.062   0
  12  -4   2 5078.66 192.630   0
  17  -3   2 486.071 232.389   0
  18  -4  12 287.864 266.986   0
  11  -5   6 448.117 164.106   0
  17   5 -13 6447.67 257.837   0
  20   8 -14 255.882 272.177   0
  13  -5   7 1171.82 199.942   0
   4   6 -11 1863.39 80.3918   0
  18  -4  11 283.768 266.135   0
  12   2 -10 7376.71 207.511   0
  20  -2   3 169.132 270.639   0
   9  -5   6 3120.00 146.699   0
   3   1  -5 64249.0 205.352   0
  12  10 -17 185.539 177.968   0
  13  -3  -1 378.105 174.434   0
  15  -3   0 3462.87 230.336   0
  10   2 -10 4554.57 170.663   0
  21   3  -8 2183.49 291.042   0
  17  -1  -4 2616.99 238.588   0
  15  -5  10 751.162 227.524   0
   7   3 -10 16288.1 198.441   0
  17   7 -15 135.089 225.369   0
  18  -4  10 1167.75 262.024   0
  11   1  -9 8652.15 197.080   0
   9  -3  -1 1853.99 130.613   0
  15  -1  -5 2816.89 217.112   0
   7  -5   7 10317.4 172.709   0
  -4  10  -7 1842.54 108.894   0
   2  -4   9 1544.89 75.3984   0
   4   8   4 1178.19 164.760   0
  17   1  -8 247.064 221.477   0
  18   2  -9 485.157 237.829   0
  18  -4   9 545.694 265.997   0
  13   9 -17 34.5296 186.431   0
  17   3 -11 436.022 228.297   0
   6  -2  -2 2631.00 102.009   0
  15  -5   9 3991.17 246.682   0
  10  -6  15-16.4495 157.829   0
   7  -3   0 35256.7 248.949   0
  16  -4   4 2029.03 240.841   0
  10  -6  14 201.578 159.258   0
  18  -2  -1 3229.18 261.919   0
  20  -2   2 343.075 273.154   0
  10  10 -17 688.000 162.063   0
  19   9 -16 2019.92 274.704   0
  13  -5   6 1290.13 191.264   0
  13   5 -14 283.221 183.879   0
  12  -2  -4 10909.4 220.841   0
  17  -3   1 20.9084 230.040   0
  14   4 -13 3947.10 206.388   0
  18  -4   8 533.271 270.906   0
  20   0  -4 48.8846 395.658   0
  13  -1  -6 9609.00 226.928   0
  21   1  -5 182.535 277.780   0
  11  -1  -6 11611.2 197.682   0
  14  -4   2 2452.16 197.291   0
   6   4 -11 1741.01 100.307   0
   9   7 -15 2406.49 147.880   0
   8  -6  15 2215.45 150.712   0
  12   8 -16 3029.70 195.517   0
  10  -6  13 110.163 153.722   0
   5  -5   9 14891.4 146.365   0
  18   6 -14 334.984 244.164   0
  18  10 -17 556.787 254.290   0
  -4  -2  16 713.864 92.3407   0
  11  -5   5 3347.05 178.634   0
  14   6 -15 2101.17 215.047   0
  13   3 -12 783.614 182.515   0
  20   2  -8-74.9397 306.181   0
  15  -5   8 1143.59 228.368   0
  18   0  -6 709.477 339.969   0
  -2   4  -4 1464.60 58.8340   0
   3  -5  13 9195.19 86.4006   0
  18   4 -12 423.536 240.688   0
  -3  -1   8 728.234 71.3754   0
   8  -6  14 144.434 130.302   0
  15   1  -9 2487.21 230.972   0
  18  -4   7 901.629 255.838   0
   5   7 -13 4882.11 135.169   0
  12  -4   1 5345.53 202.478   0
  10  -6  12 974.699 165.659   0
  14  -2  -4 5538.32 218.760   0
  15   9 -17-328.421 215.312   0
   4   0  -4 364254. 2260.75   0
  11   9 -17 542.672 164.942   0
  15  -3  -1 153.238 207.611   0
  11   5 -14 4217.00 167.607   0
   9  -5   5 13703.5 194.498   0
  10  -2  -4 23965.4 269.356   0
   2  -2   2 5142.85 99.0169   0
   8  -6  13 1758.47 148.925   0
  10   8 -16 1241.91 160.219   0
  -4  -2  17 7614.10 128.506   0
   4   6   3 26133.3 274.351   0
   4   6   2 1168.04 137.085   0
  -4   8 -13 5316.79 99.6826   0
   4   4   1 8911.91 162.579   0
  -1  11 -12 539.721 41.6238   0
  12  14   5 3465.69 347.456   0
  12  12   6 6312.14 353.315   0
  12  12   5 2239.47 308.044   0
   1   3  -4 35899.3 115.505   0
  12  10   4 3492.67 294.934   0
  12  10   3 3268.16 286.646   0
  12  10   1 2386.36 264.914   0
  -2   6  -9 508.428 48.6039   0
  12  10   0 4812.38 288.334   0
  12   8   2 4601.81 272.017   0
  12  10  -1 3949.55 271.067   0
   4   2  -1 2135.47 98.8660   0
   1   7  -9 9663.94 82.0341   0
   1   5  -7 95127.8 191.990   0
   1  11 -12 1174.26 64.9962   0
  12   8  -1 4753.50 252.011   0
  12   8  -2 1326.74 235.970   0
  12   8  -3 5984.61 273.721   0
  12   6  -1 4253.22 252.464   0
   1   9 -11 6055.73 70.3405   0
  12   6  -2 10232.3 291.644   0
  12   6  -3 1199.48 224.913   0
  12   6  -4 9529.20 281.863   0
  12   4  -2 13734.5 286.623   0
  12   4  -3 21070.5 328.529   0
  12   4  -4 8487.99 256.650   0
  12   4  -5 26858.4 336.817   0
  -4  -4  19 1170.33 122.614   0
  12   4  -6 5765.59 237.686   0
  12   2  -4 14539.1 286.608   0
   4   0  -2 134567. 399.224   0
  12   2  -5 21886.4 330.798   0
  12   2  -6 12386.7 281.608   0
  12   2  -7 7422.61 245.778   0
   4  10 -14 654.501 91.0235   0
   4   8 -13 9142.92 120.194   0
  -1   9 -10 1259.99 56.4159   0
  20   4 -11 2999.00 333.177   0
  12   0  -8 8300.96 242.908   0
   9   7  21 121.483 275.182   1
   5   9  21 687.915 248.080   1
  11   5  18-55.2511 241.014   1
   6   8  18 385.155 217.306   1
   9   7  22 1040.01 284.569   1
  -1  11  27 1451.27 271.105   1
   2  10  22 1957.53 242.818   1
  14   2  18 448.460 252.262   1
  10   6  20 1867.68 264.331   1
   7   7  16 1463.35 205.715   1
   9   5  13 1181.96 187.429   1
   1   9  16 5114.39 195.566   1
  12   4  18 967.570 244.655   1
  -1  11  28 360.548 268.859   1
   9   7  23 748.155 285.577   1
  -1  11  30 672.205 294.412   1
  -1  11  29 394.846 285.436   1
   4   8  15 5451.03 213.050   1
  15   1  20 934.266 276.326   1
  11   5  19 311.064 251.359   1
  -3  11  26 746.893 238.268   1
   9   7  24 867.267 303.543   1
  14   0  12 1910.13 275.999   1
  14   2  19-239.329 262.072   1
  10   6  21 60.8038 271.206   1
   2  10  23 745.563 248.981   1
   5   9  23 825.160 263.394   1
  11   3  12 1065.44 196.772   1
   6   8  19-45.0292 230.500   1
  -3  11  27 1864.31 274.703   1
  12   4  19 2467.83 267.727   1
  13   3  19 2.82203 258.022   1
  11   5  20-143.879 265.589   1
  10   6  22 712.553 296.037   1
   2   8  14 1241.63 164.638   1
  14   2  20 533.569 269.199   1
   5   9  24 327.081 282.725   1
  -3  11  28 381.179 270.828   1
  13   1  12 2015.43 199.604   1
   2  10  24 741.516 254.573   1
  -3  11  31 258.104 299.635   1
  -1   9  16 4492.83 181.084   1
  -3  11  29 744.269 285.385   1
  -3  11  30 391.458 285.859   1
   7   7  17 1943.30 239.088   1
  10   6  23-26.8401 303.706   1
  12   4  20 418.021 271.294   1
  10   4  13 2187.42 204.567   1
  13   3  20 1882.94 287.032   1
   6   6  12 5911.21 231.985   1
  11   1   8-202.474 143.941   1
  12   2  12 328.794 182.295   1
  10   6  24 670.822 320.804   1
   2  10  25 831.491 270.011   1
   5   9  26 1769.14 314.513   1
  -3   9  16 3326.60 175.849   1
  -2  10  20 3668.21 224.200   1
   6   8  20 230.014 239.116   1
   9   5  14 597.025 195.818   1
   1   9  17 302.626 185.238   1
   4   8  16 1647.29 205.008   1
   2  10  26 2323.40 286.206   1
  12   4  21 325.871 280.369   1
   2  10  27 1488.17 292.023   1
   2  10  29 733.313 315.087   1
   2  10  28 1362.68 308.388   1
  11   5  23-0.92916 301.557   1
  -4  10  20 723.593 183.730   1
  15  -1  14 8.66115 206.307   1
   7   5  11 732.926 158.617   1
  13   3  22 597.737 304.641   1
  12   4  22 54.2049 293.755   1
   6   8  21 1060.56 284.051   1
   7   7  18 5692.77 294.615   1
   9   3   9 4598.83 185.963   1
  11   3  13 2331.40 206.328   1
  12   0   8 3522.70 163.357   1
  -2   8  13 16151.2 206.965   1
  14  -2   9 315.757 158.493   1
  13   1  13 4177.45 229.181   1
  14  -4   6 3365.25 166.543   1
   1   7  11 1650.95 175.921   1
  -2  10  21 818.213 213.655   1
   6   8  22 1587.91 282.461   1
  15  -3  10 2596.25 185.258   1
  -6  10  22 665.188 184.084   1
  10   4  14 745.850 211.424   1
   9   5  15 4651.48 245.491   1
  12   2  13 771.091 191.103   1
  -5  -1   0 9140.03 115.206   1
   4   8  17 6247.61 245.249   1
   2   8  15 1466.79 170.476   1
   1   9  18 3592.30 213.725   1
  -1   9  17 232.862 172.923   1
  15  -1  15 477.307 221.083   1
   7   7  19 4130.43 274.012   1
   6   8  23 2007.09 297.702   1
  14   0  14 1261.25 299.669   1
  10   2   9 3899.54 163.425   1
  -4  10  21 2313.70 198.758   1
   6   6  13 1123.33 177.375   1
   6   8  24 1386.41 284.902   1
  -1   7  11 45336.1 282.747   1
  -3   7  11 12998.4 162.011   1
   6   8  25 312.508 304.217   1
  -2  10  22 5452.57 252.132   1
  13  -1   9 2309.16 168.082   1
   3   9  22 4460.11 286.539   1
  11   3  14 884.380 236.124   1
   6   8  26 545.182 314.875   1
  -3   9  17 2644.28 177.529   1
   7   7  20 476.805 252.511   1
  13   1  14 1169.22 228.251   1
   9   5  16 588.156 223.128   1
  -6  10  23 1925.20 206.676   1
  11   1   9 464.520 176.359   1
  15  -1  16 1038.72 252.622   1
   4   8  18 911.095 222.587   1
  10   4  15 636.734 215.228   1
  12   2  14 2114.16 227.366   1
   7   5  12 4045.31 192.636   1
   1   9  19 1162.14 212.075   1
  -4  10  22 6068.02 235.567   1
  -2  10  23 2001.11 248.696   1
   7   7  21 269.845 273.398   1
  13  -3   6 52.3920 130.351   1
  -3   5   7 49310.7 207.435   1
   7   1   4 110420. 386.461   1
  14  -2  10 186.450 177.720   1
   9   3  10 463.026 169.226   1
  15  -3  11 342.551 195.329   1
  -1   5   7 92455.9 313.229   1
  -1   9  18 6202.95 224.965   1
   2   8  16 1815.70 190.463   1
  15  -1  17 1729.59 256.228   1
   7   7  22 315.259 276.802   1
  -6  10  24 3395.43 239.508   1
   9   5  17 2421.91 248.931   1
  -2  10  24 1772.52 253.300   1
   4   8  19 1680.35 235.207   1
   6   6  14 9995.36 324.339   1
  11  -3   3 2806.14 114.794   1
   7   7  23-10.7691 277.781   1
  10  -2   3 647.676 142.692   1
  12   2  15 2364.21 245.708   1
  10   4  16 3745.07 250.367   1
  14   0  16 3419.92 367.657   1
  -4  10  23 2501.44 226.832   1
   1   9  20 689.235 218.932   1
  -2   8  14 1171.31 142.526   1
  15  -1  18 1178.65 269.125   1
   7   7  24 354.452 297.552   1
  -2  10  25 160.617 256.007   1
   3  -7  -5 12769.8 119.571   1
   7   7  25 1062.24 316.463   1
   7   7  26 1448.85 333.800   1
  -5  -3  -2 83574.5 263.626   1
   1   7  12 9377.74 196.756   1
  10   2  10 4652.32 190.096   1
  14  -4   7 1417.45 168.016   1
  -6   8  15 7253.13 170.736   1
  -3   9  18 23879.8 302.523   1
   9  -1   3 3846.83 104.670   1
  -2  10  31 1039.99 336.768   1
  -6  10  25 231.462 222.217   1
   4   8  20 496.052 246.464   1
  13  -1  10 504.268 182.296   1
  -2  10  26 115.843 271.381   1
   9   5  18 174.148 247.743   1
  15  -1  19 584.434 287.050   1
  12  -4   3 674.921 96.6206   1
  -4  10  24 5822.86 264.377   1
  13   1  16 149.357 239.111   1
  11   3  16 157.319 237.141   1
  -2  10  30 574.847 316.024   1
  11  -1   6 94.2763 132.746   1
  -2  10  27 541.257 278.370   1
   1   9  21 1661.92 229.604   1
   7   5  13 1984.87 208.131   1
  -7   9  19 7941.49 188.990   1
   5   7  17 4410.22 248.175   1
  -2  10  29 859.967 304.934   1
  -2  10  28 152.997 284.362   1
  10   4  17 1481.96 254.294   1
  -4   8  14 7564.63 156.818   1
  -1   9  19 1082.48 200.370   1
  12   2  16 2069.51 243.807   1
   3  -9  -6 10808.6 132.492   1
  15  -1  20 633.882 286.011   1
  15  -3  12 824.488 205.841   1
   2   8  17 6335.81 233.034   1
  11   1  10-304.659 171.970   1
   4   8  21 1443.98 255.707   1
  -4  10  25 495.619 244.700   1
  14  -2  11 851.723 194.135   1
   6   6  15 864.071 214.985   1
   9   5  19 681.164 265.375   1
  -2   6   9-5484.54 260.183   1
  14   0  18 20.9881 364.030   1
  11  -5   1 6592.95 118.326   1
  -1  -5  -4 84052.4 290.812   1
  12  -2   6 1255.90 135.097   1
   9   3  11 963.135 167.838   1
   1   9  22 3266.08 268.219   1
  12   0  10 1665.67 175.867   1
  -4  10  26 1656.52 256.600   1
  -4  10  31 964.152 299.195   1
  11   3  17-470.910 246.600   1
  10   4  18 1451.58 257.745   1
   4   8  22 1097.22 265.737   1
  -4  10  30 569.470 292.353   1
  -4  10  27 865.957 257.605   1
  12   2  17 1145.42 250.446   1
  -1   7  12 37660.9 279.979   1
  -4  10  29 114.937 281.506   1
  -4  10  28 590.985 274.138   1
   9   5  20 825.377 262.580   1
   5   7  18 13404.8 307.881   1
   1   9  23 875.848 257.594   1
  -3   9  19 10449.4 250.616   1
   4   8  23 3185.75 289.362   1
  -1   9  20 1286.93 216.915   1
  13   1  18 931.500 271.289   1
   6   0   2 13553.2 128.234   1
  14   0  20 700.464 409.394   1
  -5   9  19 22611.6 286.360   1
  -5   7  12 3881.49 128.254   1
   9   5  21 1872.73 296.993   1
  11   3  18-58.0077 246.654   1
  10   4  19 1695.83 271.976   1
   2   8  18 2007.21 210.452   1
  15  -3  13 187.074 213.012   1
   4   8  24 715.632 280.793   1
  13  -3   7 481.716 143.111   1
  -4   6   9 3371.22 87.6418   1
  13  -1  11 1717.17 208.373   1
  10   2  11 5361.48 211.570   1
   1   9  24 2922.76 277.830   1
   4   8  28 587.476 334.521   1
  12   2  18 1549.10 260.282   1
   7   5  14 2941.70 205.292   1
   8   0   4 2368.33 137.885   1
   1   9  30 1024.09 331.975   1
   4   8  25 4548.05 328.739   1
   4   8  27 2157.63 330.574   1
   9   5  22 158.750 287.519   1
  -9  -1   2 14194.0 157.536   1
   6   6  16 695.074 217.915   1
   4   8  26 849.937 304.582   1
  13   1  19 1929.15 280.712   1
  -2   8  15 3421.52 168.130   1
   1   9  29 637.495 315.079   1
   1   9  25 427.307 266.981   1
  -7   9  20 5068.71 189.925   1
   9   5  23 231.997 300.521   1
  -3   7  12 7452.37 176.493   1
  10   4  20 1234.88 276.565   1
  14  -2  12 509.621 198.549   1
   9   5  25 1112.37 338.758   1
   1   9  28 239.871 300.026   1
   9   5  24 357.100 315.390   1
   1   9  26 528.788 277.888   1
   1   7  13 7389.63 196.317   1
   2   6  11 4481.69 284.410   1
   1   9  27 409.559 287.321   1
  12   2  19 277.995 261.465   1
  -1   9  21 766.543 211.041   1
  14  -4   8 825.633 166.179   1
  10   4  21 3032.83 295.419   1
   9   3  12 1360.49 177.619   1
   9   1   7 4713.08 163.586   1
  13   1  21 955.660 302.691   1
  12   2  20 85.2316 274.586   1
   2   8  19 5726.15 246.848   1
  13   1  22 320.751 306.901   1
  10   4  22 174.966 291.666   1
  -3   9  20 3612.16 212.961   1
   5   7  20 758.273 242.210   1
  15  -3  14 569.334 216.432   1
  10   4  23 656.177 312.120   1
  10   4  24 505.132 320.379   1
  11   3  21-282.734 283.159   1
  12   2  21 144.074 287.614   1
   6   6  17 2367.04 247.220   1
 -12   2   8 193.285 86.3834   1
  -6   8  16 6070.10 159.789   1
   4   6  13 4138.52 198.386   1
  12   2  22 434.318 299.743   1
  -4   8  15 1080.12 139.503   1
  11   3  22 412.992 304.765   1
   7   5  15 5025.92 232.522   1
  -1   9  22 332.820 229.426   1
  11   3  23-100.147 312.739   1
  11   3  24 1145.70 337.031   1
  13  -1  12 2444.41 211.250   1
   5   7  21 5.95561 256.220   1
  11  -1   7-1.39566 141.333   1
  14  -2  13 1968.78 225.985   1
  10   2  12 1442.03 184.852   1
   7   3   9 16633.9 219.335   1
   2   8  20 3494.72 281.866   1
  -7   9  21 4057.55 194.723   1
  12  -2   7 9592.75 192.338   1
  15  -3  15 341.574 231.541   1
  -1   9  23 4086.03 262.100   1
  -3   9  21 1979.00 214.288   1
  -8   0   2 22361.7 192.500   1
   7   1   5 95473.1 371.469   1
  -1   9  31 200.587 326.319   1
   6   6  18-902.457 297.929   1
   5   7  28 879.696 342.679   1
   9  -3   1 1252.73 73.7336   1
   9   3  13 3605.57 206.681   1
   5   7  23-57.7161 268.469   1
  -2   8  16 465.995 158.089   1
   3  -5  -4 12442.3 80.2995   1
  12   0  12 87.5592 181.072   1
   5   7  27 1205.75 328.319   1
  -7   7  13 5467.81 117.971   1
  -1   9  24 4709.44 275.845   1
  -1   7  13 6873.37 176.885   1
   5   7  24 179.975 274.013   1
  -1   9  30 235.302 313.127   1
   2   8  21 1010.51 230.888   1
   5   7  26 1537.70 310.970   1
  -6  -2  -1 11664.0 169.473   1
   5   7  25 1451.15 297.836   1
   7   5  16 6180.35 239.278   1
   1   7  14 6979.90 199.741   1
  11  -3   4 225.417 123.586   1
  13  -3   8 525.268 160.256   1
  -1   9  25 429.209 259.485   1
  -1   9  29 111.439 294.832   1
  15  -3  16 1120.99 246.516   1
  14  -2  14 194.353 226.799   1
  10  -2   4 722.983 109.897   1
   6   6  19 366.718 238.488   1
  -1   9  28 399.670 282.984   1
  13  -1  13 1653.15 221.825   1
  -1   9  26 1065.04 271.794   1
  -3   9  22 636.788 218.735   1
  -1   9  27 227.312 272.150   1
  14  -4   9 144.762 165.309   1
   7  -1   2 9380.67 119.038   1
   2   8  22 1606.73 251.660   1
   2   8  30 348.174 330.378   1
   4   6  14 4476.94 190.671   1
  -7   9  22 4969.53 216.557   1
  -3   3   4 27194.3 948.550   1
   2   6  12 1919.81 161.850   1
   9  -1   4 9193.34 152.124   1
  10   2  13 3587.71 217.513   1
  15  -3  17 296.126 248.805   1
   2   8  29 1634.85 338.176   1
   2   8  23 509.547 249.065   1
  -2  -4  -4 2118.63 94.7308   1
   6   6  20 856.945 265.849   1
   7   5  17 1155.65 243.913   1
  -3   9  32 341.165 312.299   1
  -3  -1  -1 126904. 1150.08   1
   9   3  14 2777.71 210.623   1
  -9   7  15 2625.21 108.905   1
   2   8  28 834.788 310.160   1
  -3   9  23 866.321 220.109   1
   9   1   8 3804.63 180.204   1
   2   8  24-116.337 254.306   1
  -1   5   8 325.623 89.2957   1
  14  -2  15 1396.88 233.903   1
  -4   8  16 990.053 146.447   1
   2   8  27 3075.77 313.121   1
  15  -3  18 847.700 253.534   1
   2   8  25 4190.92 294.863   1
   2   8  26 424.944 281.500   1
  -2   6  10 30942.6 207.012   1
   6   6  21 158.442 251.180   1
  -3  -3  -3 10085.9 160.802   1
  -3   9  31 114.894 299.630   1
  -3   7  13 588.536 138.323   1
  -7   9  23 467.034 197.888   1
  13  -1  14 1061.52 215.482   1
  -6   8  17 6233.28 183.135   1
  -2   8  17 2022.98 177.194   1
  -3   9  24 1402.35 240.378   1
  15  -3  19 249.494 263.015   1
  10   0   8 6522.47 168.588   1
   6   6  27 69.6725 326.195   1
   6   6  22-55.2625 271.103   1
   1  -7  -6 7058.87 123.834   1
  -3   9  30 576.900 304.431   1
  -5   7  13 14138.3 174.113   1
   7   5  18 2808.06 252.923   1
   7   3  10 2525.75 177.706   1
  15  -3  20 439.348 278.190   1
  11  -1   8-586.190 143.283   1
   1   7  15 7257.91 204.741   1
   6   6  26 472.879 314.994   1
  12  -2   8 1662.31 155.265   1
   6   6  23 83.4214 279.625   1
  14  -2  16 149.194 242.435   1
   5   5  13 5143.87 202.917   1
  -3   9  25 1008.02 250.481   1
   4   6  15 2981.95 190.313   1
  10   2  14 940.117 205.428   1
   6   6  25 395.377 302.830   1
   6   6  24 2119.74 323.736   1
  -3   9  29 485.546 300.407   1
  -3   9  26 3074.57 284.944   1
  -3   9  28 1717.17 297.543   1
  -7   9  24 1275.02 210.083   1
  12   0  14 268.718 213.352   1
   9   3  15 1298.72 210.204   1
  -3   9  27 819.072 280.323   1
  11   1  14 1145.54 218.830   1
  13  -3   9 131.212 156.209   1
  14  -4  10-7.78163 169.993   1
   7   5  19 3604.75 272.227   1
  13  -1  15 225.317 223.619   1
  -1   7  14 11696.4 210.570   1
  14  -2  17 810.119 257.784   1
  -7  -1   0 13463.3 140.391   1
  -9   1   4 4237.91 99.0649   1
   7   5  20 687.288 261.287   1
  -2   8  18 2585.77 206.337   1
   2   6  13 1643.88 187.723   1
  14  -2  18 194.254 257.570   1
   2  -6  -5 16721.5 135.107   1
  10   2  15 5446.07 258.249   1
  -3   5   8 12408.4 149.387   1
   7   5  27 2970.55 359.205   1
   4   6  16 10531.7 264.652   1
  -4   8  17 2889.40 168.130   1
   9   3  16 11408.9 300.879   1
  13  -1  16 69.8814 231.919   1
  12  -6   2 747.822 90.5424   1
   7   5  21 1595.96 280.670   1
  14  -2  19-109.657 268.996   1
   6   4  12 19731.5 311.237   1
  11   1  15 541.588 214.764   1
   7   5  26 1291.50 337.157   1
   1   7  16 579.943 175.227   1
  -5   5   8 685.728 61.8585   1
   1   5   9 30229.2 235.751   1
   3   7  29 613.904 347.918   1
   7   5  22 362.465 283.092   1
  14  -2  20-30.8050 286.145   1
  -4   6  10 6884.63 118.391   1
   7   5  25 510.760 314.571   1
   3   7  21 1071.97 246.592   1
   9   1   9 1091.11 150.959   1
  14  -2  21 262.164 302.217   1
   5   5  14 1329.88 187.158   1
   7   5  23 815.009 299.665   1
   7   5  24 27.2911 305.876   1
  11  -5   2 1100.85 92.2131   1
  -6   8  18 1676.87 165.054   1
  13  -1  17 2101.74 277.236   1
  11  -7   0 2697.47 79.4984   1
  10   2  16 5385.84 270.860   1
  12   0  16 3199.75 262.396   1
   9   3  17 5280.94 269.478   1
   7   1   6 22674.1 214.905   1
   7   3  11 1581.81 163.396   1
  12  -2   9 491.937 159.451   1
  14  -4  11 1048.74 195.312   1
   4   6  17 1335.90 235.278   1
  -2   8  19 411.492 203.673   1
  11   1  16 545.854 235.570   1
  11  -1   9 832.810 176.671   1
  13  -1  18 2925.12 289.500   1
  13  -5   6 670.736 134.930   1
  13  -3  10 2351.08 205.494   1
  -3   7  14 3734.81 178.903   1
  -7   7  14 2964.54 112.538   1
  -6   6  11 1301.94 83.3967   1
  13  -1  19 1184.36 283.999   1
   9   3  18 1707.20 267.498   1
   1   7  17 2324.41 196.004   1
  10   2  17 1369.02 253.087   1
  -1   7  15 7308.60 197.225   1
  10  -2   5 198.416 128.223   1
  13  -1  20 961.964 294.289   1
  -4   8  18 5172.49 203.670   1
  13  -1  22 503.245 313.008   1
  13  -1  21 955.994 312.740   1
   6  -2   0 24015.7 124.583   1
   9  -1   5 7693.07 166.870   1
   2   6  14 975.309 163.143   1
   4   6  18 6347.60 265.942   1
   5   5  15 1230.96 202.990   1
   6   4  13 2028.06 185.835   1
  12   0  18 3764.62 292.645   1
   9   3  19 1011.92 269.673   1
  -2   8  32 534.377 348.835   1
  -2   8  20 260.506 217.898   1
  10  -4   2 7608.74 115.293   1
  10   2  18 531.340 261.306   1
  11   1  18-423.856 282.434   1
   9   3  20 59.8453 276.722   1
   9   3  25 1072.40 354.334   1
  14  -4  12 1267.68 209.020   1
  -2   6  11 24977.1 231.810   1
  -6   8  19 10621.2 230.464   1
  -5  -1  -1 22691.1 147.770   1
 -11   1   5 2753.89 107.108   1
   9   3  24 3088.84 362.444   1
  12   0  20 461.097 291.207   1
   9   3  21 365.419 298.434   1
  10   2  19 1599.52 280.951   1
  -9   7  16 19689.7 187.712   1
   4   6  19 497.447 244.228   1
   4  -8  -6 2489.56 83.4651   1
   9   1  10 211.009 157.749   1
  -2   8  31 535.747 341.231   1
   1   7  18 291.789 207.447   1
  12   0  22 166.259 315.261   1
   9   3  23 408.796 321.128   1
   9   3  22 181.421 314.470   1
  10   2  25 115.309 349.759   1
  11   1  19 1168.27 285.865   1
  11   1  24-284.566 348.409   1
  -2   4   6 18696.9 141.885   1
  12  -2  10-28.8874 174.916   1
   7   3  12 410.885 174.305   1
  -2   8  21 19240.0 342.835   1
  10   2  20 20.0500 280.786   1
  10   2  24-45.5991 337.840   1
  13  -3  11 667.222 198.343   1
  10   2  21 187.369 293.805   1
  10   2  23 127.919 318.711   1
  -4   8  19 6628.04 234.174   1
   1  -5  -5 22900.8 162.661   1
  10   2  22 1019.15 315.863   1
   4   6  28 1063.83 358.935   1
   6 -10  -6 37048.4 170.943   1
  -2   8  30 182.592 325.354   1
   4   6  20 1057.44 252.287   1
  10   0  10 14443.5 247.665   1
  11  -1  10 357.632 174.953   1
  -2   8  22 807.527 234.266   1
  -1   7  16 4794.93 198.818   1
   8   0   6 1610.51 149.849   1
   4   6  27 35.1129 327.230   1
   1   7  19 1361.76 226.981   1
   6   4  14 2358.75 244.977   1
  -1   5   9 38271.1 246.219   1
  -2   8  29 683.380 313.061   1
  14  -4  13 915.112 220.964   1
   4   6  21 735.730 264.837   1
   2   6  15 6838.32 217.332   1
  -1  -5  -5 16758.2 156.807   1
   5  -9  -6 536.520 78.7015   1
   4   6  26 560.108 333.298   1
   1   7  30 164.256 356.434   1
  -2   8  23 3482.50 271.903   1
   4   6  22 4520.82 304.355   1
  -2   8  28 242.769 315.591   1
  -6   8  20 12300.3 254.056   1
   9  -3   2 5971.51 117.321   1
   4   6  25 311.673 312.226   1
  -4   8  32 833.161 344.081   1
  -3   7  15 2337.37 164.237   1
   1   5  10 13552.4 199.840   1
   4   6  23 3396.85 304.843   1
   4   6  24 5950.77 348.144   1
   5   5  17 6319.24 278.216   1
  -4   8  20 5700.59 231.221   1
  -2   8  24 53.5646 259.739   1
  -2   8  27 145.534 297.688   1
   1   7  20 160.537 225.694   1
  13  -5   7 459.104 163.800   1
  -2   8  25 580.035 277.442   1
  -2   8  26 96.5794 293.496   1
   1   7  29 146.391 337.525   1
  13  -3  12 3480.81 257.841   1
  12  -2  11 57.7519 190.986   1
   7   3  13 137.361 185.446   1
   9   1  11 353.395 169.313   1
   6  -8  -5 29679.1 128.278   1
  14  -4  14 593.934 240.382   1
   5  -1   1 12641.3 116.236   1
  -4   8  31 211.798 330.303   1
   1   7  28-598.187 326.937   1
   1   7  21 3298.87 265.172   1
   6   4  15 693.625 223.136   1
   7  -1   3 30865.3 205.403   1
   5   5  18 891.314 233.343   1
  -4   8  21 3735.14 246.812   1
  -1   7  17 7091.43 221.018   1
   2   6  16 2084.51 198.077   1
   1   7  27 47.6684 305.867   1
   5   5  28 910.750 362.337   1
  -6   8  21 5565.97 238.454   1
   1   7  22 2950.21 273.628   1
  -4   8  30 459.307 313.545   1
  -7   7  15 3282.40 132.156   1
   3  -7  -6 12804.9 148.753   1
   7  -3   0 35644.6 152.757   1
   1   7  26 50.6752 295.924   1
  14  -4  15 3746.61 270.721   1
   1   7  23 573.607 267.716   1
   1   7  25 2254.28 313.417   1
   1   7  24 1586.04 290.027   1
  -4   6  11 2302.89 112.719   1
  10  -6   0 2550.52 70.0775   1
   5   5  19 4041.85 270.333   1
   5   5  27 1640.21 356.390   1
  -4   8  22 416.172 216.048   1
  13  -3  13 942.708 225.147   1
  -4   8  29 146.250 307.613   1
  12  -6   3 2061.06 112.368   1
  12  -2  12 362.222 203.416   1
   6   4  16 828.554 219.062   1
   7   3  14 5462.45 250.022   1
   5   5  26 265.095 338.800   1
  14  -6   9 120.560 186.204   1
  14  -4  16 1803.14 274.501   1
  -4   8  28 561.559 308.358   1
   5   5  20 2101.83 291.556   1
  -1   7  32 148.478 377.087   1
  -4   8  23 6348.29 273.657   1
  -6   8  22 1533.45 217.608   1
  -2   6  12 121805. 467.223   1
   9   1  12 323.365 181.398   1
  -3   7  16 6847.82 214.254   1
   5   5  25 520.857 337.598   1
  -4   8  27 1275.72 304.126   1
  -4   8  24 582.004 255.091   1
   2   6  17 1719.36 220.079   1
  -9   7  17 9621.31 173.941   1
   5   5  21 790.306 284.708   1
  -1   7  18 350.641 195.152   1
  -6  -2  -2 2760.70 107.689   1
  -4   8  25 4603.01 297.840   1
  -4   8  26 447.102 274.114   1
  14  -4  17 313.255 281.325   1
   5   5  24 3227.88 345.078   1
   5   5  23 2328.69 318.889   1
  13  -3  14 1245.48 239.885   1
   6   4  28-305.641 376.747   1
   2   6  30 574.818 376.889   1
  14  -4  18-105.684 277.990   1
  -6   8  23 990.930 232.895   1
  10   0  12 2525.06 208.730   1
  -1   7  31-205.279 354.646   1
   6   4  17 494.279 231.971   1
  14  -4  21-209.481 311.638   1
  14  -4  19-15.7310 285.886   1
  14  -4  20 126.321 297.983   1
  11  -5   3 5380.67 181.524   1
  13  -5   8 95.0547 174.006   1
 -11   3   8 10418.0 80.7857   1
  -6   8  29 715.818 300.587   1
  12  -2  13 369.497 207.048   1
   7   3  15 4745.82 230.825   1
   1   5  11 501.564 153.849   1
  -3   5   9 26651.0 195.329   1
  -6   8  24 761.715 238.362   1
   6   4  27-42.5174 349.588   1
  12  -4   7 3723.48 179.037   1
   2   6  18 6887.57 271.390   1
  -6   8  28 91.0907 275.353   1
   2   6  29 118.680 350.907   1
  -1   7  19 7176.68 254.678   1
  -1   7  30-41.3589 336.705   1
  13  -3  15 294.240 240.343   1
   6   4  18 155.270 233.455   1
  -6   8  25 9107.60 301.225   1
  -6   8  27 1476.51 278.725   1
  -6   8  26 1571.73 261.722   1
   9   1  13 5929.86 240.935   1
  -6   6  12 3199.91 112.170   1
   6   4  26-2.63332 335.652   1
  -3   7  33-28.3370 371.391   1
  14  -6  10 606.542 197.784   1
  11  -1  13 466.459 229.613   1
   2   6  28 2145.13 354.693   1
  -7   5   9 15745.9 94.6450   1
  -1   7  29 585.323 327.748   1
   6   4  19 302.343 258.779   1
  -3   7  17 21787.6 291.643   1
  13  -3  16-23.2278 253.942   1
   6   4  25 534.220 335.089   1
   2   6  19 1679.88 269.449   1
   7   3  16 1392.74 235.917   1
  12  -2  14 1736.53 237.006   1
  -1   7  20 5930.25 255.325   1
   6   0   4 126717. 425.690   1
  11  -3   7-70.8927 144.259   1
  -1   5  10 1410.55 144.507   1
  -7   7  16 3966.70 155.553   1
   6   4  20 480.016 275.858   1
   6   4  24 2321.37 350.264   1
   7   3  27 701.234 376.517   1
   2   6  27 360.132 330.403   1
  -1   7  28 148.204 308.759   1
  -2  -4  -5 35890.8 235.562   1
  13  -3  17 86.6130 259.292   1
 -10   6  14 777.294 76.1144   1
   6   4  23 721.075 317.527   1
   6   4  21 430.934 325.322   1
  13  -3  22 616.124 332.078   1
   6   4  22 770.006 298.855   1
  -7   1   2 3306.43 80.1380   1
   2   6  20 2073.89 265.428   1
  10  -4   3 735.628 115.286   1
  13  -3  18 1053.79 280.342   1
  -3   7  32 1409.23 362.472   1
  13  -3  21 444.630 314.121   1
  -1   7  21 975.617 229.289   1
   2   6  26 2034.38 323.243   1
   9   1  14 2880.29 225.776   1
   7   3  17 895.633 227.284   1
  -1   7  27 1116.63 300.016   1
  13  -3  19-249.159 283.973   1
  13  -3  20 1237.35 311.361   1
  12  -2  15 2469.84 256.616   1
   7   3  26 2091.02 367.807   1
   2   6  21 945.711 260.165   1
   2   6  25 1687.29 300.080   1
  -2   6  13 9377.88 196.295   1
  13  -5   9 3651.03 205.375   1
  -1   7  22 2025.55 258.691   1
  -1   7  26 2532.56 302.428   1
  10   0  14 430.638 221.317   1
  -9   7  18 1740.77 162.812   1
   2   6  22 20.0184 242.938   1
   2   6  24 7726.35 325.198   1
  12  -2  24-117.420 413.281   1
 -10   0   2 41888.5 245.291   1
   2   6  23 842.253 263.744   1
  -3  -3  -4-3023.17 152.947   1
   7   3  25 739.100 321.855   1
  -1   7  25 141.940 263.092   1
  -1   3   5 131483. 1261.12   1
  -1   7  23 603.367 246.851   1
   7   3  18 6274.80 291.733   1
  14  -6  11 162.689 200.053   1
  -1   7  24 2773.18 274.018   1
  -3   7  18 279.734 184.897   1
   5  -7  -5 16644.9 121.531   1
  -2  -2  -3 985.580 62.8597   1
  12  -2  16 948.119 244.392   1
  -3   7  31 241.318 329.676   1
   8   2  26 485.509 351.539   1
   7   3  24 403.400 312.575   1
  12  -4   8 2957.73 174.936   1
   9   1  15 4664.83 239.168   1
  -7  -1  -1 2905.03 113.527   1
   7   3  19 2669.15 261.148   1
  -4   6  12 12044.9 172.410   1
  11  -1  15-123.914 216.781   1
   1   5  12 4729.27 175.939   1
  -5   7  33 277.988 341.222   1
  12  -2  17 1823.03 260.561   1
   7   3  23 2224.32 321.945   1
   9   1  26 503.130 357.752   1
  12  -2  22-1.16285 302.750   1
   7   3  20 335.893 261.098   1
   7   3  22-42.1637 284.051   1
   7   3  21 335.781 270.205   1
  -5   5   9 25731.0 154.965   1
  12  -2  18 576.163 260.866   1
  12  -2  21 83.7615 294.706   1
  -3   7  30 611.658 314.410   1
  11  -1  24 651.045 338.862   1
   9  -3   3 4238.98 119.800   1
  12  -6   4 2591.68 134.418   1
  12  -2  19-13.1872 267.555   1
  12  -2  20-96.9833 281.454   1
   9   1  16 1042.84 219.438   1
   9   1  25 1368.52 345.561   1
  -3   7  19 5090.42 222.433   1
  14  -6  12 438.283 205.530   1
  -7   7  17 171.450 148.473   1
  10   0  16 178.915 222.037   1
  10   0  24 58.1598 322.695   1
   9   1  24 796.901 316.926   1
  13  -5  10 1115.19 190.003   1
   9   1  17 146.500 227.195   1
   3   5  27 496.083 334.885   1
  11  -1  18 318.548 275.263   1
  11  -1  21-193.696 303.853   1
   7  -1   4 119166. 387.445   1
   9   1  23 740.034 314.766   1
  11  -1  19-265.628 278.965   1
  11  -1  20 1154.75 315.742   1
  -9   7  19 179.841 153.778   1
   9   1  18 650.154 251.817   1
   3   5  18 6.28750 205.483   1
  -3   7  20 9746.49 256.983   1
  -3   7  28 1766.45 313.715   1
  10   0  22 738.838 307.278   1
   9   1  22 1305.15 310.118   1
  10   0  18 7097.57 310.400   1
  -2   6  14 22989.8 251.810   1
   9   1  19 2609.05 290.591   1
  -5   7  31 1021.08 335.339   1
  10  -2   8 4266.76 165.766   1
  14  -6  13 226.909 218.243   1
   2  -4  -4 59504.9 193.955   1
   9   1  21 2449.72 311.557   1
  12  -4   9 2487.60 175.391   1
   9   1  20 892.732 284.624   1
   9  -1   8 6051.47 191.290   1
  10   0  20 4822.91 308.453   1
  -2   4   7 21790.1 157.887   1
   4   4  29-2.79921 365.079   1
  -3   7  27 797.715 282.498   1
   1   5  13 4297.53 181.760   1
  -3   7  21 2352.28 236.225   1
  11  -5   4 2622.93 123.328   1
  -1   5  11 7346.26 172.556   1
  -9   1   3 11376.2 138.375   1
  11  -7   1 983.236 96.2328   1
   7 -11  -6 416.060 76.8998   1
   9  -5   0 606.893 72.4628   1
  -3   7  26 3674.16 291.310   1
  14  -6  14 985.564 239.480   1
  -3   7  22 115.897 225.683   1
  13  -5  11 1753.34 213.014   1
  -6   6  13 137.256 100.745   1
  -3   7  25 2277.70 267.999   1
  -7   7  18 1048.50 167.160   1
  -6   4   7 109740. 211.602   1
   4   4  15 1411.75 182.831   1
  -3   7  23-2.31788 226.208   1
  -3   7  24 267.998 243.498   1
   4   4  28-55.6740 337.389   1
  -2   6  32 1189.71 361.787   1
  -6   0   0 2862.04 90.5783   1
   2  -6  -6 22369.0 163.116   1
  -3   5  10 2741.63 111.053   1
  14  -6  15 81.5813 235.999   1
 -11   1   4 5052.27 134.819   1
  -9   7  20 321.045 161.851   1
  -4   6  13 1774.59 118.937   1
   1   5  31 290.358 385.033   1
  11  -3   9-1611.87 188.374   1
  14  -6  16 30.0520 246.220   1
  12  -4  10 1424.31 181.546   1
   4   4  27 131.348 348.667   1
  14  -6  20 34.7450 294.948   1
   7   1  10 1057.08 159.822   1
   4   4  16 11493.3 276.865   1
  -4   6  34 658.155 479.346   1
   5   3  29 98.3863 396.132   1
  -2   6  15-1.62900 150.497   1
  14  -6  17 147.826 262.254   1
  14  -6  18 62.4126 294.217   1
  13  -5  12 407.269 207.151   1
 -12   2   7 6629.67 106.351   1
   1   5  14 3042.18 187.300   1
  -2   6  31 40.3698 357.095   1
  -9   5  11 1570.90 58.5631   1
 -10   2   5 1165.76 83.6950   1
  10  -4   4 742.705 115.397   1
   4   4  26 2084.98 358.267   1
  10  -2   9 4634.29 190.762   1
  -7   7  19 463.410 168.498   1
   9  -1   9 640.045 160.824   1
   1   5  30 13.5185 370.238   1
   4   4  17 12109.9 305.120   1
  -1  -3  -4 217672. 1714.46   1
   5   3  28 383.312 381.881   1
  -3  -1  -2 89745.7 303.467   1
   4   4  25 6565.66 369.971   1
  13  -5  13 551.524 232.728   1
  -4   6  33 50.0821 369.302   1
   5   3  14 616.839 184.744   1
   6  -2   1 12269.9 132.816   1
  -2   6  30 1477.90 351.398   1
  -5  -1  -2 75238.2 281.766   1
  12  -4  11 277.842 188.717   1
   4   4  18 72.5850 223.634   1
   4   4  24 4601.23 335.073   1
   1   5  29-93.9333 348.417   1
   7  -9  -5 9177.31 83.1292   1
  -7   7  28 23.6193 276.610   1
  -7   7  20 605.766 183.055   1
   5   3  27 101.900 348.078   1
   8   0  10 3387.78 229.372   1
  -2   6  16 107.958 178.680   1
   1   5  15 12645.9 250.942   1
  13  -5  22-103.909 340.575   1
   4   4  23 6182.97 334.632   1
   4   4  19 187.652 235.949   1
  -1   5  12 13297.6 209.162   1
  13  -5  14 4.63640 236.698   1
   7   1  11 2909.21 200.418   1
   9  -3   4 2534.96 134.229   1
 -10   6  15 5376.66 120.777   1
   4   4  22 242.023 282.520   1
   4   4  20 667.028 268.719   1
   6   2  28 408.503 388.727   1
  13  -7   7 487.360 166.994   1
   4   4  21 524.980 273.627   1
  -7   7  27 89.6352 265.328   1
  -2   6  29 736.594 340.298   1
   2   4  31 676.359 404.089   1
  13  -5  21 961.753 342.802   1
   4  -8  -7 5067.05 109.426   1
   1   5  28 49.3523 339.105   1
  -7   7  21 5542.02 236.052   1
   5   3  15 3198.07 246.421   1
   5   3  26 4723.33 379.132   1
  -4   6  32 738.224 364.606   1
  -4   6  14 18270.6 227.931   1
  13  -5  15 642.837 252.577   1
  10  -2  10 3416.76 195.532   1
   9  -1  10 86.0069 159.900   1
  -7   7  26 123.285 262.183   1
  13  -5  20 369.243 308.150   1
  12  -4  12 31.8838 207.568   1
   1  -5  -6 2658.20 97.9155   1
  13  -5  16-83.0129 258.883   1
   7   1  28 470.164 406.394   1
   6   2  13 4732.75 287.171   1
  -7   7  22 21597.8 335.915   1
  -6   6  14 1049.18 131.427   1
  13  -5  19 1612.27 304.561   1
   1   5  16 2238.79 200.934   1
  -7   7  25 177.470 248.919   1
   6   2  27-36.4433 366.622   1
  -2   6  28-43.4216 311.280   1
  12  -8   2 3620.43 116.365   1
  13  -5  17 875.340 271.832   1
  13  -5  18 199.593 275.924   1
  -2   6  17 836.174 181.892   1
   5   3  25 2650.92 361.461   1
   7  -1   5 91783.1 374.653   1
  -7   7  23 7558.10 277.549   1
   1   5  27 57.2268 321.154   1
  -7   7  24 293.737 233.297   1
   5  -1   2 58746.6 239.267   1
   5   3  16 11414.1 268.093   1
   3  -5  -5 4421.63 82.8703   1
  -1   5  32 22.8908 377.381   1
  12  -4  23 1056.54 353.244   1
  -4   6  31-103.727 339.391   1
   5   3  24 346.641 296.292   1
  12  -4  13 202.979 215.682   1
   6 -10  -7 1738.37 94.0994   1
   7   1  12 4484.06 204.518   1
  -2   6  27 101.853 302.470   1
   5  -9  -7 211.890 77.6269   1
   7   1  27 5386.78 405.132   1
   6   2  26-144.924 336.244   1
   1   5  26-79.7328 292.445   1
  10  -6   1 2278.51 86.8127   1
   1   5  17 5989.62 228.182   1
  -6   6  33 25.7082 345.190   1
   5   3  17 2015.09 255.617   1
  -2   6  18 4028.18 220.924   1
  12  -4  22 255.036 329.755   1
   5   3  23 1033.74 298.039   1
  -5   5  10 5779.80 130.285   1
   6   2  14 2770.85 205.081   1
  10  -2  11 6606.08 227.825   1
  -3   5  11 5624.97 155.113   1
   9  -1  11 443.851 169.291   1
   5   3  18 14321.8 311.295   1
   1   5  25 1159.11 297.463   1
  -5   1   1 22107.3 120.669   1
   2   4  29 684.863 359.255   1
   5   3  22 1963.03 293.967   1
  12  -4  14 2432.04 249.862   1
  11  -3  24 463.498 345.208   1
  11  -3  12 1663.21 213.667   1
   6   2  25 2646.81 356.726   1
  -1   5  31-34.5191 346.453   1
  12  -4  21-96.1115 307.688   1
   7  -3   1 52670.3 212.575   1
  13  -7   8 6399.81 241.771   1
   1   5  18 2618.93 221.506   1
   5   3  21 379.903 269.624   1
   5   3  19 3332.95 275.976   1
   7   1  26 2100.03 376.170   1
  -1   5  13 5068.73 167.938   1
  -4   6  30-92.6659 317.454   1
   5   3  20 7787.41 300.423   1
  -4   6  15 5111.53 163.360   1
   9  -1  26 962.961 374.903   1
  -2   6  19 8685.59 259.250   1
   6   0   6 52796.5 398.472   1
   3  -7  -7 2428.77 108.828   1
   1   5  24 984.896 292.762   1
  -2   6  25 577.827 286.730   1
   8   0  26 124.367 454.439   1
  12  -4  15 1136.61 242.489   1
  12  -4  20 178.737 294.470   1
  10  -4   5 590.955 131.655   1
   7   1  13 3546.09 199.803   1
   6   2  15 5756.25 268.989   1
   1   5  19-176.024 208.535   1
  -8   0   0 29212.1 267.398   1
   6   2  24-24.0753 310.871   1
  -6   6  32 9.81043 337.342   1
   8   0  12 8826.30 287.249   1
   1   5  23 11766.2 349.114   1
  -2   6  20 16550.5 315.294   1
  12  -4  19 1155.15 289.648   1
  -2   6  24 722.106 258.109   1
  12  -4  16 1601.50 251.719   1
   2   4  28 1201.25 340.447   1
  12  -4  18 623.316 267.367   1
   1   5  20-143.256 217.898   1
  12  -4  17 605.838 253.394   1
   7   1  25 504.257 335.924   1
   1   5  22 2936.60 278.805   1
   1   5  21 846.356 239.646   1
  -2   6  23 102.980 237.914   1
  -2   6  21 6583.38 269.001   1
  10  -2  12 980.768 187.440   1
   9  -1  25 907.818 349.268   1
  -2   4   8 5322.47 185.193   1
  -2   6  22 3678.64 260.859   1
  -1   5  30 684.032 335.666   1
  -4   6  29-120.922 300.547   1
  10  -2  24-330.893 333.756   1
   6   2  23-4.28939 276.917   1
   9  -1  12 151.959 179.348   1
   6   2  16 616.662 196.664   1
  -3   5  33 466.975 370.506   1
  -6   6  15 2480.35 138.849   1
   7   1  24 1117.13 310.939   1
   6   2  22 748.396 292.786   1
   7   1  14 3923.73 205.773   1
  11  -3  14 2979.29 237.063   1
   2   4  27 1362.69 315.352   1
   6   2  17 368.393 213.353   1
  11  -3  21-307.965 289.737   1
   9  -1  24 1055.07 324.553   1
  -7  -1  -2 11095.8 155.901   1
  10  -2  23-52.1930 305.167   1
  -6   6  31 269.302 321.472   1
  -1   3   6 721773. 3257.01   1
  -4   6  16 26680.8 279.597   1
   9  -3   5 8230.02 156.041   1
   6   2  21 1037.71 272.088   1
   8   0  24 755.603 412.327   1
  12  -6   7 410.835 150.314   1
  13  -7   9 717.171 191.579   1
  -4   6  28 484.179 291.626   1
  10  -2  13 3364.76 219.131   1
   6   2  18 103.611 221.026   1
  -3  -3  -5-4356.14 149.912   1
   6   2  20 924.990 259.963   1
  -1   5  29 396.153 304.777   1
   6   2  19 2232.03 270.081   1
   7   1  23 406.525 299.836   1
  -7   5  10 900.755 72.8993   1
  11  -3  15-153.576 216.218   1
  -1   5  14 8728.85 191.481   1
   9  -1  13 4301.73 220.820   1
   7   1  15 4908.61 225.038   1
  10  -2  22 340.434 302.897   1
   9  -1  23 410.132 309.370   1
 -10   6  16 979.787 125.525   1
   2   4  26 556.719 302.916   1
  -3   5  32 892.264 339.004   1
   7   1  22 2149.52 293.646   1
   4   2  30 262.973 443.962   1
   8   0  14 536.943 229.029   1
  10  -2  14 783.000 203.527   1
   2   4  15 481.816 166.892   1
  -4   6  27 104.900 261.920   1
  -3   3   5 6892.13 94.6635   1
  10  -2  21-13.9794 281.533   1
  -6   6  30 214.326 293.399   1
   7   1  16 1206.51 208.689   1
   7  -1   6 26823.0 217.642   1
  -1   5  28 338.950 291.501   1
   7   1  21 773.964 275.310   1
   9  -1  22 2217.95 305.490   1
  -4   6  17 475.357 160.311   1
   8   0  22 15332.4 520.951   1
   9  -1  14 2957.33 212.681   1
   2   4  25 1579.63 293.607   1
   7   1  17 4420.53 252.563   1
  10  -2  15 7225.17 268.279   1
   7   1  20 1996.22 265.985   1
  -4   4   7 13632.5 107.982   1
   7   1  18 143.683 225.853   1
  13  -7  10 1144.90 191.590   1
  -4   6  26 1053.69 272.465   1
  -3   5  12 19083.6 205.025   1
   9  -1  21 1131.91 290.642   1
  10  -2  19 1626.57 268.604   1
  10  -2  16 3500.31 253.815   1
  -6   6  16 11567.8 200.462   1
   9  -1  15 2394.27 226.088   1
   2   4  16 11772.8 245.757   1
  10  -2  18 524.730 244.014   1
  10  -2  17 1568.88 253.521   1
  12  -8   3 1989.70 127.606   1
   2   4  24 1111.66 278.982   1
  -1   5  15 5686.81 183.033   1
   4   2  29-115.444 349.050   1
   8   0  16-9.10516 257.182   1
  -1   5  27 900.289 283.691   1
   9  -1  20 587.594 271.180   1
  -3   5  31 428.525 326.877   1
   8   0  20 0.63240 325.222   1
   9  -5   1 851.137 82.5092   1
  -6   6  29-127.932 280.394   1
  -4   6  18 640.244 175.097   1
  12  -6   8 5319.40 186.473   1
   9  -1  16 881.784 217.908   1
  -4   6  25 269.928 247.641   1
  13  -7  22 859.084 321.930   1
   9  -1  19 3612.67 288.303   1
   8   0  18 403.837 289.386   1
   9  -1  17 60.2155 224.062   1
   9  -1  18 339.718 244.295   1
   2   4  23 2499.92 283.060   1
   2   4  17 6427.42 226.876   1
  -4   6  24 2483.58 246.811   1
  -4   6  19 18255.6 275.212   1
  -1   5  26-100.673 269.625   1
  13  -7  11 738.960 201.538   1
  10  -8  -1 8510.47 79.6233   1
   2   4  22 1335.81 257.685   1
  13  -7  21 867.602 289.557   1
   2   4  18 921.973 203.670   1
  -4   6  23 1008.31 220.541   1
  -6   6  28 1560.69 280.198   1
  -4   6  20 13683.0 272.754   1
   4   2  28 368.191 329.445   1
   2   4  21 1955.90 246.615   1
   5   1  29-116.667 354.233   1
  -4   6  21 2401.41 207.787   1
  -2   4  33 863.864 362.079   1
   2   4  19 1200.53 210.997   1
  -4   6  22 9242.79 267.722   1
  -1   5  16 1000.70 165.401   1
   2   4  20 1512.18 249.663   1
  -5   5  11 38516.8 195.476   1
 -10   6  17 2117.45 152.015   1
  -1   5  25 6900.52 306.538   1
 -11   1   3 3302.41 131.744   1
  -6   6  17 2984.08 162.120   1
  13  -7  20 415.816 285.999   1
  13  -7  12 762.137 201.475   1
  -6   6  27 6.52711 246.570   1
  -5   5  32 404.678 344.600   1
  -6   2   3 23720.4 96.6098   1
  12  -6   9 1718.19 171.496   1
   1   3  31-40.2969 354.678   1
   3   3  25 405.595 295.964   1
  -1   5  24 521.894 254.904   1
  13  -7  19 62.7695 277.852   1
  -1   5  17 1667.13 177.218   1
  -2  -2  -4 458.280 68.2863   1
   4   2  27 606.773 332.385   1
  12  -6  23-99.0942 318.192   1
  -7   1   1 45424.4 192.165   1
  13  -7  13 619.367 218.085   1
   5   1  28 1757.83 368.087   1
  -9   1   2 13001.3 151.050   1
  -3   5  29 3925.18 325.195   1
  13  -7  18 59.5584 270.349   1
  -3   5  13 5699.20 188.762   1
  -1   5  23 5679.19 282.845   1
  -2   4   9 10989.9 135.217   1
  -6   6  26 1106.96 256.945   1
  -2   4  32 967.817 356.668   1
  13  -7  14 52.0041 222.793   1
   7  -1   7 1388.70 139.254   1
  -1   5  18 293.571 180.397   1
  -6   6  18 28936.9 299.112   1
  13  -7  17 237.585 256.745   1
  13  -7  15-276.121 234.950   1
  13  -7  16 21.1257 244.837   1
   6  -2   2 2064.48 73.9538   1
  -1   5  22 292.018 222.790   1
  -1   5  19 1639.28 197.149   1
   6   0  28-32.6532 359.038   1
  10  -6   2 4069.07 110.931   1
  12  -6  22-3.15480 306.645   1
   4   2  26 505.763 314.173   1
  -1   5  20-28.9037 195.006   1
   7  -1  28 945.954 371.465   1
  -6   6  25 498.423 238.371   1
   1   3  30 186.715 338.557   1
  12  -6  10 44.5295 169.178   1
   5   1  27 775.391 338.208   1
  -4   4  34 989.480 443.979   1
  -6   6  19 5091.69 202.800   1
   3   3  15 267.397 166.365   1
   2  -6  -7 3531.65 176.291   1
  -6   6  24 4771.65 250.924   1
  12  -6  21-83.2920 298.444   1
   3   3  22 2536.21 302.468   1
   5  -1   3 57632.4 250.047   1
  12  -8   4 2413.21 128.433   1
  -6   6  20 1681.00 198.557   1
   4   2  25 7008.67 355.811   1
   2   2  31 533.116 370.684   1
   8  -2  27-81.3566 352.426   1
  -6   6  23 1600.27 215.758   1
   3   3  16 1339.74 214.230   1
  -9   5  12 846.205 68.9053   1
   6  -8  -6 799.560 62.5131   1
  -7   5  32 199.671 323.189   1
  -6   6  21 3287.46 222.096   1
  -6   6  22 28166.3 348.651   1
  10  -4  25 54.3922 336.928   1
  -4  -2  -4 37327.8 219.779   1
   7  -1  27 4206.11 393.449   1
  12  -6  11 27.2982 181.049   1
  12  -6  20 58.9394 284.429   1
  -3   5  27 2805.50 294.654   1
   5   1  26 569.577 328.054   1
   9  -3  26 2269.36 374.890   1
  11  -5  23 23.4380 315.470   1
   1   3  29-109.032 328.310   1
  -5  -1  -3 95765.1 293.195   1
  -3   5  14 1767.30 145.335   1
  -5   5  30 707.521 308.656   1
 -12   2   6 10212.5 120.225   1
   4   2  24 4499.06 318.863   1
  12  -6  19 31.9334 267.083   1
  -4   4  33 38.1430 345.467   1
  12  -6  12-71.3118 190.645   1
   6   0  26-235.467 339.530   1
  10  -4  24 171.585 322.396   1
   7 -11  -7 300.966 83.1377   1
  -5   5  12 4764.49 136.990   1
  -2   4  30 920.897 323.593   1
  -3   5  26 339.000 262.316   1
   5   1  25 1532.98 317.620   1
  -7   5  11 17484.1 146.291   1
   2   2  30 260.083 351.877   1
   7  -3   2 722.080 78.5173   1
  12  -6  18 550.255 261.966   1
   7  -1  26 1499.61 346.618   1
   9  -3  25 833.100 339.016   1
   4   2  23 510.607 268.754   1
  -1   3   7 68754.4 266.825   1
  -1  -3  -5 19877.0 185.517   1
  12  -6  13 331.862 199.049   1
  -7   5  31 3000.48 322.962   1
   1   3  28 18.8529 312.451   1
  12  -6  17 12.6872 246.689   1
  -5   5  29 849.611 296.462   1
  12  -6  14 2018.26 235.548   1
  12  -6  16 448.247 242.352   1
  12  -6  15 225.848 228.766   1
  11  -5  21 650.607 308.877   1
  -3   5  15 1095.80 170.099   1
  -1   3  32 666.483 365.878   1
  -3   5  25 1912.33 284.394   1
  11  -5  10 367.387 254.509   1
   4   2  22-61.0805 261.774   1
  10  -4  23 90.8848 314.266   1
   8  -2  25 3667.28 366.361   1
   5   1  24 966.774 305.992   1
   4  -8  -8 1205.94 88.3041   1
   7  -1  25 360.103 330.315   1
   9  -3  24 2242.45 346.049   1
  -4   4  32 603.219 344.311   1
  -2   4  10 52367.4 269.080   1
  -2   4  29 29.2364 309.448   1
   1  -5  -7 92086.9 319.994   1
   2   2  29 16.7764 339.963   1
  11  -5  20-178.488 283.175   1
  -6   4  34 1283.26 371.273   1
  -3   5  24 439.360 241.990   1
  10  -4   9 1622.20 162.793   1
   9  -5   2 713.465 83.3405   1
  -7   5  30 30.3714 293.614   1
  10  -4  22 5.11406 302.198   1
   5   1  23 348.149 291.531   1
   4   2  20 513.118 235.317   1
   6   0  24 2493.66 321.743   1
  -3  -1  -3 13340.1 224.961   1
  -3   5  16 799.115 153.484   1
   4  -6  -6 26432.6 142.626   1
   4   2  16 5619.94 218.809   1
   5  -3  -1 3476.77 42.0630   1
   4   2  19 920.979 229.891   1
   9  -3  23 263.798 303.323   1
   7  -1  24 1747.79 321.634   1
 -10   2   4 31410.1 157.635   1
  -3   5  23 429.460 240.016   1
  -4   4   8 3944.33 82.4490   1
   4   2  17 8787.29 258.259   1
   4   2  18 1856.99 222.367   1
  -1   3  31 124.245 337.766   1
   5  -7  -6 7987.71 115.248   1
   5   1  22 115.819 259.795   1
  -2   4  28 278.733 302.057   1
   1   3  26 1560.25 304.540   1
  10  -4  21 2057.92 309.809   1
  -3   5  17 8034.36 212.646   1
   2   2  28 267.842 322.631   1
  -4   4  31 136.045 329.950   1
   9  -3   9 5196.60 194.870   1
   8  -2  23 48.2185 304.595   1
  10  -4  10 5070.26 194.270   1
  11  -5  17-181.333 247.301   1
  11  -5  13 3079.29 233.900   1
   9  -3  22-39.0317 293.943   1
   3  -7  -8 24072.9 156.051   1
  -7   5  29 41.4533 284.068   1
   3   1  29 183.208 359.619   1
  -3   5  21 1004.85 226.698   1
  -3   5  18 2257.28 194.947   1
   2  -4  -5 5031.07 78.1584   1
   5   1  21 4244.72 290.937   1
  11  -5  16-210.575 240.350   1
  10  -6   3 234.657 95.3618   1
  -6   4  33 92.3836 345.778   1
  11  -5  14 284.931 212.879   1
  10  -4  20 647.264 280.560   1
  11  -5  15 467.187 236.954   1
  -3   5  20 63.9028 198.803   1
  -3   5  19 11153.3 248.077   1
   6 -10  -8 12344.7 134.918   1
 -11   3   7 1693.83 53.1247   1
   6   0  22 237.049 287.302   1
   1   3  25-5.15089 281.724   1
  -3   3  33 57.6840 359.398   1
   5   1  20 2274.80 263.718   1
  -2   4  27 31.8768 280.107   1
  -1   3  30 99.8431 327.630   1
   9  -3  21 58.7663 282.500   1
  10  -4  11 1083.63 175.856   1
  10  -4  19 756.758 267.572   1
   2   2  27 4714.15 348.630   1
   5   1  14 411.660 184.859   1
   7  -1  22 2063.42 300.826   1
   9  -3  10 281.829 156.169   1
  -2   4  11 38642.1 284.645   1
  -6   4   8 1604.56 69.5737   1
   6  -2   3 37832.8 217.914   1
  -7   5  12 865.777 89.2836   1
  -4  -2  -1 101985. 319.839   1
  -2  -2  -2 8713.78 100.884   1
  -1   3   4 33390.7 162.848   1
  12  -4   4 2499.37 147.778   1
   1  -3  -3 1550.00 59.8684   1
  -1  -3  -3 37803.4 190.421   1
  -4   4   6 10711.3 96.3477   1
  -4   0   0 213071. 1513.98   1
  -4  -2  -2 42657.4 234.761   1
   4  -6  -5 10174.5 112.782   1
  -4  -2  -3 123051. 415.777   1
   1  -3  -4 34489.0 169.628   1
  14 -14  -7 1375.69 273.774   2
  15 -13  -7-158.976 267.768   2
  20  -8  -6 184.484 260.962   2
  17 -13  -7 208.286 291.362   2
  11 -15  -7-26.4393 241.659   2
  11 -21  -4 246.850 301.281   2
   9  -5  -7 6361.82 173.951   2
  12 -10  -8 856.938 224.062   2
  14 -10  -8 42.6697 232.617   2
  21  -3  -4 942.558 254.673   2
  12  -8  -8 531.456 197.675   2
  14  -8  -8 121.208 218.213   2
  12 -18  -6 250.782 290.885   2
   6  -2  -5 31453.5 216.144   2
  22  -2  -3-208.328 252.562   2
  21  -1  -3 280.848 244.257   2
   9 -19  -5 6306.27 291.759   2
   5 -15  -5 412.641 184.080   2
  10  -2  -6 1310.51 140.123   2
   9 -17  -6 1134.95 244.557   2
  15  -5  -7 696.099 224.836   2
  18  -4  -6-97.3859 220.262   2
  10 -22  -3 954.568 309.083   2
  10 -14  -7-989.430 247.105   2
  17  -5  -7 1859.93 238.202   2
   7 -19  -4 4430.33 265.791   2
   7 -17  -5 345.730 225.570   2
  20  -6  -6 451.788 258.582   2
  12 -20  -5 432.317 307.064   2
  12 -12  -8 153.627 220.653   2
  12 -16  -7 288.479 261.668   2
   6 -14  -6 520.694 191.148   2
  18  -8  -7 1035.88 253.633   2
  18 -12  -7 1079.99 290.720   2
   5  -9  -6 1308.14 139.970   2
   9 -21  -4 1106.07 289.669   2
   5  -1  -4 3872.83 112.696   2
  15 -15  -7 944.318 288.143   2
  14  -6  -8 2183.60 212.788   2
   2 -10  -4 3359.80 130.203   2
  13  -3  -7 175.185 167.059   2
   9 -15  -7 517.041 222.242   2
  -5  -1   5 21293.8 185.587   2
  12  -6  -8 152.821 173.086   2
   5 -11  -6 2209.65 157.969   2
   7 -21  -3 3652.19 285.081   2
   3  -9  -5 1062.66 127.516   2
   7 -15  -6 453.290 204.315   2
  17  -9  -8-934.119 252.341   2
  10  -4  -7 6683.71 200.289   2
   2  -8  -4 7212.09 132.581   2
  18  -6  -7-768.037 229.172   2
  18   2  -3 1072.35 197.127   2
  15  -9  -8 2846.72 251.204   2
  17 -11  -8-256.627 269.509   2
  14 -14  -8 342.232 267.595   2
  15 -11  -8-689.864 247.290   2
   2 -18  -2 2560.03 194.604   2
  20  -2  -5 679.448 233.667   2
  12 -14  -8 2353.67 259.110   2
   3 -11  -5 3093.65 151.081   2
  17   3  -3-939.801 177.184   2
   3  -1  -3 5103.41 189.061   2
  10 -10  -8 3146.98 222.627   2
   9  -9  -8 1316.35 169.747   2
  10   2  -4 24311.4 228.372   2
   5  -3  -5 3885.06 190.768   2
  20  -4  -6-208.680 242.288   2
   6  -4  -6 8774.98 199.947   2
  17  -7  -8 522.779 226.296   2
  20  -8  -7 362.798 258.875   2
   9 -11  -8 1005.91 181.968   2
  15  -7  -8 941.750 218.640   2
  17 -13  -8-159.177 281.287   2
   2 -12  -4 20367.3 218.602   2
  10 -16  -7 340.441 248.845   2
  20   0  -4 80.6302 313.678   2
  10  -8  -8 1443.14 183.557   2
   2 -16  -3 1668.57 167.640   2
  14  -2  -7 24465.0 286.371   2
  15 -13  -8 1567.67 279.179   2
   6 -18  -5 772.245 225.874   2
   7  -9  -7 1592.19 152.752   2
  15  -1  -6 345.651 189.527   2
  12  -2  -7 6957.22 192.977   2
  17  -1  -6-922.635 202.877   2
  11 -21  -5 847.441 309.065   2
  10 -12  -8 473.154 212.848   2
  17  -3  -7 132.795 214.154   2
   7 -11  -7 1173.95 158.959   2
  14   0  -6 2518.67 232.450   2
   3  -7  -5 14547.8 168.234   2
   9  -1  -6 254.962 110.488   2
  15  -3  -7 2794.53 216.415   2
  11  -5  -8 555.841 200.125   2
  21  -3  -5 1.98963 252.192   2
  22  -2  -4 316.697 259.260   2
   6 -20  -4 1738.19 254.739   2
   6 -10  -7 3623.97 167.309   2
  22  -4  -5 626.348 271.164   2
   9  -7  -8 4524.63 186.573   2
  18  -2  -6-92.3081 213.995   2
   5   1  -3 17360.0 133.136   2
  14   4  -3 2279.88 157.091   2
  21  -1  -4 1586.71 251.638   2
  12 -18  -7 377.835 294.351   2
  10 -22  -4 1021.57 305.255   2
  20  -6  -7 218.235 265.522   2
   4 -18  -4 5687.87 229.149   2
   9 -13  -8 2727.21 227.863   2
   6 -16  -6 3101.28 242.919   2
  14  -4  -8-73.8756 186.493   2
  12 -20  -6 221.603 311.280   2
   3  -3  -4 57538.0 1620.59   2
  14 -10  -9 39.2369 227.907   2
   6  -8  -7 35570.9 312.117   2
   6   2  -3 27673.6 164.753   2
   9  -3  -7 2643.51 142.262   2
  18  -4  -7 817.064 227.004   2
   9 -19  -6 7050.09 310.203   2
  18 -12  -8 496.156 300.617   2
  18  -8  -8 94.4717 262.162   2
  12  -4  -8 644.370 176.527   2
   7  -7  -7 5290.38 163.871   2
  15   1  -5 2874.53 188.196   2
   6 -12  -7 7593.09 233.559   2
   7  -1  -5 5380.25 120.829   2
  17   1  -5 2119.96 198.880   2
   4 -20  -3 3594.53 238.232   2
  12 -10  -9 210.479 206.732   2
  17  -5  -8 1148.86 237.667   2
   4 -10  -6 26067.4 251.884   2
  14  -8  -9 2474.30 222.947   2
  14   6  -1 5124.23 153.124   2
  12 -16  -8 354.157 258.581   2
   9 -17  -7 870.537 243.368   2
  -7  -3   7 3817.67 105.106   2
   7 -13  -7 1580.27 190.452   2
  13   5  -2 13006.1 175.229   2
  15 -15  -8 616.393 293.991   2
  10  -6  -8 4043.76 196.687   2
  15  -5  -8-571.297 205.599   2
  10 -14  -8 1684.57 239.620   2
   9   1  -5 12959.3 164.048   2
   7 -19  -5 1807.90 251.684   2
   1 -15  -3 579.748 143.497   2
  12  -8  -9 2617.95 211.867   2
   4 -16  -5 17072.3 269.655   2
  12 -12  -9 792.381 233.780   2
   9 -21  -5 1533.35 296.738   2
   7  -3  -6 15211.2 185.487   2
   3 -19  -3 654.133 210.428   2
   7 -17  -6 1775.77 234.414   2
   2  -6  -4 2272.78 89.2294   2
   4 -12  -6 11539.7 207.684   2
   3 -17  -4 1384.04 209.574   2
  14   2  -5 776.143 164.743   2
  17 -11  -9 258.748 277.014   2
  17  -9  -9 182.320 261.108   2
   7 -21  -4 1985.19 271.502   2
   2 -14  -4 1341.22 151.835   2
  20  -2  -6-581.160 234.068   2
   5  -5  -6 8565.22 188.470   2
  15 -11  -9 674.184 245.302   2
  20  -8  -8-134.115 268.645   2
  15  -9  -9 216.381 226.818   2
  14  -6  -9 1072.78 204.472   2
   9 -15  -8 807.168 228.724   2
  20  -4  -7 86.0946 244.761   2
  17 -13  -9-1645.83 272.732   2
   9  -5  -8 605.408 133.272   2
  12 -14  -9-156.121 241.297   2
   6 -14  -7 5607.46 236.113   2
   6  -6  -7 9199.71 168.948   2
  17  -7  -9 963.580 236.033   2
   7   1  -4 2849.78 95.5544   2
  18   2  -4 642.940 198.735   2
  12  -6  -9 804.616 179.600   2
  -4 -14   2 189.492 74.5615   2
  15 -13  -9 931.277 281.213   2
  11 -21  -6 41.4188 302.816   2
  22  -4  -6 208.219 270.898   2
  22  -2  -5 363.850 261.376   2
  13  -3  -8 746.841 184.938   2
  21  -3  -6 283.612 248.506   2
   7 -15  -7 427.701 215.412   2
  15  -7  -9-2299.10 245.893   2
  10  -2  -7-498.769 144.848   2
  11  -1  -7 14703.5 215.932   2
  10 -16  -8 2.51344 253.964   2
  21  -1  -5 268.219 246.111   2
  20  -6  -8-110.149 271.413   2
  10 -22  -5-431.219 305.040   2
   1 -11  -4 2665.09 116.571   2
  12 -18  -8 257.980 294.520   2
   1  -9  -4 10648.5 146.681   2
  12 -20  -7 335.034 313.267   2
   7  -5  -7 6241.82 155.283   2
  17  -3  -8-173.528 217.589   2
  17   3  -4 2424.28 191.811   2
  10 -10  -9-1.87007 188.367   2
   4 -14  -6 1486.79 165.141   2
  17  -1  -7 790.896 204.870   2
  15   3  -4 1638.23 170.468   2
  10   0  -6-3701.24 147.741   2
  15   5  -2 4945.90 179.969   2
  18  -2  -7 645.878 229.433   2
  -1 -15  -1 3018.40 136.453   2
  18  -8  -9 1551.53 270.882   2
   9 -11  -9 2167.49 203.018   2
   2   8   6 15776.1 130.518   2
  10 -12  -9 1565.85 227.190   2
   6 -18  -6 1758.67 233.338   2
   3  -5  -5 4113.07 115.713   2
  13   7   0 2777.95 122.563   2
   6 -20  -5 1831.57 251.406   2
   9  -9  -9 1889.69 175.411   2
  15  -3  -8 782.403 198.058   2
   4  -6  -6 27714.9 225.564   2
  10  -4  -8 982.030 162.177   2
  18  -4  -8 379.116 229.739   2
  15 -15  -9 455.506 295.012   2
  15  -1  -7 3515.91 207.659   2
  14 -10 -10 501.919 226.082   2
  14  -2  -8 3891.06 201.542   2
  13  -5  -9 1493.78 196.740   2
  10  -8  -9 5720.19 221.276   2
   5  -9  -7 527.967 132.781   2
   9 -19  -7 873.646 276.709   2
  12 -16  -9 465.491 262.617   2
   2 -18  -3 1356.21 183.332   2
  14 -12 -10 328.491 261.339   2
  17  -5  -9 66.0103 233.673   2
  18   0  -6 907.742 284.145   2
   9 -21  -6 1110.87 287.583   2
   9 -13  -9 3542.02 247.864   2
  14  -8 -10-509.177 229.697   2
  14  -4  -9 922.250 193.599   2
   9 -17  -8 2238.99 259.850   2
  12 -10 -10 8341.88 272.371   2
  12  -2  -8 584.919 186.976   2
  17 -11 -10 405.066 286.758   2
   7 -11  -8 1969.93 173.346   2
  10   4  -3 17667.6 189.810   2
   6 -16  -7 1515.72 216.481   2
  17   1  -6-815.795 192.738   2
  15  -5  -9 5459.87 257.258   2
  17  -9 -10 244.292 256.971   2
  20  -8  -9 1680.21 290.873   2
  12 -12 -10 270.509 238.213   2
  10 -14  -9 457.085 236.915   2
   7  -9  -8 2570.86 167.134   2
   1 -13  -4 4501.27 159.824   2
   7 -19  -6 1666.79 252.802   2
  -2 -16   0 1771.37 133.525   2
   4 -18  -5 3722.62 217.542   2
   9  -7  -9 1321.03 174.259   2
   4 -20  -4 1423.51 228.493   2
  17 -13 -10 663.445 282.175   2
  20  -2  -7 197.851 238.188   2
  20  -4  -8-24.4388 249.515   2
  12  -8 -10 5.34585 196.270   2
  15 -11 -10 437.330 260.452   2
   9   5  -2-915.584 94.2686   2
  15   1  -6-545.246 186.388   2
  12  -4  -9 7715.82 211.536   2
   2 -16  -4 487.499 161.791   2
   7 -21  -5 2651.95 279.635   2
   6 -10  -8 12802.3 230.018   2
  22  -4  -7-35.0347 270.484   2
   7 -13  -8 1035.54 197.593   2
   7 -17  -7 417.322 236.136   2
  15  -9 -10 1773.42 248.303   2
   6  -2  -6 406.515 88.9964   2
  10 -20  -7 570.960 293.861   2
  22  -2  -6-206.521 259.383   2
   9   3  -4 17476.5 161.660   2
   1 -17  -3 3194.11 189.062   2
  10 -18  -8 1108.23 270.719   2
  11  -9 -10 398.362 195.152   2
  11 -21  -7 623.486 304.162   2
  21  -3  -7 83.4990 250.852   2
   5  -7  -7 2303.21 140.587   2
   6 -12  -8 6480.98 202.077   2
   1   5   3 144765. 1086.03   2
  15 -13 -10 2358.32 289.455   2
  17  -7 -10 73.9285 239.425   2
  12 -14 -10 171.606 255.393   2
  -2 -12  -1 7352.28 156.012   2
  10  -6  -9 943.469 168.655   2
   3  -9  -6 10117.2 171.197   2
  -6  -2   7 1656.52 137.708   2
   1  -7  -4 14702.8 144.020   2
   2 -10  -5 6480.35 145.145   2
  14  -6 -10 1587.28 212.486   2
   9 -15  -9 1042.30 237.212   2
  20   0  -6 32.4586 315.238   2
  20  -6  -9 231.328 272.491   2
   4 -16  -6 6164.69 221.707   2
   3 -19  -4 391.669 213.411   2
  21  -1  -6 9.32397 243.871   2
  10 -22  -6-10.6026 306.156   2
   6  -8  -8 770.897 146.108   2
   9  -3  -8 11680.6 200.749   2
   9  -1  -7 17077.9 201.396   2
   7  -7  -8 2404.67 150.274   2
   2 -12  -5 5052.21 158.159   2
   5   9   5 1517.22 58.7578   2
  10   2  -5 720.863 120.875   2
  12 -18  -9 741.492 292.093   2
   6  -4  -7 105770. 424.460   2
  18   2  -5 367.337 189.916   2
  15  -7 -10 2459.21 243.138   2
  10   6  -1 492.914 82.6545   2
  -1   5   6 2641.21 92.0031   2
   8   0  -6 2710.15 139.876   2
  18  -8 -10 344.700 273.447   2
  14   2  -6 2821.66 162.792   2
  15 -15 -10 236.980 292.987   2
  12  -6 -10 7551.96 217.554   2
  17  -3  -9 535.747 217.789   2
  -1 -11  -2 4631.67 115.902   2
   6 -14  -8 1778.88 202.591   2
   4 -10  -7 6771.48 153.921   2
  18  -2  -8 1294.04 229.841   2
   7 -15  -8 319.448 219.604   2
  -5  -1   6 18852.0 203.081   2
  13  -3  -9 1443.15 192.706   2
  18  -4  -9 752.506 242.056   2
  17  -1  -8 29.4769 203.667   2
  11 -15 -10 750.905 254.160   2
   2  -8  -5 32446.0 230.223   2
   4 -12  -7 1560.37 157.560   2
  13   3  -5 361.736 131.537   2
  12 -16 -10 527.144 270.138   2
  14 -10 -11 43.2017 239.121   2
  13  -1  -8 6180.32 202.030   2
  14 -12 -11 393.174 263.879   2
   9 -19  -8 862.381 261.754   2
  -2  -8  -1 4494.61 68.3241   2
  13   5  -3 5429.65 152.897   2
  20  -8 -10 483.433 289.450   2
  17  -5 -10-193.217 233.526   2
  10 -10 -10 2424.02 238.854   2
  17 -11 -11 2025.57 293.531   2
   9  -5  -9 551.925 150.883   2
   6 -20  -6 530.950 244.453   2
  10 -12 -10 2313.20 229.768   2
   9 -21  -7 1288.57 283.639   2
  17   3  -5-1762.52 179.910   2
   1 -15  -4 5183.06 172.893   2
   5  -3  -6 5928.01 134.082   2
   6 -18  -7 9467.30 272.129   2
  15  -3  -9-934.414 207.761   2
  -1  -9  -2 25124.2 162.367   2
  17  -9 -11 630.001 251.847   2
  17 -13 -11 1471.72 292.279   2
   9 -11 -10 540.577 207.315   2
   3  -7  -6 11462.2 187.229   2
   2 -14  -5 13245.7 222.449   2
  14  -8 -11 531.907 208.476   2
  15  -1  -8 1200.04 207.875   2
  18  -6 -10-65.8143 243.483   2
   7  -3  -7 3493.51 128.215   2
   9 -17  -9 1531.31 249.272   2
  14 -14 -11 221.291 258.646   2
  20  -4  -9 494.091 243.336   2
   2  -4  -4 56307.2 225.658   2
  -7  -7   6 2644.53 79.9100   2
   4  -8  -7 4879.32 138.093   2
  20  -2  -8-131.880 228.182   2
   5  -1  -5 11254.6 194.980   2
  -6  -4   6 2290.55 149.146   2
   9  -9 -10 359.332 169.756   2
  12 -10 -11 4023.71 241.633   2
   9   1  -6 195.809 100.405   2
  12 -12 -11 605.444 227.921   2
  15   3  -5-750.398 172.577   2
  10  -8 -10 463.220 191.476   2
  15 -11 -11 2343.77 267.037   2
   9 -13 -10 2338.00 226.897   2
   7  -1  -6 5437.79 127.621   2
  14  -4 -10 301.379 178.515   2
  15  -5 -10-95.3883 219.528   2
  10  -2  -8 4914.84 197.339   2
  10 -14 -10-1333.70 234.453   2
  21  -3  -8 1406.21 258.190   2
  -1 -13  -2 1251.89 124.257   2
  -6  -6   5 13035.9 110.626   2
  11 -21  -8-147.468 306.352   2
   7 -19  -7 587.948 255.710   2
  10 -20  -8 418.505 286.299   2
   4 -14  -7 2300.16 181.364   2
   6  -6  -8 17190.8 257.826   2
  17   1  -7 168.403 188.956   2
  15 -13 -11 1491.73 289.371   2
  15  -9 -11-1303.49 244.767   2
   7 -21  -6 633.527 262.518   2
  10 -18  -9 234.841 256.271   2
  20  -6 -10 1205.54 279.907   2
   1   7   6 1057.43 84.9581   2
  10  -4  -9 6519.32 196.068   2
  -7  -5   7 5778.57 106.015   2
   7   3  -3 1179.14 79.2046   2
  17  -7 -11 351.144 244.970   2
  15   5  -3 3175.80 176.823   2
   6 -16  -8 1660.93 216.339   2
  14   0  -8 273.227 226.669   2
  -2 -14  -1 1272.37 109.672   2
  12 -14 -11 3487.98 279.727   2
  21  -1  -7 170.607 243.502   2
  12  -8 -11 4103.25 231.274   2
   5  -5  -7 8171.27 192.200   2
   2 -18  -4 1685.80 184.581   2
   6  10   6 304.453 55.4147   2
   7  -5  -8 10900.2 189.957   2
   7 -17  -8 894.260 228.402   2
   7 -11  -9 5335.25 207.050   2
  12 -18 -10 27.5827 284.401   2
   4 -18  -6 5280.17 229.712   2
  -3 -11   0-977.529 63.9860   2
   9   7   0 984.086 61.8961   2
  18  -8 -11 2368.89 278.032   2
  15   1  -7 3024.88 193.720   2
  14  -6 -11-84.2774 189.852   2
   9 -15 -10 1058.93 231.676   2
  15 -15 -11-172.312 293.265   2
  13  -7 -11 1133.08 211.944   2
   9  -7 -10 963.893 161.896   2
   7 -13  -9 1507.72 189.684   2
   5  -9  -8 1973.30 151.276   2
   7  -9  -9 518.887 147.135   2
  15  -7 -11 142.227 222.947   2
   5   3  -2 1263.33 59.1778   2
  10 -16 -10 1012.12 254.458   2
  18   2  -6-451.817 189.978   2
  11   1  -7 14144.2 199.762   2
  20  -8 -11-17.5207 290.944   2
  18  -4 -10 2269.39 248.266   2
  10  -6 -10 6765.50 213.213   2
  17  -3 -10 1034.31 226.488   2
  -5  -7   3 5817.36 53.9609   2
  18  -2  -9-21.3291 219.314   2
   7   5  -1 29936.9 140.825   2
  17 -11 -12-434.757 287.972   2
   6 -12  -9 5709.56 208.840   2
  12 -16 -11 484.526 286.338   2
   6 -10  -9 553.872 166.455   2
  14 -12 -12 628.333 265.331   2
   2 -16  -5 2325.54 181.901   2
   9 -19  -9 224.473 267.966   2
   9 -21  -8 328.168 284.731   2
  17  -1  -9 362.154 205.725   2
  17  -5 -11 321.811 236.275   2
   4 -16  -7 2514.00 204.254   2
  17  -9 -12 2092.77 269.904   2
  12  -6 -11-833.864 182.779   2
   1 -11  -5 10025.6 159.586   2
  20  -4 -10 1551.23 261.762   2
   2   8   7 9371.05 122.675   2
   7 -15  -9 557.298 214.790   2
   2  -6  -5 17000.0 160.871   2
  18  -6 -11 1303.33 263.286   2
  14   4  -5 8787.85 191.143   2
  14 -14 -12 760.741 271.083   2
   4  -6  -7 840.138 105.965   2
  20  -2  -9 4.55563 238.038   2
   3   7   4 27164.5 139.761   2
   6 -20  -7 1421.66 259.993   2
   1 -17  -4 295.402 179.905   2
  13  -3 -10 19643.0 301.143   2
   3  -3  -5 9690.70 131.714   2
   6 -14  -9 547.468 197.344   2
   7   1  -5 4580.17 105.589   2
  10 -12 -11 226.521 218.967   2
  -5  -3   5 8053.51 139.318   2
  21  -5 -10 302.432 268.194   2
  18   0  -8 615.976 283.674   2
  11 -19 -10-600.108 294.149   2
  14   2  -7 21193.6 259.866   2
  15 -11 -12 177.061 270.704   2
  14  -8 -12 9.12092 224.668   2
  15  -3 -10 347.332 199.299   2
  10 -10 -11 3252.15 233.870   2
   9 -17 -10 384.447 253.189   2
   4  10   8 2298.68 94.0538   2
   7  -7  -9 6432.03 177.066   2
  -1 -15  -2 83.5952 118.255   2
  13   7  -1 4349.22 128.874   2
  -3  -9   0 10682.2 91.8469   2
  20  -6 -11-440.842 283.235   2
   6 -18  -8 5694.91 269.230   2
  10 -20  -9 363.632 291.854   2
   9  -3  -9 1703.91 151.146   2
  15 -13 -12 2682.56 298.130   2
   6  -8  -9 8689.88 200.850   2
   1 -13  -5 10118.4 179.303   2
  17   3  -6 1420.55 187.306   2
  12 -12 -12 2368.54 261.691   2
   5  -7  -8 10161.7 194.106   2
  12 -10 -12 720.596 246.696   2
   9 -11 -11 541.451 208.317   2
  15  -9 -12 1601.77 252.433   2
  17  -7 -12 958.615 255.187   2
   1  -9  -5 2007.42 135.591   2
  15  -5 -11 1648.75 226.353   2
  15  -1  -9-787.448 213.371   2
  21  -1  -8 279.002 254.638   2
  10 -14 -11 1473.21 253.581   2
   7 -19  -8 1260.25 255.076   2
   6   2  -4 12447.8 143.980   2
   7 -21  -7 441.953 266.852   2
  14  -2 -10 752.996 195.049   2
   9 -13 -11 1002.79 224.275   2
   9  -1  -8 3008.72 169.363   2
  14  -4 -11 363.480 193.828   2
  20   0  -8-58.1568 328.003   2
  12 -14 -12 1050.26 261.730   2
  12 -18 -11 159.356 291.252   2
   6   4  -2 185.896 48.7749   2
  17   1  -8-108.732 191.669   2
   5   1  -4 3325.39 106.709   2
   9  -5 -10 303.529 147.745   2
  15 -15 -12 565.007 309.440   2
   3  -5  -6 2043.67 99.6665   2
  18  -8 -12 553.084 275.718   2
  10  -8 -11 4403.84 225.850   2
   9  -9 -11 3012.90 190.820   2
   4 -12  -8 5106.89 184.141   2
  10   4  -4 14.1060 116.989   2
   2 -12  -6 64.2938 118.300   2
  11 -11 -12 272.591 252.499   2
   4 -10  -8 1718.62 149.535   2
  11  -3 -10 4034.53 190.681   2
  -1  -7  -2 210.801 58.2668   2
  12  -8 -12 4239.44 249.021   2
   2 -10  -6 19064.3 203.897   2
  10   2  -6 1051.25 112.341   2
   6  -4  -8 2649.47 151.636   2
   6  -2  -7 4919.74 163.217   2
  11 -13 -12 282.019 248.686   2
  15   3  -6 9418.50 219.526   2
   6 -16  -9 977.368 230.946   2
   7 -17  -9 256.717 241.110   2
  -1   5   7 92398.8 321.369   2
   3  -1  -4 36827.6 233.154   2
   2   6   4 5316.53 80.2581   2
  14  -6 -12 124.523 222.970   2
  17 -11 -13 213.815 303.862   2
   9 -15 -11 2141.12 268.541   2
  15  -7 -12 1450.86 246.172   2
  22  -4 -10 135.714 295.008   2
  10 -16 -11 294.913 257.953   2
  14   6  -3 288.794 131.003   2
  18  -4 -11 1287.13 251.306   2
   9   3  -5 2297.84 111.468   2
   4 -14  -8 7683.54 220.862   2
  12 -16 -12 2997.74 314.995   2
  10  -4 -10 3924.40 180.399   2
  10  -2  -9 24940.5 285.229   2
  18  -2 -10-3757.79 241.654   2
  14 -12 -13 327.485 268.675   2
  17  -3 -11-369.458 232.489   2
  -2 -16  -1 523.763 121.218   2
   1 -15  -5 809.831 151.270   2
   4 -18  -7 785.131 218.002   2
   2 -14  -6 211.143 146.093   2
   7 -11 -10 1101.84 189.918   2
  17  -9 -13-1051.76 266.167   2
  15   1  -8 685.826 196.527   2
  18   2  -7 821.984 200.704   2
   9 -21  -9-38.3530 300.251   2
  -5  -1   7 5633.26 133.335   2
  20  -4 -11 1999.13 288.026   2
  14 -10 -13 1684.80 253.699   2
  -7  -9   6 302.285 56.2855   2
   7 -13 -10 228.168 200.853   2
  17  -5 -12 1005.90 247.656   2
  15   5  -4-1965.81 173.733   2
  18  -6 -12 1960.92 280.240   2
  21  -5 -11 367.481 286.915   2
  14 -14 -13 3482.90 335.446   2
   2 -18  -5-131.883 177.987   2
  20  -2 -10 155.775 259.913   2
   9  -7 -11 13789.4 265.497   2
   7  -3  -8 678.636 122.807   2
   5 -11  -9 5443.42 207.823   2
  17  -1 -10 145.223 219.617   2
   6  -6  -9 2182.30 158.106   2
   4  -8  -8 1538.00 134.871   2
  20  -6 -12 294.519 309.332   2
  11 -19 -11 307.238 334.037   2
   5 -13  -9-144.356 186.084   2
  15 -11 -13 855.205 290.173   2
   7  -9 -10 2020.65 192.083   2
  10  -6 -11 91.2693 174.971   2
  10 -20 -10-100.646 306.544   2
  10   8   1 4553.00 68.7831   2
   7  -5  -9 13881.8 252.448   2
   9   1  -7 19659.0 207.090   2
   6 -20  -8-131.696 273.576   2
   9 -17 -11 295.731 286.482   2
   2  -8  -6 2138.61 119.216   2
  -5  -5   4 14476.7 95.0900   2
   6 -12 -10 5989.65 240.555   2
   7 -15 -10 461.938 235.630   2
  10 -12 -12 1715.88 265.981   2
  17  -7 -13 439.060 273.717   2
   1   7   7 12185.9 139.286   2
  -7  -5   8 11085.8 134.518   2
  12 -12 -13 600.439 274.707   2
  10   0  -8 10794.1 220.575   2
  15  -9 -13 891.896 249.194   2
   3  -7  -7 3501.87 144.944   2
  15  -3 -11 150.257 212.332   2
   5  -3  -7 1508.05 132.738   2
  15 -15 -13 2162.38 355.607   2
   6 -10 -10 1154.94 174.778   2
  12 -18 -12-201.841 316.274   2
   6   0  -6 2689.09 120.484   2
   7  -1  -7 1651.88 122.873   2
   4 -16  -8 2142.09 226.457   2
  10 -10 -12-2495.37 292.075   2
  18  -8 -13 510.195 303.623   2
  12 -10 -13 7228.70 291.890   2
   9   5  -3 41436.8 221.252   2
   6 -18  -9 138.368 261.998   2
  15  -5 -12 224.920 229.386   2
  10 -14 -12-38.3881 271.642   2
   7 -21  -8-12.6867 291.517   2
   1  -7  -5 51628.6 259.435   2
  12 -14 -13 5807.96 329.258   2
   6 -14 -10 250.125 218.684   2
  -3  -3   2 21187.1 86.6046   2
  19  -7 -13-15.7500 301.890   2
   7 -19  -9 103.485 280.442   2
  17   3  -7-833.523 198.806   2
   5  -5  -8 298.456 127.210   2
  12   6  -3 355.783 138.917   2
  -6  -4   7 111459. 353.593   2
  15  -1 -10 10824.7 282.628   2
   9 -11 -12 5781.14 283.523   2
   2 -16  -6 1774.07 186.379   2
  22  -4 -11-300.157 309.765   2
   9 -13 -12 333.941 250.025   2
  14  -4 -12 328.764 224.237   2
  14   2  -8 4125.93 199.892   2
  17 -11 -14 46.0951 326.069   2
  14  -2 -11 5627.41 244.186   2
  -4 -12   1 247.143 47.9617   2
  14   4  -6 3897.10 190.426   2
  22  -2 -10-157.676 290.920   2
  -7  -7   7 4261.41 91.1387   2
  12  -8 -13 3588.60 262.211   2
   7  -7 -10 3742.41 194.831   2
  15  -7 -13-130.923 240.608   2
  10  -8 -12 461.712 213.543   2
  12 -16 -13 339.166 315.814   2
   2   8   8 11201.1 146.430   2
  10 -16 -12 924.823 296.964   2
  10   6  -2 8556.56 123.836   2
   9  -9 -12 5053.23 240.318   2
  17  -9 -14 222.543 292.400   2
  14  -6 -13 684.476 235.194   2
  20  -4 -12-1193.68 289.810   2
  -1 -11  -3 299.562 92.9024   2
   1 -17  -5 6501.82 224.033   2
   7 -17 -10 2488.91 274.273   2
  14 -12 -14 2927.71 305.936   2
   9  -3 -10 19268.0 245.143   2
   9 -15 -12 934.448 267.016   2
   6  -8 -10 418.166 151.678   2
  18  -2 -11 8808.45 315.404   2
   5  -1  -6 11292.7 236.846   2
  -1 -13  -3 9571.87 159.606   2
   9 -21 -10 30.1665 325.573   2
  17  -3 -12 1213.47 250.263   2
   6 -16 -10 890.900 246.432   2
  18  -6 -13 57.0656 282.298   2
  14 -14 -14-1410.08 324.995   2
  14 -10 -14 5557.92 333.378   2
  11  -9 -13-63.9031 229.020   2
  11 -15 -13 20.9988 285.726   2
  20  -2 -11 3875.61 301.036   2
  -2 -12  -2 547.262 104.296   2
  20  -6 -13-19.7547 305.738   2
   9  -5 -11 1662.24 191.789   2
  17  -5 -13 5586.69 301.482   2
   9 -19 -11-285.580 305.966   2
  18 -10 -14 90.1537 309.031   2
  11  -3 -11 635.894 184.565   2
  18   2  -8 1899.50 236.555   2
  15   3  -7 2998.01 200.786   2
  14   0 -10-10.3167 271.940   2
  15 -13 -14 125.557 311.043   2
  15 -11 -14-633.068 302.325   2
   4 -12  -9 1682.94 176.419   2
   1   5   4 85628.5 230.573   2
  -6  -8   5 27483.1 139.328   2
  17  -1 -11 2114.47 251.668   2
   9  -1  -9 1168.19 146.659   2
   5   9   6-82.3615 79.8351   2
  15   1  -9-27.4176 224.879   2
   4 -18  -8 224.761 229.997   2
   1 -11  -6 461.643 130.805   2
   7 -13 -11 751.659 241.353   2
   7 -11 -11 3749.20 238.370   2
   1 -13  -6 4091.97 169.460   2
   6  10   7 237.323 72.6341   2
  -2 -10  -2 6815.34 123.107   2
  -6  -6   6 33932.9 181.842   2
  14 -16 -14 734.891 337.346   2
  17  -7 -14 753.020 276.872   2
  10  -4 -11 3194.88 203.892   2
  14  -8 -14 830.217 246.999   2
   4 -10  -9 1304.72 160.830   2
   4 -14  -9 4546.37 210.786   2
  18  -8 -14 199.187 305.670   2
  18   0 -10 2876.75 340.551   2
  12 -18 -13-369.624 321.595   2
  15  -9 -14 231.182 275.343   2
   9 -17 -12 109.064 287.860   2
  -1   5   8 450.925 98.2849   2
  10 -18 -12 342.025 310.011   2
  12 -12 -14 3406.08 292.260   2
  11 -17 -13 10.3819 291.264   2
  10  -2 -10 2990.59 188.562   2
   6 -20  -9-36.5687 281.673   2
   2  -4  -5 5714.32 110.159   2
   9  -7 -12 2155.62 219.916   2
  -2 -14  -2 481.280 121.600   2
   2 -12  -7 2239.57 159.133   2
  10 -12 -13 256.510 266.145   2
   3  -9  -8 26796.3 231.226   2
  12 -14 -14-200.109 299.553   2
  15  -3 -12 356.429 231.021   2
   7 -15 -11 1931.91 254.928   2
  15  -5 -13 1531.90 254.326   2
  12 -10 -14 4538.58 293.985   2
  17 -11 -15 1922.94 330.403   2
  10  -6 -12 5351.74 232.653   2
   6  -4  -9 55228.3 363.092   2
  10 -14 -13 518.880 270.288   2
   2 -18  -6 14.2596 204.410   2
   7   3  -4 17320.8 151.333   2
  13   7  -2 3324.74 139.507   2
  10   2  -7-952.961 131.933   2
  -1 -15  -3 2307.86 151.695   2
  15   5  -5 8424.96 221.298   2
   7  -9 -11 27.7450 182.657   2
  10 -10 -13 3153.97 275.486   2
   7   1  -6 5123.97 126.859   2
  14   6  -4 3780.67 163.185   2
   2 -14  -7 122.808 160.263   2
   6 -18 -10 31.7669 246.796   2
  -1  -9  -3 2008.56 92.1420   2
  -5  -1   8 11948.6 145.166   2
   6 -12 -11 153.767 188.748   2
   2 -10  -7 344.081 131.806   2
   2  -6  -6 21285.9 192.586   2
  13   5  -5 203.847 146.607   2
   1 -15  -6 4082.46 180.024   2
  -5  -3   6 8963.20 106.458   2
  17   3  -8-92.5874 191.092   2
  17  -9 -15 151.221 294.859   2
  18  -4 -13 73.2736 261.921   2
  14  -4 -13 3695.98 234.671   2
   9 -13 -13 673.050 237.421   2
  15  -1 -11 1811.96 232.346   2
  12 -16 -14-118.600 295.312   2
   6  -2  -8 1758.33 131.522   2
   9 -11 -13 1706.65 241.891   2
   6 -14 -11 4863.95 247.815   2
   4 -16  -9 581.461 209.285   2
  17   1 -10 81.1723 213.809   2
  11 -13 -14 3415.71 286.908   2
   1  -9  -6 21945.0 203.523   2
   6  -6 -10 4466.77 173.569   2
  15  -7 -14 61.0833 252.228   2
   8   0  -8 38290.7 302.960   2
  10   4  -5 3399.80 135.320   2
  11 -11 -14 2586.51 267.396   2
  20  -6 -14 289.984 301.549   2
  10 -16 -13-27.4108 282.160   2
   6 -10 -11 2327.85 182.890   2
   1   7   8 40795.7 242.165   2
  14  -2 -12 6068.25 248.766   2
   7  -3  -9 16810.6 221.984   2
  18  -6 -14-62.6109 270.556   2
  14 -14 -15 943.344 329.943   2
   9 -21 -11 22.8265 316.871   2
   7  -5 -10 550.707 149.989   2
  20  -2 -12 1289.60 339.118   2
  18  -2 -12 321.331 260.647   2
  14  -6 -14 47.1556 245.263   2
   4  -8  -9 5327.08 165.667   2
  17  -3 -13-487.762 250.139   2
   3  -5  -7 64760.3 292.463   2
  17  -5 -14-862.378 280.525   2
  14 -10 -15 1319.95 295.159   2
   9 -15 -13 96.8014 273.709   2
  12  -2 -11 4637.24 212.490   2
  15 -13 -15 22.3449 298.053   2
   7 -17 -11 1964.33 270.553   2
   9 -19 -12 184.749 305.179   2
  10  -8 -13 1901.86 223.198   2
  15 -11 -15 1001.12 288.446   2
   3  -3  -6 28102.6 190.130   2
   9   3  -6 50259.2 260.172   2
   2  -2  -4 8635.67 102.936   2
   9  -9 -13-43.5337 218.162   2
   9   1  -8 1770.17 160.440   2
   2 -16  -7 1397.72 191.351   2
  18   2  -9-54.3526 211.691   2
   4  -6  -8 132.517 123.004   2
   6 -16 -11 395.866 238.059   2
  18  -8 -15 2.06496 305.063   2
  17  -7 -15-136.443 276.990   2
  12   2  -8 204.696 148.854   2
  12 -18 -14 138.659 326.023   2
  17  -1 -12 8700.34 283.824   2
  19  -7 -15 145.546 312.968   2
   7  -7 -11 683.026 174.932   2
  14  -8 -15 4183.09 299.655   2
  10 -18 -13-33.4238 301.137   2
  11  -3 -12 5575.02 220.684   2
  11  -5 -13 3512.02 224.885   2
   9  -3 -11 583.717 177.010   2
   9 -17 -13 1633.74 305.549   2
  -6  -4   8 1828.76 106.572   2
   9  -5 -12 686.649 181.637   2
  17 -11 -16-279.875 340.552   2
   7  -1  -8-454.619 153.385   2
   6  -8 -11 1355.07 177.906   2
  12 -12 -15 818.771 302.947   2
  15   3  -8 168.732 173.810   2
   5  -5  -9 9089.04 223.130   2
  22  -2 -12-268.571 298.918   2
   3  -7  -8 21195.4 207.273   2
  15   1 -10 10392.3 280.385   2
  12 -14 -15-234.518 303.188   2
   2  -8  -7-1265.69 134.199   2
   6   2  -5 31415.6 194.419   2
   7 -13 -12 9098.64 284.308   2
   5  -3  -8 7421.89 177.502   2
   6 -20 -10 210.575 272.529   2
   1 -17  -6 4889.06 202.121   2
   4 -18  -9-147.897 230.223   2
  10 -12 -14 467.751 263.964   2
  12   0 -10 777.288 251.968   2
   7 -11 -12 1383.04 213.622   2
  15  -5 -14 324.960 236.283   2
  15  -3 -13 2439.38 246.935   2
   3   1  -3 8348.67 169.430   2
  -7  -7   8 2300.53 95.8044   2
  -7  -9   7 697.205 78.2192   2
  12 -10 -15-1356.89 251.549   2
  10 -14 -14 5.10839 280.245   2
  20  -4 -14-142.854 347.096   2
  10  -4 -12 7754.15 256.682   2
   4 -12 -10 8959.18 230.435   2
  11  -7 -14 167.546 233.531   2
   7 -15 -12 964.227 250.652   2
   7 -19 -11-78.5747 282.158   2
  18  -4 -14-71.5885 276.828   2
   5   1  -5 12049.1 185.415   2
  12 -16 -15-320.600 330.937   2
  11  -1 -11 5618.13 201.457   2
   9  -7 -13 3512.80 226.246   2
   1  -5  -5 22939.8 171.473   2
   4 -14 -10 2209.41 219.596   2
  10 -10 -14 5074.17 305.798   2
  14 -12 -16-33.1987 323.956   2
   6 -18 -11 13.9944 270.287   2
  18  -6 -15-43.0750 287.753   2
  14 -14 -16-214.944 345.945   2
   5  -7 -10 2023.50 161.336   2
  20  -2 -13 415.297 351.190   2
  15  -7 -15 614.255 273.265   2
   9  -1 -10 3894.88 179.875   2
   2   6   5 3277.89 97.9725   2
   9 -21 -12 364.484 337.155   2
  10  -2 -11 6952.26 215.505   2
  10 -16 -14 414.152 299.905   2
  14  -4 -14 9297.56 302.907   2
   9 -13 -14 3146.34 288.950   2
  18  -2 -13 71.4125 260.461   2
  15 -13 -16 140.785 310.933   2
  17   1 -11 2941.17 242.398   2
  15  -1 -12-3261.88 249.006   2
  17   3  -9 106.556 214.750   2
  17  -5 -15 1345.90 298.066   2
   4 -10 -10 5927.97 197.461   2
   7  -9 -12 2149.78 219.668   2
  17  -3 -14 596.035 273.203   2
   9 -11 -14 2628.51 258.381   2
  14  -6 -15 1514.67 266.245   2
   9 -19 -13-264.646 319.517   2
   2 -18  -7 52.6217 204.226   2
  15   5  -6-116.209 178.134   2
  14  -2 -13 4631.95 251.023   2
   9 -15 -14 3823.57 309.105   2
   6 -14 -12 22585.5 365.495   2
  12  -4 -13 1425.72 216.958   2
  18  -8 -16-280.295 329.870   2
   7 -17 -12 9.66377 267.361   2
   4 -16 -10-30.8692 227.448   2
  19  -7 -16 35.3287 329.223   2
   1  -7  -6 6038.31 134.653   2
  17  -7 -16-301.178 306.730   2
   1 -13  -7 6280.31 183.455   2
  12 -18 -15 215.364 359.043   2
   2 -12  -8 1585.43 167.315   2
  12  -6 -14 4527.08 255.395   2
  10  -8 -14-143.599 224.758   2
  11  -9 -15 137.706 266.619   2
   9   5  -4 10916.5 136.674   2
   6 -10 -12 76.6373 190.463   2
   3  -1  -5 72040.5 272.666   2
  18   2 -10-1498.59 248.304   2
   2 -14  -8 260.694 178.911   2
  15  -9 -16 137.812 306.141   2
   3  -9  -9 597.294 143.820   2
  22  -2 -13 951.402 322.895   2
  12  -2 -12 2779.06 206.843   2
  17  -1 -13 8063.22 327.889   2
  -4  -2   5 1371.53 72.3637   2
   1 -11  -7 12734.6 195.652   2
   6  -4 -10 239.554 146.445   2
   9  -9 -14 5441.52 271.374   2
  10   2  -8 8711.49 202.632   2
   5  -1  -7 3912.06 151.969   2
  14   6  -5 491.772 153.001   2
  14  -8 -16 438.710 299.323   2
   9   7  -1-2418.17 69.4942   2
  -1 -13  -4 4422.97 156.841   2
   6 -16 -12 178.028 260.145   2
  18   0 -12 2741.40 353.339   2
   6  -6 -11 1089.57 159.473   2
   9 -17 -14-241.348 312.730   2
  12 -12 -16-476.120 294.656   2
  13   5  -6 2355.93 165.127   2
  12 -14 -16-219.606 313.937   2
   7  -5 -11 15299.9 257.874   2
   1 -15  -7 1265.06 179.256   2
   5   9   7 4152.64 107.433   2
   5   3  -3 16037.7 119.386   2
  -2  -8  -2 331.462 62.3019   2
   7   5  -2 723.614 71.2628   2
  -1 -11  -4 930.601 109.157   2
  -3 -11  -1 16195.2 145.049   2
  -6 -10   5 364.335 44.4204   2
  20  -4 -15-405.398 369.312   2
   5  -9 -11-98.1154 192.718   2
  20  -6 -16-595.101 392.883   2
  17  -9 -17-454.245 330.843   2
   7  -3 -10 19089.3 244.714   2
  10   0 -10 7394.69 206.441   2
   2 -10  -8 6945.41 190.028   2
  14   0 -12 1368.77 314.385   2
  11  -5 -14 1747.49 230.795   2
   6 -20 -11-221.282 300.533   2
  11   1 -10 1200.82 170.070   2
  12 -10 -16 272.173 354.813   2
  10 -12 -15 429.230 291.369   2
  10 -14 -15 363.275 303.171   2
  18  -4 -15-213.370 299.164   2
  12 -16 -16-203.094 355.228   2
  11  -3 -13 3613.18 231.337   2
  15  -3 -14 3769.83 288.618   2
  15   1 -11 1686.27 220.886   2
  14   4  -8 428.031 173.651   2
   2 -16  -8 26.2841 196.543   2
  18  -6 -16-191.860 303.001   2
   7 -13 -13 3936.18 272.837   2
  14 -12 -17 739.509 338.352   2
  14 -14 -17 333.341 364.002   2
   6  -2  -9 47695.6 324.377   2
  12   2  -9 527.750 164.110   2
   7  -7 -12 4333.30 226.677   2
  20  -2 -14 266.107 366.774   2
  15   3  -9-95.2700 195.044   2
  -6  -6   7 7071.48 117.706   2
  -1 -15  -4 1852.18 146.223   2
   9  -5 -13 12117.8 269.099   2
   7 -19 -12 1502.08 318.985   2
  -5  -5   5 3297.82 74.9086   2
  -5  -3   7 4292.74 103.966   2
   1   5   5 16864.9 129.508   2
   4 -18 -10 920.855 257.637   2
  15 -13 -17-435.531 334.645   2
   7   1  -7 1966.15 116.701   2
  15  -7 -16-111.518 280.081   2
  -1  -7  -3 49490.6 199.247   2
   9  -3 -12 4996.57 232.902   2
   7 -11 -13 2319.89 251.801   2
   7 -15 -13 9858.12 335.127   2
  18  -2 -14-125.696 275.437   2
   6  -8 -12 1808.49 183.371   2
  10 -10 -15 357.801 262.505   2
  17  -5 -16-206.466 295.543   2
  10   4  -6-885.763 124.362   2
   6   4  -3 1257.55 66.3083   2
   9   1  -9 1093.78 140.980   2
   4   8   6 1077.60 76.1047   2
  15 -11 -17 117.577 332.158   2
  14 -10 -17 691.616 306.012   2
   6 -18 -12 172.634 276.812   2
  14  -4 -15 9506.26 317.643   2
  18  -8 -17 568.082 343.473   2
  10  -4 -13 2361.90 232.421   2
  10 -20 -14 65.5348 364.314   2
   9 -13 -15 5327.89 304.091   2
  17   1 -12 6880.96 294.321   2
   9  -7 -14 119.555 202.396   2
  19  -7 -17-159.699 335.769   2
   1  -9  -7 16843.1 199.368   2
  13  -3 -14 407.133 230.160   2
   4  -6  -9 3123.60 145.734   2
  19   1 -12 878.110 269.339   2
  15  -1 -13 20603.3 390.197   2
  14  -6 -16 12452.1 358.964   2
  10  -6 -14-1064.32 239.001   2
   2  -6  -7 7805.61 185.771   2
  17  -7 -17 11.8270 319.038   2
  17   3 -10 1272.48 227.877   2
  11  -1 -12 2732.51 207.744   2
   9 -15 -15 1471.29 307.120   2
   9 -11 -15 8390.85 313.540   2
   1 -17  -7 9643.30 244.279   2
   4 -12 -11 5837.59 221.186   2
   4 -14 -11 4674.74 246.103   2
   9   3  -7 2534.49 131.796   2
   3  -5  -8 17179.7 210.198   2
  -2 -12  -3 928.773 129.723   2
  12   4  -7 0.04517 153.553   2
  14  -2 -14 2078.11 264.883   2
  -2 -14  -3 209.005 117.312   2
   2  -4  -6 14356.1 171.617   2
  15  -9 -17-312.586 310.242   2
   7 -17 -13 1691.97 307.994   2
   7  -1  -9-24.6166 168.710   2
  10  -2 -12 6751.89 242.501   2
  12  -4 -14 12366.5 319.418   2
   7   3  -5 2278.72 117.699   2
   7  -9 -13 1509.39 230.912   2
   6 -14 -13 17763.8 347.786   2
   6 -12 -13 92.3635 217.171   2
  17  -1 -14-414.821 289.519   2
  18   2 -11 9040.93 304.104   2
  12  -6 -15 1725.90 269.637   2
  -7 -11   7 174.360 63.2022   2
  14  -8 -17 3098.11 296.318   2
   9  -1 -11 12553.1 228.329   2
  20  -4 -16-327.155 376.210   2
  10  -8 -15-516.758 274.699   2
  12 -14 -17-402.917 311.635   2
   5  -7 -11 2148.29 180.926   2
  12 -12 -17-167.864 295.675   2
   2 -18  -8 100.881 216.434   2
   9 -17 -15 1843.75 326.849   2
  17  -9 -18-349.213 327.973   2
  13  -1 -13 4235.90 241.729   2
   4  -8 -10 3250.80 164.705   2
   5  -3  -9 432.568 155.372   2
  15   5  -7 117.238 194.289   2
   9  -9 -15 191.185 240.269   2
   2  -8  -8 4238.55 164.211   2
  12  -2 -13 6828.12 251.462   2
   6 -16 -13 609.653 265.617   2
  18  -4 -16 942.492 304.834   2
   3  -3  -7 33444.9 215.629   2
  12 -16 -17-200.558 349.635   2
  20  -2 -15-423.981 359.312   2
  14 -14 -18-326.463 358.728   2
  14   2 -11 5789.58 231.887   2
  12  -8 -16 2389.12 295.148   2
  15 -13 -18 42.2419 339.935   2
   6 -20 -12-96.3620 289.671   2
  10 -12 -16-231.030 285.058   2
  15  -3 -15-218.605 254.184   2
  -1  -9  -4 65622.7 277.707   2
  -6  -8   6 1232.64 74.9994   2
   4  -2  -7 23570.0 199.820   2
  15  -7 -17-532.924 283.508   2
  -7  -9   8 1509.59 93.9821   2
   2 -14  -9 4114.94 204.739   2
   5   9   8 6823.91 124.073   2
  15 -11 -18 410.212 342.653   2
   7 -19 -13-148.984 307.995   2
  15   1 -12-3932.13 235.708   2
  18  -8 -18-663.422 343.965   2
  19  -3 -16 499.330 304.499   2
   2 -12  -9-51.4230 155.138   2
  14 -10 -18 352.791 296.913   2
   7 -13 -14 4754.96 285.386   2
  10 -20 -15-446.089 353.112   2
  11  -3 -14 119.132 192.547   2
   7  -5 -12 229.504 156.005   2
   6   0  -8 11654.2 253.123   2
   1 -13  -8 2096.81 158.865   2
   6  -6 -12 3317.70 174.234   2
  17  -3 -16 1006.81 274.545   2
  11 -15 -17 1021.23 317.923   2
   6  -4 -11 1507.22 151.091   2
  22  -2 -15 690.822 321.166   2
  14   6  -6 2122.17 158.051   2
   2   6   6 71830.4 262.386   2
   5  -9 -12 7957.83 247.966   2
   9 -19 -15 285.184 329.679   2
  17  -7 -18 34.7588 312.616   2
  11  -7 -16 29438.4 396.054   2
   7 -15 -14 1238.64 285.467   2
   3  -9 -10 11112.5 197.945   2
  15   3 -10 60.9719 194.343   2
  10 -10 -16-752.081 262.799   2
  10   2  -9 24602.3 287.785   2
  19   1 -13 2726.35 281.791   2
   4 -18 -11 1143.02 254.678   2
  14  -4 -16 6647.59 284.762   2
   6 -18 -13 3006.33 290.051   2
   9  -5 -14 1201.12 198.550   2
  17   1 -13 11902.4 311.503   2
  14  -6 -17 8975.73 328.488   2
   9 -13 -16 4530.21 310.166   2
   7 -11 -14-148.109 233.371   2
   7  -7 -13 4542.02 228.412   2
   1 -15  -8 3634.20 186.262   2
   6   2  -6 138.054 85.5543   2
  15  -1 -14 821.020 257.831   2
  12   2 -10 7404.28 210.766   2
   7  -3 -11 27472.8 291.611   2
   9 -15 -16 1511.07 295.067   2
  -2 -10  -3 4924.92 104.521   2
   2 -16  -9 1957.98 218.351   2
  15  -9 -18-475.472 299.884   2
  20   0 -14 1378.03 342.420   2
  12 -10 -17-239.297 287.547   2
   1 -11  -8 1953.10 153.743   2
   9  -3 -13 409.143 161.948   2
  17   3 -11-77.9818 211.252   2
  12   0 -12 9181.71 332.509   2
   9  -7 -15 2637.45 218.992   2
  10  -4 -14 112.475 192.221   2
  10  -6 -15 3855.15 250.325   2
  -5  -3   8 14099.1 139.835   2
  10   8   0 130.226 49.0118   2
  -4  -2   6 3430.20 89.9123   2
  -6  -6   8 13857.6 182.702   2
  -5  -7   4 15491.7 99.3381   2
   7   9   5 63.8625 49.4166   2
   5   7   3 9819.98 78.9002   2
   9 -11 -16 1595.42 250.950   2
  20  -4 -17 378.546 366.926   2
  10 -18 -16-203.549 332.916   2
   6  -8 -13 868.248 167.005   2
  14  -2 -15 3543.23 239.878   2
  17  -9 -19 2532.48 323.365   2
  17  -1 -15 2845.29 271.355   2
  14  -8 -18 422.470 285.532   2
   2 -10  -9 353.078 150.419   2
  12 -14 -18 488.164 318.280   2
   8   0 -10 23900.3 288.125   2
  18   2 -12 1654.61 252.179   2
  18   0 -14 1071.54 353.992   2
  12 -12 -18 1402.17 370.948   2
  11  -9 -17 958.851 261.614   2
  12  -4 -15 9576.11 291.093   2
  11  -1 -13 3237.47 195.778   2
  12  -6 -16 906.940 245.990   2
   5   1  -6 9530.32 221.604   2
   9 -17 -16-311.632 303.363   2
   2  -2  -5 1275.29 76.7537   2
   4 -14 -12 2552.88 218.636   2
   6 -14 -14 2807.06 258.128   2
   5  -1  -8 13255.3 171.113   2
  18  -4 -17 314.652 293.215   2
   6  -2 -10 39003.1 299.699   2
   1  -7  -7 9436.91 161.105   2
  20  -2 -16 419.983 354.928   2
  12 -16 -18 393.077 342.716   2
   4 -12 -12 1107.64 186.332   2
  10  -8 -16 675.153 236.766   2
   6 -12 -14 2941.39 249.003   2
   7  -9 -14 5691.53 256.970   2
  14 -12 -19 494.581 328.395   2
   9   1 -10 3608.28 164.231   2
   1  -5  -6 2496.71 102.564   2
   4   8   7 7690.53 117.524   2
  10  -2 -13-194.216 209.263   2
  15  -5 -17 1498.73 276.280   2
  -1 -13  -5 510.322 132.346   2
   1   5   6 21428.6 175.708   2
   1 -17  -8 459.682 187.097   2
   9  -9 -16 2110.84 238.359   2
  13   7  -4-327.210 125.785   2
   9   5  -5 5598.11 118.461   2
  12   4  -8 1.64284 149.866   2
  -1 -15  -5 552.075 147.319   2
  -6 -12   5 2492.11 48.3923   2
  10 -14 -17 790.001 305.380   2
   6 -16 -14 3036.15 274.475   2
  12  -8 -17 747.747 261.301   2
   4 -16 -12 544.523 223.289   2
  15 -11 -19 1051.04 333.320   2
  12  -2 -14 2325.29 228.092   2
  19  -3 -17 173.362 294.475   2
  15  -7 -18 2488.69 309.101   2
   4  -6 -10 5874.07 166.018   2
  15  -3 -16 255.472 244.820   2
  10 -12 -17 186.192 277.409   2
  17  -5 -18 190.107 298.109   2
   6 -20 -13 383.730 287.241   2
  18  -2 -16 411.278 277.028   2
   5 -11 -13 774.832 205.103   2
   7   1  -8-331.625 182.047   2
  10   4  -7 8478.71 171.765   2
   2 -18  -9 313.066 210.561   2
  14 -10 -19 1942.59 327.921   2
  15   5  -8-1884.39 178.383   2
   5  -5 -11 23537.3 277.237   2
   9  -1 -12 1514.35 170.075   2
  10 -16 -17 146.577 315.426   2
  12   6  -5-802.841 134.060   2
   7 -19 -14 1131.48 300.503   2
  11 -13 -18 1310.21 312.734   2
  14   2 -12 7258.91 241.270   2
  17  -7 -19 838.577 335.474   2
  17  -3 -17-221.859 282.202   2
   3 -11 -11 9967.73 220.733   2
   6 -10 -14 622.719 217.137   2
  14   0 -14 11021.0 388.056   2
   9 -19 -16 835.781 336.964   2
   7  -1 -10 4738.39 163.900   2
   5   9   9 3126.03 120.633   2
  11  -5 -16 2576.83 248.008   2
   4  -4  -9 7988.42 160.623   2
  15   1 -13 21749.6 372.625   2
   9   3  -8 14057.5 191.962   2
   4  -8 -11 4862.83 176.735   2
   7 -13 -15 3177.72 268.807   2
   1  -9  -8 37126.2 289.818   2
  10 -10 -17 316.946 272.149   2
  14  -6 -18 3642.26 301.467   2
  14  -4 -17 4032.71 278.840   2
  15  -9 -19 679.957 308.211   2
   7 -15 -15 1169.51 273.783   2
  -1 -11  -5 4896.41 127.741   2
  17   1 -14-1065.18 269.625   2
  -5  -5   6 20510.2 135.634   2
  -3  -9  -1 164.754 47.8403   2
  -7  -9   9 159.198 87.8626   2
  10   6  -4 8522.72 145.374   2
   2  -6  -8 26475.0 242.051   2
   4  -6  -5 11091.6 181.962   2
  20  -4 -18 245.027 382.089   2
   9 -13 -17-95.8712 272.161   2
   6 -18 -14 1367.80 283.957   2
  19  -1 -16 3278.96 309.881   2
   3  -1  -6 59307.0 256.113   2
   9 -15 -17 1782.89 304.266   2
  12 -10 -18-99.7830 261.959   2
  10 -18 -17 365.081 346.728   2
  15   3 -11 254.979 191.613   2
  15  -1 -15 453.871 236.831   2
   4 -18 -12 613.865 245.954   2
   5  -3 -10 72340.9 390.498   2
   7 -11 -15 2173.91 260.601   2
   9  -5 -15 9362.41 264.022   2
  12 -14 -19-224.276 344.072   2
   7  -5 -13 10011.1 247.949   2
  14  -8 -19 475.917 318.021   2
  17   3 -12 1275.82 236.975   2
   2 -14 -10 414.775 195.661   2
  17  -1 -16-46.7945 272.948   2
   9 -11 -17 995.042 283.481   2
   6  -6 -13 99.2716 171.221   2
   2  -8  -9 1839.61 164.710   2
   7 -17 -15 438.474 286.304   2
  14  -2 -16 3834.15 281.029   2
   7  -7 -14 2425.38 206.372   2
  18   2 -13 502.716 246.835   2
  10  -6 -16-1223.87 240.559   2
   9  -7 -16 23719.6 367.866   2
  14   4 -10 63.8209 173.636   2
  12 -16 -19-63.8293 372.430   2
   9 -17 -17 370.121 332.275   2
   2 -12 -10 2836.98 189.523   2
  10   0 -12 16457.7 294.901   2
  11   1 -12 3403.75 207.039   2
  10  -4 -15 502.340 198.342   2
  14 -12 -20 160.456 346.297   2
   2   6   7 3998.74 143.231   2
  19  -5 -19 50.1204 329.357   2
   6  -4 -12 17699.9 252.143   2
  12  -6 -17 742.833 255.110   2
  14   6  -7 314.517 153.143   2
  12   2 -11 5300.00 196.825   2
  -7 -11   8 819.109 84.9672   2
  12  -4 -16 1684.86 248.503   2
   9  -3 -14 2153.89 191.156   2
  10   2 -10 4696.50 176.702   2
   2 -16 -10 2093.08 213.742   2
  -3  -3   3 13500.4 155.818   2
   1 -13  -9-30.6530 153.302   2
  -6  -6   9 1713.14 106.166   2
  -4  -4   4 10150.1 87.8251   2
   7   3  -6 14668.5 160.493   2
   4   8   8 7832.08 127.691   2
  -2 -14  -4 1711.19 137.830   2
  -6  -8   7 30226.4 191.593   2
   6   8   4 3114.14 57.2994   2
   4  -2  -4 8499.66 137.448   2
   1  -5  -3 3224.12 93.4410   2
  15  -5 -18 1721.85 306.932   2
   6  -8 -14 567.713 185.391   2
  15 -11 -20 786.288 359.743   2
   2  -4  -7 17371.3 184.391   2
   4 -10 -12 4726.71 199.438   2
   7  -3 -12 21959.3 292.868   2
  19  -3 -18 548.929 315.902   2
  10  -8 -17 3464.76 289.930   2
   6 -14 -15 3513.93 278.155   2
   1 -15  -9 3584.38 189.727   2
  11  -1 -14 936.783 191.003   2
  17  -5 -19 650.933 318.786   2
  10 -14 -18 542.922 324.585   2
  15  -7 -19 1173.37 326.107   2
  18  -2 -17 1665.43 304.472   2
  12  -8 -18 1886.42 281.206   2
   6 -12 -15 4350.68 262.612   2
   4 -14 -13 5863.06 263.664   2
  14 -10 -20 628.660 339.977   2
  15  -3 -17-824.696 279.147   2
  17  -7 -20 1773.28 356.531   2
  10 -12 -18 825.656 299.256   2
   7  -9 -15 576.555 234.389   2
   9  -9 -17 9314.33 320.475   2
   3  -3  -8 61048.1 297.486   2
  10 -16 -18 869.639 336.004   2
  -4  -2   7 21725.1 165.080   2
   6 -16 -15 662.011 278.820   2
  17  -3 -18 379.485 300.474   2
   3   1  -4 34603.9 223.199   2
  12 -12 -19 299.979 329.557   2
  -3 -13  -2 1104.84 96.1422   2
   4  -2  -8 5617.43 130.520   2
  10  -2 -14-541.313 192.963   2
  20  -2 -17-547.634 319.958   2
   7 -19 -15 344.970 317.334   2
  12  -2 -15 6115.69 261.797   2
   9 -19 -17 763.210 359.839   2
  -4 -14   0-60.5352 64.3278   2
  19   1 -15 1323.85 289.100   2
   4 -16 -13 547.268 238.025   2
   1 -11  -9 11007.3 208.389   2
  -2 -12  -4 1044.58 101.579   2
   2 -10 -10 5112.71 190.755   2
   1   5   7 14614.5 149.242   2
   5   3  -4 49634.1 206.747   2
   7   5  -3 13977.3 132.914   2
  12   4  -3 19896.1 238.715   2
  15  -9 -20 537.047 327.293   2
  11 -11 -19 2115.24 305.836   2
  14  -6 -19 41.1087 282.833   2
  11  -5 -17 15673.4 365.867   2
  14   2 -13 5178.33 245.525   2
  11 -17 -19-99.8846 362.965   2
  19  -1 -17 1226.92 314.007   2
  15   1 -14 2768.79 255.305   2
   9   1 -11 13351.8 233.413   2
  14  -4 -18 37.2707 270.407   2
  10 -10 -18 545.013 298.639   2
  17   1 -15 2570.60 283.207   2
   1 -17  -9 1662.42 203.665   2
  10 -18 -18 635.722 368.329   2
  15   5  -9 6158.96 216.125   2
   2 -18 -10 1169.13 241.791   2
   6  -2 -11 3764.36 160.517   2
   6 -10 -15 4648.09 253.815   2
  11  -7 -18 3655.10 287.391   2
   7 -13 -16 346.437 267.169   2
  12 -10 -19 494.647 302.209   2
   9 -13 -18 200.711 298.417   2
   7 -15 -16 1391.20 291.960   2
   9 -15 -18 505.692 319.849   2
   9  -1 -13 11437.9 239.258   2
   6 -18 -15 1073.22 301.729   2
  12   4  -9 9348.68 201.610   2
  -1  -7  -4 13877.1 131.512   2
  15  -1 -16-48.4099 255.063   2
  14  -8 -20 1593.80 332.618   2
  11  -3 -16 15329.9 311.911   2
  17  -1 -17 1971.25 296.561   2
  18   0 -16 6645.04 431.996   2
  19  -5 -20-537.730 343.266   2
   4  -6 -11 1966.00 157.632   2
  15   3 -12 492.838 223.255   2
   5  -5 -12-1826.99 199.781   2
   6   4  -4 6293.28 98.8823   2
  14 -12 -21 357.250 358.161   2
  17   3 -13 59.7377 237.332   2
  18   2 -14 58.4818 255.536   2
  -6 -10   6 27310.9 157.152   2
   9 -11 -18 1195.35 286.159   2
   9 -17 -18 65.5102 330.570   2
   4 -18 -13 425.989 251.914   2
   6   2  -7 3061.06 162.149   2
   7 -11 -16 54.7804 243.960   2
   7 -17 -16 193.322 299.264   2
   5  -1  -9 26493.4 333.485   2
  14  -2 -17 6127.42 286.912   2
  -1  -9  -5 9490.18 149.096   2
   9   7  -2-355.137 70.6004   2
  10   4  -8 660.183 148.484   2
  13   7  -5 690.503 132.958   2
   2   6   8 193118. 473.505   2
  12   0  -6 1330.60 172.253   2
   4  -4  -5 2463.61 121.028   2
  11  -9 -19 635.400 277.030   2
   4  -8 -12 6559.29 206.140   2
  20   0 -16 23.4798 301.505   2
   9  -5 -16 1000.09 212.490   2
   7  -1 -11 21396.1 261.121   2
  19  -3 -19 539.369 318.044   2
  10  -6 -17 1688.87 276.087   2
  12  -6 -18-0.88274 244.758   2
   9  -7 -17 11538.1 312.271   2
  15  -5 -19 2977.18 324.387   2
   7   1  -9 574.723 206.407   2
  17  -5 -20-27.8375 328.714   2
   1  -7  -8 25567.1 239.229   2
  12   6  -6 3874.65 146.228   2
  12  -4 -17 76.2166 235.291   2
  18  -2 -18 963.649 318.426   2
  15  -7 -20 3742.66 355.915   2
  10  -4 -16 149.039 237.340   2
   7  -5 -14 122.182 174.902   2
   7  -7 -15 2629.51 228.945   2
  17  -7 -21 1955.40 372.912   2
  10 -14 -19 1907.54 342.645   2
  12   0 -14 17337.2 402.588   2
  14 -10 -21 2205.38 367.637   2
  14   4 -11 286.194 185.489   2
   4  -4 -10 7647.41 172.624   2
  12 -14 -20 653.168 360.275   2
  -1 -13  -6 293.994 134.845   2
  -1 -15  -6 3612.59 162.804   2
   9   3  -9 2079.01 143.075   2
   6  -6 -14 1166.77 196.009   2
  10  -8 -18 24.1759 249.698   2
  12  -8 -19 1821.65 301.455   2
  20  -2 -18 267.450 330.399   2
   2 -14 -11 3146.88 219.173   2
  -5  -5   7 23723.6 158.923   2
   5   1  -7 3135.69 160.015   2
  15  -3 -18 1274.76 290.809   2
  11   1 -13 4086.40 201.540   2
   3  -7 -11 15622.6 226.906   2
  17  -3 -19 856.049 312.591   2
   6 -14 -16 481.456 272.619   2
  12   2 -12 4856.85 204.069   2
   9  -3 -15 14774.2 287.882   2
  12 -12 -20 256.692 330.262   2
  -2  -8  -3 18499.2 130.981   2
   9 -19 -18 1429.16 376.762   2
   9   5  -6 38153.3 232.425   2
  19   1 -16 2296.12 308.478   2
   9  -9 -18 1052.20 258.784   2
   1  -9  -9 1449.74 145.415   2
   6  -8 -15 7977.78 266.434   2
   7 -19 -16 1398.96 331.069   2
   7   9   6 7281.27 101.477   2
   5  -3 -11 8071.02 265.447   2
   2 -16 -11 1071.21 227.138   2
  -4  -2   8 3864.10 107.658   2
   2 -12 -11 606.315 193.677   2
  14   6  -8 1709.31 170.511   2
   1   5   8 91.5829 114.592   2
  12   6  -1 4113.81 148.223   2
   4  -8  -6 2993.71 151.438   2
  12   2  -5 21614.3 261.658   2
   4  10   7 3712.98 111.899   2
  15  -9 -21-17.6688 348.273   2
   6 -16 -16 6383.85 330.972   2
   6 -12 -16 7536.80 297.692   2
   6  -4 -13 855.876 157.112   2
   7  -9 -16 4980.65 283.810   2
  19  -1 -18-1.83447 310.217   2
   1  -5  -7 92384.0 358.985   2
   4 -10 -13 13115.5 278.204   2
  10   2 -11 6382.59 206.907   2
   4 -14 -14 135.571 277.594   2
  12  -2 -16 1912.62 231.616   2
  11 -11 -20 154.995 315.475   2
  14  -6 -20 148.463 312.927   2
   7  -3 -13 762.840 181.007   2
  10 -18 -19 17.7192 376.090   2
   2  -6  -9-8342.80 305.456   2
   3  -9 -12 1690.67 189.634   2
   2  -8 -10 164.568 196.734   2
  10  -2 -15-661.096 209.057   2
  17   1 -16-19.0830 285.439   2
  12 -10 -20 4655.15 359.928   2
  14   0 -16 22162.1 485.498   2
   4 -16 -14 8701.38 314.821   2
  10 -10 -19 14.2424 278.978   2
  11  -5 -18 5912.00 303.703   2
  15   1 -15-53.4164 249.474   2
   1 -15 -10 1431.43 185.534   2
   1 -13 -10 40.4592 160.626   2
   9 -15 -19 319.241 335.125   2
   9 -13 -19 183.574 319.872   2
  11  -7 -19 2676.35 293.288   2
  -6  -8   8 885.161 91.1711   2
   2  -2  -6 178747. 455.606   2
  14  -8 -21 481.904 336.935   2
  14   2 -14 3900.48 246.425   2
   7 -15 -17 118.739 289.176   2
  17  -1 -18 207.802 298.798   2
   7 -13 -17 187.335 267.951   2
  15  -1 -17 222.004 262.688   2
  -2 -10  -4 891.525 92.2197   2
   6 -18 -16 967.189 312.002   2
  -1 -11  -6-100.222 118.794   2
  10   6  -5 354.779 96.8361   2
  15   5 -10 40.6509 204.649   2
  -1  -5  -3 139690. 299.287   2
   6 -10 -16 9900.92 313.442   2
  18   2 -15 121.842 272.134   2
   9 -17 -19 247.156 352.625   2
  19  -3 -20 384.561 340.009   2
  11  -3 -17 1721.61 242.108   2
   8   0 -12 5495.30 228.702   2
  17   3 -14 1893.08 261.667   2
   9 -11 -19 429.811 291.422   2
   7 -17 -17-141.190 311.676   2
  14  -2 -18-238.585 262.050   2
  17  -5 -21 976.988 353.717   2
  11  -9 -20 1101.22 314.257   2
  15   3 -13 2460.39 242.817   2
  15  -5 -20 3564.94 355.894   2
   9   1 -12 1361.91 172.620   2
   9  -1 -14 18670.1 288.069   2
  17  -7 -22 790.411 383.697   2
  18  -2 -19 4458.11 356.763   2
   1 -17 -10 1647.70 207.287   2
   7 -11 -17 2624.93 285.698   2
   2 -10 -11 9617.05 255.179   2
  15  -7 -21 4671.16 387.891   2
  12  -6 -19-160.654 275.437   2
   4 -18 -14 1230.26 280.970   2
   6   0 -10 102109. 475.651   2
  14 -10 -22 3668.62 396.881   2
   3  -1  -7 29325.9 198.315   2
  12 -14 -21 811.983 383.844   2
  20  -2 -19 1218.87 355.084   2
   1 -11 -10 2084.81 163.680   2
  12   4 -10 4271.60 187.603   2
  10  -6 -18 2135.74 272.752   2
  10 -14 -20 220.288 335.999   2
   9  -5 -17 13818.8 318.556   2
   9  -7 -18 665.279 287.923   2
  12  -4 -18 1423.18 270.041   2
   6  -2 -12 7038.41 194.853   2
  17  -3 -20 1265.70 337.796   2
   7   3  -7 3795.06 124.558   2
  12  -8 -20 792.726 312.832   2
  -5  -7   5 26672.2 134.406   2
   4  -2  -9 6490.24 146.600   2
   2  -4  -8 5768.49 201.438   2
  15  -3 -19-104.313 288.590   2
  12 -12 -21 291.181 339.403   2
   4 -12 -14 3482.43 239.982   2
  10  -4 -17 419.716 236.941   2
  10  -8 -19 3031.45 306.345   2
  10 -12 -20 1360.92 344.188   2
   5  -5 -13 9150.91 295.945   2
  -4  -4   5 2249.55 66.3299   2
  -2  -6  -2 5309.87 64.4093   2
  -5  -5   8 1415.37 87.3034   2
   4   2  -2 10044.7 91.1497   2
   9 -19 -19 19.5368 371.898   2
  19   1 -17 1248.09 316.629   2
  15  -9 -22 3164.09 396.669   2
   4  -6 -12 10999.9 224.305   2
   7  -7 -16 2468.13 231.300   2
  19  -1 -19 63.1574 330.278   2
   4  -8 -13 12089.4 249.867   2
   6 -14 -17 8092.92 342.069   2
   7 -19 -17 290.684 338.963   2
  14   4 -12 683.660 198.743   2
   7  -5 -15 3987.92 228.215   2
   9  -9 -19 281.409 281.580   2
   5  -9 -15 3805.45 259.084   2
   6 -16 -17 710.825 304.362   2
   7  -1 -12 4560.18 178.263   2
  14  -6 -21 744.002 328.752   2
  -2 -14  -5 3363.21 125.927   2
   9  -3 -16 6135.23 246.212   2
  11 -11 -21 744.847 338.279   2
  11   1 -14 730.888 190.321   2
  21  -1 -19-50.9727 343.688   2
   6  -6 -15 2562.76 208.484   2
  12   2 -13 6740.42 233.873   2
  10   0 -14-123.451 206.408   2
  11  -1 -16 3985.37 242.285   2
   6 -12 -17 3278.51 283.898   2
  14  -4 -20 123.491 302.046   2
   2   0  -4 228384. 1643.40   2
  12 -10 -21 1592.12 354.635   2
  10   4  -9 8662.03 191.685   2
  17   1 -17 1294.61 289.372   2
   2 -14 -12 2165.16 222.684   2
  12  -2 -17-22.3991 235.707   2
   6  -8 -16 6610.64 260.936   2
   7  -9 -17 629.876 268.323   2
  14  -8 -22 685.716 346.819   2
   9 -15 -20 453.817 339.678   2
  10 -10 -20 3335.84 340.791   2
   5  -1 -10 8380.29 218.027   2
  17  -1 -19 8.44666 300.167   2
   9 -13 -20 567.199 319.784   2
  15   1 -16-143.119 252.306   2
  18   0 -18 370.568 411.542   2
   7   1 -10 4419.73 174.700   2
  12   6  -7 912.592 132.246   2
   2 -16 -12 4047.39 250.397   2
  -6  -8   9 7344.28 138.972   2
   4  -4 -11 14296.6 221.030   2
   9   3 -10 19525.5 237.019   2
  14   6  -9 390.570 168.702   2
   6   8   5 5139.52 98.4227   2
   7   9   7 347.483 84.6789   2
  -6 -12   6 2460.06 86.1413   2
   5   7   4 2523.26 64.4329   2
  -6 -10   7 2227.12 90.5721   2
  20   0 -18 53.0051 318.867   2
  19  -3 -21 516.713 350.070   2
   7 -15 -18-333.410 303.684   2
  15  -1 -18 202.274 284.713   2
  10  -2 -16 498.261 216.946   2
   4 -10 -14 1153.08 208.386   2
   6  -4 -14 8187.95 208.964   2
   4 -16 -15 2435.17 270.226   2
   6 -18 -17 698.540 319.614   2
   7 -13 -18 162.715 283.502   2
  14   2 -15 2466.75 248.571   2
   9 -17 -20 829.095 358.613   2
  18   2 -16 39.9071 290.494   2
   2 -12 -12 3244.30 217.117   2
  10   2 -12 9815.82 237.087   2
   7  -3 -14 13406.5 276.415   2
  17  -5 -22 646.382 350.697   2
   6   2  -8 782.494 143.747   2
   5  -3 -12 30116.3 325.745   2
  18  -2 -20 1717.13 346.075   2
  17   3 -15 636.161 262.942   2
  15  -5 -21 4167.61 363.661   2
  20  -2 -20 110.524 343.614   2
  -2 -12  -5 518.510 98.5198   2
  15  -7 -22 1401.58 367.340   2
   9 -11 -20 1165.83 305.586   2
  -1 -15  -7-44.5312 149.798   2
   1  -7  -9 12607.4 204.416   2
  11  -9 -21 165.903 309.184   2
   3  -9 -13 2431.40 198.906   2
  14 -10 -23 1381.49 384.067   2
  11  -3 -18 7372.54 287.225   2
   1  -3  -6 703926. 3577.97   2
   6 -10 -17 41122.5 461.523   2
  12  -6 -20 1710.63 305.308   2
   3  -5 -11 8100.28 182.852   2
  15   5 -11 1009.79 201.699   2
  11   3 -12 4551.17 198.507   2
  -1 -13  -7 201.778 134.493   2
   1 -15 -11 490.069 188.407   2
   1  -9 -10 8804.79 201.650   2
  15   3 -14 5145.27 271.893   2
  17  -3 -21 310.525 324.333   2
   7 -11 -18 4706.64 301.210   2
   1 -13 -11 86.6593 164.904   2
   2  -8 -11 32306.8 324.913   2
  12 -12 -22 249.646 346.777   2
  12  -8 -21 1352.11 313.107   2
   4 -18 -15 161.556 260.365   2
  15  -3 -20 1196.30 302.687   2
   2   4   3 111491. 241.785   2
  12  -4 -19 1897.47 277.231   2
  10   8  -1 5937.83 78.0529   2
  -1  -9  -6 9151.87 154.429   2
   9   5  -7 5753.60 137.245   2
  -5  -5   9 22430.6 186.054   2
  -3  -3   4-5127.48 1262.96   2
  15  -9 -23 1333.34 376.098   2
   9  -7 -19-132.680 244.435   2
  19  -1 -20 400.161 323.423   2
  10 -12 -21 385.658 329.878   2
   5   1  -8 7855.93 162.546   2
   9  -1 -15 2790.75 197.810   2
   2  -6 -10 17989.6 257.660   2
   9  -5 -18 1599.73 258.600   2
  10  -8 -20 51.8049 278.457   2
  10  -4 -18 1197.12 261.377   2
   9   1 -13 12193.7 231.031   2
   7 -19 -18 140.147 333.365   2
   1 -17 -11 168.857 197.410   2
  12   4 -11 2403.83 182.127   2
  14  -6 -22 3571.64 357.321   2
  18  -4 -22 239.878 334.526   2
  12   0 -16 1898.74 347.633   2
   5   3  -5 6288.75 162.059   2
   6 -14 -18 115.880 282.183   2
   4 -12 -15 1748.45 235.634   2
   3   1  -5 70759.4 251.171   2
   9  -9 -20 163.912 287.165   2
   2 -10 -12 485.489 174.077   2
  -1  -7  -5 44433.8 231.200   2
   7  -7 -17-174.425 229.042   2
  -3 -13  -3-183.244 107.200   2
   7   5  -4 3663.28 116.725   2
  12 -10 -22 2019.28 351.654   2
   3 -11 -14 2623.04 209.740   2
   6 -16 -18 2234.22 318.212   2
  14  -4 -21 414.734 309.532   2
  14  -8 -23 1911.70 354.140   2
  17   1 -18 312.651 285.438   2
  14   4 -13 3390.39 224.907   2
   1  -5  -8 486.737 106.602   2
   6  -2 -13 2627.00 167.197   2
   6   4  -5 4935.07 125.766   2
  17  -1 -20-87.3066 297.365   2
  19  -3 -22-43.7738 348.913   2
   9 -15 -21 369.811 341.522   2
   7  -5 -16 249.511 193.647   2
   1 -11 -11 608.236 153.866   2
  12  -2 -18 402.003 240.927   2
   5  -5 -14-2910.08 232.933   2
  10   6  -6 546.951 112.096   2
  -4  -4   6 10475.2 110.830   2
  10 -10 -21 795.988 318.393   2
   9  -3 -17 298.618 197.352   2
   6 -12 -18 836.922 266.720   2
  11  -1 -17 3370.51 236.851   2
   9 -13 -21-228.050 307.954   2
  11   1 -15 4133.80 217.480   2
  12   2 -14 2818.21 218.942   2
   4  -8 -14 6875.93 227.115   2
  15   1 -17 52.6261 249.832   2
  14   0 -18 2130.04 376.352   2
  11  -7 -21 996.393 283.652   2
   7  -9 -18 789.723 260.842   2
   4  -6 -13 1497.72 163.018   2
  11  -5 -20 1611.47 278.006   2
   6  -6 -16 12251.9 277.774   2
  15  -1 -19 263.225 277.047   2
  17  -5 -23 948.979 361.330   2
   9 -17 -21-211.535 362.132   2
  18   2 -17 1040.55 290.324   2
  -1 -11  -7 11423.6 182.294   2
   6  -8 -17 6436.14 281.023   2
   7 -15 -19 518.065 305.359   2
  18  -2 -21 1287.45 342.617   2
   6 -18 -18 652.904 320.712   2
   7  -1 -13 17103.5 269.320   2
  15  -5 -22 1082.74 345.517   2
   7 -13 -19 2374.17 315.914   2
  14   2 -16 4976.02 266.960   2
   2 -14 -13 3526.21 235.238   2
   4  -2 -10 19803.8 222.422   2
  10  -2 -17 2836.75 260.741   2
  17   3 -16 590.075 263.441   2
   4 -16 -16 504.006 314.453   2
  14  -2 -20 146.848 284.688   2
  11  -9 -22 349.440 313.721   2
   7 -17 -19-11.3577 324.308   2
  -5  -7   6 18319.6 140.375   2
   9 -11 -21 1229.22 318.729   2
   2 -16 -13 298.115 214.382   2
  13   3 -14 1569.80 211.815   2
   2  -2  -7 155228. 447.278   2
  17  -3 -22 981.200 339.316   2
   3  -3 -10 73213.9 346.754   2
   7   3  -8 778.974 106.737   2
   4 -10 -15 5457.00 249.270   2
  12  -6 -21-90.8118 302.182   2
  10   4 -10 4141.43 172.061   2
  14   6 -10 1512.25 174.218   2
  12 -12 -23 1334.81 362.841   2
   2  -4  -9 9488.33 163.551   2
   6  -4 -15 13931.9 272.374   2
   7  -3 -15 44.8688 169.096   2
  10   2 -13-56.4295 203.456   2
  12   6  -8-6.87639 132.780   2
  -5  -9   4 1335.68 49.5177   2
  -6 -10   8 9651.13 139.249   2
   9   7  -3 589.123 68.0946   2
   6   8   6 2547.04 89.6514   2
  19   1 -19 203.371 304.704   2
  11 -13 -23 476.572 347.643   2
  19  -1 -21-206.802 330.376   2
  15  -3 -21 113.737 299.977   2
  12  -8 -22 63.8852 293.948   2
   6 -10 -18 217.183 253.314   2
  15   3 -15 104.999 231.928   2
   3  -1  -8 1580.70 100.832   2
   2 -12 -13 188.521 190.489   2
  15   5 -12 79.7373 199.879   2
   7 -11 -19 4676.49 327.110   2
  12  -4 -20 2570.71 277.652   2
   7   1 -11 21769.1 251.052   2
   3  -7 -13 1893.64 178.140   2
  10 -12 -22-15.5473 335.914   2
   9   3 -11 271.669 149.469   2
  10  -6 -20 4020.04 306.185   2
   5  -1 -11 45552.8 363.634   2
   4  -4 -12 15867.3 237.419   2
   3 -15 -15 269.659 237.744   2
   4 -18 -16 729.000 282.537   2
  18  -4 -23-292.450 351.228   2
   9  -7 -20 375.654 279.239   2
  10  -8 -21 2150.97 308.042   2
  11   3 -13 4592.39 207.547   2
   3  -9 -14 3361.26 218.734   2
   4   2  -5 1390.20 83.2015   2
  14  -6 -23 577.388 345.555   2
   7 -19 -19 22.9996 335.053   2
   3 -13 -15 4147.09 241.719   2
   4   0  -8 53970.2 291.319   2
   9  -5 -19 453.329 247.809   2
  -2 -10  -5 2164.53 116.346   2
  11 -11 -23 717.604 350.766   2
   4 -14 -16 1245.82 249.141   2
   1 -15 -12 970.983 198.959   2
  10  -4 -19 1291.53 254.469   2
  14  -8 -24 1642.26 365.383   2
  12 -10 -23 969.152 348.653   2
   9  -1 -16 1762.01 203.569   2
  14  -4 -22 1764.95 327.287   2
  17   1 -19-169.565 284.471   2
   9  -9 -21 990.626 294.524   2
  18   0 -20 849.742 417.041   2
   6 -14 -19 1443.72 297.318   2
  17  -1 -21 401.125 314.422   2
   1 -13 -12 1448.46 183.407   2
  -2 -14  -6 480.292 117.336   2
   8   0 -14 35009.9 389.550   2
  -2  -8  -4 32108.6 181.535   2
  -1 -15  -8 133.157 148.851   2
  -6 -12   7 4624.96 107.438   2
   6 -16 -19 1305.47 309.248   2
   9 -15 -22 1710.07 360.926   2
   2  -8 -12-204.125 177.902   2
  10 -10 -22 267.266 323.773   2
   1  -9 -11 7098.15 184.571   2
  11   5 -10 9157.30 204.566   2
   9   1 -14 15812.7 260.469   2
   7  -7 -18-495.673 250.692   2
   9 -13 -22 1067.99 328.772   2
   6   2  -9 41227.5 286.615   2
  12   4 -12 4920.12 206.508   2
   4 -12 -16 1891.07 240.551   2
  14   4 -14 9546.69 270.441   2
   1  -7 -10 72761.6 387.815   2
  12  -2 -19 1730.87 249.449   2
  18  -2 -22-277.208 341.753   2
   1 -17 -12 743.923 211.757   2
  11  -7 -22 238.708 296.282   2
  15   1 -18 168.704 274.933   2
  15  -1 -20 154.922 287.334   2
   9 -17 -22 350.982 372.688   2
   5  -7 -16-202.201 186.704   2
   6 -12 -19 1482.53 272.922   2
  15  -7 -24-161.582 361.100   2
  11  -5 -21 163.285 270.890   2
  11  -1 -18 2495.90 240.014   2
  15  -5 -23 1438.51 361.021   2
   9  -3 -18 673.695 226.583   2
   7  -5 -17 8707.48 285.968   2
   3 -11 -15 2339.55 217.376   2
  -1 -13  -8 1784.05 140.967   2
  -4  -4   7 11364.5 124.223   2
   7 -15 -20 1010.89 332.507   2
   7  -9 -19 7742.90 323.066   2
  12   2 -15 5796.03 246.785   2
  11   1 -16 2730.83 219.298   2
   6 -18 -19 165.489 312.762   2
   2  -6 -11 22322.5 266.720   2
   2 -10 -13 7694.72 240.298   2
  -3  -9  -2 9597.02 105.907   2
  17  -3 -23 249.590 339.147   2
  17   3 -17-188.929 254.741   2
   7 -13 -20-81.7881 300.709   2
  10   0 -16 1047.65 235.008   2
  11  -9 -23 73.5164 319.921   2
  14  -2 -21 262.137 284.118   2
   6  -2 -14 2975.54 200.238   2
   6  -8 -18 1116.03 238.062   2
   6  -6 -17 3379.57 224.134   2
  14   2 -17 4297.36 272.681   2
   7 -17 -20 494.705 331.852   2
   9   5  -8 441.098 109.290   2
   9 -11 -22 1375.75 316.043   2
   4  -8 -15 640.865 194.745   2
   5   7   5 554.387 86.7584   2
  10 -14 -23 101.984 361.790   2
  19   1 -20 128.984 305.279   2
  12 -12 -24 1096.65 368.923   2
   6   8   7 3505.12 111.588   2
  10  -2 -18 100.122 216.555   2
  12  -6 -22 5110.01 344.609   2
  -6 -10   9 81.2703 96.2990   2
   5   1  -9 34832.1 310.122   2
  -3 -11  -3 2702.23 98.9971   2
  -5  -7   7 3375.01 91.2253   2
  -2 -12  -6 1573.30 108.837   2
  12   4  -4 6915.58 191.226   2
   4 -16 -17 160.293 310.501   2
  11 -13 -24 1036.15 353.304   2
  15  -3 -22 2357.54 332.257   2
   4  -6 -14 15998.2 269.158   2
   1 -11 -12 2295.08 185.858   2
  12  -8 -23 605.176 306.538   2
  11  -3 -20 494.351 245.911   2
   6   0 -12 122980. 520.825   2
   7  -1 -14 1556.38 164.746   2
   2 -14 -14 211.490 206.432   2
  10 -12 -23 531.209 337.512   2
  15   3 -16 197.914 241.622   2
  -3  -3   5 7044.97 109.556   2
  12  -4 -21 3096.52 300.212   2
   2 -16 -14 2353.76 252.210   2
  -1  -5  -4 84274.6 255.331   2
   4 -10 -16 289.161 218.765   2
   6 -10 -19 279.541 253.497   2
  10  -6 -21 85.8603 255.987   2
   7 -11 -20 1156.43 291.000   2
  14   6 -11-19.3491 165.189   2
  14  -6 -24 2139.97 362.473   2
   1  -3  -7 69013.6 291.123   2
  -1  -9  -7 16838.1 206.368   2
  15   5 -13 2427.37 220.908   2
   6  -4 -16 11040.5 282.366   2
   7 -19 -20 164.278 337.586   2
   7  -3 -16 1246.84 192.296   2
   9  -7 -21 90.9562 266.701   2
  11 -11 -24 40.5082 348.783   2
  11   7  -6 6561.31 145.646   2
  14  -8 -25 981.306 370.605   2
  10   2 -14-382.729 178.945   2
   4 -18 -17 229.811 334.809   2
  12 -10 -24 798.153 354.871   2
   1  -5  -9 36934.7 258.660   2
   6   8   8 68.3727 94.2507   2
  10   4 -11 5627.77 182.504   2
  17   1 -20-109.021 291.973   2
  14  -4 -23 1655.00 324.340   2
  17  -1 -22 29.4183 316.656   2
   9  -5 -20 1216.32 252.491   2
   2   4   4 1401.28 67.4424   2
  10   6  -7 470.969 112.406   2
   4  -2 -11 3704.92 139.458   2
   2 -12 -14 3789.25 234.413   2
  10  -4 -20 3983.33 290.592   2
  -4  -4   8 3662.02 95.4009   2
  11   3 -14 619.272 174.077   2
   4   6   4 63523.5 203.760   2
  12   6  -9-70.3735 141.072   2
  -1 -11  -8 4052.46 152.405   2
   9  -9 -22 1051.15 287.166   2
   9 -15 -23 62.4905 348.085   2
   4 -14 -17 1944.00 268.990   2
   3  -7 -14 5839.55 203.405   2
   6 -14 -20 103.195 284.965   2
  18  -2 -23 111.878 347.050   2
   9   3 -12 6463.69 199.345   2
  12   0 -18 1271.89 355.654   2
   6 -16 -20-28.2942 304.132   2
   3  -3 -11 42885.0 282.448   2
  10 -10 -23 713.117 328.873   2
   3  -9 -15 5592.64 213.666   2
   7   1 -12 4594.83 164.616   2
   9  -1 -17 1325.33 204.202   2
   9 -13 -23 512.503 346.430   2
   7   3  -9 18651.7 201.718   2
   4  -4 -13 2838.13 164.371   2
  15  -1 -21 607.638 296.879   2
  11  -7 -23 315.735 313.678   2
  15  -5 -24 393.644 350.368   2
  15   1 -19 56.2436 263.471   2
  12  -2 -20 627.912 255.062   2
  14   0 -20 164.462 397.151   2
   5  -1 -12 77.1078 149.620   2
   1 -15 -13 865.572 206.055   2
   7  -7 -19 271.819 254.429   2
  11  -5 -22 606.586 294.708   2
   5   3  -6 6494.97 115.410   2
  14   4 -15 10574.5 286.852   2
   2  -4 -10 45115.0 307.704   2
  17  -3 -24 242.521 356.506   2
   6 -12 -20 3286.06 310.219   2
   4 -12 -17 1093.02 234.330   2
  -1  -7  -6 921.834 96.8902   2
   7 -15 -21 958.796 321.253   2
   6   4  -6 3714.36 173.863   2
  11  -1 -19 715.493 242.517   2
   7   5  -5 6902.26 109.570   2
  12   4 -13 2515.90 182.440   2
  17   3 -18-63.6790 272.669   2
   9   1 -15 3166.93 196.874   2
  19  -1 -23 342.831 359.676   2
  11  -9 -24 1050.23 343.223   2
   6 -18 -20 441.227 330.562   2
  19   1 -21 213.772 319.861   2
   9  -3 -19 442.133 233.146   2
   1 -13 -13 5754.90 227.068   2
  14  -2 -22 1104.52 314.468   2
   7  -9 -20 3763.78 290.487   2
  -5  -7   8 15753.2 141.135   2
   5   7   6 4146.60 118.534   2
  12   8  -4-1020.85 111.154   2
   7 -13 -21 21.2664 288.574   2
   7  -5 -18 360.534 206.032   2
  12   2 -16 1747.30 216.375   2
   7 -17 -21 255.896 340.411   2
   9 -11 -23 4066.48 348.887   2
  11   1 -17 4079.00 236.560   2
   3   1  -6 51799.0 246.470   2
   2  -2  -8 2462.71 105.212   2
  11   5 -11 698.785 152.798   2
  14   2 -18 504.991 243.105   2
   1 -17 -13 1485.14 228.709   2
  12  -6 -23 104.517 291.822   2
  15  -3 -23 807.610 325.073   2
   2  -8 -13 11900.1 260.421   2
  12  -8 -24-144.088 318.496   2
   6  -8 -19 11925.9 318.965   2
  10  -2 -19 4276.26 279.890   2
   6  -6 -18 33166.4 409.741   2
   1  -9 -12 16232.9 242.250   2
  10 -12 -24 323.595 354.387   2
  11  -3 -21 431.565 277.609   2
  12  -4 -22 2332.52 318.402   2
   2 -10 -14 420.299 179.514   2
   4  -8 -16 560.383 188.926   2
  14  -6 -25-14.2934 367.098   2
  20   0 -22 276.052 344.511   2
  -1 -15  -9 65.2835 147.060   2
  15   3 -17-286.404 254.784   2
   6  -2 -15 64492.9 447.430   2
   6   2 -10 41449.6 291.757   2
   1  -7 -11 46233.0 326.807   2
  10  -6 -22 308.069 281.342   2
  -3 -13  -4 1580.83 116.018   2
  11 -11 -25 1235.28 390.458   2
  10  -8 -23 301.887 306.916   2
   7 -11 -21 5878.40 356.920   2
  18   0 -22 650.866 455.287   2
  12 -10 -25 265.477 364.444   2
   6 -10 -20 465.830 275.331   2
   2  -6 -12 96395.4 506.974   2
   4  -6 -15 4189.15 193.965   2
   9  -7 -22 317.028 281.421   2
  14  -4 -24 307.702 345.830   2
  15   5 -14 486.384 215.349   2
   2 -14 -15 1977.18 235.663   2
   7  -1 -15 13842.6 262.969   2
   2 -16 -15 401.249 241.236   2
  -5  -7   9 30203.6 189.284   2
   4 -10 -17 11791.5 312.329   2
  -2 -14  -7 2290.08 131.755   2
  -1 -13  -9 466.944 132.976   2
   5   7   7 1686.51 95.1493   2
  14   6 -12-57.1311 177.256   2
   1 -11 -13 10872.5 234.929   2
  -3  -3   6 26786.0 160.547   2
   9   5  -9 805.095 125.716   2
   4   6   5 1700.58 66.8328   2
  -5  -9   5 4735.82 74.8261   2
   4 -18 -18 123.397 345.990   2
  18  -2 -24 67.9923 365.268   2
   9 -15 -24 499.186 374.241   2
   9  -5 -21 120.447 255.128   2
   7  -3 -17 1494.48 201.599   2
   6  -4 -17 1620.87 199.283   2
   9  -9 -23 1748.71 318.773   2
  18   2 -20 1590.66 330.108   2
  10   2 -15-96.2085 188.462   2
   4   2  -6 3738.98 97.3981   2
  10 -10 -24-122.187 340.867   2
   3 -15 -17 306.394 260.164   2
  15  -5 -25 342.762 367.348   2
  15  -1 -22 1058.12 323.808   2
   6 -14 -21-104.174 306.544   2
   6 -16 -21-116.914 326.379   2
  13   1 -19 4095.31 287.306   2
  -2 -10  -6 4064.41 106.274   2
   5   1 -10 17105.5 207.440   2
   4 -14 -18 391.543 262.695   2
   4 -16 -18 62.8335 275.773   2
  11  -7 -24-246.776 327.875   2
  17  -3 -25 643.246 379.508   2
  15   1 -20 113.124 284.792   2
  11   3 -15 6099.22 237.074   2
  10   4 -12 6249.70 223.897   2
   2   4   5 33787.5 176.687   2
   2 -12 -15 1510.41 228.565   2
   3 -13 -17 1451.70 247.395   2
   5   7   8 2820.16 109.845   2
   9  -1 -18 347.097 213.889   2
  19   1 -22 95.8014 338.227   2
   3 -17 -17 320.595 273.054   2
   1  -1  -5 86352.4 270.646   2
  17   3 -19-106.258 281.857   2
   7 -15 -22 348.317 341.061   2
  14   4 -16 3986.50 262.073   2
   7  -7 -20 199.157 252.936   2
  14  -2 -23 3205.39 343.762   2
   3  -9 -16 3922.99 234.465   2
  12   6 -10 6928.72 185.468   2
   3  -7 -15 2993.42 190.360   2
   9   3 -13 299.962 154.227   2
   6 -12 -21 800.797 300.888   2
  11  -1 -20 323.789 248.767   2
   6 -18 -21-130.203 338.070   2
   4  -2 -12 5162.31 156.454   2
  -2  -6  -3 2905.50 63.7951   2
  15  -3 -24 1138.90 341.380   2
   7 -17 -22 49.6866 355.729   2
   7   1 -13 21077.1 271.014   2
   9   7  -4 6474.17 110.503   2
   4 -12 -18 419.296 255.829   2
  11   7  -7 7992.34 152.684   2
  10   6  -8 4632.78 153.106   2
  -4  -6   4 5281.81 69.6350   2
  -1  -3  -2 320042. 1403.24   2
  -2 -12  -7 4541.33 130.911   2
   4   6   6 60974.5 252.467   2
   2  -2  -3 225878. 1661.73   2
  12  -6 -24 1052.04 323.373   2
   7 -13 -22 1891.26 335.937   2
   7  -9 -21 2464.41 298.978   2
   9  -3 -20 752.822 239.018   2
  12  -8 -25 654.054 336.870   2
   4  -4 -14 1121.24 164.251   2
   5  -3 -15-1759.44 219.678   2
  14   2 -19 152.485 254.395   2
  12   4 -14 13729.5 280.100   2
   1 -15 -14 680.043 209.976   2
  12   2 -17 70.2270 217.726   2
  11   1 -18 2186.73 237.631   2
   8   0 -16 4678.45 264.979   2
   9   1 -16 1623.99 191.044   2
   7  -5 -19 753.549 252.094   2
   5  -7 -18 893.496 221.224   2
   1  -5 -10 1657.77 137.225   2
  10 -12 -25-76.2341 365.480   2
   3  -3 -12 38894.0 322.950   2
   5  -1 -13 2841.91 164.642   2
  14  -6 -26 592.747 374.923   2
  -1  -9  -8 3152.61 127.250   2
  11  -3 -22-58.0336 288.657   2
   7   3 -10 19618.6 225.258   2
  10   0 -18 1781.63 238.905   2
  10  -2 -20 926.063 258.820   2
   6  -8 -20 12704.9 345.769   2
  12  -4 -23 1483.22 326.358   2
   1 -13 -14 5298.88 236.435   2
  15   3 -18 1120.18 271.863   2
   3 -11 -17 9429.47 274.211   2
  11   5 -12 1311.98 169.846   2
  11 -11 -26 1336.76 402.145   2
   1  -3  -8 28604.1 216.506   2
   6  -6 -19 5167.91 275.933   2
  -2  -8  -5 2031.71 88.9806   2
  -1 -11  -9 406.734 128.827   2
  -3  -3   7 31071.0 182.948   2
  10  -8 -24 268.945 316.577   2
  17   1 -22-57.3444 320.714   2
  14  -4 -25 886.521 359.829   2
   2  -4 -11 34669.2 315.619   2
   7 -11 -22 323.205 305.669   2
   3   3  -2 23081.4 96.4533   2
   3  -5 -14 2159.52 168.706   2
   2  -8 -14 76.3311 168.300   2
   4  -8 -17 2494.64 231.039   2
   9  -7 -23 409.678 290.888   2
   5  -5 -17 866.916 207.859   2
  15   5 -15 534.397 227.317   2
   2 -10 -15 3274.46 221.625   2
   2   4   6 9742.50 131.611   2
   4   6   7 7684.74 120.399   2
   6  -2 -16 1599.88 181.999   2
   1  -9 -13 7310.57 210.243   2
  15  -5 -26-34.8885 380.631   2
   9  -9 -24 527.189 325.246   2
  13  -1 -22 382.159 296.018   2
  10 -10 -25-45.3868 353.099   2
  10  -4 -22 43.3254 291.795   2
  15  -1 -23 95.2961 315.476   2
  14   6 -13 288.053 197.308   2
   9 -13 -25 167.047 371.940   2
   4 -10 -18 3893.03 272.219   2
   4  -6 -16 23233.1 328.598   2
   2 -16 -16 20.4932 239.422   2
   2 -14 -16-1027.97 257.135   2
   7  -1 -16 4486.39 221.995   2
  15   1 -21 731.066 294.949   2
  11  -7 -25 275.295 346.453   2
   3  -1 -10 504.842 113.300   2
  13   1 -20-45.6354 262.320   2
   6 -16 -22-66.0587 337.206   2
   6 -14 -22-271.081 323.462   2
  12   0 -20 305.273 395.306   2
   7  -3 -18 5146.48 262.789   2
   4   0 -10 3122.22 138.629   2
  14   0 -22 2508.92 447.233   2
  -1 -15 -10 106.489 157.304   2
   6  -4 -18 15596.3 308.608   2
   4   6   8 22140.1 189.017   2
   5   3  -7 2617.30 111.630   2
  10   2 -16 379.667 204.702   2
   6   4  -7 117331. 384.541   2
   6   2 -11 2407.69 150.539   2
   2  -2  -9 2959.05 141.894   2
  12  -2 -22 929.484 306.179   2
   1  -7 -12 36773.3 312.265   2
   3 -15 -18 245.434 263.835   2
  11  -5 -24 234.715 324.039   2
   2  -6 -13 7843.81 205.904   2
   4 -16 -19-57.0562 287.549   2
  17   3 -20 988.453 310.182   2
   4 -14 -19 151.670 270.858   2
  12   8  -5 9792.54 143.961   2
   7   5  -6 1577.22 91.5635   2
   1 -11 -14 1544.39 200.324   2
  -3  -3   8 53342.6 248.816   2
   6   0 -14 40171.3 351.454   2
  11  -9 -26 2422.35 389.807   2
   2   0  -6 1259.34 116.128   2
  14  -2 -24 1837.99 352.002   2
  -1  -5  -5 16432.3 137.774   2
  11   3 -16 15609.2 291.224   2
   7 -15 -23 329.428 344.026   2
  -1  -7  -7 11052.8 157.685   2
   9  -1 -19 4051.58 253.751   2
  14   4 -17 3164.62 262.758   2
   9   5 -10 579.930 139.169   2
   7  -7 -21 3261.22 293.005   2
  11  -1 -21 395.132 257.033   2
  10   4 -13 3795.59 198.579   2
   2   4   7 69365.3 273.737   2
   2 -12 -16 455.174 227.027   2
  -5  -9   6 1661.07 78.6262   2
  -4  -6   5 8783.96 96.3654   2
   7 -17 -23 876.966 381.131   2
   7 -13 -23 1444.69 344.579   2
  14   2 -20 371.779 273.159   2
   7  -9 -22 3572.47 333.579   2
   9  -3 -21 95.6303 258.450   2
   3  -9 -17 2941.58 232.582   2
   4 -12 -19 1000.36 269.241   2
  12   2 -18 139.369 223.149   2
  12   6 -11-27.6010 159.973   2
   9   3 -14 1861.55 183.117   2
  -3  -3   9 16191.2 172.607   2
  11   1 -19 180.460 232.709   2
  18   0 -24 1285.94 498.430   2
  12   4 -15 11448.4 274.368   2
   3  -7 -16 7688.80 234.262   2
   5   1 -11 49378.8 355.433   2
   7  -5 -20-787.716 260.599   2
  11  -3 -23 202.987 305.768   2
  17  -1 -25 489.459 368.439   2
  -2 -14  -8 905.300 140.900   2
   9   1 -17 1296.03 206.561   2
   2   4   8 2506.50 116.325   2
  15   3 -19-88.4617 276.896   2
  10  -2 -21 4375.07 315.906   2
   7   1 -14 1424.22 169.959   2
  14  -4 -26 1570.35 383.525   2
   4  -4 -15 1801.99 179.064   2
   6  -8 -21 5775.46 312.758   2
   1 -15 -15 683.895 229.556   2
   4  -2 -13 31641.3 305.653   2
  10  -8 -25 101.319 342.593   2
  10  -6 -24 176.055 304.719   2
   6  -6 -20 2513.91 268.204   2
   7 -11 -23 3254.47 343.703   2
  10   6  -9 1050.89 129.538   2
   9  -7 -24 2273.36 317.439   2
   5  -1 -14-2013.11 186.677   2
  11   5 -13 3458.50 189.746   2
  11   7  -8 3386.56 145.580   2
   4   2  -7 23043.5 180.868   2
  15   5 -16-319.081 231.647   2
   1 -13 -15 366.395 201.662   2
  -5  -9   7 601.978 78.1338   2
   6 -10 -22-152.049 285.240   2
   3  -3 -13 2554.17 151.819   2
   9  -9 -25 129.834 343.656   2
   7   3 -11 27001.3 263.602   2
   9 -13 -26 955.871 399.117   2
  19   1 -24 523.326 362.031   2
   4  -8 -18 3622.07 249.182   2
   9  -5 -23 684.750 301.983   2
  10  -4 -23 1644.61 309.942   2
   5  -5 -18 1046.86 219.609   2
  15   1 -22 896.625 309.578   2
  11  -7 -26-235.792 363.811   2
  -2 -10  -7 9434.50 146.456   2
   1  -5 -11 8515.18 182.313   2
   6  -2 -17 25119.4 340.609   2
  14   6 -14 24.4764 200.761   2
   3  -5 -15 2439.35 201.134   2
   2  -8 -15 2425.72 202.837   2
   6 -16 -23-260.129 358.930   2
   6 -14 -23 188.461 340.922   2
  17   3 -21 125.404 324.350   2
   4 -10 -19 2787.68 269.581   2
   2 -10 -16 8994.23 280.908   2
  12  -2 -23 6671.53 365.122   2
  11  -5 -25 1171.54 343.206   2
  -3 -13  -5-2018.12 112.993   2
  11  -9 -27 51.3762 399.574   2
  14  -2 -25 4312.36 388.896   2
   2 -16 -17-4.34258 249.057   2
  15  -3 -26-25.6802 356.778   2
   2  -4 -12 57189.2 403.728   2
   4  -6 -17 329.890 200.967   2
   7  -1 -17 136.825 197.450   2
   7  -3 -19-270.052 222.991   2
   2 -14 -17 306.869 239.985   2
  -1  -9  -9 25377.7 246.908   2
  -3  -9  -3 3919.71 87.4106   2
  -1 -11 -10 2248.36 144.603   2
  10   2 -17 3010.52 242.434   2
   7 -15 -24 282.702 371.779   2
   4 -16 -20-64.2986 299.485   2
   6  -4 -19 6183.07 266.814   2
   1  -9 -14 15815.5 267.326   2
  -2 -12  -8 2613.77 127.953   2
  12  -6 -26 71.4500 344.122   2
  12  -8 -27 12.9308 367.740   2
  14   4 -18 384.157 252.681   2
  -4  -6   6 29167.1 168.886   2
   9 -11 -26 1049.12 375.989   2
  11   3 -17 1012.57 227.798   2
   7 -17 -24 7.17002 371.950   2
   9  -1 -20-126.187 235.154   2
  11  -1 -22 180.611 267.954   2
   1  -3  -9 8589.50 149.568   2
  -5 -11   4 1796.26 59.1502   2
  -5  -9   8 3389.69 103.202   2
   9   7  -5 18038.9 164.191   2
   7  -7 -22 16315.2 430.678   2
  14   2 -21 233.926 284.083   2
   7 -13 -24 1189.93 362.642   2
   3 -13 -19 292.015 268.736   2
   7  -9 -23 92.7594 312.642   2
   1 -11 -15 35865.7 384.879   2
   9  -3 -22 983.716 285.674   2
  17  -1 -26-72.4781 376.720   2
   2  -6 -14 16798.7 292.002   2
   6   2 -12 5996.88 173.772   2
   1  -1  -6 54488.1 239.938   2
  12  -4 -25-27.1728 338.303   2
  12   2 -19 1005.72 251.301   2
   1  -7 -13 6279.11 199.509   2
  10   4 -14 111.267 182.491   2
  -1 -15 -11 771.349 176.066   2
  17   1 -24-27.2578 350.697   2
   3  -1 -11 47049.8 300.713   2
  11  -3 -24 1893.96 336.637   2
  11   1 -20 250.617 250.854   2
   2 -12 -17-102.149 239.364   2
   4 -12 -20-62.8844 276.671   2
  12   4 -16 1210.76 223.716   2
   9   5 -11 1593.70 160.313   2
   7  -5 -21 19522.2 414.855   2
  10  -2 -22 1994.24 297.574   2
   3  -9 -18 28753.8 383.633   2
  12   6 -12 3140.28 184.690   2
   9   3 -15 13697.7 264.967   2
  -4 -14  -2 1387.12 61.1981   2
  18   2 -23 119.276 342.283   2
  10   0 -20 2599.64 263.857   2
   2  -2 -10 2939.89 134.891   2
  -4  -6   7 1071.37 81.4531   2
   6  -8 -22 871.644 298.456   2
   3  -7 -17 24647.3 331.323   2
   8   0 -18 18853.9 380.923   2
   6   4  -8 2336.93 127.539   2
  12   8  -6-129.335 116.037   2
   5   3  -8 12038.2 159.640   2
   7 -11 -24 365.685 327.708   2
  -1 -13 -11 368.336 155.031   2
   9  -7 -25 313.129 319.760   2
   7   1 -15 15599.1 271.726   2
  -2  -8  -6 15727.1 146.013   2
   7   5  -7 5580.81 123.917   2
  15  -1 -25-30.9016 341.489   2
   6  -6 -21 3515.47 285.093   2
  15   5 -17 2060.23 263.521   2
   4  -4 -16 1289.92 189.120   2
   1 -15 -16 3179.33 255.303   2
   5   5  -2-566.804 85.2143   2
  -4  -6   8 377.110 95.5754   2
  10   8  -3 1297.15 69.1391   2
  10 -10 -27-169.140 397.481   2
   5   1 -12-575.316 165.953   2
   9  -9 -26 1411.54 351.867   2
   6 -10 -23 1343.76 311.292   2
   3 -11 -19 12674.0 329.070   2
  15   1 -23 364.378 315.347   2
   4  -2 -14 4168.77 176.207   2
  11  -7 -27-109.711 375.546   2
  11   5 -14 3019.59 197.365   2
   9  -5 -24 2348.06 327.143   2
  -1  -7  -8 37563.8 265.202   2
  14   0 -24 2415.17 503.498   2
  17   3 -22 313.304 333.387   2
  13   1 -22 62.5340 292.340   2
   5  -1 -15 218.741 166.906   2
  12   0 -22 6181.20 479.386   2
   1 -13 -16 4916.84 253.897   2
   4  -8 -19 5282.24 288.437   2
   6 -16 -24 110.450 375.386   2
  12  -2 -24-59.5137 324.357   2
  10   6 -10 8056.40 192.468   2
  14  -2 -26 356.586 372.631   2
  14   6 -15 1408.39 234.721   2
  15  -3 -27-89.9879 394.841   2
  11  -5 -26 14.0270 355.497   2
   6 -14 -24-141.327 361.746   2
   3   1  -8 899.847 107.528   2
  11   7  -9 1498.59 139.501   2
  -2 -14  -9 5454.30 165.265   2
   6  -2 -18 2459.23 226.257   2
   3  -3 -14 39475.8 350.509   2
  12  -6 -27 289.780 377.343   2
   4 -10 -20 209.226 265.933   2
   7   3 -12 22156.9 287.378   2
   7 -15 -25-114.190 382.026   2
   7  -3 -20 5191.79 279.423   2
   9 -11 -27 331.825 391.069   2
   2  -8 -16 37.0721 191.368   2
   3  -5 -16 831.069 186.241   2
  10   2 -18 60.2685 212.364   2
   4 -16 -21 350.660 315.653   2
  -2  -6  -4 6159.09 98.8476   2
   2 -16 -18-3.24489 266.422   2
   7  -1 -18-190.499 201.375   2
   2 -10 -17 2602.30 246.991   2
  -1  -5  -6 21568.0 187.316   2
   4 -14 -21-74.2724 302.422   2
   2 -14 -18 31.4528 262.367   2
   4  -6 -18 91.9086 220.474   2
   6  -4 -20-101.063 230.460   2
  11  -1 -23 802.360 301.948   2
  14   2 -22 2341.12 315.158   2
  11   3 -18 6975.16 270.176   2
   9  -1 -21 1910.62 260.280   2
   6 -12 -24 3287.41 359.826   2
   7  -7 -23 6087.10 364.832   2
  17   1 -25 122.549 367.422   2
   1  -5 -12 11938.7 205.969   2
   7  -9 -24 886.015 344.150   2
  12  -4 -26-393.575 348.902   2
   4   2  -8 4044.17 119.698   2
   9  -3 -23 376.582 285.830   2
   3 -17 -20 507.918 311.568   2
   1  -9 -15 1285.42 193.993   2
  14  -4 -28 248.137 401.123   2
   2  -4 -13 6785.33 212.208   2
  15   3 -21-865.194 305.442   2
  12   2 -20 709.403 263.910   2
  11  -3 -25 3.98935 333.419   2
   3 -13 -20 5352.24 313.126   2
  11   1 -21 281.837 264.759   2
  18   2 -24 313.529 359.512   2
   6   0 -16 28623.0 335.720   2
  10  -8 -27-229.863 361.618   2
  12   4 -17 114.189 226.492   2
  10   4 -15 523.078 193.009   2
  10  -2 -23 2803.67 321.963   2
  10  -6 -26 263.112 328.057   2
  -1 -11 -11 12855.5 225.674   2
   4 -12 -21-258.287 294.532   2
   7  -5 -22 2854.18 308.950   2
   1 -11 -16 6129.99 253.455   2
  -1  -9 -10 1757.95 147.961   2
   2 -12 -18 1800.21 255.765   2
   2  -6 -15-40.8405 164.629   2
   6   2 -13 3326.31 172.598   2
  12   6 -13 1728.81 191.314   2
   9   1 -19 4329.51 257.572   2
  -2 -10  -8 4362.85 132.061   2
  15  -1 -26-100.891 362.499   2
   6  -8 -23 1002.34 303.703   2
   3  -9 -19 10979.4 314.987   2
   9   3 -16 5585.57 229.767   2
   7 -11 -25 427.776 347.283   2
   9  -7 -26 784.648 358.630   2
   1  -7 -14 12763.4 244.775   2
   9   5 -12 1536.83 157.459   2
  15   5 -18 1569.12 283.444   2
  -5 -13   3 658.013 34.5240   2
   4   0 -12 150590. 588.539   2
  -2 -12  -9 5016.66 158.975   2
  -1 -15 -12 2638.96 197.948   2
  15   1 -24-98.7737 329.895   2
   3  -7 -18 69.2464 211.019   2
   1  -3 -10 3540.07 130.675   2
   3  -1 -12 9422.39 176.496   2
  -3 -11  -5-1024.96 122.949   2
  -5 -11   5 702.883 65.1783   2
  -1  -3  -3 34507.9 137.956   2
  12   8  -7 254.844 121.232   2
   8   8   3 5589.90 82.4541   2
  -3 -13  -6 2620.00 139.381   2
   9  -9 -27-14.6614 352.960   2
   6  -6 -22 31070.4 453.007   2
  11  -7 -28 479.375 374.331   2
  17   3 -23-42.8757 339.541   2
   6 -10 -24 3755.89 339.589   2
   5  -3 -18 17376.4 322.098   2
   7   1 -16 4369.23 217.449   2
  10  -4 -25 56.4940 332.031   2
   9  -5 -25 3209.89 344.236   2
  14  -2 -27 663.126 372.991   2
   4  -4 -17 549.350 179.483   2
   3 -11 -20 3788.52 287.575   2
   1 -15 -17 678.293 251.570   2
  12  -2 -25 694.986 345.210   2
  11   5 -15 1833.09 208.961   2
   6 -16 -25 147.782 383.934   2
  14   6 -16 15094.2 324.488   2
   2  -2 -11 21730.7 240.570   2
   6 -14 -25 1589.02 377.851   2
  12  -6 -28-219.859 405.235   2
   4  -2 -15 27099.9 322.520   2
  -1 -13 -12 3888.93 204.900   2
   5   1 -13 1769.57 155.155   2
   6   4  -9 56158.4 341.810   2
   4  -8 -20 4964.67 293.586   2
   9   7  -6 5411.44 132.833   2
   7 -15 -26-70.5623 392.594   2
   5   3  -9-465.366 132.449   2
   1 -13 -17 1013.44 234.486   2
   7   5  -8 12178.4 169.031   2
  10   6 -11 251.229 149.851   2
   6  -2 -19 10877.5 287.476   2
   4 -10 -21 1902.75 286.467   2
  14   2 -23 3058.38 328.545   2
  11  -1 -24 4207.52 330.972   2
   7  -3 -21 475.512 241.966   2
   1  -1  -7 2344.43 91.3863   2
  10   2 -19 3638.35 272.202   2
  17   1 -26-82.4049 369.460   2
   4 -16 -22 69.3385 330.877   2
  11   7 -10 1284.58 152.848   2
   7 -13 -26 13.6498 362.435   2
   4 -14 -22 25.1990 315.740   2
   7  -1 -19 225.900 206.112   2
  11   3 -19 518.930 241.666   2
   9  -1 -22 105.155 245.192   2
   6  -4 -21 318.025 230.237   2
   2 -16 -19-165.748 286.670   2
   7   3 -13 971.415 175.382   2
   2 -10 -18 192.529 236.773   2
   2 -14 -19 797.379 265.560   2
   2  -8 -17 1611.49 215.793   2
  -5 -11   6 1831.07 82.9478   2
  12   2  -6 10016.8 208.054   2
   6 -12 -25 295.993 337.180   2
  12  -4 -27-168.605 350.588   2
   7  -7 -24 374.540 298.941   2
   4  -6 -19 16807.5 340.306   2
   3  -5 -17 8601.75 239.687   2
  15   3 -22 3743.83 341.796   2
   7  -9 -25 1168.92 335.856   2
   9  -3 -24 5187.54 328.762   2
  11  -3 -26 3039.14 349.294   2
  12   2 -21-2.35257 264.319   2
  -1  -7  -9 2897.44 175.169   2
  11   1 -22 158.169 263.706   2
  10  -8 -28 211.367 376.999   2
  10  -6 -27-23.6365 344.852   2
   3 -13 -21 1650.60 296.300   2
  10  -2 -24-56.2086 293.696   2
  -2 -14 -10 1212.59 158.199   2
  12   4 -18 1105.56 242.664   2
   3   1  -9 21702.1 196.347   2
  -2  -8  -7 10498.3 143.605   2
  15  -1 -27 214.307 377.866   2
  13   3 -21 1690.91 292.515   2
  10   4 -16 704.371 209.922   2
   7  -5 -23 3408.92 314.482   2
   1  -9 -16 4188.15 216.161   2
   4 -12 -22 861.080 301.669   2
  10   0 -22 417.774 260.683   2
   2   0  -8 27740.7 247.588   2
   1  -5 -13 4826.98 173.275   2
   9  -7 -27 4074.13 394.698   2
  15   5 -19 1885.50 283.779   2
   2  -4 -14 2916.86 176.395   2
   7 -11 -26-105.985 341.552   2
   9   1 -20-48.9122 234.962   2
   6  -8 -24 578.187 308.521   2
  12   6 -14 6628.45 234.945   2
   2 -12 -19 551.996 258.957   2
   9   3 -17 361.051 199.278   2
   1 -11 -17 1331.74 219.567   2
   9  -9 -28 800.260 384.968   2
   8   0 -20 9938.39 359.105   2
   3  -9 -20 3281.64 271.673   2
  14   0 -26 9423.26 584.383   2
   4   2  -9 5927.28 131.352   2
   6   2 -14 4582.69 198.996   2
   2  -6 -16-483.385 179.517   2
  -5 -11   8 1306.28 98.9013   2
  10  -4 -26 112.169 337.245   2
   6  -6 -23 1071.77 275.972   2
  -5 -11   7 5699.04 118.598   2
   9   5 -13 11896.7 224.831   2
  -1 -11 -12 381.103 165.073   2
  10   8  -4 838.315 70.2760   2
  -1  -5  -7 13834.3 152.372   2
  -3  -9  -4 4743.01 116.054   2
  14  -2 -28-229.449 365.750   2
   9  -5 -26 646.817 319.380   2
   6 -10 -25-16.7281 313.079   2
  12  -2 -26 144.025 320.780   2
   3  -7 -19 4953.08 254.999   2
  12   0 -24 4700.96 487.304   2
  11  -5 -28 76.9054 348.411   2
   1  -7 -15 6087.99 208.347   2
   5  -3 -19-750.012 225.633   2
   7   1 -17 80.2648 182.102   2
  14   6 -17 6535.89 282.839   2
   6 -16 -26 445.988 379.447   2
  -1  -9 -11 671.536 153.217   2
  11   5 -16 1056.18 215.420   2
   3 -11 -21 5772.22 307.508   2
   6 -14 -26 126.139 364.244   2
  -1 -15 -13 1048.74 198.660   2
   4  -4 -18 388.804 198.264   2
   3  -1 -13 8597.58 186.351   2
   1 -15 -18 299.593 255.084   2
  14   4 -21 612.569 278.507   2
  12   8  -8 164.657 129.055   2
  14   2 -24 3489.40 332.916   2
  17   1 -27-117.492 370.774   2
   4  -8 -21 3418.64 290.401   2
   1  -3 -11 2960.87 137.316   2
  11  -1 -25 4404.58 346.086   2
  -2 -10  -9 4871.23 149.082   2
   4  -2 -16 589.823 171.346   2
  -2 -12 -10 7182.85 172.787   2
  10   2 -20 1131.35 244.003   2
   4 -10 -22 5998.90 328.754   2
   6  -2 -20-105.170 215.559   2
   7  -3 -22 7787.56 324.015   2
  18   2 -26 1892.10 366.016   2
   7 -13 -27-62.0478 365.714   2
  12  -4 -28-19.5506 364.269   2
   4 -16 -23 14.2426 330.235   2
  10   6 -12 6530.55 198.967   2
  11   3 -20 985.794 240.951   2
  15   3 -23 678.541 313.353   2
   1 -13 -18 7577.58 276.951   2
   9  -1 -23 1186.01 275.542   2
   6 -12 -26 663.942 348.996   2
   2  -2 -12 8032.62 177.335   2
   4 -14 -23 979.818 326.984   2
   7  -1 -20 813.297 216.308   2
   7  -7 -25 211.218 298.876   2
  -1 -13 -13-135.584 181.604   2
   6  -4 -22 206.703 243.046   2
   6   4 -10 434.943 110.876   2
  11  -3 -27 177.767 323.181   2
   7  -9 -26 140.788 325.494   2
  11   7 -11 728.878 155.866   2
  -2  -6  -5 4790.06 105.907   2
  12   2 -22 2085.11 290.887   2
   2 -16 -20 990.978 294.513   2
   9   7  -7 36012.3 249.734   2
   7   5  -9 17568.3 222.559   2
   5   3 -10 47386.9 351.181   2
  -3  -5   3 2901.17 69.2093   2
   4   4  -3 59916.2 179.274   2
   9  -3 -25 998.084 286.325   2
   3 -15 -22 311.044 302.534   2
   4  -6 -20 12073.2 324.036   2
  11   1 -23 1130.80 280.823   2
   2 -14 -20-267.757 268.792   2
   7   3 -14 16488.5 260.117   2
   2 -10 -19 5763.28 295.757   2
  10  -6 -28 681.756 373.318   2
   3  -5 -18 2436.06 195.690   2
   3  -3 -16 21645.2 272.633   2
   2  -8 -18 1198.73 234.221   2
  15  -1 -28 2050.80 394.360   2
  10  -2 -25-301.680 311.492   2
  12   4 -19 2326.02 255.399   2
   3 -13 -22 2192.66 287.245   2
  15   5 -20 3534.47 314.371   2
   7  -5 -24 2880.08 312.172   2
  15   1 -26-283.501 351.704   2
  10   4 -17 794.697 207.052   2
   9  -7 -28-14.1602 339.242   2
  17   3 -25 477.307 320.185   2
   4 -12 -23-133.262 297.314   2
   7 -11 -27 305.889 360.471   2
   9   1 -21 2161.92 239.395   2
  -3 -11  -6 515.397 94.2926   2
  12   6 -15 1900.41 218.613   2
   6  -8 -25 7825.31 348.325   2
   6   0 -18 5877.00 225.470   2
   9  -9 -29 1720.74 380.550   2
   1  -9 -17 247.390 178.300   2
   1  -1  -8 3523.39 99.6416   2
   9   3 -18 691.335 193.940   2
  -3 -13  -7-430.605 109.489   2
  -3  -5   9 29074.7 190.724   2
  10  -4 -27 66.8046 310.494   2
   2 -12 -20 1285.38 266.707   2
   9  -5 -27 1876.67 320.807   2
  12  -2 -27 44.4797 330.232   2
   3  -9 -21 1741.44 248.746   2
   6  -6 -24 4748.08 299.623   2
  11  -5 -29 1004.36 343.270   2
   2  -4 -15 8156.61 215.322   2
  -1  -7 -10 2838.87 169.542   2
   6 -10 -26 1417.79 316.385   2
   1  -5 -14 7721.06 186.643   2
   3   1 -10 402.546 93.7820   2
   1 -11 -18 299.142 199.699   2
  -2 -14 -11 3090.35 168.328   2
   9   5 -14 1051.25 148.743   2
  14   6 -18 3796.45 243.864   2
   6   2 -15 53178.1 390.022   2
   2  -6 -17 371.838 174.723   2
   5   5  -3 17184.5 101.620   2
  -3  -5   8 12655.3 147.139   2
  -3  -5   4 9120.33 88.1959   2
   7   7   8 9335.94 152.755   2
  -4  -8   3 3953.35 55.1653   2
   3  -7 -20 7989.47 270.342   2
   7   1 -18 13.0678 174.922   2
  11   5 -17 17203.5 297.594   2
   5  -3 -20 11511.5 284.416   2
   6 -14 -27 486.127 342.773   2
  14   4 -22 1444.46 277.179   2
  14   2 -25 3197.54 320.242   2
   4   2 -10 18313.1 203.848   2
   3 -11 -22 21.9744 252.106   2
   1  -7 -16 3602.08 190.569   2
  -1  -3  -4 200528. 1492.07   2
  -2  -8  -8 10029.0 139.568   2
   4  -4 -19 486.197 199.234   2
  11  -1 -26 1175.90 318.659   2
   4   0 -14 25119.7 270.173   2
  -1 -11 -13 6759.71 210.703   2
  12   8  -9 1446.47 147.546   2
   1 -15 -19 460.335 239.597   2
  12  -4 -29 153.113 356.730   2
   4  -8 -22 47.9336 239.470   2
  15   3 -24 1803.09 309.982   2
  10   2 -21 4753.26 277.237   2
   3  -1 -14 1111.20 147.446   2
  -3  -5   7 58396.0 225.364   2
  11   3 -21 293.544 242.662   2
   7  -3 -23 24.1561 242.363   2
  -1 -15 -14 1049.38 199.815   2
   9  -1 -24 2600.06 297.210   2
   6  -2 -21 1327.25 234.723   2
   4 -10 -23 1539.14 278.658   2
  -1  -9 -12 7450.62 183.064   2
  11  -3 -28 1660.65 354.369   2
   4  -2 -17 6248.59 220.580   2
   6 -12 -27 5.25771 342.474   2
   4 -16 -24 552.883 321.233   2
  10   6 -13 500.400 146.665   2
  12   2 -23 7138.99 319.614   2
  -4  -8   8 1312.72 82.7999   2
   7  -1 -21 6182.47 261.073   2
   9  -3 -26 2073.85 314.117   2
   4 -14 -24 343.207 304.482   2
   6  -4 -23 3127.81 275.102   2
  -3  -5   6 760.161 69.5888   2
  -3  -5   5 1821.36 79.6140   2
  11   1 -24 2857.69 296.850   2
  11   7 -12 1363.38 158.188   2
   1 -13 -19 329.172 228.357   2
  10  -6 -29 299.978 365.760   2
   1  -3 -12 1959.02 128.438   2
   3 -15 -23 189.593 295.311   2
  10  -2 -26 1280.50 323.390   2
  -1  -5  -8 24.4324 99.7110   2
  12   4 -20 2622.14 241.370   2
   4  -6 -21 2363.47 224.884   2
   2 -16 -21 261.185 283.129   2
   6   4 -11 1335.12 124.748   2
   7   3 -15 238.307 147.055   2
  -2 -12 -11 742.483 131.905   2
  -1 -13 -14 949.949 170.288   2
   9   7  -8 3319.28 118.538   2
  10   8  -5 49.9700 89.6261   2
  -4  -8   7 4565.20 97.9158   2
   7   7   7 20436.3 174.084   2
  15   5 -21 3279.20 293.502   2
   2 -14 -21 2800.53 295.140   2
   2  -2 -13 47752.5 376.247   2
  15   1 -27 628.142 345.816   2
  17   3 -26 422.914 344.378   2
   2 -10 -20 2364.76 264.308   2
   3  -5 -19 10376.6 267.911   2
  10   0 -24 3810.65 324.204   2
   2  -8 -19 20.9562 215.209   2
  -2 -10 -10 14070.5 191.847   2
   3  -3 -17 446.466 168.621   2
   7   5 -10 1341.85 127.453   2
   9  -7 -29-184.399 365.946   2
   7  -5 -25 2762.45 321.743   2
  10   4 -18 1428.67 219.332   2
  14   0 -28 366.026 536.662   2
   3 -13 -23 1256.49 296.642   2
   5   3 -11 15852.8 219.271   2
   7 -11 -28 174.127 363.654   2
  12   6 -16 776.319 195.648   2
   4 -12 -24 2332.60 317.252   2
   6  -8 -26 1537.65 329.402   2
  10  -4 -28 50.2472 318.495   2
   9   3 -19 545.134 215.175   2
   8   0 -22 1744.27 325.395   2
  12  -2 -28 186.670 343.387   2
  12   0 -26 1887.84 508.801   2
   9  -5 -28-90.3889 351.691   2
  14   6 -19 125.928 255.963   2
  -3  -7  -2 1806.60 45.8259   2
   6  -6 -25 425.508 299.569   2
   6 -10 -27 667.241 350.626   2
  -4  -8   6 2469.54 75.0982   2
   1  -9 -18 6182.92 248.073   2
   2 -12 -21 1317.82 281.592   2
   3  -9 -22 228.051 260.632   2
   9   5 -15 7768.59 217.733   2
  14   4 -23 1748.98 307.568   2
  11   5 -18 6542.91 255.942   2
  14   2 -26 362.977 327.684   2
   6   2 -16 2539.47 185.164   2
   1 -11 -19 451.557 221.385   2
   2  -4 -16 1308.52 174.397   2
   7   1 -19 7.53947 187.414   2
   1  -5 -15 5132.28 186.097   2
   5  -3 -21 322.454 257.435   2
  -4  -8   5 41695.9 185.115   2
   2  -6 -18 2529.16 217.048   2
  -2  -6  -6 73901.0 256.027   2
  -3  -9  -5-232.491 107.408   2
  -4  -8   4 3562.73 65.7180   2
  12   8 -10 797.006 135.202   2
   4   4  -4 10043.3 92.8441   2
   3  -7 -21 2187.88 252.180   2
  11  -1 -27 3159.66 344.157   2
   3   1 -11 40360.4 277.470   2
  15   3 -25 67.5962 324.268   2
   1  -1  -9 2351.99 103.770   2
   3 -11 -23 748.000 286.450   2
  -1  -7 -11 1252.79 157.582   2
   4  -4 -20 1433.08 226.113   2
  -2 -14 -12 718.287 161.178   2
  10   2 -22 3493.22 287.829   2
   1  -7 -17 6037.25 224.712   2
   4  -8 -23 4857.53 315.111   2
   4   2 -11 2764.66 127.685   2
  11  -3 -29 358.307 371.593   2
   9  -1 -25 3568.70 327.447   2
   7  -3 -24 5077.93 317.724   2
  12   2 -24 299.301 292.271   2
   1 -15 -20 990.024 273.536   2
   2   0 -10 4070.40 172.403   2
   6  -2 -22 261.952 249.130   2
  -3 -13  -8 153.250 105.253   2
  -3 -11  -7-967.168 99.4611   2
   6 -12 -28 287.619 377.165   2
   4 -10 -24 4592.26 339.208   2
   7  -7 -27 55.2169 330.229   2
  10   6 -14 174.742 179.980   2
   9  -3 -27 1429.31 342.430   2
   4 -16 -25 1168.79 358.799   2
  11   1 -25 4297.85 348.089   2
  -1 -11 -14 743.393 211.099   2
   3  -1 -15 1333.82 169.337   2
   7  -1 -22 1385.71 255.715   2
   6  -4 -24 2538.96 299.995   2
   4  -2 -18 148.719 188.039   2
  11   7 -13 7713.75 226.347   2
   4 -14 -25 1502.27 350.150   2
  10  -2 -27 230.261 325.684   2
  12   4 -21 4086.89 287.554   2
  17   3 -27-120.061 364.883   2
  15   5 -22 762.074 295.657   2
  15   1 -28 1153.30 374.042   2
  -1 -15 -15 1284.56 211.636   2
   7   7   6 7184.75 118.573   2
   3 -15 -24 624.994 325.132   2
   1 -13 -20 396.025 249.817   2
  -1  -9 -13 3104.31 176.813   2
  -2  -8  -9 27359.0 217.750   2
   4  -6 -22 8864.04 322.171   2
   7   3 -16 1196.53 174.283   2
   2 -16 -22 439.194 305.079   2
   6   6  -3 41037.2 150.131   2
   6   4 -12 16110.4 220.842   2
  10   4 -19 2269.06 245.364   2
   2 -14 -22 1856.45 319.945   2
   9   7  -9 2317.99 125.083   2
   1  -3 -13 2703.68 152.048   2
  12   6 -17 126.739 212.533   2
   2 -10 -21 101.095 254.730   2
   7   5 -11 15918.0 211.574   2
   5   5  -4 12317.3 99.4385   2
   9  -7 -30 296.759 378.231   2
   7  -5 -26 1086.43 323.849   2
   3  -5 -20-61.7373 214.385   2
   9   1 -23 1780.07 261.401   2
   2  -8 -20-522.554 242.646   2
   3  -3 -18 6631.54 232.574   2
   2  -2 -14 1485.12 157.819   2
   3 -13 -24 374.296 313.221   2
  16   2 -28 905.004 375.608   2
   6  -8 -27 1461.73 344.699   2
   4 -12 -25 381.914 321.272   2
  10  -4 -29 719.011 380.017   2
  12  -2 -29 408.044 377.773   2
   5   3 -12 35788.3 304.881   2
  -1 -13 -15 1384.33 201.093   2
   9   3 -20 878.946 235.057   2
  14   6 -20 69.5058 263.100   2
   3   3  -5 7004.27 118.947   2
   6   0 -20 1456.81 229.020   2
   9  -5 -29 491.988 379.165   2
  -1  -5  -9 27349.4 230.443   2
   2   2  -4 9091.06 86.7279   2
  -2 -12 -12 460.286 147.568   2
  -1  -3  -5 17213.5 211.870   2
   6  -6 -26 1265.80 335.279   2
   6 -10 -28 720.185 379.304   2
  -2 -10 -11 2935.10 145.096   2
  14   4 -24 646.375 321.084   2
  14   2 -27 716.455 361.464   2
   9   5 -16 744.423 191.140   2
  11   5 -19 5828.52 281.622   2
   3  -9 -23 480.075 279.322   2
  10   8  -6 809.926 83.3528   2
   2 -12 -22 1451.10 296.419   2
   1  -9 -19 806.821 230.012   2
   6   2 -17 24518.3 328.270   2
   7   1 -20 566.192 212.888   2
  15   3 -26 96.5938 340.407   2
  11  -1 -28 1253.90 362.322   2
   1 -11 -20 1625.99 257.589   2
  12   8 -11 3807.12 172.213   2
   2  -4 -17-516.767 201.857   2
   3  -7 -22 276.588 257.182   2
   7   7   5 979.230 81.2880   2
   2  -6 -19 5583.42 281.212   2
   1  -5 -16 1177.57 177.514   2
  10   2 -23 3937.31 305.898   2
   3 -11 -24 70.3728 299.707   2
   6   6   7 353.358 93.3709   2
   7   7   4 405.980 64.8521   2
  11  -3 -30 486.049 375.788   2
  12   2 -25 708.484 311.882   2
   3   1 -12 8677.96 175.301   2
   9  -1 -26 1491.23 312.632   2
   7  -3 -25 211.455 299.239   2
   5  -5 -24 1470.76 295.979   2
   4  -8 -24 173.600 281.634   2
  10   6 -15 5208.71 218.361   2
   9  -3 -28 2098.16 365.026   2
  11   1 -26 703.583 327.564   2
   6  -2 -23 2421.04 283.879   2
   4   0 -16 16599.2 277.795   2
   7  -7 -28 63.0389 365.903   2
  11   7 -14 961.915 185.907   2
   1  -7 -18 173.840 197.239   2
   7  -9 -29 118.686 390.157   2
   4   2 -12 5566.84 149.354   2
  15   5 -23 1892.79 337.653   2
   1  -1 -10 3065.89 121.984   2
   4 -10 -25 53.8922 319.466   2
   7  -1 -23 2534.74 291.788   2
  12   4 -22 2419.52 290.451   2
  -1  -7 -12 8582.76 197.078   2
   6  -4 -25 16540.7 418.926   2
   1 -15 -21 1108.95 293.429   2
   4 -14 -26 309.012 359.015   2
  -2 -14 -13 23.0727 167.110   2
   4  -2 -19-12.5360 211.054   2
   3  -1 -16 3757.13 200.546   2
  10   0 -26-400.357 313.802   2
  -2  -6  -7 7217.19 150.033   2
  -1 -11 -15 6921.19 242.865   2
   4   4  -5 2182.31 73.1304   2
   3 -15 -25 361.352 353.026   2
  12   6 -18 43.3606 225.960   2
  10   4 -20 4741.04 272.287   2
   4  -6 -23 702.902 277.890   2
   7   3 -17 2282.39 206.009   2
   9   7 -10 1125.97 131.707   2
   1 -13 -21 33.4134 269.581   2
  -4 -12  -3 4334.47 66.5883   2
   7  -5 -27 56.4124 312.517   2
   6   4 -13 686.717 145.930   2
  -1 -15 -16 3408.27 242.793   2
   9   1 -24 3158.15 308.604   2
   2 -14 -23 1310.07 333.908   2
   7   5 -12 767.983 136.264   2
  14   6 -21 404.496 283.460   2
  -3  -9  -6-2958.30 113.757   2
   3  -5 -21 1009.29 255.754   2
  -3 -13  -9 5.26672 130.441   2
  -1  -9 -14 7558.86 214.145   2
  10  -4 -30 911.918 409.027   2
   2 -10 -22 4131.82 321.576   2
  12   0 -28-68.1279 546.300   2
   5   5   8 9042.12 160.712   2
   3  -3 -19 387.966 206.146   2
   9   3 -21 473.198 246.901   2
   3 -13 -25 83.2533 336.492   2
  -3 -11  -8 903.990 119.739   2
   2  -8 -21 13931.9 390.344   2
   1  -3 -14 39231.5 350.022   2
   4 -12 -26 1629.60 359.628   2
   8   0 -24 4626.01 394.576   2
   2  -2 -15 708.660 163.930   2
  -2  -8 -10 6726.54 188.383   2
  -2  -4   8 6225.54 184.584   2
   5   5  -5 3817.18 81.0031   2
  10   8  -7 3372.06 119.517   2
   7   7   3 215.325 50.4432   2
  15   1 -29 3103.84 506.026   2
   9  -5 -30 88.6060 371.242   2
  14   4 -25 1108.69 336.305   2
  14   2 -28 2.27800 365.466   2
  11   5 -20 1066.04 254.803   2
   6  -6 -27 275.478 319.212   2
   9   5 -17 11419.9 277.375   2
   6 -10 -29 142.213 376.601   2
  -1 -13 -16 1429.85 213.897   2
  15   3 -27 378.238 366.504   2
  12   8 -12 4070.30 183.770   2
   3   3  -6 26254.0 176.153   2
   3  -9 -24 1471.42 309.648   2
  11  -1 -29 782.512 379.261   2
   6   2 -18 2528.81 211.125   2
  -2 -12 -13 5264.37 196.391   2
   7   1 -21 7404.89 304.535   2
  -1  -5 -10 12511.4 191.324   2
   2 -12 -23 266.669 296.917   2
   1  -9 -20 823.872 243.134   2
  -2 -10 -12 5957.92 182.224   2
  11   3 -24 2900.20 315.133   2
   2   2  -5 1231.59 67.3440   2
  10   2 -24-227.994 283.182   2
   3  -7 -23 7.90657 267.633   2
   2  -4 -18-452.705 190.405   2
   1 -11 -21 202.088 257.287   2
  12   2 -26-79.5570 337.396   2
   9  -1 -27 3784.25 364.803   2
  -1  -3  -6 2580.04 117.983   2
   2  -6 -20 11007.8 340.097   2
   3 -11 -25 503.548 328.751   2
  10   6 -16 152.096 204.863   2
   6   6   6 5104.71 124.782   2
  11   7 -15 2262.39 212.938   2
   1  -5 -17 1493.66 190.139   2
   7  -3 -26 610.633 304.281   2
  15   5 -24 480.300 323.361   2
   4  -4 -22 518.044 247.816   2
  11   1 -27 3828.79 374.727   2
   9  -3 -29 490.181 360.253   2
   3   1 -13 8283.04 186.976   2
   4  -8 -25 3349.31 335.401   2
  12   4 -23 2123.12 304.337   2
   6  -2 -24 710.089 271.219   2
   7  -7 -29 316.576 370.638   2
   7  -1 -24 3606.26 309.392   2
   6   6  -4 1003.74 62.7139   2
   4   2 -13 33407.7 307.355   2
   9   7 -11 13446.0 207.318   2
  -2  -4   7 19397.2 161.648   2
   5   5   7 24859.9 171.569   2
  -3  -7  -3 6747.07 95.8484   2
   7   7   2 607.297 39.4444   2
  12   6  -2 7081.06 163.113   2
  10  -2 -29 308.287 386.552   2
   4 -10 -26 780.956 335.011   2
   6  -4 -26 779.604 303.535   2
   1  -7 -19 6217.65 257.006   2
   5  -1 -21 6091.09 284.314   2
   4  -2 -20 879.875 211.515   2
   4 -14 -27 610.171 383.526   2
  12   6 -19-73.8870 240.560   2
   1  -1 -11 967.331 115.344   2
   1 -15 -22 199.241 292.845   2
   3  -1 -17 32413.1 353.870   2
   5   1 -18 1687.42 198.232   2
  10   4 -21 438.010 250.602   2
  -1  -7 -13 6630.66 198.513   2
   7   3 -18 5834.47 250.159   2
   2   0 -12 34199.6 346.165   2
   4   4  -6 11182.3 122.765   2
  14   6 -22 3577.37 328.034   2
   4  -6 -24 2157.48 307.858   2
   6   4 -14 6490.39 201.160   2
   3 -15 -26 2250.03 375.330   2
   9   1 -25 4129.26 340.041   2
  -2 -14 -14 523.184 188.405   2
   7   5 -13 11847.7 227.457   2
  -1 -11 -16 987.298 209.081   2
   1 -13 -22 58.9639 287.191   2
   9   3 -22 1541.51 270.021   2
   3  -5 -22 187.904 259.922   2
  13   5 -23 519.069 294.996   2
  14   4 -26 1594.16 354.187   2
   6  -8 -29 369.291 381.412   2
   2 -14 -24 51.2827 322.031   2
   2 -10 -23 707.216 294.644   2
   3  -3 -20 20783.5 352.078   2
  -2  -6  -8 201486. 497.910   2
  14   2 -29-44.2634 396.095   2
   3 -13 -26 1791.28 365.781   2
   2  -8 -22 219.704 257.429   2
   4 -12 -27-79.1978 364.963   2
   5   3 -14-408.457 163.803   2
  10   8  -8 2171.70 122.014   2
  11   5 -21-82.3910 253.453   2
  -1  -9 -15-19.7902 167.585   2
   1  -3 -15 977.590 167.873   2
   9   5 -18 1500.64 228.423   2
   2  -2 -16-774.911 182.781   2
  12   8 -13 5821.22 208.199   2
   5   5  -6 16601.0 150.342   2
   6  -6 -28 1817.30 358.372   2
  15   3 -28 1132.95 382.607   2
   6 -10 -30-3.36802 402.747   2
  -4 -10   7 3970.45 109.559   2
  -2  -8 -11 15685.8 206.695   2
  -3  -9  -7 160.713 91.5764   2
  -1 -13 -17 101.802 222.960   2
   3   3  -7 31454.9 205.430   2
   6   6   5 4270.60 104.371   2
  11  -1 -30 179.143 369.688   2
   6   2 -19 10401.8 277.500   2
   7   1 -22 1345.65 254.550   2
   3  -9 -25 300.789 303.874   2
  11   3 -25 206.355 300.976   2
  10   2 -25 185.134 315.913   2
   2 -12 -24 671.145 319.551   2
  12   2 -27 41.8283 338.189   2
   1  -9 -21 196.553 252.063   2
  11   7 -16 31426.1 353.021   2
  10   6 -17 1649.19 240.226   2
  15   5 -25 455.100 338.052   2
  -1  -5 -11 292.839 128.328   2
   9  -1 -28 224.077 338.948   2
  -2 -12 -14 5729.59 207.585   2
   3  -7 -24 146.533 278.392   2
   4   4   7 24729.6 194.572   2
   2   2  -6 184753. 1698.76   2
   2  -4 -19 3493.85 235.673   2
  11   1 -28 803.126 351.999   2
   1 -11 -22 553.323 273.140   2
  12   4 -24 578.684 300.095   2
  -2 -10 -13 780.262 155.288   2
   7  -3 -27 3492.20 359.686   2
   2  -6 -21 4904.13 288.400   2
   9  -3 -30 698.145 389.229   2
   3 -11 -26 25.8456 321.942   2
   4  -4 -23 16418.2 397.790   2
  -2  -4   6 18979.3 165.189   2
   1  -5 -18 160.764 187.091   2
   6  -2 -25 1189.65 296.140   2
   3   1 -14 952.078 147.986   2
   7  -7 -30 25.9793 373.603   2
   9   7 -12 1647.97 165.215   2
   4  -8 -26 1.36996 320.989   2
   7  -1 -25 12848.1 393.614   2
  10  -2 -30-468.490 357.085   2
   4   0 -18 1667.64 214.796   2
  12   6 -20 1388.69 264.920   2
   4   2 -14 5561.10 175.926   2
   6  -4 -27 4757.03 363.710   2
  -1  -3  -7 5599.67 122.668   2
  10   0 -28 1307.67 353.294   2
  10   4 -22 60.0368 264.206   2
   1   1  -5 87479.7 267.075   2
   1  -7 -20 4666.44 264.000   2
   4  -2 -21 142.471 222.518   2
  14   6 -23 398.329 299.310   2
   3  -1 -18 6492.92 226.648   2
   7   3 -19 157.545 205.609   2
   4   4  -7 11473.0 140.626   2
   4 -14 -28 510.793 384.545   2
  -3  -7   8 19343.0 169.072   2
   6   6  -5 12919.1 131.634   2
   6   4 -15 15861.5 265.000   2
[truncated: 448,711 more chars]
